# Supplementary material for: Transcriptomics and physiology reveal the mechanism of potassium indole-3-butyrate (IBAK) mediating rice resistance to salt stress
Source: BMC Plant Biol. 2023 Nov 16;23:569. doi: 10.1186/s12870-023-04531-1 (PMC10652493; doi:10.1186/s12870-023-04531-1)
Supplement: Supplementary file 2 — Additional file 2: Table S5. DEGs statistics in the CKY vs. CK comparison group. [file 12870_2023_4531_MOESM2_ESM.xlsx]

## Sheet: CKYvsCK_deg_all
Table.S5 DEGs statistics in the CKY vs. CK comparison group
gene_id	CKY1	CKY2	CKY3	CK1	CK2	CK3	CKY	CK	log2FoldChange	pvalue	padj	gene_name	gene_chr	gene_start	gene_end	gene_strand	gene_length	gene_biotype	gene_description	tf_family
4336657	451.852	447.202	513.463	1179.3	1629.4	1059.47	470.839	1289.39	-1.45322	1.06117e-13	2.2656e-09	LOC4336657	NC_029259.1	28108762	28113604	+	3027	protein_coding	prolyl endopeptidase && Q9QUR6.1 RecName: Full=Prolyl endopeptidase; Short=PE; AltName: Full=Post-proline cleaving enzyme && PF00326:Prolyl oligopeptidase family|PF02897:Prolyl oligopeptidase, N-terminal beta-propeller domain	-
4349050	80.9923	38.5699	86.4974	252.562	346.898	240.468	68.6865	279.976	-2.02519	1.96604e-10	2.09875e-06	LOC4349050	NC_029265.1	19213575	19215261	+	1687	protein_coding	benzyl alcohol O-benzoyltransferase && Q8GT20.1 RecName: Full=Benzyl alcohol O-benzoyltransferase; AltName: Full=Benzoyl coenzyme A:benzyl alcohol benzoyl transferase && PF02458:Transferase family	-
4325999	83.1237	57.3336	154.591	776.806	570.104	294.8	98.3494	547.236	-2.47308	3.00898e-10	2.14139e-06	LOC4325999	NC_029256.1	1341349	1342272	-	924	protein_coding	Bowman-Birk type bran trypsin inhibitor && A2WK50.2 RecName: Full=Bowman-Birk type bran trypsin inhibitor; AltName: Full=OSE727A; AltName: Full=Protein RBBI3-3; AltName: Full=RBTI; Flags: Precursor && PF00228:Bowman-Birk serine protease inhibitor family	-
4347069	45.8246	13.5516	10.122	116.722	212.045	209.278	23.1661	179.348	-2.96269	2.51409e-09	1.3419e-05	LOC4347069	NC_029264.1	14976172	14977753	-	1463	protein_coding	WRKY transcription factor WRKY76-like && Q6EPZ2.1 RecName: Full=WRKY transcription factor WRKY76; Short=OsWRKY76 && PF03106:WRKY DNA -binding domain	WRKY
9272551	326.101	316.899	286.177	523.237	536.623	591.612	309.726	550.491	-0.830517	1.26088e-07	0.000538396	LOC9272551	NC_029260.1	18955493	18959587	-	4095	protein_coding	glycine-rich cell wall structural protein 2-like && - && -	-
4347070	52.2187	6.25458	25.7652	130.809	235.296	178.087	28.0795	181.397	-2.69431	2.62853e-07	0.000935318	LOC4347070	NC_029264.1	14992918	14994888	-	1215	protein_coding	WRKY transcription factor WRKY62-like && Q6EPZ0.1 RecName: Full=WRKY transcription factor WRKY62; Short=OsWRKY62; AltName: Full=XA21-binding protein 10 >B8BF91.1 RecName: Full=WRKY transcription factor WRKY62; Short=OsWRKY62; AltName: Full=XA21-binding protein 10 && PF03106:WRKY DNA -binding domain	WRKY
4325216	110.832	88.6065	101.22	39.2428	27.9007	37.2273	100.219	34.7902	1.52891	1.3414e-06	0.00409127	LOC4325216	NC_029256.1	2640952	2644687	-	1641	protein_coding	uncharacterized LOC4325216, transcript variant X2 && - && PF07893:Protein of unknown function (DUF1668)	-
4329294	71.4011	67.7579	56.1313	140.872	138.573	186.136	65.0968	155.194	-1.25542	2.71095e-06	0.00723485	LOC4329294	NC_029257.1	15397399	15398615	-	1217	protein_coding	flowering-promoting factor 1-like protein 3 && Q0E1D7.1 RecName: Full=Flowering-promoting factor 1-like protein 3; AltName: Full=FPF1-like protein 3 && -	-
4340994	195.021	267.904	167.474	619.835	516.162	338.064	210.133	491.354	-1.22651	6.16578e-06	0.0146266	LOC4340994	NC_029261.1	14641578	14648095	-	1217	protein_coding	xylanase inhibitor protein 1, transcript variant X2 && Q8L5C6.2 RecName: Full=Xylanase inhibitor protein 1; Short=XIP-1; Short=XIP-I; AltName: Full=Class III chitinase homolog; Flags: Precursor && PF00704:Glycosyl hydrolases family 18	-
4345360	463.574	257.48	267.774	813.03	809.119	582.557	329.609	734.902	-1.15787	7.4927e-06	0.0159969	LOC4345360	NC_029263.1	16319947	16322355	-	2308	protein_coding	uncharacterized LOC4345360 && - && PF03140:Plant protein of unknown function	-
4330957	510.465	474.306	524.505	1518.39	868.641	810.951	503.092	1066	-1.08305	8.87509e-06	0.0172257	LOC4330957	NC_029257.1	33442384	33443969	-	1586	protein_coding	mitogen-activated protein kinase kinase 5 && Q8RXG3.2 RecName: Full=Mitogen-activated protein kinase kinase 5; Short=AtMAP2Kalpha; Short=AtMEK5; Short=AtMKK5; Short=MAP kinase kinase 5 && PF00069:Protein kinase domain	Pkinase
9271063	218.466	170.958	276.976	405.509	503.142	407.488	222.133	438.713	-0.980421	1.21171e-05	0.0206226	LOC9271063	NC_029256.1	22632811	22637229	-	1948	protein_coding	uncharacterized LOC9271063 && - && -	-
4331834	24.5108	7.29701	10.122	224.388	28.8307	78.4791	13.9766	110.566	-2.98782	1.25571e-05	0.0206226	LOC4331834	NC_029258.1	4248884	4249898	+	1015	protein_coding	protein TIFY 11b-like && Q10QW3.1 RecName: Full=Protein TIFY 11b; Short=OsTIFY11b; AltName: Full=Jasmonate ZIM domain-containing protein 10; Short=OsJAZ10; AltName: Full=OsJAZ4 && PF09425:Divergent CCT motif|PF06200:tify domain	Zim
4331849	6.39413	7.29701	3.68074	145.903	5.58013	78.4791	5.79063	76.654	-3.73206	1.44981e-05	0.0211014	LOC4331849	NC_029258.1	4379554	4380743	-	1025	protein_coding	uncharacterized LOC4331849 && - && PF04570:zinc-finger of the FCS-type, C2-C2	-
4349238	528.581	597.312	341.389	1356.39	945.833	834.092	489.094	1045.44	-1.09667	1.48254e-05	0.0211014	LOC4349238	NC_029265.1	20886357	20892116	+	1595	protein_coding	flavanone 3-dioxygenase 2-like && Q9FLV0.1 RecName: Full=Protein DOWNY MILDEW RESISTANCE 6; Short=AtDMR6; AltName: Full=2-oxoglutarate (2OG)-Fe(II) oxygenase-like protein DMR6; AltName: Full=Salicylate 3-hydroxylase DMR6; Short=S3H DMR6; Short=SA 3-hydroxylase DMR6; Short=Salicylic acid 3-hydroxylase DMR6 && PF03171:2OG-Fe(II) oxygenase superfamily|PF14226:non-haem dioxygenase in morphine synthes…	2OG-FeII_Oxy
9267778	1260.71	931.932	588.918	2483.36	2436.66	1487.08	927.186	2135.7	-1.2043	1.74559e-05	0.0232927	LOC9267778	NC_029257.1	11997136	12002640	-	1618	protein_coding	nicotianamine aminotransferase A && Q9ST02.2 RecName: Full=Nicotianamine aminotransferase A; AltName: Full=Nicotianamine aminotransferase III; Short=NAAT-III && PF00155:Aminotransferase class I and II	Aminotran_1_2
4338570	27.7079	15.6364	17.4835	62.386	67.8916	64.3931	20.2759	64.8902	-1.68314	2.18528e-05	0.0263626	LOC4338570	NC_029260.1	17670710	17671592	+	883	protein_coding	NRR repressor homolog 1-like && Q6L589.1 RecName: Full=NRR repressor homolog 1 && PF15699:NPR1 interacting	-
4344243	199.284	174.086	299.06	381.359	467.801	590.606	224.143	479.922	-1.09645	2.24083e-05	0.0263626	LOC4344243	NC_029262.1	28367839	28368619	+	781	protein_coding	flowering-promoting factor 1-like protein 5 && A3BNA1.1 RecName: Full=Flowering-promoting factor 1-like protein 5; AltName: Full=FPF1-like protein 5 && -	-
4348533	28.7736	39.6123	17.4835	271.681	42.781	137.842	28.6231	150.768	-2.39956	2.34609e-05	0.0263626	LOC4348533	NC_029265.1	13069740	13070917	-	977	protein_coding	protein TIFY 11d-like && Q7XEZ1.1 RecName: Full=Protein TIFY 11d; Short=OsTIFY11d; AltName: Full=Jasmonate ZIM domain-containing protein 12; Short=OsJAZ12; AltName: Full=OsJAZ1 && PF06200:tify domain|PF09425:Divergent CCT motif	Zim
9270552	4.26275	3.12729	5.52111	96.5976	7.44018	41.2518	4.30372	48.4299	-3.48451	4.68323e-05	0.0499935	LOC9270552	NC_029258.1	33207530	33210559	-	1721	protein_coding	indole-3-glycerol phosphate lyase, chloroplastic && P42390.2 RecName: Full=Indole-3-glycerol phosphate lyase, chloroplastic; AltName: Full=Benzoxazineless 1; AltName: Full=Indole synthase; AltName: Full=Tryptophan synthase alpha chain; Flags: Precursor && PF00290:Tryptophan synthase alpha chain	-
4349409	1021.99	1001.78	1123.55	1594.87	1575.46	1395.52	1049.11	1521.95	-0.536495	5.22156e-05	0.0530859	LOC4349409	NC_029265.1	22288662	22289398	-	737	protein_coding	60S ribosomal protein L27-3 && P51419.2 RecName: Full=60S ribosomal protein L27-3 && PF01777:Ribosomal L27e protein family	-
9270397	3800.24	2708.23	2998.88	2030.56	1881.43	2141.07	3169.12	2017.69	0.651352	6.06981e-05	0.0589048	LOC9270397	NC_029266.1	256825	262092	-	3327	protein_coding	protein CHUP1, chloroplastic && Q9LI74.1 RecName: Full=Protein CHUP1, chloroplastic; AltName: Full=Protein CHLOROPLAST UNUSUAL POSITIONING 1 && -	-
4339573	526.45	508.706	507.942	768.756	874.221	699.269	514.366	780.749	-0.602526	6.94016e-05	0.0631362	LOC4339573	NC_029260.1	27699715	27701840	+	657	protein_coding	60S ribosomal protein L37a-1-like, transcript variant X2 && P0DKK1.1 RecName: Full=60S ribosomal protein L37a-1 >P0DKK2.1 RecName: Full=60S ribosomal protein L37a-2 && -	-
4340244	213.138	156.364	163.793	309.917	291.097	331.021	177.765	310.678	-0.806437	7.09728e-05	0.0631362	LOC4340244	NC_029261.1	3337070	3338169	+	1100	protein_coding	ethylene-responsive transcription factor RAP2-9 && O22174.1 RecName: Full=Ethylene-responsive transcription factor ERF008 && PF00847:AP2 domain	AP2
4347522	1579.35	1582.41	1982.08	2546.76	2706.36	2415.75	1714.61	2556.29	-0.575843	7.5978e-05	0.0648852	LOC4347522	NC_029264.1	19683682	19685887	-	1071	protein_coding	60S ribosomal protein L7a-1-like && P35685.1 RecName: Full=60S ribosomal protein L7a-1 >P0DKK7.1 RecName: Full=60S ribosomal protein L7a-2 && PF01248:Ribosomal protein L7Ae/L30e/S12e/Gadd45 family	-
4325763	21.3138	26.0607	12.8826	62.386	57.6614	63.387	20.0857	61.1448	-1.61375	8.52969e-05	0.0700419	LOC4325763	NC_029256.1	41839916	41842638	+	2274	protein_coding	probable glutathione S-transferase && Q03662.1 RecName: Full=Probable glutathione S-transferase; AltName: Full=Auxin-induced protein PGNT1/PCNT110 && -	-
4336856	651.135	585.846	769.274	1049.49	1209.96	940.743	668.752	1066.73	-0.673241	9.10994e-05	0.0716642	LOC4336856	NC_029259.1	30180316	30181999	+	844	protein_coding	60S ribosomal protein L12 && O50003.1 RecName: Full=60S ribosomal protein L12 && PF03946:Ribosomal protein L11, N-terminal domain|PF00298:Ribosomal protein L11, RNA binding domain	-
4352308	688.434	719.277	700.261	1000.19	1072.32	939.737	702.657	1004.08	-0.515181	9.39858e-05	0.0716642	LOC4352308	NC_029267.1	19536616	19538388	+	573	protein_coding	40S ribosomal protein S29 && Q5I7K3.1 RecName: Full=40S ribosomal protein S29 && -	-
4335417	13.8539	4.16972	1.84037	593.673	15.8104	213.302	6.62134	274.262	-5.37791	0.000101666	0.0748474	LOC4335417	NC_029259.1	13466445	13468863	-	1285	protein_coding	transcription factor bHLH35 && Q2HIV9.1 RecName: Full=Transcription factor bHLH35; AltName: Full=Basic helix-loop-helix protein 35; Short=AtbHLH35; Short=bHLH 35; AltName: Full=Transcription factor EN 41; AltName: Full=bHLH transcription factor bHLH035 && PF00010:Helix-loop-helix DNA-binding domain	HLH
4336004	520.056	391.954	576.956	794.918	1031.39	753.601	496.322	859.971	-0.792703	0.000108351	0.07711	LOC4336004	NC_029259.1	22481391	22483235	+	1777	protein_coding	7-deoxyloganetin glucosyltransferase && F8WKW1.1 RecName: Full=7-deoxyloganetin glucosyltransferase; AltName: Full=Genipin glucosyltransferase; AltName: Full=UDP-glucose glucosyltransferase 2; Short=GjUGT2; AltName: Full=UDP-glycosyltransferase 85A24 && PF00201:UDP-glucoronosyl and UDP-glucosyl transferase	UDPGT
4325100	747.047	750.549	703.941	986.101	1190.43	1034.31	733.846	1070.28	-0.544955	0.000116439	0.0801926	LOC4325100	NC_029256.1	38973598	38976400	+	1299	protein_coding	60S ribosomal protein L5-1-like && Q0JGY1.1 RecName: Full=60S ribosomal protein L5-1 && PF00861:Ribosomal L18p/L5e family|PF14204:Ribosomal L18 C-terminal region	-
4344029	483.822	489.942	560.393	825.105	764.478	702.287	511.386	763.957	-0.578354	0.000132541	0.0848916	LOC4344029	NC_029262.1	26406711	26408802	-	2092	protein_coding	H/ACA ribonucleoprotein complex subunit 4 && Q9LD90.1 RecName: Full=H/ACA ribonucleoprotein complex subunit 4; AltName: Full=CBF5 homolog; AltName: Full=Dyskerin; AltName: Full=Nopp-140-associated protein of 57 kDa homolog; Short=AtNAP57; AltName: Full=Nucleolar protein NAP57 homolog && PF16198:tRNA pseudouridylate synthase B C-terminal domain|PF01509:TruB family pseudouridylate synthase (N termi…	-
4347164	96.9776	121.964	78.2157	686.245	163.684	186.136	99.0525	345.355	-1.80221	0.000133751	0.0848916	LOC4347164	NC_029264.1	16273458	16275345	-	1319	protein_coding	protein TIFY 10c-like && Q69P94.1 RecName: Full=Protein TIFY 10c; Short=OsTIFY10c; AltName: Full=Jasmonate ZIM domain-containing protein 8; Short=OsJAZ8; AltName: Full=OsJAZ7 && PF06200:tify domain|PF09425:Divergent CCT motif	Zim
4327515	65.007	75.0549	23.0046	310.924	114.393	142.872	54.3555	189.396	-1.80441	0.00013519	0.0848916	LOC4327515	NC_029256.1	35320809	35327175	-	2904	protein_coding	amino acid transporter AVT6C, transcript variant X3 && P39981.1 RecName: Full=Vacuolar amino acid transporter 2 && PF01490:Transmembrane amino acid transporter protein	Aa_trans
4348531	0	1.04243	2.76055	69.4295	7.44018	12.0737	1.26766	29.6478	-4.50133	0.000139197	0.0849104	LOC4348531	NC_029265.1	13031161	13032016	-	856	protein_coding	protein TIFY 11e-like && Q7XEZ6.1 RecName: Full=Protein TIFY 11e; Short=OsTIFY11e; AltName: Full=Jasmonate ZIM domain-containing protein 13; Short=OsJAZ13 >A2Z6V6.1 RecName: Full=Protein TIFY 11e && PF06200:tify domain|PF09425:Divergent CCT motif	Zim
4344261	1235.13	1073.7	1346.23	1734.73	1882.36	1685.29	1218.36	1767.46	-0.5365	0.000157107	0.0931732	LOC4344261	NC_029262.1	28500898	28502397	+	738	protein_coding	60S ribosomal protein L22-2 && Q9M9W1.1 RecName: Full=60S ribosomal protein L22-2 && PF01776:Ribosomal L22e protein family	-
4352854	29.8393	11.4667	41.4083	89.554	70.6817	110.676	27.5714	90.3038	-1.70447	0.00016967	0.0979043	LOC4352854	NC_029267.1	26932253	26933378	-	648	protein_coding	thaumatin-like protein, transcript variant X3 && P31110.1 RecName: Full=Thaumatin-like protein; Flags: Precursor && PF00314:Thaumatin family	Thaumatin
4325998	1715.76	2374.66	1498.98	6407.64	3253.22	2600.88	1863.13	4087.25	-1.13346	0.000189316	0.104716	LOC4325998	NC_029256.1	1338238	1339166	-	929	protein_coding	Bowman-Birk type bran trypsin inhibitor && Q0JR25.2 RecName: Full=Bowman-Birk type bran trypsin inhibitor; AltName: Full=OSE727A; AltName: Full=Protein RBBI3-3; AltName: Full=RBTI; Flags: Precursor && -	-
4342219	863.207	762.016	873.255	1233.63	1143	1148.01	832.826	1174.88	-0.496129	0.000191285	0.104716	LOC4342219	NC_029262.1	523744	525790	-	910	protein_coding	60S ribosomal protein L13a-2 && Q9FKC0.1 RecName: Full=60S ribosomal protein L13a-4 && PF00572:Ribosomal protein L13	-
4337849	1410.97	1337.44	1562.47	2184.51	2229.26	1825.14	1436.96	2079.64	-0.533151	0.000205774	0.109832	LOC4337849	NC_029260.1	3230229	3232780	+	938	protein_coding	60S ribosomal protein L18-3 && Q940B0.1 RecName: Full=60S ribosomal protein L18-3 && -	-
4326162	42.6275	14.594	32.2065	117.728	172.054	47.2887	29.8093	112.357	-1.91521	0.000219001	0.11019	LOC4326162	NC_029256.1	455464	457767	+	1179	protein_coding	transcription factor bHLH167, transcript variant X3 && - && -	-
4334553	235.517	339.832	267.774	627.884	401.77	487.979	281.041	505.878	-0.847697	0.000220672	0.11019	LOC4334553	NC_029258.1	34166087	34167519	+	1304	protein_coding	NAC domain-containing protein 2-like && Q7EZT1.1 RecName: Full=NAC domain-containing protein 67; Short=ONAC067 && PF02365:No apical meristem (NAM) protein	NAM
4342463	516.859	506.621	519.904	793.912	901.191	662.042	514.461	785.715	-0.611242	0.00022199	0.11019	LOC4342463	NC_029262.1	3351192	3352666	-	1475	protein_coding	probable carboxylesterase 15 && Q9FG13.1 RecName: Full=Probable carboxylesterase 15; AltName: Full=AtCXE15 && PF07859:alpha/beta hydrolase fold	Abhydrolase_3
4351328	13.8539	1.04243	11.0422	38.2366	75.3318	34.2088	8.6462	49.2591	-2.50861	0.000227089	0.11019	LOC4351328	NC_029267.1	824217	825955	-	1359	protein_coding	probable WRKY transcription factor 70 && Q9LY00.1 RecName: Full=Probable WRKY transcription factor 70; AltName: Full=WRKY DNA-binding protein 70 && PF03106:WRKY DNA -binding domain	WRKY
4342563	2211.3	1986.87	2409.04	3286.33	3245.78	2829.27	2202.41	3120.46	-0.502532	0.000256798	0.121836	LOC4342563	NC_029262.1	4263168	4265662	+	1591	protein_coding	60S ribosomal protein L4-1 && Q9SF40.1 RecName: Full=60S ribosomal protein L4-1; Short=L1 && PF14374:60S ribosomal protein L4 C-terminal domain|PF00573:Ribosomal protein L4/L1 family	-
4343416	6.39413	3.12729	6.44129	100.623	7.44018	31.1904	5.3209	46.4177	-3.1203	0.000289183	0.132371	LOC4343416	NC_029262.1	20273528	20275676	+	711	protein_coding	60S ribosomal protein L44 && Q96499.3 RecName: Full=60S ribosomal protein L44 && PF00935:Ribosomal protein L44	-
9268261	1969.39	1993.13	1993.12	1493.24	1408.98	1556.5	1985.21	1486.24	0.417775	0.000293051	0.132371	LOC9268261	NC_029260.1	22192248	22199543	+	6039	protein_coding	50S ribosomal protein L33, transcript variant X5 && Q2W1A2.1 RecName: Full=50S ribosomal protein L33 && -	-
4342782	384.713	394.038	581.557	681.214	854.69	749.576	453.436	761.827	-0.747469	0.000309336	0.132371	LOC4342782	NC_029262.1	7394477	7397715	+	1490	protein_coding	zinc transporter 8-like && A3BI11.1 RecName: Full=Zinc transporter 8; AltName: Full=ZRT/IRT-like protein 8; Short=OsZIP8; Flags: Precursor && PF02535:ZIP Zinc transporter	-
4330189	51.153	62.5458	73.6148	143.89	110.673	123.756	62.4379	126.106	-1.01014	0.000310884	0.132371	LOC4330189	NC_029257.1	26422194	26423498	-	1305	protein_coding	ethylene-responsive transcription factor 2 && O80337.2 RecName: Full=Ethylene-responsive transcription factor 1A; Short=AtERF1A; AltName: Full=Ethylene-responsive element-binding factor 1A; Short=EREBP-1A && PF00847:AP2 domain	AP2
4341861	132.145	62.5458	101.22	31.193	46.5011	37.2273	98.6371	38.3071	1.36243	0.00031572	0.132371	LOC4341861	NC_029261.1	28413958	28425450	+	1342	protein_coding	peroxidase 3 && O23044.1 RecName: Full=Peroxidase 3; Short=Atperox P3; AltName: Full=ATPRC; AltName: Full=RCI3A; AltName: Full=Rare cold-inducible protein; Flags: Precursor && PF00141:Peroxidase	-
9266412	1035.85	1073.7	1205.44	1617	1873.06	1413.63	1105	1634.57	-0.564744	0.000316202	0.132371	LOC9266412	NC_029258.1	2264913	2266726	+	753	protein_coding	60S ribosomal protein L21-2 && Q9FDZ9.1 RecName: Full=60S ribosomal protein L21-2 && PF01157:Ribosomal protein L21e	-
4339312	0	0	0	25.1556	2.79007	8.04914	0	11.9983	-6.01463	0.000327858	1	LOC4339312	NC_029260.1	25543081	25546672	+	2401	protein_coding	cytochrome P450 71A1, transcript variant X3 && P24465.2 RecName: Full=Cytochrome P450 71A1; AltName: Full=ARP-2; AltName: Full=CYPLXXIA1 && PF00067:Cytochrome P450	p450
4338413	1684.85	665.07	670.815	2527.64	2803.09	1652.09	1006.91	2327.6	-1.20928	0.000332899	0.135463	LOC4338413	NC_029260.1	14991562	14993726	+	1471	protein_coding	probable WRKY transcription factor 70 && Q9SHB5.1 RecName: Full=WRKY transcription factor 55; AltName: Full=WRKY DNA-binding protein 55 && PF03106:WRKY DNA -binding domain	WRKY
4341815	45.8246	41.6972	49.69	84.5229	107.883	94.5774	45.7373	95.661	-1.06379	0.000337444	0.135463	LOC4341815	NC_029261.1	27969539	27971996	+	1194	lncRNA	uncharacterized LOC4341815, transcript variant X2 && - && -	-
4342246	137.474	102.158	115.023	209.295	190.655	212.296	118.218	204.082	-0.788116	0.000342622	0.135463	LOC4342246	NC_029262.1	779492	782165	-	2019	protein_coding	probable protein phosphatase 2C 61, transcript variant X2 && Q7XHN8.1 RecName: Full=Probable protein phosphatase 2C 61; Short=OsPP2C61 && PF00481:Protein phosphatase 2C	PP2C
4333666	812.054	488.9	420.524	1543.55	921.652	969.921	573.826	1145.04	-0.997223	0.000381219	0.147684	LOC4333666	NC_029258.1	26259730	26267345	-	4874	protein_coding	BTB/POZ domain and ankyrin repeat-containing protein NPR3-like, transcript variant X3 && Q75HA6.1 RecName: Full=BTB/POZ domain and ankyrin repeat-containing protein NPR3; Short=OsNPR3 && -	-
4324625	52.2187	60.4609	42.3285	11.0685	19.5305	21.129	51.6694	17.2426	1.57987	0.000387367	0.147684	LOC4324625	NC_029256.1	31422936	31428656	+	3457	protein_coding	cellulose synthase A catalytic subunit 4 [UDP-forming]-like && Q5JN63.1 RecName: Full=Cellulose synthase A catalytic subunit 4 [UDP-forming]; AltName: Full=OsCesA4 && PF03552:Cellulose synthase	-
4347092	3319.62	3374.35	3542.71	4416.32	4298.56	4699.69	3412.22	4471.53	-0.389933	0.000416475	0.155995	LOC4347092	NC_029264.1	15251991	15256367	-	1768	protein_coding	putrescine hydroxycinnamoyltransferase 1-like && Q5SMM8.1 RecName: Full=Putrescine hydroxycinnamoyltransferase 1; Short=OsPHT1; AltName: Full=BAHD-like hydroxycinnamoyl transferase HCT3; AltName: Full=Hydroxycinnamoyltransferase 3; Short=OsHCT3 && PF02458:Transferase family	-
4337725	219.532	66.7155	365.313	36.2241	86.4921	65.3993	217.187	62.7051	1.79214	0.000470105	0.172085	LOC4337725	NC_029260.1	2010103	2014958	+	1658	protein_coding	peroxidase 2 && Q9FEQ8.1 RecName: Full=Peroxidase 2; AltName: Full=Plasma membrane-bound peroxidase 2; Short=pmPOX2; Flags: Precursor && PF00141:Peroxidase	-
4332793	790.74	713.022	895.34	1180.3	1262.97	1048.4	799.701	1163.89	-0.541067	0.000475551	0.172085	LOC4332793	NC_029258.1	12715883	12718479	-	983	protein_coding	60S ribosomal protein L18-3 && Q940B0.1 RecName: Full=60S ribosomal protein L18-3 && -	-
4343945	1084.87	1092.47	1368.31	1722.66	1826.56	1574.61	1181.88	1707.94	-0.530751	0.000493665	0.17269	LOC4343945	NC_029262.1	25722850	25725396	+	1104	protein_coding	40S ribosomal protein S6 && Q9M3V8.1 RecName: Full=40S ribosomal protein S6 && PF01092:Ribosomal protein S6e	-
4333320	69.2697	180.34	51.5303	319.98	230.645	251.536	100.38	267.387	-1.41536	0.000493958	0.17269	LOC4333320	NC_029258.1	21275323	21282135	-	1514	protein_coding	GDSL esterase/lipase At5g55050 && Q9FIA1.1 RecName: Full=GDSL esterase/lipase At5g55050; AltName: Full=Extracellular lipase At5g55050; Flags: Precursor && PF00657:GDSL-like Lipase/Acylhydrolase	Lipase_GDSL
9269247	182.233	258.523	179.436	435.695	365.499	294.8	206.73	365.331	-0.822217	0.000501488	0.17269	LOC9269247	NC_029258.1	7669324	7670444	-	1121	protein_coding	chaperone protein dnaJ 11, chloroplastic && Q9FYB5.2 RecName: Full=Chaperone protein dnaJ 11, chloroplastic; Short=AtDjC11; Short=AtJ11; Flags: Precursor && PF00226:DnaJ domain	DnaJ
4338776	168.379	119.879	118.704	240.488	204.605	288.763	135.654	244.619	-0.851664	0.00051193	0.173487	LOC4338776	NC_029260.1	20037794	20039652	+	1859	protein_coding	probable carboxylesterase 15 && Q9LFR7.1 RecName: Full=Probable carboxylesterase 17; AltName: Full=AtCXE17 && PF07859:alpha/beta hydrolase fold	Abhydrolase_3
4347422	2723.9	2533.1	2960.23	4060.12	4106.05	3344.42	2739.08	3836.86	-0.48616	0.000568278	0.189574	LOC4347422	NC_029264.1	18752426	18754227	-	954	protein_coding	60S ribosomal protein L9-like && P49210.3 RecName: Full=60S ribosomal protein L9 && PF00347:Ribosomal protein L6	-
4330855	415.618	396.123	401.201	559.461	556.153	579.538	404.314	565.051	-0.48296	0.000602789	0.197993	LOC4330855	NC_029257.1	32418465	32419362	+	898	protein_coding	auxin-responsive protein SAUR32 && - && PF02519:Auxin responsive protein	Auxin_inducible
4343899	1550.58	1681.44	1394.08	4613.54	1981.88	2354.37	1542.03	2983.26	-0.952052	0.000614285	0.198712	LOC4343899	NC_029262.1	25347990	25350243	+	1392	protein_coding	protein TIFY 10b-like && Q8H395.1 RecName: Full=Protein TIFY 10b; Short=OsTIFY10b; AltName: Full=Jasmonate ZIM domain-containing protein 7; Short=OsJAZ7; AltName: Full=OsJAZ6 && PF06200:tify domain|PF09425:Divergent CCT motif	Zim
4333083	2360.5	2042.12	2337.27	3191.75	3407.6	2771.92	2246.63	3123.76	-0.475539	0.000657306	0.209455	LOC4333083	NC_029258.1	16787170	16787912	+	743	protein_coding	60S ribosomal protein L27a-3 && P49637.2 RecName: Full=60S ribosomal protein L27a-3 && PF00828:Ribosomal protein L18e/L15	-
112938707	51.153	30.2305	16.5633	117.728	102.302	62.3808	32.6489	94.1372	-1.53494	0.000674809	0.209937	LOC112938707	NC_029259.1	16430054	16432641	-	1888	lncRNA	uncharacterized LOC112938707, transcript variant X2 && - && -	-
4336415	59.6785	112.582	97.5396	158.984	511.512	135.829	89.9335	268.775	-1.57967	0.000696664	0.209937	LOC4336415	NC_029259.1	25927051	25929746	-	2605	protein_coding	phenylalanine ammonia-lyase && Q43210.1 RecName: Full=Phenylalanine ammonia-lyase && PF00221:Aromatic amino acid lyase	-
4348853	36.2334	33.3578	14.723	3.01868	6.51015	7.043	28.1047	5.52394	2.34004	0.000698115	0.209937	LOC4348853	NC_029265.1	17261957	17266563	+	3520	protein_coding	cellulose synthase A catalytic subunit 7 [UDP-forming]-like && Q9AV71.1 RecName: Full=Cellulose synthase A catalytic subunit 7 [UDP-forming]; AltName: Full=OsCesA7 && PF14569:Zinc-binding RING-finger|PF03552:Cellulose synthase	-
9271934	2032.27	1984.79	2248.01	3050.87	2977.93	2554.6	2088.35	2861.13	-0.454084	0.000698153	0.209937	LOC9271934	NC_029256.1	38968256	38971061	+	1270	protein_coding	60S ribosomal protein L5-2-like && Q8L4L4.2 RecName: Full=60S ribosomal protein L5-2 && PF00861:Ribosomal L18p/L5e family|PF14204:Ribosomal L18 C-terminal region	-
4330959	212.072	153.237	167.474	304.886	266.916	290.775	177.594	287.526	-0.69578	0.000711438	0.210961	LOC4330959	NC_029257.1	33468728	33475999	+	3293	protein_coding	glutamate receptor 2.9 && O81078.1 RecName: Full=Glutamate receptor 2.9; AltName: Full=Ligand-gated ion channel 2.9; Flags: Precursor && PF01094:Receptor family ligand binding region|PF00497:Bacterial extracellular solute-binding proteins, family 3|PF00060:Ligand-gated ion channel	ANF_receptor
4339748	484.888	453.457	500.581	305.892	363.639	320.959	479.642	330.164	0.538466	0.00079463	0.2296	LOC4339748	NC_029260.1	29093426	29098854	-	3123	protein_coding	peroxisomal biogenesis factor 6 && Q6NW58.2 RecName: Full=Spastin && PF00004:ATPase family associated with various cellular activities (AAA)	AAA
9266636	27.7079	13.5516	44.1689	38.2366	172.984	106.651	28.4761	105.957	-1.89192	0.000797902	0.2296	LOC9266636	NC_029258.1	13035254	13046121	-	1976	transcribed_pseudogene	alpha-humulene synthase-like && Q8SA63.1 RecName: Full=Beta-caryophyllene synthase && PF03936:Terpene synthase family, metal binding domain|PF01397:Terpene synthase, N-terminal domain	-
4342460	371.925	328.365	431.567	521.225	649.155	551.366	377.286	573.915	-0.604587	0.000806556	0.2296	LOC4342460	NC_029262.1	3332886	3334270	-	1385	protein_coding	probable carboxylesterase 15 && Q9FG13.1 RecName: Full=Probable carboxylesterase 15; AltName: Full=AtCXE15 && PF07859:alpha/beta hydrolase fold	Abhydrolase_3
9269735	4.26275	1.04243	0	25.1556	7.44018	28.172	1.76839	20.2559	-3.55668	0.000854193	0.239961	LOC9269735	NC_029258.1	4441956	4443844	+	1218	protein_coding	putative dihydroflavonol 4-reductase && Q9UT59.1 RecName: Full=Putative uncharacterized oxidoreductase C513.07 && PF01370:NAD dependent epimerase/dehydratase family	Epimerase
4332935	242.977	222.038	210.722	366.266	373.869	297.818	225.246	345.984	-0.620365	0.00088355	0.24453	LOC4332935	NC_029258.1	14545721	14547905	+	2185	protein_coding	H/ACA ribonucleoprotein complex subunit 4 && Q9LD90.1 RecName: Full=H/ACA ribonucleoprotein complex subunit 4; AltName: Full=CBF5 homolog; AltName: Full=Dyskerin; AltName: Full=Nopp-140-associated protein of 57 kDa homolog; Short=AtNAP57; AltName: Full=Nucleolar protein NAP57 homolog && PF01509:TruB family pseudouridylate synthase (N terminal domain)|PF08068:DKCLD (NUC011) domain|PF16198:tRNA pse…	-
4328992	756.638	719.277	763.753	526.256	574.754	540.299	746.556	547.103	0.448311	0.000895485	0.24453	LOC4328992	NC_029257.1	9950856	9954971	-	1586	protein_coding	D-amino-acid transaminase, chloroplastic && Q8L493.1 RecName: Full=D-amino-acid transaminase, chloroplastic; AltName: Full=Aminodeoxychorismate lyase; Short=AtADCL; AltName: Full=Branched-chain-amino-acid aminotransferase-like protein 3; Flags: Precursor && PF01063:Amino-transferase class IV	-
4339162	992.155	973.629	1172.32	1720.64	1634.98	1270.76	1046.03	1542.13	-0.559708	0.000904818	0.24453	LOC4339162	NC_029260.1	24078009	24079842	+	673	protein_coding	60S ribosomal protein L30 && O48558.1 RecName: Full=60S ribosomal protein L30 && PF01248:Ribosomal protein L7Ae/L30e/S12e/Gadd45 family	-
4334216	79.9266	107.37	119.624	212.313	146.943	209.278	102.307	189.512	-0.886251	0.000937025	0.250068	LOC4334216	NC_029258.1	31643791	31646163	+	1915	protein_coding	transcription factor HHO5 && Q9ZQ85.2 RecName: Full=Myb family transcription factor EFM; AltName: Full=Protein EARLY FLOWERING MYB && PF00249:Myb-like DNA-binding domain	Myb_DNA-binding
4327570	685.237	615.034	679.096	1078.67	1101.15	784.791	659.789	988.204	-0.582908	0.000961446	0.253222	LOC4327570	NC_029256.1	35153620	35155820	+	845	protein_coding	40S ribosomal protein S26-like && P49216.2 RecName: Full=40S ribosomal protein S26; AltName: Full=S31 && PF01283:Ribosomal protein S26e	-
4338118	73.5325	114.667	74.535	41.2552	45.5711	28.172	87.5782	38.3328	1.18927	0.000972562	0.253222	LOC4338118	NC_029260.1	7249923	7251386	+	1175	transcribed_pseudogene	BURP domain-containing protein 6-like && Q60E34.1 RecName: Full=BURP domain-containing protein 7; Short=OsBURP07; Flags: Precursor && -	-
4347093	22.3794	16.6789	20.2441	1.00623	5.58013	3.01843	19.7675	3.2016	2.61191	0.00115536	0.280838	LOC4347093	NC_029264.1	15281273	15285732	+	3515	protein_coding	cellulose synthase A catalytic subunit 9 [UDP-forming]-like && Q69P51.1 RecName: Full=Cellulose synthase A catalytic subunit 9 [UDP-forming]; AltName: Full=OsCesA9 >A2Z1C8.1 RecName: Full=Cellulose synthase A catalytic subunit 9 [UDP-forming]; AltName: Full=OsCesA9 && PF03552:Cellulose synthase|PF14569:Zinc-binding RING-finger	-
4334093	62.8756	92.7763	28.5257	199.233	119.043	141.866	61.3925	153.38	-1.3247	0.00116591	0.280838	LOC4334093	NC_029258.1	30707835	30708843	+	1009	protein_coding	uncharacterized LOC4334093 && - && PF07911:Protein of unknown function (DUF1677)	-
4350098	1520.74	1581.37	1845.89	2337.46	2382.72	2065.61	1649.33	2261.93	-0.455399	0.00117104	0.280838	LOC4350098	NC_029266.1	6321275	6323933	+	1029	protein_coding	60S ribosomal protein L10-1-like && Q0ITS8.1 RecName: Full=60S ribosomal protein L10-1; AltName: Full=Protein QM; AltName: Full=Putative tumor suppressor SC34 >A2ZCQ7.2 RecName: Full=60S ribosomal protein L10-1; AltName: Full=Protein QM; AltName: Full=Putative tumor suppressor SC34 && PF00252:Ribosomal protein L16p/L10e	-
4325989	0	0	4.60092	24.1494	47.4311	4.02457	1.53364	25.2017	-3.98179	0.00117358	0.280838	LOC4325989	NC_029256.1	1515835	1516729	+	895	protein_coding	Bowman-Birk type bran trypsin inhibitor && A2WK50.2 RecName: Full=Bowman-Birk type bran trypsin inhibitor; AltName: Full=OSE727A; AltName: Full=Protein RBBI3-3; AltName: Full=RBTI; Flags: Precursor && PF00228:Bowman-Birk serine protease inhibitor family	-
4338644	543.501	390.911	371.755	869.378	594.284	671.097	435.389	711.587	-0.709234	0.00118144	0.280838	LOC4338644	NC_029260.1	18494331	18496592	-	1868	protein_coding	annexin D4 && Q9ZVJ6.1 RecName: Full=Annexin D4; AltName: Full=AnnAt4 && PF00191:Annexin	-
4336914	1150.94	1082.04	1346.23	1701.53	1742.86	1519.28	1193.07	1654.55	-0.471406	0.00118407	0.280838	LOC4336914	NC_029259.1	30599899	30602290	+	1102	protein_coding	60S ribosomal protein L7-3, transcript variant X1 && Q9LHP1.1 RecName: Full=60S ribosomal protein L7-4 && PF08079:Ribosomal L30 N-terminal domain|PF00327:Ribosomal protein L30p/L7e	-
4349475	302.655	272.074	201.52	142.884	166.474	155.952	258.75	155.103	0.73627	0.00120147	0.280838	LOC4349475	NC_029265.1	22774954	22777366	-	1538	protein_coding	mitochondrial carnitine/acylcarnitine carrier-like protein, transcript variant X1 && Q93XM7.1 RecName: Full=Mitochondrial carnitine/acylcarnitine carrier-like protein; AltName: Full=Carnitine/acylcarnitine translocase-like protein; Short=CAC-like protein; AltName: Full=Protein A BOUT DE SOUFFLE && PF00153:Mitochondrial carrier protein	Mito_carr
4325768	159.853	138.643	139.868	210.301	264.126	223.364	146.121	232.597	-0.67214	0.00121089	0.280838	LOC4325768	NC_029256.1	41853855	41854883	+	1029	protein_coding	glutathione transferase GST 23 && Q9FQA3.1 RecName: Full=Glutathione transferase GST 23; AltName: Full=Glutathione transferase GST 36 && PF13417:Glutathione S-transferase, N-terminal domain|PF00043:Glutathione S-transferase, C-terminal domain	GST_C
107279536	42.6275	53.1639	65.3331	25.1556	15.8104	22.1351	53.7082	21.0337	1.35802	0.00121969	0.280838	LOC107279536	NC_029266.1	12392971	12397780	+	2448	lncRNA	uncharacterized LOC107279536, transcript variant X2 && - && -	-
107282080	326.101	304.39	347.83	195.208	231.576	227.388	326.107	218.057	0.580736	0.00123449	0.280838	LOC107282080	NC_029263.1	3047804	3068665	-	7845	lncRNA	uncharacterized LOC107282080, transcript variant X18 && Q9LJX0.1 RecName: Full=ABC transporter B family member 19; Short=ABC transporter ABCB.19; Short=AtABCB19; AltName: Full=Multidrug resistance protein 11; AltName: Full=P-glycoprotein 19 && -	-
4335607	1129.63	1137.29	1143.79	1563.67	1777.27	1371.37	1136.9	1570.77	-0.466546	0.00124205	0.280838	LOC4335607	NC_029259.1	18369230	18371214	-	794	protein_coding	60S ribosomal protein L35 && Q9M5L0.1 RecName: Full=60S ribosomal protein L35 && PF00831:Ribosomal L29 protein	-
4344081	24.5108	20.8486	6.44129	59.3673	39.991	67.4115	17.2669	55.5899	-1.69696	0.00124903	0.280838	LOC4344081	NC_029262.1	26790826	26792034	-	1209	protein_coding	probable carboxylesterase 18 && Q9LT10.1 RecName: Full=Probable carboxylesterase 18; AltName: Full=AtCXE18 && PF07859:alpha/beta hydrolase fold	Abhydrolase_3
107278642	77.7952	76.0974	57.0515	187.158	96.7223	147.903	70.3147	143.928	-1.03452	0.00124963	0.280838	LOC107278642	NC_029256.1	11504237	11506318	-	1859	protein_coding	putative methyltransferase DDB_G0268948 && Q55EX9.2 RecName: Full=Putative methyltransferase DDB_G0268948 && PF08241:Methyltransferase domain	Methyltransf_11
4329831	1462.12	1431.26	1589.16	2288.16	2276.69	1751.69	1494.18	2105.51	-0.494747	0.00129147	0.286054	LOC4329831	NC_029257.1	22882161	22884163	-	975	protein_coding	60S ribosomal protein L6-3 && Q9C9C5.1 RecName: Full=60S ribosomal protein L6-3 && PF03868:Ribosomal protein L6, N-terminal domain|PF01159:Ribosomal protein L6e	-
4345738	2359.43	2213.08	1938.83	2757.06	2882.14	3519.49	2170.45	3052.89	-0.492343	0.00129964	0.286054	LOC4345738	NC_029263.1	22190117	22191727	+	1053	protein_coding	dormancy-associated protein homolog 3 && Q8LD26.1 RecName: Full=Dormancy-associated protein homolog 3; AltName: Full=DRM1 homolog 3 && PF05564:Dormancy/auxin associated protein	-
4344394	34.102	14.594	37.7276	4.0249	10.2302	2.01229	28.8079	5.42248	2.39858	0.00133354	0.286069	LOC4344394	NC_029262.1	29566058	29571776	-	1475	protein_coding	probable glucuronosyltransferase Os07g0694400 && Q6Z3Y6.1 RecName: Full=Probable glucuronosyltransferase Os07g0694400 && PF03360:Glycosyltransferase family 43	-
4351317	60.7442	92.7763	125.145	49.305	38.1309	34.2088	92.8885	40.5483	1.19915	0.00133985	0.286069	LOC4351317	NC_029267.1	732984	734095	+	1010	protein_coding	non-specific lipid-transfer protein 2B-like && Q2QYL2.1 RecName: Full=Non-specific lipid-transfer protein 2B; Short=LTP 2B; AltName: Full=LTP B1; Flags: Precursor && PF00234:Protease inhibitor/seed storage/LTP family	-
4335579	173.707	112.582	164.713	243.506	234.366	280.714	150.334	252.862	-0.749251	0.00134315	0.286069	LOC4335579	NC_029259.1	17560628	17561481	+	854	protein_coding	putative ripening-related protein 1 && Q7XVA8.2 RecName: Full=Putative ripening-related protein 1; Flags: Precursor && -	-
4340180	85.255	45.8669	22.0844	11.0685	18.6004	12.0737	51.0688	13.9142	1.86896	0.00137937	0.286069	LOC4340180	NC_029261.1	2893560	2895818	+	1664	protein_coding	GDSL esterase/lipase At5g45910, transcript variant X1 && Q9FJ45.1 RecName: Full=GDSL esterase/lipase At5g45910; AltName: Full=Extracellular lipase At5g45910; Flags: Precursor && PF00657:GDSL-like Lipase/Acylhydrolase	Lipase_GDSL
4344524	1252.18	1385.39	1488.86	1878.62	1993.97	1715.47	1375.48	1862.69	-0.437243	0.00137937	0.286069	LOC4344524	NC_029263.1	962673	964577	-	891	protein_coding	40S ribosomal protein S13-2-like && Q69UI1.1 RecName: Full=40S ribosomal protein S13-2 && PF00312:Ribosomal protein S15|PF08069:Ribosomal S13/S15 N-terminal domain	-
4327877	0	61.5034	64.4129	5.03113	2.79007	3.01843	41.9721	3.61321	3.54172	0.0013801	0.286069	LOC4327877	NC_029256.1	30763991	30766649	+	1924	protein_coding	aluminum-activated malate transporter 9 && Q9LS46.1 RecName: Full=Aluminum-activated malate transporter 9; Short=AtALMT9 && PF11744:Aluminium activated malate transporter	-
4328452	307.984	234.547	306.422	466.888	368.289	489.991	282.984	441.723	-0.641471	0.00142557	0.286951	LOC4328452	NC_029257.1	4008994	4010137	+	1144	protein_coding	transcription factor MafA && Q9LIE6.1 RecName: Full=VQ motif-containing protein 22; Short=AtVQ22 && PF05678:VQ motif	-
4328016	2068.5	2085.9	2167.04	3073.01	3030.01	2462.03	2107.15	2855.02	-0.438203	0.00142841	0.286951	LOC4328016	NC_029257.1	316699	319148	-	1182	protein_coding	40S ribosomal protein S4-like && P49398.3 RecName: Full=40S ribosomal protein S4; AltName: Full=SCAR protein SS620 && PF00900:Ribosomal family S4e|PF16121:40S ribosomal protein S4 C-terminus|PF01479:S4 domain|PF00467:KOW motif|PF08071:RS4NT (NUC023) domain	Ribosomal_S4e
4332654	325.035	291.88	224.525	686.245	480.821	350.138	280.48	505.735	-0.851337	0.00143502	0.286951	LOC4332654	NC_029258.1	11367194	11368903	+	1422	protein_coding	galactinol synthase 1 && O22893.1 RecName: Full=Galactinol synthase 1; Short=AtGolS1; Short=GolS-1 && PF01501:Glycosyl transferase family 8	Glyco_transf_8
4338077	832.302	764.101	945.95	1227.59	1285.29	1060.47	847.451	1191.12	-0.490779	0.00143811	0.286951	LOC4338077	NC_029260.1	6649473	6651825	+	1010	protein_coding	60S ribosomal protein L11-like && Q0DK10.1 RecName: Full=60S ribosomal protein L11 >A2YDY2.2 RecName: Full=60S ribosomal protein L11 && PF00673:ribosomal L5P family C-terminus|PF00281:Ribosomal protein L5	-
4332912	71.4011	86.5217	85.5772	155.965	160.894	115.706	81.1667	144.188	-0.828555	0.00154503	0.300416	LOC4332912	NC_029258.1	14298430	14301361	-	647	protein_coding	10 kDa chaperonin, mitochondrial && Q96539.1 RecName: Full=10 kDa chaperonin; AltName: Full=Chaperonin 10; Short=CPN10; AltName: Full=Protein groES && PF00166:Chaperonin 10 Kd subunit	-
4338571	385.779	413.845	375.435	610.779	633.345	476.912	391.686	573.678	-0.551116	0.0015475	0.300416	LOC4338571	NC_029260.1	17693053	17695778	+	1204	protein_coding	40S ribosomal protein S4-like && P49398.3 RecName: Full=40S ribosomal protein S4; AltName: Full=SCAR protein SS620 && PF00900:Ribosomal family S4e|PF00467:KOW motif|PF16121:40S ribosomal protein S4 C-terminus|PF08071:RS4NT (NUC023) domain|PF01479:S4 domain	Ribosomal_S4e
9268179	517.924	406.548	254.891	176.089	252.036	211.29	393.121	213.138	0.881504	0.00154781	0.300416	LOC9268179	NC_029266.1	3547925	3557873	+	4422	protein_coding	putative receptor-like protein kinase At3g47110 && Q9SD62.1 RecName: Full=Putative receptor-like protein kinase At3g47110; Flags: Precursor && -	-
4324115	2019.48	1801.32	2041.89	2941.2	2787.28	2316.14	1954.23	2681.54	-0.45642	0.00157881	0.302905	LOC4324115	NC_029256.1	28330787	28333319	+	1371	protein_coding	guanine nucleotide-binding protein subunit beta-like protein A && P49027.1 RecName: Full=Guanine nucleotide-binding protein subunit beta-like protein A; Short=GPB-LR; AltName: Full=RWD; AltName: Full=Receptor for activated C kinase 1A && PF00400:WD domain, G-beta repeat	WD40
4327460	1.06569	1.04243	0.920185	60.3735	3.72009	2.01229	1.00943	22.0353	-4.44983	0.00158901	0.302905	LOC4327460	NC_029256.1	35861138	35863892	+	2755	protein_coding	ABC transporter G family member 6 && O80946.1 RecName: Full=ABC transporter G family member 1; Short=ABC transporter ABCG.1; Short=AtABCG1; AltName: Full=White-brown complex homolog protein 1; Short=AtWBC1 && PF01061:ABC-2 type transporter|PF00005:ABC transporter	ABC2_membrane
4347344	115.094	83.3944	90.1781	139.865	193.445	171.044	96.2223	168.118	-0.806999	0.00163144	0.305828	LOC4347344	NC_029264.1	18034115	18039227	+	2466	protein_coding	ABC transporter G family member 11 && Q8RXN0.1 RecName: Full=ABC transporter G family member 11; Short=ABC transporter ABCG.11; Short=AtABCG11; AltName: Full=Protein CUTICULAR DEFECT AND ORGAN FUSION 1; AltName: Full=Protein DESPERADO; AltName: Full=Protein PERMEABLE LEAVES 1; AltName: Full=White-brown complex homolog protein 11; Short=AtWBC11 && PF00005:ABC transporter|PF01061:ABC-2 type transpo…	ABC2_membrane
9267517	1404.58	1224.86	1237.65	1017.29	908.632	958.854	1289.03	961.593	0.422742	0.00163299	0.305828	LOC9267517	NC_029261.1	13539994	13545077	+	4865	protein_coding	probable LRR receptor-like serine/threonine-protein kinase At3g47570, transcript variant X1 && Q1MX30.1 RecName: Full=Receptor kinase-like protein Xa21; Contains: RecName: Full=Receptor kinase-like protein Xa21, processed; Flags: Precursor && PF08263:Leucine rich repeat N-terminal domain|PF13855:Leucine rich repeat|PF00069:Protein kinase domain	Pkinase
4325828	190.758	203.274	155.511	283.755	318.068	255.56	183.181	285.794	-0.643856	0.00165018	0.30636	LOC4325828	NC_029256.1	41584345	41595322	+	1183	protein_coding	NAC domain-containing protein 48-like, transcript variant X2 && - && PF02365:No apical meristem (NAM) protein	NAM
4333677	207.809	224.122	170.234	305.892	344.108	279.708	200.722	309.903	-0.62866	0.00168295	0.309621	LOC4333677	NC_029258.1	26377621	26379868	+	1192	protein_coding	acidic leucine-rich nuclear phosphoprotein 32-related protein 2-like && Q7Y180.1 RecName: Full=Acidic leucine-rich nuclear phosphoprotein 32-related protein 2; AltName: Full=ANP32/acidic nuclear phosphoprotein-like protein 2 && -	-
9268459	758.77	660.901	831.847	985.094	1177.41	1008.15	750.506	1056.89	-0.493646	0.00170511	0.309621	LOC9268459	NC_029261.1	4033514	4034188	-	496	protein_coding	60S ribosomal protein L39-3-like && Q5SMI4.1 RecName: Full=60S ribosomal protein L39-3 && -	-
9266862	17.051	3.12729	12.8826	22.137	39.991	82.5037	11.0203	48.2105	-2.12774	0.00172182	0.309621	LOC9266862	NC_029259.1	2069996	2082389	-	4189	protein_coding	replication protein A 70 kDa DNA-binding subunit D, transcript variant X18 && - && -	-
4351442	0	2.08486	0	19.1183	15.8104	6.03686	0.694953	13.6552	-4.33326	0.00172714	1	LOC4351442	NC_029267.1	1745236	1746538	+	1303	protein_coding	probable carboxylesterase 17 && Q9LFR7.1 RecName: Full=Probable carboxylesterase 17; AltName: Full=AtCXE17 && PF07859:alpha/beta hydrolase fold	Abhydrolase_3
4346292	14.9196	46.9093	24.845	223.382	51.1512	53.3256	28.8913	109.286	-1.91907	0.00173108	0.309621	LOC4346292	NC_029263.1	27875129	27876582	+	1454	protein_coding	KDEL-tailed cysteine endopeptidase CEP1 && Q9FGR9.1 RecName: Full=KDEL-tailed cysteine endopeptidase CEP1; AltName: Full=Cysteine proteinase CP56; Short=AtCP56; Flags: Precursor && PF00112:Papain family cysteine protease|PF08246:Cathepsin propeptide inhibitor domain (I29)	Peptidase_C1
4332664	839.762	1088.3	549.35	1877.62	1461.06	1092.67	825.803	1477.12	-0.839372	0.00174398	0.309621	LOC4332664	NC_029258.1	11522663	11524455	+	963	protein_coding	calmodulin && P62162.2 RecName: Full=Calmodulin; Short=CaM >P62163.2 RecName: Full=Calmodulin-2; Short=CaM-2 >A2WN93.2 RecName: Full=Calmodulin-1; Short=CaM-1 >Q0JNS6.2 RecName: Full=Calmodulin-1; Short=CaM-1 && PF13499:EF-hand domain pair	-
9271754	2.13138	5.21215	0.920185	55.3424	6.51015	13.0799	2.75457	24.9775	-3.19399	0.00175476	0.309621	LOC9271754	NC_029256.1	9711626	9712508	-	790	protein_coding	uncharacterized LOC9271754, transcript variant X1 && - && -	-
4336571	766.23	857.92	625.726	1171.25	939.322	1197.31	749.958	1102.63	-0.55642	0.00184999	0.323747	LOC4336571	NC_029259.1	27371272	27373624	-	2353	protein_coding	ethylene-responsive transcription factor 2 && Q40479.1 RecName: Full=Ethylene-responsive transcription factor 2; Short=NtERF2; AltName: Full=Ethylene-responsive element-binding factor 2; Short=EREBP-2 && PF00847:AP2 domain	AP2
4341233	106.569	42.7396	77.2955	123.766	176.704	180.1	75.5346	160.19	-1.08531	0.00190379	0.330455	LOC4341233	NC_029261.1	20404331	20405514	-	968	protein_coding	heavy metal-associated isoprenylated plant protein 29 && F4IC29.1 RecName: Full=Heavy metal-associated isoprenylated plant protein 28; Short=AtHIP28; Flags: Precursor && PF00403:Heavy-metal-associated domain	HMA
4343432	0	2.08486	1.84037	28.1743	11.1603	7.043	1.30841	15.4592	-3.54095	0.00191994	0.330571	LOC4343432	NC_029262.1	20504689	20506468	-	1695	protein_coding	bisdemethoxycurcumin synthase-like && Q8LIL0.2 RecName: Full=Bisdemethoxycurcumin synthase; AltName: Full=Curcuminoid synthase && PF00195:Chalcone and stilbene synthases, N-terminal domain|PF02797:Chalcone and stilbene synthases, C-terminal domain	Chal_sti_synt_N
3131377	306.918	696.343	331.267	295.83	130.203	182.112	444.843	202.715	1.13423	0.00194516	0.332234	OrsajCr119	NC_001320.1	117022	119905	-	2884	rRNA	23S ribosomal RNA && Q3BAI2.1 RecName: Full=Uncharacterized protein ORF91 (chloroplast) [Phalaenopsis aphrodite subsp. formosana] && -	-
4345657	815.251	1294.7	817.124	2835.54	1277.85	1458.91	975.691	1857.43	-0.92884	0.00196582	0.333097	LOC4345657	NC_029263.1	21054654	21057690	-	1939	protein_coding	malate dehydrogenase, chloroplastic, transcript variant X1 && Q9SN86.1 RecName: Full=Malate dehydrogenase, chloroplastic; AltName: Full=pNAD-MDH; Flags: Precursor && PF00056:lactate/malate dehydrogenase, NAD binding domain|PF02866:lactate/malate dehydrogenase, alpha/beta C-terminal domain	-
4346825	54.3501	36.485	56.1313	194.201	106.953	64.3931	48.9888	121.849	-1.31316	0.0019942	0.335246	LOC4346825	NC_029264.1	11258765	11268087	-	2989	protein_coding	probable LRR receptor-like serine/threonine-protein kinase At1g51810, transcript variant X1 && Q9FZB8.1 RecName: Full=Probable LRR receptor-like serine/threonine-protein kinase At1g51810; Flags: Precursor && PF12819:Carbohydrate-binding protein of the ER|PF07714:Protein tyrosine kinase	Pkinase_Tyr
4352495	476.362	281.456	522.665	753.663	607.304	793.846	426.828	718.271	-0.750038	0.00203216	0.338958	LOC4352495	NC_029267.1	22628764	22632987	+	2276	protein_coding	calmodulin-binding protein 60 B, transcript variant X1 && Q9FKL6.1 RecName: Full=Calmodulin-binding protein 60 B && PF07887:Calmodulin binding protein-like	-
4329748	53.2844	69.8428	37.7276	124.772	94.8623	101.62	53.6183	107.085	-1.00147	0.00206901	0.34243	LOC4329748	NC_029257.1	22064938	22065607	-	670	protein_coding	uncharacterized LOC4329748 && - && -	-
4337457	14.9196	30.2305	29.4459	134.834	32.5508	70.43	24.8653	79.2716	-1.66857	0.00210976	0.344656	LOC4337457	NC_029259.1	34980583	34981831	+	1249	protein_coding	probable CCR4-associated factor 1 homolog 11 && Q9FMS6.1 RecName: Full=Probable CCR4-associated factor 1 homolog 11 && PF04857:CAF1 family ribonuclease	CAF1
4330616	193.955	262.692	204.281	311.93	376.659	325.99	220.31	338.193	-0.619201	0.00211475	0.344656	LOC4330616	NC_029257.1	30432176	30434101	-	1121	protein_coding	rRNA-processing protein fcf2 && O42877.1 RecName: Full=rRNA-processing protein fcf2 && PF08698:Fcf2 pre-rRNA processing	-
4332662	312.247	150.11	138.028	455.82	446.411	295.806	200.128	399.345	-0.998443	0.00213586	0.34546	LOC4332662	NC_029258.1	11497623	11498672	+	1050	protein_coding	DEAD-box ATP-dependent RNA helicase 12-like && - && PF05678:VQ motif	-
4335022	40.4961	29.188	14.723	74.4607	73.4717	59.3624	28.1357	69.0983	-1.30492	0.00220613	0.354142	LOC4335022	NC_029259.1	3465230	3470793	+	4271	protein_coding	uncharacterized LOC4335022, transcript variant X2 && - && PF13968:Domain of unknown function (DUF4220)|PF04578:Protein of unknown function, DUF594	-
4329362	806.726	805.798	884.298	1082.7	1110.45	1065.5	832.274	1086.22	-0.383831	0.00235191	0.374727	LOC4329362	NC_029257.1	16445650	16447358	+	695	protein_coding	40S ribosomal protein S27 && Q96564.2 RecName: Full=40S ribosomal protein S27; AltName: Full=Manganese efficiency-related protein 1 && PF01667:Ribosomal protein S27	-
9268088	1531.39	1362.46	1591.92	2285.14	2213.45	1737.61	1495.26	2078.73	-0.475243	0.00244706	0.386998	LOC9268088	NC_029266.1	23180276	23182861	+	1033	protein_coding	40S ribosomal protein S9-2 && Q9FLF0.1 RecName: Full=40S ribosomal protein S9-2 && PF01479:S4 domain|PF00163:Ribosomal protein S4/S9 N-terminal domain	S4
4341781	175.839	168.874	185.877	291.805	286.447	227.388	176.863	268.547	-0.60228	0.0024875	0.387899	LOC4341781	NC_029261.1	27594618	27595608	+	991	protein_coding	VQ motif-containing protein 22 && Q9LIE6.1 RecName: Full=VQ motif-containing protein 22; Short=AtVQ22 && PF05678:VQ motif	-
4331115	112.963	119.879	64.4129	307.905	252.036	109.67	99.0851	223.203	-1.17384	0.00248909	0.387899	LOC4331115	NC_029257.1	34879509	34881089	-	1388	protein_coding	desumoylating isopeptidase 1 && Q6ICB0.1 RecName: Full=Desumoylating isopeptidase 1; Short=DeSI-1; AltName: Full=PPPDE peptidase domain-containing protein 2; AltName: Full=Protein FAM152B && PF05903:PPPDE putative peptidase domain	-
4330533	1332.11	1376.01	1446.53	2146.28	1940.03	1609.83	1384.88	1898.71	-0.455148	0.00250883	0.388141	LOC4330533	NC_029257.1	29795444	29797255	-	733	protein_coding	60S ribosomal protein L31 && P46290.1 RecName: Full=60S ribosomal protein L31 && PF01198:Ribosomal protein L31e	Ribosomal_L31e
4341451	247.24	249.141	325.745	159.99	176.704	193.179	274.042	176.624	0.635148	0.00254206	0.390454	LOC4341451	NC_029261.1	23721772	23726858	-	3557	protein_coding	uncharacterized LOC4341451, transcript variant X7 && - && PF05641:Agenet domain	Agenet
4352347	976.17	947.569	851.171	762.719	604.514	636.888	924.97	668.04	0.469434	0.00260342	0.39599	LOC4352347	NC_029267.1	20061913	20066928	-	3459	protein_coding	disease resistance protein Pik-2-like, transcript variant X5 && Q39214.1 RecName: Full=Disease resistance protein RPM1; AltName: Full=Resistance to Pseudomonas syringae protein 3 && PF00931:NB-ARC domain	NB-ARC
4331500	72.4668	48.9942	135.267	132.822	252.036	193.179	85.576	192.679	-1.16773	0.0026152	0.39599	LOC4331500	NC_029258.1	1706032	1708368	+	2203	protein_coding	probable acyl-activating enzyme 12, peroxisomal && Q9SS00.1 RecName: Full=Probable acyl-activating enzyme 12, peroxisomal && PF00501:AMP-binding enzyme|PF13193:AMP-binding enzyme C-terminal domain	AMP-binding
4339104	1809.54	1601.17	2100.78	2593.04	2857.03	2251.75	1837.16	2567.27	-0.482592	0.00265398	0.399032	LOC4339104	NC_029260.1	23483304	23485851	-	803	protein_coding	40S ribosomal protein S26-like && P49216.2 RecName: Full=40S ribosomal protein S26; AltName: Full=S31 && PF01283:Ribosomal protein S26e	-
4332802	1088.07	1097.68	1062.81	1487.2	1451.76	1291.89	1082.85	1410.28	-0.381305	0.00267805	0.399834	LOC4332802	NC_029258.1	12798178	12799758	-	802	protein_coding	60S ribosomal protein L22-2 && Q9M9W1.1 RecName: Full=60S ribosomal protein L22-2 && PF01776:Ribosomal L22e protein family	-
4333712	2.13138	0	0	13.0809	8.3702	14.086	0.710459	11.8457	-4.11782	0.00271007	1	LOC4333712	NC_029258.1	26752020	26752831	-	812	protein_coding	wiskott-Aldrich syndrome protein homolog && - && PF05678:VQ motif	-
4324857	63.9413	99.0308	65.3331	210.301	133.923	110.676	76.1017	151.633	-0.995263	0.00277261	0.409017	LOC4324857	NC_029256.1	36479584	36484026	+	1574	protein_coding	uncharacterized LOC4324857, transcript variant X2 && - && -	-
4327902	1217.02	1633.49	1810	991.132	810.049	1222.46	1553.5	1007.88	0.624674	0.00277787	0.409017	LOC4327902	NC_029256.1	32909387	32925673	-	4160	protein_coding	inositol hexakisphosphate and diphosphoinositol-pentakisphosphate kinase VIP1, transcript variant X3 && A2ARP1.1 RecName: Full=Inositol hexakisphosphate and diphosphoinositol-pentakisphosphate kinase 1; AltName: Full=Diphosphoinositol pentakisphosphate kinase 1; AltName: Full=Histidine acid phosphatase domain-containing protein 2A; AltName: Full=InsP6 and PP-IP5 kinase 1; AltName: Full=VIP1 homol…	Acid_phosphat_A
4324791	2.13138	0	0	19.1183	5.58013	13.0799	0.710459	12.5928	-4.20311	0.00281123	1	LOC4324791	NC_029256.1	37412008	37413149	-	1142	protein_coding	NDR1/HIN1-like protein 10 && - && PF03168:Late embryogenesis abundant protein	-
4325478	700.157	618.161	693.819	866.36	1086.27	852.203	670.712	934.943	-0.479407	0.00284562	0.416123	LOC4325478	NC_029256.1	2137757	2138565	+	809	protein_coding	60S ribosomal protein L26-1 && P51414.2 RecName: Full=60S ribosomal protein L26-1 && PF00467:KOW motif|PF16906:Ribosomal proteins L26 eukaryotic, L24P archaeal	KOW
4328512	117.226	210.571	185.877	534.305	214.835	299.83	171.225	349.657	-1.029	0.0029211	0.422333	LOC4328512	NC_029257.1	4542914	4544889	+	1630	protein_coding	WRKY transcription factor WRKY71-like && Q6QHD1.1 RecName: Full=WRKY transcription factor WRKY71; Short=OsWRKY71 && PF03106:WRKY DNA -binding domain	WRKY
4348974	76.7295	93.8187	120.544	153.952	176.704	162.995	97.0308	164.551	-0.758891	0.00292765	0.422333	LOC4348974	NC_029265.1	18640384	18641926	+	913	protein_coding	uncharacterized LOC4348974 && - && PF04450:Peptidase of plants and bacteria	-
4327004	961.25	830.817	1039.81	1313.12	1216.47	1268.75	943.959	1266.11	-0.423117	0.00296797	0.423116	LOC4327004	NC_029256.1	31559227	31560860	-	939	protein_coding	60S ribosomal protein L18a-like && Q943F3.1 RecName: Full=60S ribosomal protein L18a && PF01775:Ribosomal L18ae/LX protein domain	-
4352868	17217.3	13955	18710.1	21134.8	22684.2	23557.8	16627.5	22458.9	-0.433694	0.00299485	0.423116	LOC4352868	NC_029267.1	27060213	27061164	+	839	protein_coding	glycine-rich RNA-binding protein 2 && P49310.1 RecName: Full=Glycine-rich RNA-binding protein GRP1A && PF00076:RNA recognition motif. (a.k.a. RRM, RBD, or RNP domain)	RRM_1
4352203	517.924	541.021	472.975	738.569	614.745	783.785	510.64	712.366	-0.480394	0.00301242	0.423116	LOC4352203	NC_029267.1	17391156	17392657	+	1419	protein_coding	NAC domain-containing protein 83 && Q9FY93.1 RecName: Full=NAC domain-containing protein 83; Short=ANAC083; AltName: Full=Protein VND-INTERACTING 2 && PF02365:No apical meristem (NAM) protein	NAM
9267830	52.2187	57.3336	42.3285	172.064	69.7517	95.5835	50.6269	112.467	-1.15206	0.00301565	0.423116	LOC9267830	NC_029264.1	15829332	15830153	-	822	protein_coding	zinc finger protein 2 && Q39261.1 RecName: Full=Zinc finger protein 2 && -	-
4344581	1356.62	1532.37	1615.84	1974.21	2054.42	1866.39	1501.61	1965.01	-0.387795	0.00305362	0.423116	LOC4344581	NC_029263.1	1644999	1646012	-	1014	protein_coding	glycine-rich protein 2 && P27484.1 RecName: Full=Glycine-rich protein 2 && PF00098:Zinc knuckle|PF00313:'Cold-shock' DNA-binding domain	CSD
4332400	27.7079	26.0607	8.28166	1.00623	6.51015	2.01229	20.6834	3.17622	2.68225	0.00305871	0.423116	LOC4332400	NC_029258.1	9167699	9170345	-	2144	protein_coding	laccase-10-like && Q10ND7.1 RecName: Full=Laccase-10; AltName: Full=Benzenediol:oxygen oxidoreductase 10; AltName: Full=Diphenol oxidase 10; AltName: Full=Urishiol oxidase 10; Flags: Precursor && PF07731:Multicopper oxidase|PF07732:Multicopper oxidase|PF00394:Multicopper oxidase	-
4325107	54.3501	43.7821	96.6194	24.1494	31.6208	24.1474	64.9172	26.6392	1.28704	0.0030718	0.423116	LOC4325107	NC_029256.1	39013814	39018124	-	3541	protein_coding	formin-like protein 1 && Q8S0F0.1 RecName: Full=Formin-like protein 1; AltName: Full=OsFH1; Flags: Precursor && PF02181:Formin Homology 2 Domain	FH2
4344916	299.458	229.335	243.849	168.04	167.404	177.081	257.547	170.842	0.59164	0.00323217	0.438693	LOC4344916	NC_029263.1	6040481	6048618	+	3387	protein_coding	probable LRR receptor-like serine/threonine-protein kinase At1g56130 && C0LGH2.2 RecName: Full=Probable LRR receptor-like serine/threonine-protein kinase At1g56130; Flags: Precursor && PF00069:Protein kinase domain|PF11721:Di-glucose binding within endoplasmic reticulum	Pkinase
4339208	5.32844	5.21215	8.28166	25.1556	25.1106	19.1167	6.27408	23.1276	-1.87332	0.00325736	0.438693	LOC4339208	NC_029260.1	24427904	24428873	-	970	protein_coding	ethylene-responsive transcription factor 12 && Q94ID6.1 RecName: Full=Ethylene-responsive transcription factor 12; Short=AtERF12; AltName: Full=Ethylene-responsive element-binding factor 12; Short=EREBP-12 && PF00847:AP2 domain	AP2
4339251	225.926	226.207	120.544	678.196	266.916	285.744	190.892	410.285	-1.10477	0.00326372	0.438693	LOC4339251	NC_029260.1	24997297	24999595	+	1337	protein_coding	protein SULFUR DEFICIENCY-INDUCED 2 && Q8L730.1 RecName: Full=Protein SULFUR DEFICIENCY-INDUCED 2 && PF13414:TPR repeat	-
4342946	643.675	924.635	590.759	1681.4	825.86	1221.46	719.69	1242.91	-0.788328	0.00327551	0.438693	LOC4342946	NC_029262.1	11241314	11242085	+	772	protein_coding	putative lipid-transfer protein DIR1 && - && PF14368:Probable lipid transfer	-
4339409	46.8903	102.158	61.6524	135.84	135.783	134.823	70.2336	135.482	-0.948531	0.003289	0.438693	LOC4339409	NC_029260.1	26344279	26346853	+	2095	protein_coding	heat stress transcription factor A-4d-like && Q93VB5.1 RecName: Full=Heat stress transcription factor A-4d; AltName: Full=Heat stress transcription factor 10; Short=rHsf10; AltName: Full=Heat stress transcription factor 15; Short=OsHsf-15; AltName: Full=Protein SPOTTED LEAF 7 && PF00447:HSF-type DNA-binding	HSF_DNA-bind
4338844	207.809	315.856	200.6	468.901	314.347	416.543	241.422	399.93	-0.728515	0.00332625	0.438693	LOC4338844	NC_029260.1	20777601	20781286	+	3415	protein_coding	amino acid permease 3, transcript variant X1 && Q39134.2 RecName: Full=Amino acid permease 3; AltName: Full=Amino acid transporter AAP3 && PF01490:Transmembrane amino acid transporter protein	Aa_trans
9272115	733.193	616.076	742.589	902.584	904.912	1585.68	697.286	1131.06	-0.697577	0.00333351	0.438693	LOC9272115	NC_029261.1	29341869	29343861	+	1919	protein_coding	uncharacterized LOC9272115 && - && -	-
4329172	2.13138	1.04243	0	22.137	3.72009	15.0921	1.05794	13.6497	-3.73041	0.00334896	1	LOC4329172	NC_029257.1	12892867	12896241	+	3375	protein_coding	mitogen-activated protein kinase kinase kinase 18 && Q40541.1 RecName: Full=Mitogen-activated protein kinase kinase kinase NPK1; AltName: Full=Nicotiana protein kinase 1 && PF00069:Protein kinase domain	Pkinase
4326457	655.398	600.44	710.383	897.553	929.092	813.969	655.407	880.205	-0.425111	0.00334928	0.438693	LOC4326457	NC_029256.1	27126	28656	+	935	protein_coding	40S ribosomal protein S5 && O65731.1 RecName: Full=40S ribosomal protein S5 && PF00177:Ribosomal protein S7p/S5e	-
4323914	0	0	0	4.0249	6.51015	9.05528	0	6.53011	-5.13919	0.00342933	1	LOC4323914	NC_029256.1	11378623	11380336	+	1714	protein_coding	protein DOG1-like 4 && - && PF14144:Seed dormancy control	-
4334172	1999.23	1613.68	1657.25	1172.25	1461.99	1163.1	1756.72	1265.78	0.47247	0.00343091	0.441447	LOC4334172	NC_029258.1	31344597	31350836	+	2783	protein_coding	cyclic nucleotide-gated ion channel 2 && O65718.1 RecName: Full=Cyclic nucleotide-gated ion channel 2; Short=AtCNGC2; AltName: Full=Cyclic nucleotide- and calmodulin-regulated ion channel 2; AltName: Full=Protein DEFENSE NO DEATH 1 && PF00027:Cyclic nucleotide-binding domain|PF00520:Ion transport protein	Ion_trans
4330920	353.808	362.766	361.633	254.575	228.785	279.708	359.402	254.356	0.499499	0.00343176	0.441447	LOC4330920	NC_029257.1	33054102	33066631	+	4764	protein_coding	uncharacterized LOC4330920, transcript variant X3 && - && -	-
4343010	777.952	836.029	754.552	654.046	557.083	531.243	789.511	580.791	0.442904	0.00344956	0.441447	LOC4343010	NC_029262.1	12916432	12924320	-	2807	protein_coding	granule-bound starch synthase 1b, chloroplastic/amyloplastic && Q8LL05.1 RecName: Full=Granule-bound starch synthase 1b, chloroplastic/amyloplastic; AltName: Full=Granule-bound starch synthase Ib; Flags: Precursor && -	-
4334141	1.06569	0	6.44129	85.5291	0.930022	18.1106	2.50233	34.8566	-3.77093	0.00346074	0.441447	LOC4334141	NC_029258.1	31048350	31055281	-	1548	protein_coding	MADS-box transcription factor 34-like && Q6Q9H6.2 RecName: Full=MADS-box transcription factor 34; AltName: Full=OsMADS34; AltName: Full=RMADS212/RMADS217/RMADS221 && PF00319:SRF-type transcription factor (DNA-binding and dimerisation domain)|PF01486:K-box region	K-box
4339323	3.19706	4.16972	4.60092	56.3486	9.30022	10.0614	3.98924	25.2367	-2.65542	0.00347368	0.441447	LOC4339323	NC_029260.1	25623462	25625011	+	1550	protein_coding	uncharacterized LOC4339323 && - && -	-
4346499	264.291	52.1215	272.375	41.2552	64.1715	98.602	196.262	68.0096	1.52962	0.00351172	0.443641	LOC4346499	NC_029264.1	3654953	3658615	+	1584	protein_coding	fasciclin-like arabinogalactan protein 2 && Q9SU13.1 RecName: Full=Fasciclin-like arabinogalactan protein 2; Flags: Precursor && PF02469:Fasciclin domain	-
4352028	2509.7	2421.56	2375	1939	1822.84	2025.36	2435.42	1929.07	0.336297	0.0035657	0.444754	LOC4352028	NC_029267.1	11727412	11744593	-	4277	protein_coding	phosphoglucan, water dikinase, chloroplastic-like && Q2QTC2.2 RecName: Full=Phosphoglucan, water dikinase, chloroplastic; Flags: Precursor && PF00686:Starch binding domain|PF01326:Pyruvate phosphate dikinase, PEP/pyruvate binding domain	-
4347248	73.5325	79.2247	45.0891	117.728	112.533	131.805	65.9487	120.689	-0.875981	0.00360691	0.444754	LOC4347248	NC_029264.1	17081060	17083568	+	1417	protein_coding	mitochondrial phosphate carrier protein 3, mitochondrial && Q9FMU6.1 RecName: Full=Mitochondrial phosphate carrier protein 3, mitochondrial; AltName: Full=Mitochondrial phosphate transporter 3; Short=MPT3; AltName: Full=Phosphate transporter 3;1; Flags: Precursor && PF00153:Mitochondrial carrier protein	Mito_carr
4331138	402.83	324.196	329.426	277.718	214.835	209.278	352.151	233.944	0.589926	0.00361904	0.444754	LOC4331138	NC_029257.1	34981038	34989877	+	4329	protein_coding	CLIP-associated protein, transcript variant X3 && Q8RWY6.1 RecName: Full=CLIP-associated protein; Short=AtCLASP && PF12348:CLASP N terminal	-
4346187	11.7226	32.3153	58.8918	150.934	67.8916	82.5037	34.3099	100.443	-1.54229	0.00362254	0.444754	LOC4346187	NC_029263.1	27055060	27059373	-	2096	protein_coding	calcium-dependent protein kinase 21-like && Q6ZIU9.1 RecName: Full=Calcium-dependent protein kinase 21; Short=OsCDPK21; Short=OsCPK21 && PF00036:EF hand|PF00069:Protein kinase domain|PF13499:EF-hand domain pair	Pkinase
4351604	1496.23	1459.4	1633.33	2225.77	2206.01	1752.7	1529.65	2061.49	-0.430392	0.00364186	0.444754	LOC4351604	NC_029267.1	3429135	3431766	+	1556	protein_coding	60S ribosomal protein L3-like && P35684.2 RecName: Full=60S ribosomal protein L3 && PF00297:Ribosomal protein L3	-
4326149	18.1167	6.25458	15.6431	87.5416	13.0203	60.3686	13.3381	53.6435	-2.00492	0.00364553	0.444754	LOC4326149	NC_029256.1	327114	328466	-	1236	protein_coding	isoflavone reductase homolog IRL && P52580.1 RecName: Full=Isoflavone reductase homolog IRL && PF05368:NmrA-like family	NmrA
4339572	159.853	189.722	216.243	286.774	259.476	303.855	188.606	283.368	-0.585101	0.0037196	0.451213	LOC4339572	NC_029260.1	27695297	27697301	+	754	protein_coding	60S ribosomal protein L35a-2 && Q9FZH0.1 RecName: Full=60S ribosomal protein L35a-2 && PF01247:Ribosomal protein L35Ae	-
4341034	2110.06	1876.37	1773.2	1276.9	1441.53	1580.65	1919.88	1433.03	0.421745	0.00374275	0.451456	LOC4341034	NC_029261.1	15968724	15974083	-	2105	protein_coding	uncharacterized LOC4341034, transcript variant X2 && - && PF04577:Protein of unknown function (DUF563)	-
4331813	5997.69	6102.38	7227.13	8540.84	9020.28	7760.38	6442.4	8440.5	-0.389658	0.00379876	0.455638	LOC4331813	NC_029258.1	4116859	4119777	+	1746	protein_coding	elongation factor 1-alpha-like && O64937.2 RecName: Full=Elongation factor 1-alpha; Short=EF-1-alpha && PF03144:Elongation factor Tu domain 2|PF00009:Elongation factor Tu GTP binding domain|PF03143:Elongation factor Tu C-terminal domain	GTP_EFTU
4334233	193.955	150.11	235.567	483.994	244.596	309.892	193.211	346.161	-0.839667	0.0038334	0.457225	LOC4334233	NC_029258.1	31765035	31767095	-	2061	protein_coding	allene oxide synthase 1, chloroplastic-like && Q7Y0C8.1 RecName: Full=Allene oxide synthase 1, chloroplastic; AltName: Full=Cytochrome P450 74A1; AltName: Full=Hydroperoxide dehydrase 1; Flags: Precursor && PF00067:Cytochrome P450	p450
4326716	71.4011	48.9942	56.1313	18.1121	37.2009	15.0921	58.8422	23.4684	1.31989	0.00386481	0.457263	LOC4326716	NC_029256.1	10748671	10750248	-	1367	protein_coding	peroxidase 2 && Q9FEQ8.1 RecName: Full=Peroxidase 2; AltName: Full=Plasma membrane-bound peroxidase 2; Short=pmPOX2; Flags: Precursor && PF00141:Peroxidase	-
4332194	193.955	233.504	145.389	298.849	310.627	283.732	190.95	297.736	-0.643042	0.00387656	0.457263	LOC4332194	NC_029258.1	7305280	7308555	-	1857	protein_coding	type IV inositol polyphosphate 5-phosphatase 9 && Q9SIS4.1 RecName: Full=Type IV inositol polyphosphate 5-phosphatase 9; Short=At5PTase9 && PF03372:Endonuclease/Exonuclease/phosphatase family	Exo_endo_phos
4336494	228.057	321.068	336.788	512.169	411.07	422.58	295.304	448.606	-0.601882	0.00396639	0.465288	LOC4336494	NC_029259.1	26590625	26592428	-	1331	protein_coding	salutaridine reductase && Q6WAU1.1 RecName: Full=(-)-isopiperitenone reductase && PF00106:short chain dehydrogenase	adh_short
4330425	1491.96	1322.84	1642.53	2072.82	2307.38	1751.69	1485.78	2043.97	-0.460055	0.00400702	0.465743	LOC4330425	NC_029257.1	28772922	28774124	+	859	protein_coding	60S ribosomal protein L12-1 && P50883.2 RecName: Full=60S ribosomal protein L12-1 && PF00298:Ribosomal protein L11, RNA binding domain|PF03946:Ribosomal protein L11, N-terminal domain	-
4326919	27.7079	3.12729	13.8028	90.5603	29.7607	50.3071	14.8793	56.876	-1.93613	0.00403173	0.465743	LOC4326919	NC_029256.1	28939512	28941024	-	1510	protein_coding	mitogen-activated protein kinase kinase kinase 18 && Q40541.1 RecName: Full=Mitogen-activated protein kinase kinase kinase NPK1; AltName: Full=Nicotiana protein kinase 1 && -	-
4325760	431.604	405.505	503.341	599.71	603.584	623.808	446.817	609.034	-0.445814	0.00405727	0.465743	LOC4325760	NC_029256.1	41818281	41819412	+	1132	protein_coding	probable calcium-binding protein CML10 && Q9FYK2.1 RecName: Full=Probable calcium-binding protein CML25; AltName: Full=Calmodulin-like protein 25 && PF13499:EF-hand domain pair	-
4342753	211.006	242.886	153.671	334.067	296.677	308.886	202.521	313.21	-0.630915	0.00412266	0.465743	LOC4342753	NC_029262.1	6967985	6969260	+	1276	protein_coding	NAC domain-containing protein 67-like && Q7EZT1.1 RecName: Full=NAC domain-containing protein 67; Short=ONAC067 && PF02365:No apical meristem (NAM) protein	NAM
4331346	218.466	285.626	301.821	444.751	459.431	331.021	268.637	411.734	-0.615341	0.00412355	0.465743	LOC4331346	NC_029258.1	559227	559943	-	717	protein_coding	40S ribosomal protein S17-3 && Q9SQZ1.3 RecName: Full=40S ribosomal protein S17-3 && PF00833:Ribosomal S17	-
4349232	30.9049	71.9277	22.0844	151.94	64.1715	109.67	41.639	108.594	-1.38549	0.00415701	0.465743	LOC4349232	NC_029265.1	20796320	20799398	-	2762	protein_coding	uncharacterized LOC4349232 && - && PF04646:Protein of unknown function, DUF604	-
4348453	669.252	609.821	742.589	494.056	434.32	535.268	673.888	487.882	0.466881	0.0041931	0.465743	LOC4348453	NC_029265.1	11304987	11317906	-	6529	protein_coding	restin homolog && - && PF10358:N-terminal C2 in EEIG1 and EHBP1 proteins	-
4333844	479.56	362.766	380.036	236.463	305.047	283.732	407.454	275.081	0.565745	0.00419653	0.465743	LOC4333844	NC_029258.1	28260583	28266475	-	2234	protein_coding	protein OPAQUE10 && P0DKL2.1 RecName: Full=Protein OPAQUE10 && -	-
4344516	2541.67	2316.28	2803.8	3270.23	3703.35	3115.02	2553.92	3362.87	-0.396896	0.00420346	0.465743	LOC4344516	NC_029263.1	904056	905662	+	756	protein_coding	60S acidic ribosomal protein P1 && P52855.1 RecName: Full=60S acidic ribosomal protein P1; AltName: Full=L12 && PF00428:60s Acidic ribosomal protein	-
4343869	841.893	875.641	896.26	1146.09	1196.94	1043.37	871.265	1128.8	-0.373577	0.00420802	0.465743	LOC4343869	NC_029262.1	25019532	25021751	-	1040	protein_coding	40S ribosomal protein S3-1 && Q9SIP7.1 RecName: Full=40S ribosomal protein S3-1 && PF00189:Ribosomal protein S3, C-terminal domain|PF07650:KH domain	-
4326977	2382.88	1976.45	2549.83	3455.38	3588.96	2651.19	2303.05	3231.84	-0.488746	0.00421023	0.465743	LOC4326977	NC_029256.1	12645588	12646421	-	834	protein_coding	ubiquitin-40S ribosomal protein S27a-1-like && Q9ARZ9.1 RecName: Full=Ubiquitin-40S ribosomal protein S27a-1; Contains: RecName: Full=Ubiquitin; Contains: RecName: Full=40S ribosomal protein S27a-1; Flags: Precursor && PF00240:Ubiquitin family|PF01599:Ribosomal protein S27a	ubiquitin
4331635	2046.12	1893.05	1540.39	2377.71	3031.87	2305.07	1826.52	2571.55	-0.493928	0.0042438	0.467037	LOC4331635	NC_029258.1	2807613	2809673	-	2061	protein_coding	inorganic phosphate transporter 1-1-like && Q8H6H4.1 RecName: Full=Inorganic phosphate transporter 1-1; Short=OsPT1; Short=OsPht1;1; AltName: Full=H(+)/Pi cotransporter && PF00083:Sugar (and other) transporter	Sugar_tr
4329751	1578.28	1582.41	1551.43	1342.3	1160.67	1151.03	1570.71	1218	0.366978	0.00431789	0.469168	LOC4329751	NC_029257.1	22077324	22085168	+	2908	protein_coding	protein ACTIVITY OF BC1 COMPLEX KINASE 8, chloroplastic && P73627.1 RecName: Full=Uncharacterized protein sll1770 && PF03109:ABC1 family	ABC1
4330552	43.6932	56.2912	23.9248	104.647	73.4717	85.5221	41.3031	87.8804	-1.09415	0.00432122	0.469168	LOC4330552	NC_029257.1	29892471	29894437	-	1876	protein_coding	aspartyl protease family protein At5g10770 && Q8S9J6.1 RecName: Full=Aspartyl protease family protein At5g10770; Flags: Precursor && PF14543:Xylanase inhibitor N-terminal|PF14541:Xylanase inhibitor C-terminal	-
4343909	440.129	492.027	569.594	873.403	779.359	580.544	500.583	744.435	-0.571971	0.00432909	0.469168	LOC4343909	NC_029262.1	25413440	25415693	-	1342	protein_coding	40S ribosomal protein Sa-2 && A5BUU4.1 RecName: Full=40S ribosomal protein SA && PF00318:Ribosomal protein S2|PF16122:40S ribosomal protein SA C-terminus	-
4332799	9742.52	8941.96	9001.25	11917.7	11147.2	11214.5	9228.58	11426.5	-0.308218	0.00438678	0.473019	LOC4332799	NC_029258.1	12766462	12768889	-	1502	protein_coding	dormancy-associated protein homolog 3, transcript variant X2 && Q8LD26.1 RecName: Full=Dormancy-associated protein homolog 3; AltName: Full=DRM1 homolog 3 && PF05564:Dormancy/auxin associated protein	-
4348607	1506.88	1337.44	1721.67	1994.34	2098.13	1949.9	1522	2014.12	-0.403889	0.00448635	0.481325	LOC4348607	NC_029265.1	14323536	14324823	-	579	protein_coding	40S ribosomal protein S28 && P46302.1 RecName: Full=40S ribosomal protein S28 && -	-
4336986	627.69	713.022	645.05	489.025	531.973	384.346	661.921	468.448	0.498234	0.0045999	0.488607	LOC4336986	NC_029259.1	31203502	31214734	+	5116	protein_coding	uncharacterized LOC4336986, transcript variant X1 && - && -	-
4331562	2349.84	2056.71	2280.22	3068.99	3296.93	2549.57	2228.92	2971.83	-0.415068	0.00460653	0.488607	LOC4331562	NC_029258.1	2142625	2145410	+	721	protein_coding	60S ribosomal protein L23 && P49690.3 RecName: Full=60S ribosomal protein L23; AltName: Full=Protein EMBRYO DEFECTIVE 2171 && PF00238:Ribosomal protein L14p/L23e	-
4328132	536.041	583.761	477.576	620.841	880.731	786.803	532.459	762.792	-0.519401	0.00462289	0.488607	LOC4328132	NC_029257.1	1187198	1187991	-	794	protein_coding	calcium-binding protein KIC && Q9ZPX9.2 RecName: Full=Calcium-binding protein KIC; AltName: Full=KCBP-interacting calcium-binding protein && PF13833:EF-hand domain pair	-
4345101	1.06569	0	0	4.0249	9.30022	12.0737	0.355229	8.46628	-4.5525	0.00462515	1	LOC4345101	NC_029263.1	9538125	9539762	+	1248	protein_coding	uncharacterized LOC4345101, transcript variant X1 && - && -	-
4343884	637.281	688.004	691.059	888.497	950.483	811.957	672.115	883.645	-0.394753	0.0046519	0.489252	LOC4343884	NC_029262.1	25236682	25237488	-	807	protein_coding	60S ribosomal protein L27a-2 && Q9LR33.1 RecName: Full=60S ribosomal protein L27a-2 && PF00828:Ribosomal protein L18e/L15	-
4337070	142.802	108.413	152.751	97.6038	62.3115	36.2211	134.655	65.3788	1.04321	0.0047087	0.492798	LOC4337070	NC_029259.1	31859549	31862014	+	964	lncRNA	uncharacterized LOC4337070 && - && -	-
4339209	267.488	243.929	288.018	594.679	359.919	341.082	266.478	431.893	-0.695933	0.00483105	0.495494	LOC4339209	NC_029260.1	24444077	24445204	-	1128	protein_coding	ethylene-responsive transcription factor 4 && Q9LW49.1 RecName: Full=Ethylene-responsive transcription factor 4; AltName: Full=Ethylene-responsive element-binding factor 3; Short=EREBP-3; AltName: Full=Ethylene-responsive element-binding factor 4 homolog; AltName: Full=NsERF3 && PF00847:AP2 domain	AP2
4340422	472.1	380.487	413.163	813.03	479.891	650.974	421.917	647.965	-0.618702	0.00484922	0.495494	LOC4340422	NC_029261.1	5196690	5199531	-	1843	protein_coding	serine/threonine-protein kinase RIPK && Q8GXZ3.1 RecName: Full=Serine/threonine-protein kinase At5g01020 && PF07714:Protein tyrosine kinase	Pkinase_Tyr
4346656	772.624	801.629	1148.39	505.125	699.377	602.679	907.548	602.394	0.591564	0.00485404	0.495494	LOC4346656	NC_029264.1	7245375	7249819	-	2016	protein_coding	glucose-1-phosphate adenylyltransferase small subunit 1, chloroplastic/amyloplastic-like && P15280.4 RecName: Full=Glucose-1-phosphate adenylyltransferase small subunit, chloroplastic/amyloplastic; AltName: Full=ADP-glucose pyrophosphorylase; AltName: Full=ADP-glucose synthase; AltName: Full=AGPase B; AltName: Full=Alpha-D-glucose-1-phosphate adenyl transferase; Flags: Precursor && PF00483:Nucleo…	-
4345064	1540.98	1921.2	1360.03	1258.79	1162.53	965.897	1607.41	1129.07	0.509329	0.0048588	0.495494	LOC4345064	NC_029263.1	9001761	9005337	+	3350	transcribed_pseudogene	receptor kinase-like protein Xa21 && C0LGP4.1 RecName: Full=Probable LRR receptor-like serine/threonine-protein kinase At3g47570; Flags: Precursor && -	-
4338976	240.845	276.244	306.422	504.119	325.508	428.617	274.504	419.414	-0.610092	0.00487652	0.495494	LOC4338976	NC_029260.1	22303481	22306379	-	1035	protein_coding	uncharacterized LOC4338976 && - && -	-
4342196	326.101	513.918	600.881	338.092	269.706	285.744	480.3	297.847	0.690518	0.00489902	0.495494	LOC4342196	NC_029262.1	335231	343826	-	3905	protein_coding	uncharacterized LOC4342196, transcript variant X1 && - && PF00149:Calcineurin-like phosphoesterase	Metallophos
4332593	690.566	857.92	705.782	1032.39	903.051	1284.84	751.422	1073.43	-0.514449	0.00494883	0.495494	LOC4332593	NC_029258.1	10824155	10827486	-	1961	protein_coding	acetate/butyrate--CoA ligase AAE7, peroxisomal && Q8VZF1.1 RecName: Full=Acetate/butyrate--CoA ligase AAE7, peroxisomal; AltName: Full=AMP-binding protein 7; Short=AtAMPBP7; AltName: Full=Acetyl-CoA synthetase; AltName: Full=Acyl-activating enzyme 7; AltName: Full=Butyryl-CoA synthetase; AltName: Full=Protein ACETATE NON-UTILIZING 1 && PF13193:AMP-binding enzyme C-terminal domain|PF00501:AMP-bind…	AMP-binding
4327388	863.207	907.956	774.796	1300.04	1322.49	952.817	848.653	1191.78	-0.490314	0.00496186	0.495494	LOC4327388	NC_029256.1	36039687	36043154	+	2289	protein_coding	probable mediator of RNA polymerase II transcription subunit 37c && Q9LHA8.1 RecName: Full=Probable mediator of RNA polymerase II transcription subunit 37c; AltName: Full=Heat shock 70 kDa protein 4; AltName: Full=Heat shock cognate 70 kDa protein 4; AltName: Full=Heat shock cognate protein 70-4; Short=AtHsc70-4; AltName: Full=Heat shock protein 70-4; Short=AtHsp70-4 && PF00012:Hsp70 protein	HSP70
9266802	300.524	266.862	257.652	188.164	187.864	87.5344	275.013	154.521	0.830619	0.00496714	0.495494	LOC9266802	NC_029259.1	31852245	31863866	+	7633	protein_coding	disease resistance protein RGA2 && Q7XA42.2 RecName: Full=Putative disease resistance protein RGA1; AltName: Full=RGA3-blb && -	-
4333148	1510.08	1345.78	1694.06	2058.74	2378.07	1798.98	1516.64	2078.6	-0.454626	0.00499752	0.495494	LOC4333148	NC_029258.1	17714861	17716749	+	858	protein_coding	40S ribosomal protein S19-like && P40978.1 RecName: Full=40S ribosomal protein S19 && PF01090:Ribosomal protein S19e	-
4351213	1013.47	856.877	902.701	1106.85	1379.22	1230.51	924.349	1238.86	-0.422872	0.00500017	0.495494	LOC4351213	NC_029266.1	28827679	28828436	+	617	protein_coding	metallothionein-like protein 1A && A2ZH20.1 RecName: Full=Metallothionein-like protein 1A; AltName: Full=Class I metallothionein-like protein 1A; AltName: Full=OsMT-I-1a; Short=OsMT1a >P0C5B3.1 RecName: Full=Metallothionein-like protein 1A; AltName: Full=Class I metallothionein-like protein 1A; AltName: Full=OsMT-I-1a; Short=OsMT1a && -	-
4337928	3579.65	3850.74	3949.43	4776.55	5030.49	4472.3	3793.27	4759.78	-0.327416	0.00502603	0.495494	LOC4337928	NC_029260.1	4142050	4144010	+	985	protein_coding	60S ribosomal protein L10-2-like && Q0DKF0.1 RecName: Full=60S ribosomal protein L10-2; AltName: Full=Protein QM1; AltName: Full=Putative tumor suppressor SG12 >A2Y0T4.2 RecName: Full=60S ribosomal protein L10-2; AltName: Full=Protein QM1; AltName: Full=Putative tumor suppressor SG12 && PF00252:Ribosomal protein L16p/L10e	-
9272673	40.4961	40.6548	36.8074	60.3735	79.0519	83.5098	39.3194	74.3117	-0.920051	0.00503617	0.495494	LOC9272673	NC_029256.1	30341074	30342018	-	945	protein_coding	uncharacterized LOC9272673 && - && PF04520:Senescence regulator	-
107281145	56.4815	17.7213	86.4974	11.0685	25.1106	11.0676	53.5667	15.7489	1.7641	0.0051314	0.500334	LOC107281145	NC_029260.1	1013986	1018007	-	3435	protein_coding	WEB family protein At3g02930, chloroplastic && F4JJP1.1 RecName: Full=WEB family protein At4g27595, chloroplastic; Flags: Precursor && -	-
4345150	197.152	188.68	227.286	288.787	265.056	362.211	204.373	305.351	-0.577648	0.00513223	0.500334	LOC4345150	NC_029263.1	10590698	10593375	+	2678	protein_coding	putative receptor-like protein kinase At1g80870 && Q9SAH3.1 RecName: Full=Putative receptor-like protein kinase At1g80870 && PF00069:Protein kinase domain	Pkinase
4326782	531.778	658.816	772.955	1056.54	1043.48	782.779	654.516	960.933	-0.553441	0.00519682	0.504328	LOC4326782	NC_029256.1	4852384	4854389	+	746	protein_coding	60S acidic ribosomal protein P2A && P46252.3 RecName: Full=60S acidic ribosomal protein P2A; Short=P2 && PF00428:60s Acidic ribosomal protein	-
4350044	608.508	509.748	691.979	804.98	920.722	788.816	603.412	838.173	-0.473639	0.00522695	0.504957	LOC4350044	NC_029266.1	5605237	5607247	+	546	lncRNA	uncharacterized LOC4350044 && - && -	-
4343679	99.109	96.946	136.187	197.22	172.984	162.995	110.747	177.733	-0.679311	0.00529128	0.508868	LOC4343679	NC_029262.1	23153166	23154034	+	869	protein_coding	40S ribosomal protein S13-2-like && Q69UI1.1 RecName: Full=40S ribosomal protein S13-2 && PF00312:Ribosomal protein S15|PF08069:Ribosomal S13/S15 N-terminal domain	-
4328048	437.998	499.324	469.294	696.308	720.767	543.317	468.872	653.464	-0.479112	0.00532277	0.509602	LOC4328048	NC_029257.1	633488	635833	+	664	protein_coding	60S ribosomal protein L37-1 && Q8LFH7.1 RecName: Full=60S ribosomal protein L37-1 && -	-
4348855	15.9853	6.25458	21.1643	104.647	33.4808	22.1351	14.468	53.4211	-1.87858	0.00539929	0.511808	LOC4348855	NC_029265.1	17312255	17316876	+	4036	protein_coding	MDIS1-interacting receptor like kinase 2 && Q8VZG8.3 RecName: Full=MDIS1-interacting receptor like kinase 2; Short=AtMIK2; AltName: Full=Probable LRR receptor-like serine/threonine-protein kinase At4g08850; Flags: Precursor && PF08263:Leucine rich repeat N-terminal domain|PF13855:Leucine rich repeat|PF00069:Protein kinase domain	Pkinase
4335388	747.047	772.441	645.97	1006.23	885.381	973.946	721.819	955.184	-0.404547	0.00542888	0.511808	LOC4335388	NC_029259.1	12425566	12426997	+	1280	protein_coding	WRKY transcription factor WRKY51-like && Q0JEE2.1 RecName: Full=WRKY transcription factor WRKY51; Short=OsWRKY51 && PF10533:Plant zinc cluster domain|PF03106:WRKY DNA -binding domain	WRKY
4324624	1024.13	951.738	807.002	1305.07	1148.58	1256.67	927.622	1236.77	-0.415427	0.0054524	0.511808	LOC4324624	NC_029256.1	31409057	31410973	-	1673	protein_coding	probable WRKY transcription factor 65 && Q93WV5.1 RecName: Full=Probable WRKY transcription factor 69; AltName: Full=WRKY DNA-binding protein 69 && PF03106:WRKY DNA -binding domain	WRKY
9267549	67.1383	162.619	191.398	456.826	344.108	153.94	140.385	318.291	-1.17956	0.00545847	0.511808	LOC9267549	NC_029260.1	1840616	1844586	-	846	pseudogene	- && Q7XA78.1 RecName: Full=Beta-carotene isomerase D27, chloroplastic; AltName: Full=Protein DWARF-27 homolog; Short=AtD27; Flags: Precursor && -	-
4350269	261.094	233.504	292.619	117.728	197.165	176.075	262.406	163.656	0.680714	0.00550116	0.511808	LOC4350269	NC_029266.1	9748233	9751979	+	1153	protein_coding	endo-1,3%3B1,4-beta-D-glucanase && Q9ZT66.1 RecName: Full=Endo-1,3;1,4-beta-D-glucanase; Flags: Precursor && PF01738:Dienelactone hydrolase family	-
107281533	164.116	135.516	161.953	99.6163	98.5823	99.6081	153.861	99.2689	0.632717	0.00550414	0.511808	LOC107281533	NC_029262.1	10929259	10932242	+	1821	lncRNA	uncharacterized LOC107281533 && - && -	-
9267649	0	0	0.920185	14.0872	13.9503	1.00614	0.306728	9.68121	-4.74693	0.0055085	1	LOC9267649	NC_029256.1	459814	461427	+	1614	protein_coding	uncharacterized LOC9267649 && - && PF12620:Protein of unknown function (DUF3778)	-
4348839	1652.88	1647.04	1974.72	2280.11	2402.25	2164.21	1758.21	2282.19	-0.376034	0.00551362	0.511808	LOC4348839	NC_029265.1	17184256	17185863	-	873	protein_coding	60S ribosomal protein L21-2 && Q9FDZ9.1 RecName: Full=60S ribosomal protein L21-2 && PF01157:Ribosomal protein L21e	-
4347382	19.1824	14.594	34.967	5.03113	7.44018	6.03686	22.9145	6.16939	1.89504	0.00568054	0.520885	LOC4347382	NC_029264.1	18402171	18408142	-	5582	protein_coding	disease resistance protein RPM1, transcript variant X5 && Q39214.1 RecName: Full=Disease resistance protein RPM1; AltName: Full=Resistance to Pseudomonas syringae protein 3 && -	-
9268032	2626.92	2742.63	2208.44	1952.08	1652.65	2056.56	2526	1887.09	0.420645	0.00568575	0.520885	LOC9268032	NC_029264.1	21735401	21740631	+	3869	protein_coding	protein NLP1-like, transcript variant X1 && Q10S83.1 RecName: Full=Protein NLP1; Short=OsNLP1; AltName: Full=NIN-like protein 1; AltName: Full=Nodule inception protein-like protein 1 && -	-
4330906	1815.93	1703.33	1566.15	1234.64	1143.93	1450.86	1695.14	1276.47	0.409229	0.00569866	0.520885	LOC4330906	NC_029257.1	32896230	32913772	+	5081	protein_coding	protein OPAQUE1 && K7U9N8.1 RecName: Full=Protein OPAQUE1; AltName: Full=Myosin XI motor protein && PF01843:DIL domain|PF00063:Myosin head (motor domain)	Myosin_head
4334512	2450.02	2335.04	2745.83	3506.69	3528.5	2874.55	2510.3	3303.25	-0.395924	0.00574155	0.520885	LOC4334512	NC_029258.1	33769023	33770907	+	1092	protein_coding	40S ribosomal protein S2-3 && Q9SCM3.1 RecName: Full=40S ribosomal protein S2-4 && PF00333:Ribosomal protein S5, N-terminal domain|PF03719:Ribosomal protein S5, C-terminal domain	-
4334427	101.24	71.9277	50.6102	345.135	116.253	93.5713	74.5927	184.986	-1.3117	0.00576379	0.520885	LOC4334427	NC_029258.1	33214532	33217436	-	1401	protein_coding	indole-3-glycerol phosphate lyase, chloroplastic && P42390.2 RecName: Full=Indole-3-glycerol phosphate lyase, chloroplastic; AltName: Full=Benzoxazineless 1; AltName: Full=Indole synthase; AltName: Full=Tryptophan synthase alpha chain; Flags: Precursor && PF00290:Tryptophan synthase alpha chain	-
4347211	413.487	328.365	183.117	693.289	653.806	362.211	308.323	569.769	-0.887259	0.00577384	0.520885	LOC4347211	NC_029264.1	16754454	16759661	+	3109	protein_coding	probable potassium transporter 17, transcript variant X2 && Q67UC7.2 RecName: Full=Probable potassium transporter 17; AltName: Full=OsHAK17 && PF02705:K+ potassium transporter	K_trans
4350521	24.5108	15.6364	18.4037	141.878	15.8104	52.3194	19.517	70.0025	-1.84227	0.00578357	0.520885	LOC4350521	NC_029266.1	16985273	16987708	+	2436	protein_coding	cytochrome P450 94B3 && Q9FMV7.1 RecName: Full=Cytochrome P450 94B1 && PF00067:Cytochrome P450	p450
112936005	428.407	380.487	357.952	223.382	302.257	282.726	388.948	269.455	0.52834	0.00582487	0.520885	LOC112936005	NC_029258.1	31294533	31297865	-	2413	protein_coding	UDP-glycosyltransferase 83A1-like && Q9SGA8.1 RecName: Full=UDP-glycosyltransferase 83A1 && PF00201:UDP-glucoronosyl and UDP-glucosyl transferase	UDPGT
4338517	857.879	866.259	957.912	1160.18	1229.49	1076.57	894.017	1155.41	-0.369795	0.00583745	0.520885	LOC4338517	NC_029260.1	16861468	16863000	-	608	protein_coding	60S ribosomal protein L29-1 && Q9M7X7.1 RecName: Full=60S ribosomal protein L29-1 && -	-
4347423	343.152	380.487	376.356	566.505	458.501	482.948	366.665	502.651	-0.454453	0.00586937	0.520885	LOC4347423	NC_029264.1	18760649	18761624	+	976	protein_coding	zinc finger A20 and AN1 domain-containing stress-associated protein 1 && A2Z2J6.1 RecName: Full=Zinc finger A20 and AN1 domain-containing stress-associated protein 1; Short=OsSAP1; AltName: Full=Multiple stress-responsive zinc finger protein ISAP1; Short=OsiSAP1 >A3C039.2 RecName: Full=Zinc finger A20 and AN1 domain-containing stress-associated protein 1; Short=OsSAP1; AltName: Full=Multiple stre…	zf-AN1
4331131	267.488	246.013	260.412	406.515	377.589	311.904	257.971	365.336	-0.502134	0.00587978	0.520885	LOC4331131	NC_029257.1	34934546	34936994	-	1727	protein_coding	2-(3-amino-3-carboxypropyl)histidine synthase subunit 1 && Q9BZG8.2 RecName: Full=Diphthamide biosynthesis protein 1; AltName: Full=DPH1 homolog; Short=HsDph1; AltName: Full=Diphthamide biosynthesis protein 2 homolog-like 1; Short=DPH-like 1; Short=DPH2-like 1; Short=Diphthamide biosynthesis protein 2-like; AltName: Full=Ovarian cancer-associated gene 1 protein && PF01866:Putative diphthamide syn…	-
9269467	311.181	277.286	198.76	460.851	433.39	328.002	262.409	407.415	-0.63642	0.00600773	0.530021	LOC9269467	NC_029258.1	33459373	33461080	+	1708	protein_coding	LEAF RUST 10 DISEASE-RESISTANCE LOCUS RECEPTOR-LIKE PROTEIN KINASE-like 1.5 && F4I3V3.1 RecName: Full=LEAF RUST 10 DISEASE-RESISTANCE LOCUS RECEPTOR-LIKE PROTEIN KINASE-like 1.5; AltName: Full=Probable receptor-like serine/threonine-protein kinase LRK10L-1.5; Flags: Precursor && PF00069:Protein kinase domain	Pkinase
4349250	895.178	766.186	876.936	998.175	1209.03	1159.08	846.1	1122.09	-0.407343	0.00603335	0.53009	LOC4349250	NC_029265.1	21035900	21039131	+	3232	protein_coding	protein PLASTID MOVEMENT IMPAIRED 1 && Q9C8E6.1 RecName: Full=Protein PLASTID MOVEMENT IMPAIRED 1 && PF10358:N-terminal C2 in EEIG1 and EHBP1 proteins	-
4326083	119.357	84.4368	184.037	45.2801	59.5214	85.5221	129.277	63.4412	1.02935	0.00610429	0.534125	LOC4326083	NC_029256.1	1089870	1093534	-	2594	protein_coding	uncharacterized LOC4326083, transcript variant X2 && Q08CY9.1 RecName: Full=EGF domain-specific O-linked N-acetylglucosamine transferase; AltName: Full=Extracellular O-linked N-acetylglucosamine transferase; Flags: Precursor && PF04577:Protein of unknown function (DUF563)	-
9272265	386.845	403.42	493.219	629.897	636.135	524.2	427.828	596.744	-0.479218	0.0062279	0.541889	LOC9272265	NC_029257.1	34295895	34296524	-	519	protein_coding	40S ribosomal protein S30 && P49689.3 RecName: Full=40S ribosomal protein S30 && PF04758:Ribosomal protein S30	Ribosomal_S30
107275259	1509.01	1814.87	1261.57	2405.88	1935.38	2050.52	1528.49	2130.59	-0.479378	0.00626003	0.541889	LOC107275259	NC_029265.1	20792527	20795875	-	3349	protein_coding	probable receptor-like protein kinase At5g24010 && Q9FLW0.1 RecName: Full=Probable receptor-like protein kinase At5g24010; Flags: Precursor && -	-
4346091	1391.79	1224.86	1224.77	1015.28	997.914	1002.12	1280.47	1005.1	0.349113	0.00626917	0.541889	LOC4346091	NC_029263.1	26143066	26148207	-	3805	protein_coding	uncharacterized LOC4346091 && - && -	-
4335865	1972.59	2004.59	2177.16	2948.24	3056.98	2261.81	2051.45	2755.68	-0.425737	0.00630508	0.542796	LOC4335865	NC_029259.1	21329561	21332172	+	948	protein_coding	40S ribosomal protein S10-1-like && P0DKK8.1 RecName: Full=40S ribosomal protein S10-1 >P0DKK9.1 RecName: Full=40S ribosomal protein S10-2 && PF03501:Plectin/S10 domain	-
107281481	1.06569	0	0	7.04358	5.58013	10.0614	0.355229	7.56171	-4.38766	0.0064966	1	LOC107281481	NC_029262.1	22614414	22616036	+	1366	protein_coding	SOSS complex subunit B homolog && - && -	-
9272029	1354.49	1250.92	1219.24	981.069	997.914	1044.38	1274.88	1007.79	0.338976	0.00655008	0.561623	LOC9272029	NC_029265.1	771717	776385	-	2638	protein_coding	protein NRT1/ PTR FAMILY 8.3, transcript variant X2 && P46032.1 RecName: Full=Protein NRT1/ PTR FAMILY 8.3; Short=AtNPF8.3; AltName: Full=Histidine-transporting protein; AltName: Full=Peptide transporter PTR2 && PF00854:POT family	-
4332187	788.609	910.041	739.829	1032.39	1092.78	1058.46	812.826	1061.21	-0.385179	0.00658121	0.562035	LOC4332187	NC_029258.1	7228844	7231523	+	1386	protein_coding	deoxymugineic acid synthase 1-like && Q7G764.1 RecName: Full=Probable NAD(P)H-dependent oxidoreductase 1 && PF00248:Aldo/keto reductase family	Aldo_ket_red
107279251	3.19706	12.5092	2.76055	0	0	0	6.15559	0	5.09078	0.0066117	1	LOC107279251	NC_029266.1	11216039	11223036	-	6107	lncRNA	uncharacterized LOC107279251 && - && -	-
4344567	2539.53	3099.14	2252.61	3462.42	3256.01	4073.87	2630.43	3597.43	-0.451774	0.00667916	0.565327	LOC4344567	NC_029263.1	1561759	1567023	+	1876	protein_coding	lysine histidine transporter 1 && Q9FKS8.1 RecName: Full=Lysine histidine transporter 1 && PF01490:Transmembrane amino acid transporter protein	Aa_trans
4325071	6510.29	5952.27	5685.82	4923.46	4948.65	3757.94	6049.46	4543.35	0.412964	0.00668051	0.565327	LOC4325071	NC_029256.1	37519487	37522458	+	1517	protein_coding	fructose-1,6-bisphosphatase, cytosolic && A2WXB2.2 RecName: Full=Fructose-1,6-bisphosphatase, cytosolic; Short=FBPase; AltName: Full=D-fructose-1,6-bisphosphate 1-phosphohydrolase >Q0JHF8.2 RecName: Full=Fructose-1,6-bisphosphatase, cytosolic; Short=FBPase; AltName: Full=D-fructose-1,6-bisphosphate 1-phosphohydrolase && PF00316:Fructose-1-6-bisphosphatase	-
4336080	3.19706	4.16972	0	26.1619	13.0203	9.05528	2.45559	16.0791	-2.73939	0.00671843	0.565327	LOC4336080	NC_029259.1	23165331	23166370	+	965	protein_coding	heavy metal-associated isoprenylated plant protein 16, transcript variant X2 && - && -	-
4333585	9.59119	14.594	0.920185	36.2241	37.2009	24.1474	8.36846	32.5241	-1.97447	0.00672567	0.565327	LOC4333585	NC_029258.1	25219664	25221731	-	2068	protein_coding	flavonoid 3'-monooxygenase && Q9SD85.1 RecName: Full=Flavonoid 3'-monooxygenase; AltName: Full=Cytochrome P450 75B1; AltName: Full=Flavonoid 3'-hydroxylase; Short=AtF3'H; AltName: Full=Protein TRANSPARENT TESTA 7 && PF00067:Cytochrome P450	p450
4336302	234.451	164.704	198.76	236.463	338.528	361.205	199.305	312.065	-0.64737	0.00678617	0.568175	LOC4336302	NC_029259.1	24971438	24972421	-	984	protein_coding	ribosomal L1 domain-containing protein 1 && - && PF00687:Ribosomal protein L1p/L10e family	-
4346736	61.8099	56.2912	69.0139	96.5976	107.883	105.645	62.3717	103.375	-0.727385	0.00693085	0.578022	LOC4346736	NC_029264.1	9567462	9568906	+	1445	protein_coding	probable protein phosphatase 2C 68 && Q0J2L7.2 RecName: Full=Probable protein phosphatase 2C 68; Short=OsPP2C68 && PF00481:Protein phosphatase 2C	PP2C
9269069	1071.02	1046.6	701.181	539.337	660.316	711.343	939.599	636.998	0.560118	0.00701683	0.582631	LOC9269069	NC_029267.1	273627	282138	-	3335	protein_coding	protein CHUP1, chloroplastic, transcript variant X1 && Q9LI74.1 RecName: Full=Protein CHUP1, chloroplastic; AltName: Full=Protein CHLOROPLAST UNUSUAL POSITIONING 1 && -	-
4341998	602.114	551.445	548.43	310.924	479.891	389.377	567.33	393.397	0.527295	0.00704076	0.582631	LOC4341998	NC_029261.1	29762519	29766793	-	2336	protein_coding	uncharacterized LOC4341998, transcript variant X1 && - && PF13460:NAD(P)H-binding|PF05368:NmrA-like family|PF08547:Complex I intermediate-associated protein 30 (CIA30)	NmrA
4327087	806.726	813.095	977.236	1163.2	1316.91	1029.28	865.686	1169.8	-0.434044	0.00707456	0.582631	LOC4327087	NC_029256.1	5769993	5772281	+	953	protein_coding	60S ribosomal protein L11-like && Q0DK10.1 RecName: Full=60S ribosomal protein L11 >A2YDY2.2 RecName: Full=60S ribosomal protein L11 && PF00673:ribosomal L5P family C-terminus|PF00281:Ribosomal protein L5	-
4332701	237.648	227.25	203.361	283.755	321.788	329.009	222.753	311.517	-0.485139	0.00713411	0.582631	LOC4332701	NC_029258.1	11816282	11818243	+	1862	protein_coding	E3 ubiquitin-protein ligase SIRP1-like, transcript variant X2 && Q8LPN7.1 RecName: Full=E3 ubiquitin-protein ligase RING1-like; AltName: Full=RING finger protein 1 && PF13639:Ring finger domain|PF14369:zinc-ribbon	-
4337883	2480.92	2072.35	2845.21	3238.03	3460.61	3140.17	2466.16	3279.61	-0.411076	0.00713524	0.582631	LOC4337883	NC_029260.1	3535342	3536114	+	773	protein_coding	ubiquitin-40S ribosomal protein S27a-2-like && P51431.3 RecName: Full=Ubiquitin-40S ribosomal protein S27a-2; Contains: RecName: Full=Ubiquitin; Contains: RecName: Full=40S ribosomal protein S27a-2; Flags: Precursor && PF01599:Ribosomal protein S27a|PF00240:Ubiquitin family	ubiquitin
9268930	289.867	251.226	231.887	163.008	159.034	202.235	257.66	174.759	0.559756	0.00714985	0.582631	LOC9268930	NC_029263.1	20892973	20905382	+	4188	lncRNA	uncharacterized LOC9268930, transcript variant X2 && - && -	-
4338068	893.046	1053.9	983.678	713.414	597.074	826.043	976.874	712.177	0.456401	0.00722414	0.585476	LOC4338068	NC_029260.1	6468105	6476498	-	4662	protein_coding	uncharacterized LOC4338068, transcript variant X3 && - && -	-
4345009	1432.28	1483.38	1820.13	2229.79	2304.59	1844.26	1578.6	2126.22	-0.429382	0.00727922	0.585476	LOC4345009	NC_029263.1	8153282	8155773	+	1148	protein_coding	60S ribosomal protein L7-3 && P60039.1 RecName: Full=60S ribosomal protein L7-3 && PF00327:Ribosomal protein L30p/L7e|PF08079:Ribosomal L30 N-terminal domain	-
4350873	1462.12	1873.25	1263.41	946.858	1065.81	1226.49	1532.93	1079.72	0.505401	0.00729506	0.585476	LOC4350873	NC_029266.1	23230117	23234075	+	2588	protein_coding	ABC transporter F family member 5 && Q9LV93.1 RecName: Full=ABC transporter F family member 5; Short=ABC transporter ABCF.5; Short=AtABCF5; AltName: Full=GCN20-type ATP-binding cassette protein GCN5 && PF00005:ABC transporter|PF12848:ABC transporter	ABC_tran
4330915	1.06569	2.08486	0	45.2801	0	10.0614	1.05018	18.4472	-4.16004	0.00731068	0.585476	LOC4330915	NC_029257.1	32980842	32983839	+	2998	pseudogene	- && Q9LVJ1.1 RecName: Full=Subtilisin-like protease SBT1.4; AltName: Full=Subtilase subfamily 1 member 4; Short=AtSBT1.4; Flags: Precursor && -	-
4339568	46.8903	17.7213	109.502	6.03735	26.9706	14.086	58.0379	15.698	1.88479	0.00733181	0.585476	LOC4339568	NC_029260.1	27666310	27669371	+	1499	protein_coding	cytochrome b561 and DOMON domain-containing protein At3g61750 && Q9M363.1 RecName: Full=Cytochrome b561 and DOMON domain-containing protein At3g61750; AltName: Full=Protein b561A.tha9; Flags: Precursor && PF03188:Eukaryotic cytochrome b561	Cytochrom_B561
107280671	21.3138	14.594	6.44129	3.01868	0.930022	3.01843	14.1164	2.32237	2.60963	0.00739072	0.585476	LOC107280671	NC_029259.1	30499106	30501605	-	1745	protein_coding	uncharacterized LOC107280671 && - && PF08646:Replication factor-A C terminal domain	-
9269460	8.5255	11.4667	5.52111	35.2179	22.3205	21.129	8.50445	26.2225	-1.63169	0.00743128	0.585476	LOC9269460	NC_029266.1	5710663	5711357	-	695	protein_coding	uncharacterized LOC9269460 && - && -	-
9268259	297.327	273.117	310.102	218.351	200.885	216.321	293.515	211.852	0.471273	0.00744762	0.585476	LOC9268259	NC_029256.1	36756688	36763632	+	6324	protein_coding	uncharacterized LOC9268259, transcript variant X2 && - && -	-
9266777	8.5255	9.38187	2.76055	12.0747	32.5508	33.2027	6.88931	25.9427	-1.92723	0.00745371	0.585476	LOC9266777	NC_029266.1	2627281	2639186	+	2615	lncRNA	uncharacterized LOC9266777, transcript variant X8 && Q53QI0.1 RecName: Full=B3 domain-containing protein Os11g0156000 && -	-
4337479	55.4158	46.9093	41.4083	134.834	54.8713	105.645	47.9111	98.4501	-1.03922	0.00746678	0.585476	LOC4337479	NC_029259.1	35167587	35171000	+	1807	protein_coding	WAT1-related protein At1g68170 && Q8GXB4.1 RecName: Full=WAT1-related protein At1g09380 && PF00892:EamA-like transporter family	DUF6
4333387	1006.01	925.678	1246.85	1558.64	1701.94	1219.44	1059.51	1493.34	-0.494867	0.00749816	0.585476	LOC4333387	NC_029258.1	22336663	22338400	-	991	protein_coding	60S ribosomal protein L15 && O82528.1 RecName: Full=60S ribosomal protein L15 && PF00827:Ribosomal L15	-
4345975	418.815	308.559	515.303	236.463	272.496	302.849	414.226	270.603	0.615133	0.00751852	0.585476	LOC4345975	NC_029263.1	24986074	24990486	+	3113	protein_coding	uncharacterized LOC4345975, transcript variant X2 && - && -	-
4350782	142.802	164.704	195.999	230.426	244.596	268.64	167.835	247.887	-0.560468	0.00755685	0.585476	LOC4350782	NC_029266.1	21890399	21892397	+	953	protein_coding	putative H/ACA ribonucleoprotein complex subunit 1-like protein 1 && Q8VZT0.1 RecName: Full=Putative H/ACA ribonucleoprotein complex subunit 1-like protein 1 && PF04410:Gar1/Naf1 RNA binding region	-
4344363	1518.61	1441.68	1466.77	1033.39	1062.09	1297.92	1475.69	1131.13	0.383717	0.00759134	0.585476	LOC4344363	NC_029262.1	29343033	29350932	-	4644	protein_coding	BRCT domain-containing protein At4g02110-like && O04251.3 RecName: Full=BRCT domain-containing protein At4g02110 && PF12738:twin BRCT domain	-
4349555	1594.27	618.161	1524.75	757.687	543.133	793.846	1245.73	698.222	0.835506	0.00762891	0.585476	LOC4349555	NC_029266.1	286979	293801	-	4799	protein_coding	uncharacterized LOC4349555, transcript variant X5 && - && -	-
4342832	821.645	950.696	915.584	697.314	601.724	735.49	895.975	678.176	0.402319	0.00765882	0.585476	LOC4342832	NC_029262.1	8264828	8278983	-	6259	protein_coding	uncharacterized protein KIAA0930 homolog, transcript variant X4 && - && PF09741:Uncharacterized conserved protein (DUF2045)	-
107279134	15.9853	27.1032	16.5633	41.2552	46.5011	45.2764	19.8839	44.3442	-1.16011	0.00769337	0.585476	LOC107279134	NC_029265.1	3377246	3378597	-	1352	protein_coding	putative cyclin-dependent kinase F-2 && A2X6X1.1 RecName: Full=Cyclin-dependent kinase G-1; Short=CDKG;1 && PF00069:Protein kinase domain	Pkinase
4327382	188.627	223.08	224.525	316.961	277.147	299.83	212.077	297.979	-0.489372	0.00771468	0.585476	LOC4327382	NC_029256.1	36007355	36009951	+	892	protein_coding	50S ribosomal protein L17 && A0L5Z9.1 RecName: Full=50S ribosomal protein L17 && PF01196:Ribosomal protein L17	-
9268414	102.306	108.413	129.746	193.195	149.734	183.118	113.488	175.349	-0.624839	0.00777542	0.585476	LOC9268414	NC_029257.1	32973122	32975727	+	900	protein_coding	nascent polypeptide-associated complex subunit alpha, muscle-specific form && - && -	-
9268687	341.02	415.93	312.863	633.922	480.821	446.727	356.604	520.49	-0.545983	0.00780504	0.585476	LOC9268687	NC_029267.1	23437834	23447070	+	7862	transcribed_pseudogene	heat shock cognate 70 kDa protein-like && P09189.1 RecName: Full=Heat shock cognate 70 kDa protein && -	-
4345361	215.269	186.595	218.084	303.88	336.668	253.548	206.649	298.032	-0.528393	0.00782013	0.585476	LOC4345361	NC_029263.1	16331645	16334842	-	3108	protein_coding	uncharacterized LOC4345361 && - && PF03140:Plant protein of unknown function	-
112938179	484.888	381.529	374.515	324.004	292.027	248.517	413.644	288.183	0.520677	0.00782506	0.585476	LOC112938179	NC_029258.1	24754120	24756494	+	2244	lncRNA	uncharacterized LOC112938179, transcript variant X1 && - && -	-
4330020	640.478	610.864	680.017	903.59	980.243	729.453	643.786	871.096	-0.436257	0.00784904	0.585476	LOC4330020	NC_029257.1	24777871	24779713	-	771	protein_coding	probable 60S ribosomal protein L14 && P55844.1 RecName: Full=Probable 60S ribosomal protein L14; AltName: Full=Hydroxyproline-rich glycoprotein HRGP1 && PF01929:Ribosomal protein L14	-
4330688	7.45982	4.16972	2.76055	46.2864	13.9503	9.05528	4.7967	23.0973	-2.27699	0.00786887	0.585476	LOC4330688	NC_029257.1	31038523	31040639	-	1191	protein_coding	uncharacterized LOC4330688 && - && PF14009:Domain of unknown function (DUF4228)	-
4328260	183.298	195.977	152.751	283.755	302.257	214.308	177.342	266.774	-0.590935	0.00787033	0.585476	LOC4328260	NC_029257.1	2160017	2161061	+	1045	protein_coding	molybdopterin synthase catalytic subunit-like && Q6Z2X3.1 RecName: Full=Molybdopterin synthase catalytic subunit; AltName: Full=Molybdenum cofactor synthesis protein 2 large subunit; AltName: Full=Molybdenum cofactor synthesis protein 2B; Short=MOCS2B && -	-
4344374	2.13138	1.04243	1.84037	10.0623	7.44018	17.1044	1.67139	11.5356	-2.78302	0.00790425	1	LOC4344374	NC_029262.1	29458299	29459426	-	1022	protein_coding	CASP-like protein 4B1 && Q84NQ7.1 RecName: Full=CASP-like protein 4B1; Short=OsCASPL4B1 && PF04535:Domain of unknown function (DUF588)	-
4344265	357.005	312.729	345.989	426.639	579.404	431.635	338.575	479.226	-0.501786	0.00802494	0.591988	LOC4344265	NC_029262.1	28537512	28540098	+	948	protein_coding	60S ribosomal protein L18-3, transcript variant X1 && Q940B0.1 RecName: Full=60S ribosomal protein L18-3 && -	-
4348608	2488.38	1994.17	2581.12	3241.05	3647.55	2722.62	2354.56	3203.74	-0.444275	0.0080397	0.591988	LOC4348608	NC_029265.1	14330679	14331457	+	779	protein_coding	40S ribosomal protein S17-3 && Q9LZ17.3 RecName: Full=40S ribosomal protein S17-4 && PF00833:Ribosomal S17	-
4334704	249.371	229.335	267.774	328.029	403.63	319.953	248.826	350.537	-0.494376	0.00804105	0.591988	LOC4334704	NC_029258.1	35140115	35141217	+	1103	protein_coding	uncharacterized LOC4334704 && - && PF03168:Late embryogenesis abundant protein	-
4325442	521.121	544.148	521.745	709.389	708.677	632.864	529.005	683.643	-0.37019	0.00812587	0.596176	LOC4325442	NC_029256.1	15462232	15465905	-	2084	protein_coding	guanine nucleotide-binding protein-like NSN1 && Q9M8Z5.1 RecName: Full=Guanine nucleotide-binding protein-like NSN1; Short=Nucleolar GTP-binding protein NSN1; AltName: Full=DAR GTPase 4; AltName: Full=Protein nucleostemin-like 1 && PF01926:50S ribosome-binding GTPase|PF08701:GNL3L/Grn1 putative GTPase	-
4342487	269.619	210.571	341.389	160.996	193.445	179.093	273.859	177.845	0.623748	0.00816941	0.597318	LOC4342487	NC_029262.1	3583120	3588347	+	3587	protein_coding	probable inactive leucine-rich repeat receptor-like protein kinase At3g03770 && Q8LFN2.1 RecName: Full=Probable inactive leucine-rich repeat receptor-like protein kinase At3g03770; Flags: Precursor && -	-
9267671	477.428	449.287	455.491	669.14	702.167	520.176	460.736	630.494	-0.452969	0.00823789	0.600269	LOC9267671	NC_029264.1	14691168	14693153	-	738	protein_coding	60S ribosomal protein L34 && P40590.1 RecName: Full=60S ribosomal protein L34 [Pisum sativum] && PF01199:Ribosomal protein L34e	-
107277219	11.7226	10.4243	15.6431	71.442	25.1106	21.129	12.5967	39.2272	-1.6335	0.00830173	0.601002	LOC107277219	NC_029264.1	12196050	12198067	+	1501	protein_coding	annexin D2 && O76027.3 RecName: Full=Annexin A9; AltName: Full=Annexin XXXI; AltName: Full=Annexin-31; AltName: Full=Annexin-9; AltName: Full=Pemphaxin && PF00191:Annexin	-
4350182	0	0	0	18.1121	6.51015	0	0	8.2074	-5.46858	0.00834397	1	LOC4350182	NC_029266.1	7771160	7772766	-	1607	protein_coding	putative clathrin assembly protein At1g33340 && - && PF07651:ANTH domain	-
4349791	1096.59	1157.1	1057.29	1546.57	1564.3	1233.53	1103.66	1448.13	-0.39216	0.00837578	0.601002	LOC4349791	NC_029266.1	2382477	2383260	-	784	protein_coding	60S ribosomal protein L26-1 && P51414.2 RecName: Full=60S ribosomal protein L26-1 && PF16906:Ribosomal proteins L26 eukaryotic, L24P archaeal|PF00467:KOW motif	KOW
4329034	1831.92	1532.37	2058.45	2354.57	2671.95	2219.55	1807.58	2415.36	-0.418022	0.00839574	0.601002	LOC4329034	NC_029257.1	10700784	10701529	-	746	protein_coding	60S ribosomal protein L27-3 && P51419.2 RecName: Full=60S ribosomal protein L27-3 && PF01777:Ribosomal L27e protein family	-
4349481	1500.49	1598.04	1222.93	2954.28	1486.18	2243.7	1440.49	2228.05	-0.62925	0.00839578	0.601002	LOC4349481	NC_029265.1	22829194	22831612	-	1860	protein_coding	uncharacterized LOC4349481 && - && PF04640:PLATZ transcription factor	-
107281847	165.182	186.595	202.441	124.772	132.993	116.713	184.739	124.826	0.566168	0.00840794	0.601002	LOC107281847	NC_029263.1	1837248	1841172	-	2892	lncRNA	uncharacterized LOC107281847, transcript variant X2 && - && -	-
4329102	135.342	155.322	149.07	237.469	186.934	220.345	146.578	214.916	-0.550985	0.00844369	0.601002	LOC4329102	NC_029257.1	11758484	11762735	+	1638	protein_coding	reticulon-like protein B17, transcript variant X1 && Q6DR04.1 RecName: Full=Reticulon-like protein B17; Short=AtRTNLB17 && PF02453:Reticulon	-
9266370	211.006	248.098	250.29	175.083	147.874	170.038	236.465	164.332	0.526477	0.0084455	0.601002	LOC9266370	NC_029264.1	5834208	5838402	+	1626	lncRNA	uncharacterized LOC9266370, transcript variant X4 && - && -	-
4326583	20039.2	19778	24579.1	18873.8	14976.1	13447.1	21465.4	15765.7	0.445255	0.00848957	0.601002	LOC4326583	NC_029256.1	25692732	25705082	+	1653	protein_coding	carbonic anhydrase, chloroplastic, transcript variant X4 && P40880.1 RecName: Full=Carbonic anhydrase, chloroplastic; AltName: Full=Carbonate dehydratase; Flags: Precursor && PF00484:Carbonic anhydrase	-
4330461	142.802	125.092	138.028	220.363	206.465	173.057	135.307	199.962	-0.563545	0.00850129	0.601002	LOC4330461	NC_029257.1	29113400	29117174	+	981	protein_coding	uncharacterized LOC4330461 && - && PF00582:Universal stress protein family	Usp
9268790	358.071	392.996	329.426	270.675	213.905	279.708	360.164	254.762	0.499832	0.0085754	0.60279	LOC9268790	NC_029265.1	7685095	7696531	+	8156	protein_coding	uncharacterized LOC9268790, transcript variant X1 && - && -	-
4339274	5.32844	8.33944	7.36148	17.1058	23.2506	26.1597	7.00979	22.172	-1.65927	0.00858305	0.60279	LOC4339274	NC_029260.1	25229699	25233200	-	2002	protein_coding	signal recognition particle 54 kDa protein 2 && P49969.1 RecName: Full=Signal recognition particle 54 kDa protein 2; Short=SRP54 && PF02881:SRP54-type protein, helical bundle domain|PF00448:SRP54-type protein, GTPase domain|PF02978:Signal peptide binding domain	-
4351219	30.9049	23.9759	36.8074	53.3299	71.6117	56.344	30.5627	60.4285	-0.981057	0.00861219	0.602853	LOC4351219	NC_029266.1	28890460	28893547	+	3088	protein_coding	scarecrow-like protein 14 && O80933.1 RecName: Full=Scarecrow-like protein 9; Short=AtSCL9; AltName: Full=GRAS family protein 13; Short=AtGRAS-13 && PF03514:GRAS domain family	GRAS
4344579	708.682	623.373	841.049	904.596	1138.35	945.774	724.368	996.239	-0.459406	0.00864605	0.603246	LOC4344579	NC_029263.1	1619128	1621401	+	620	protein_coding	60S ribosomal protein L37-1 && Q8LFH7.1 RecName: Full=60S ribosomal protein L37-1 && -	-
4324999	137.474	132.389	242.929	288.787	357.129	228.394	170.93	291.436	-0.767736	0.00873277	0.606235	LOC4324999	NC_029256.1	38310580	38313631	-	2865	protein_coding	amino acid permease 4, transcript variant X2 && Q38967.1 RecName: Full=Amino acid permease 2; AltName: Full=Amino acid transporter AAP2 && PF01490:Transmembrane amino acid transporter protein	Aa_trans
4339064	1245.79	1108.1	1095.02	1492.23	1423.86	1420.67	1149.64	1445.59	-0.330726	0.00876342	0.606235	LOC4339064	NC_029260.1	23009138	23013431	+	2106	protein_coding	ammonium transporter 2 member 1-like && Q84KJ7.1 RecName: Full=Ammonium transporter 2 member 1; Short=OsAMT2;1 && PF00909:Ammonium Transporter Family	Ammonium_transp
4325038	675.646	580.633	678.176	805.986	847.25	843.147	644.819	832.128	-0.367697	0.00877408	0.606235	LOC4325038	NC_029256.1	39211313	39216605	+	1682	protein_coding	transcription factor bHLH128 && Q8H102.1 RecName: Full=Transcription factor bHLH128; AltName: Full=Basic helix-loop-helix protein 128; Short=AtbHLH128; Short=bHLH 128; AltName: Full=Transcription factor EN 74; AltName: Full=bHLH transcription factor bHLH128 && PF00010:Helix-loop-helix DNA-binding domain	HLH
4331822	37.2991	42.7396	86.4974	94.5852	132.063	104.639	55.512	110.429	-0.986766	0.00883343	0.608367	LOC4331822	NC_029258.1	4173183	4179130	+	1877	protein_coding	serine/threonine-protein kinase RIPK && Q8GXZ3.1 RecName: Full=Serine/threonine-protein kinase At5g01020 && PF07714:Protein tyrosine kinase	Pkinase_Tyr
107279572	109.766	100.073	84.657	56.3486	46.5011	68.4177	98.1654	57.0891	0.78218	0.00896476	0.614102	LOC107279572	NC_029267.1	12400952	12403123	-	2082	lncRNA	uncharacterized LOC107279572 && - && -	-
4328797	819.514	664.028	984.598	1101.82	1347.6	1040.35	822.713	1163.26	-0.499366	0.00897423	0.614102	LOC4328797	NC_029257.1	7258645	7260391	-	779	protein_coding	40S ribosomal protein S24-1 && Q9SS17.1 RecName: Full=40S ribosomal protein S24-1 && PF01282:Ribosomal protein S24e	Ribosomal_S24e
4337358	214.203	358.596	231.887	461.857	376.659	393.402	268.229	410.639	-0.61475	0.00909495	0.618837	LOC4337358	NC_029259.1	34236405	34238977	-	1341	protein_coding	probable adenylate kinase 6, chloroplastic && Q7XR47.1 RecName: Full=Probable adenylate kinase 6, chloroplastic; AltName: Full=Adenylate monophosphate kinase 6; Flags: Precursor && PF00406:Adenylate kinase	ADK
4347405	163.05	131.346	209.802	233.444	332.948	235.437	168.066	267.276	-0.668193	0.00910139	0.618837	LOC4347405	NC_029264.1	18525551	18529811	-	2516	protein_coding	heat shock protein 81-3-like && Q07078.2 RecName: Full=Heat shock protein 81-3; Short=HSP81-3; AltName: Full=Gravity-specific protein GSC 381 && PF00183:Hsp90 protein|PF02518:Histidine kinase-, DNA gyrase B-, and HSP90-like ATPase	HATPase_c
4332906	2304.02	3161.69	1671.06	3722.03	3661.5	3222.67	2378.92	3535.4	-0.571784	0.00915538	0.620531	LOC4332906	NC_029258.1	14206880	14209162	+	1992	protein_coding	probable serine/threonine-protein kinase PBL15 && Q8GXZ3.1 RecName: Full=Serine/threonine-protein kinase At5g01020 && PF07714:Protein tyrosine kinase	Pkinase_Tyr
4336283	192.89	192.85	102.141	1494.24	285.517	320.959	162.627	700.24	-2.10653	0.00922498	0.621468	LOC4336283	NC_029259.1	24858088	24859665	-	1361	protein_coding	2-alkenal reductase (NADP(+)-dependent) && Q9SLN8.1 RecName: Full=2-alkenal reductase (NADP(+)-dependent); AltName: Full=Alkenal double bound reductase; AltName: Full=Allylic alcohol dehydrogenase 1; Short=allyl-ADH1; AltName: Full=Flavin-free double bond reductase; Short=NtDBR; AltName: Full=Pulegone reductase; Short=NtRed-1 && PF00107:Zinc-binding dehydrogenase|PF16884:N-terminal domain of oxid…	ADH_zinc_N
4325551	17.051	17.7213	6.44129	32.1992	47.4311	30.1843	13.7379	36.6049	-1.42597	0.00922741	0.621468	LOC4325551	NC_029256.1	31343354	31345692	+	738	pseudogene	- && Q8VWH2.1 RecName: Full=Protein RICE FLOWERING LOCUS T 1; AltName: Full=FLOWERING LOCUS T-like protein 3; Short=FT-like protein 3; Short=OsFTL3 && -	-
4324773	741.719	833.944	679.096	1178.29	898.401	969.921	751.586	1015.54	-0.434387	0.00930266	0.624566	LOC4324773	NC_029256.1	37962547	37966808	+	2403	protein_coding	serine hydroxymethyltransferase 7 && Q84WV0.1 RecName: Full=Serine hydroxymethyltransferase 7; Short=AtSHMT7; AltName: Full=Glycine hydroxymethyltransferase 7; AltName: Full=Serine methylase 7 && PF00464:Serine hydroxymethyltransferase	SHMT
4335374	378.319	145.94	159.192	305.892	548.713	452.764	227.817	435.79	-0.937154	0.00941358	0.629807	LOC4335374	NC_029259.1	12062925	12063835	-	911	protein_coding	flowering-promoting factor 1-like protein 4 && Q0JEF5.1 RecName: Full=Flowering-promoting factor 1-like protein 4; AltName: Full=FPF1-like protein 4 && -	-
4346195	319.706	285.626	379.116	408.527	473.381	485.967	328.149	455.958	-0.473501	0.00946894	0.629807	LOC4346195	NC_029263.1	27127743	27129674	+	1187	protein_coding	60S ribosomal protein L7-1 && Q9SAI5.1 RecName: Full=60S ribosomal protein L7-1 && PF08079:Ribosomal L30 N-terminal domain|PF00327:Ribosomal protein L30p/L7e	-
4333308	2503.3	2391.33	2844.29	3398.02	3512.69	2979.19	2579.64	3296.63	-0.353694	0.00946924	0.629807	LOC4333308	NC_029258.1	21097553	21100030	-	1149	protein_coding	40S ribosomal protein S3-2 && Q9M339.1 RecName: Full=40S ribosomal protein S3-2 && PF00189:Ribosomal protein S3, C-terminal domain|PF07650:KH domain	-
4347583	188.627	117.795	180.356	210.301	259.476	298.824	162.259	256.201	-0.658394	0.00956877	0.634451	LOC4347583	NC_029264.1	20145542	20146757	+	1131	protein_coding	uncharacterized LOC4347583, transcript variant X1 && - && PF11326:Protein of unknown function (DUF3128)	-
9271790	429.472	416.972	407.642	539.337	568.244	516.151	418.029	541.244	-0.373186	0.00960973	0.635194	LOC9271790	NC_029260.1	27640640	27642716	+	786	protein_coding	60S ribosomal protein L35a-2 && Q9FZH0.1 RecName: Full=60S ribosomal protein L35a-2 && PF01247:Ribosomal protein L35Ae	-
9271441	30.9049	17.7213	61.6524	12.0747	13.0203	13.0799	36.7595	12.725	1.53517	0.00964493	0.635553	LOC9271441	NC_029262.1	24078189	24080079	-	1189	protein_coding	arabinogalactan protein 1-like && - && -	-
9267894	346.349	344.002	634.928	256.587	332.018	157.964	441.759	248.857	0.828158	0.00992475	0.650462	LOC9267894	NC_029266.1	693266	694261	+	907	protein_coding	non-specific lipid-transfer protein 2 && A2ZAT0.1 RecName: Full=Non-specific lipid-transfer protein 2; Short=LTP 2; Flags: Precursor >Q7XJ39.2 RecName: Full=Non-specific lipid-transfer protein 2A; Short=LTP 2A; Flags: Precursor && PF00234:Protease inhibitor/seed storage/LTP family	-
4329844	1113.64	955.908	862.213	752.656	754.248	731.466	977.255	746.123	0.388753	0.00993212	0.650462	LOC4329844	NC_029257.1	22971870	22975179	+	2185	protein_coding	inorganic phosphate transporter 2-1, chloroplastic && Q38954.1 RecName: Full=Inorganic phosphate transporter 2-1, chloroplastic; AltName: Full=H(+)/Pi cotransporter; Short=AtPht2;1; Flags: Precursor && PF01384:Phosphate transporter family	-
4338925	2.13138	2.08486	6.44129	65.4046	8.3702	3.01843	3.55251	25.5978	-2.83305	0.0100067	0.652136	LOC4338925	NC_029260.1	21654085	21655417	-	1065	protein_coding	transcription factor DIVARICATA && Q8S9H7.1 RecName: Full=Transcription factor DIVARICATA && PF00249:Myb-like DNA-binding domain	Myb_DNA-binding
4342989	2185.73	2156.79	2277.46	1752.84	1820.98	1852.31	2206.66	1808.71	0.286986	0.0100188	0.652136	LOC4342989	NC_029262.1	12551930	12569467	+	1108	pseudogene	- && Q8W5R2.1 RecName: Full=Phospholipase SGR2; AltName: Full=Protein SHOOT GRAVITROPISM 2 && PF02862:DDHD domain|PF08263:Leucine rich repeat N-terminal domain	LRRNT_2
4328509	119.357	153.237	172.075	256.587	202.745	212.296	148.223	223.876	-0.592519	0.0101336	0.654687	LOC4328509	NC_029257.1	4497082	4500181	+	1424	protein_coding	cinnamoyl-CoA reductase 2 && Q9S9N9.1 RecName: Full=Cinnamoyl-CoA reductase 1; Short=AtCCR1; AltName: Full=Protein IRREGULAR XYLEM 4 && PF01370:NAD dependent epimerase/dehydratase family	Epimerase
4337958	1712.56	910.041	3107.46	1084.71	1045.34	1032.3	1910.02	1054.12	0.857803	0.0101554	0.654687	LOC4337958	NC_029260.1	4565274	4571456	-	3967	protein_coding	probable cellulose synthase A catalytic subunit 1 [UDP-forming] && Q6AT26.1 RecName: Full=Probable cellulose synthase A catalytic subunit 1 [UDP-forming]; AltName: Full=OsCesA1 >A2Y0X2.1 RecName: Full=Probable cellulose synthase A catalytic subunit 1 [UDP-forming]; AltName: Full=OsCesA1 && PF14569:Zinc-binding RING-finger|PF03552:Cellulose synthase	-
9268367	54.3501	27.1032	80.9763	23.1432	23.2506	22.1351	54.1432	22.843	1.24828	0.0102165	0.654687	LOC9268367	NC_029259.1	18407322	18410442	-	1574	protein_coding	protein XRI1, transcript variant X2 && Q6NLW5.2 RecName: Full=Protein XRI1; AltName: Full=Protein X-RAY INDUCED 1 && -	-
4330786	139.605	182.425	157.352	306.899	268.776	180.1	159.794	251.925	-0.656928	0.0102295	0.654687	LOC4330786	NC_029257.1	31920767	31922127	+	1259	protein_coding	24.1 kDa heat shock protein, mitochondrial-like, transcript variant X2 && Q6Z7V2.1 RecName: Full=24.1 kDa heat shock protein, mitochondrial; Short=OsHsp24.1; Flags: Precursor && PF00011:Hsp20/alpha crystallin family	-
9271676	2745.21	2863.55	2501.98	2290.17	1940.03	2189.37	2703.58	2139.85	0.337353	0.0102403	0.654687	LOC9271676	NC_029259.1	25906856	25915288	-	7207	protein_coding	phenylalanine ammonia-lyase-like && P14717.2 RecName: Full=Phenylalanine ammonia-lyase && -	-
4346569	44.7589	8.33944	34.0468	128.797	94.8623	33.2027	29.0484	85.6206	-1.55916	0.0102419	0.654687	LOC4346569	NC_029264.1	5150357	5152015	-	1500	protein_coding	uncharacterized LOC4346569 && - && PF10551:MULE transposase domain|PF04434:SWIM zinc finger	SWIM
4348470	222.729	247.056	195.999	341.11	317.138	277.695	221.928	311.981	-0.492594	0.0103176	0.655138	LOC4348470	NC_029265.1	11662538	11667209	+	4163	protein_coding	disease resistance protein RGA4-like && - && PF00931:NB-ARC domain	NB-ARC
4332500	43.6932	34.4002	29.4459	235.457	39.0609	46.2826	35.8464	106.933	-1.57727	0.0103189	0.655138	LOC4332500	NC_029258.1	10080266	10083456	-	1734	protein_coding	omega-3 fatty acid desaturase, endoplasmic reticulum && P48621.1 RecName: Full=Omega-3 fatty acid desaturase, chloroplastic; Flags: Precursor && PF11960:Domain of unknown function (DUF3474)|PF00487:Fatty acid desaturase	-
4336798	225.926	216.825	202.441	340.104	273.427	285.744	215.064	299.758	-0.47932	0.0103411	0.655138	LOC4336798	NC_029259.1	29635950	29638032	+	2083	protein_coding	receptor-like protein kinase FERONIA && Q9SCZ4.1 RecName: Full=Receptor-like protein kinase FERONIA; AltName: Full=Protein SIRENE; Flags: Precursor && PF12819:Carbohydrate-binding protein of the ER	-
4334467	101.24	62.5458	47.8496	149.928	203.675	79.4853	70.5453	144.363	-1.03677	0.010433	0.657882	LOC4334467	NC_029258.1	33482039	33484154	+	2116	protein_coding	AAA-ATPase At3g28580 && Q9LJJ7.1 RecName: Full=AAA-ATPase At3g28580 && PF00004:ATPase family associated with various cellular activities (AAA)|PF14363:Domain associated at C-terminal with AAA	AAA
4336344	161.985	182.425	187.718	119.741	119.973	126.774	177.376	122.163	0.538979	0.0104647	0.657882	LOC4336344	NC_029259.1	25314343	25320579	-	5327	protein_coding	uncharacterized LOC4336344, transcript variant X11 && - && PF12552:Protein of unknown function (DUF3741)|PF14309:Domain of unknown function (DUF4378)|PF14383:DUF761-associated sequence motif	-
4339539	1091.26	976.757	1270.78	1480.16	1554.07	1345.21	1112.93	1459.81	-0.391059	0.0104768	0.657882	LOC4339539	NC_029260.1	27459374	27461875	-	1411	protein_coding	guanine nucleotide-binding protein subunit beta-like protein B && Q6L4F8.1 RecName: Full=Guanine nucleotide-binding protein subunit beta-like protein B; Short=GPB-LR; AltName: Full=Receptor for activated C kinase 1B && PF00400:WD domain, G-beta repeat	WD40
4334060	699.091	1127.91	512.543	2217.72	946.763	1107.76	779.848	1424.08	-0.868956	0.0105786	0.662328	LOC4334060	NC_029258.1	30402987	30409386	+	5068	protein_coding	transcription factor BHLH148-like && Q75KV9.1 RecName: Full=Transcription factor BHLH148; AltName: Full=Basic helix-loop-helix protein 148; Short=OsbHLH148; AltName: Full=bHLH transcription factor bHLH148 && -	-
4338938	2367.96	2132.81	2747.67	3313.5	3386.21	2796.07	2416.15	3165.26	-0.38946	0.0106646	0.665759	LOC4338938	NC_029260.1	21835371	21837578	+	758	protein_coding	60S acidic ribosomal protein P2B && O24415.1 RecName: Full=60S acidic ribosomal protein P2B && PF00428:60s Acidic ribosomal protein	-
4343296	912.229	879.811	842.889	734.544	689.146	661.036	878.31	694.909	0.337684	0.0107005	0.666049	LOC4343296	NC_029262.1	18610741	18614690	+	3263	protein_coding	protein FAR1-RELATED SEQUENCE 6, transcript variant X1 && Q9SSQ4.1 RecName: Full=Protein FAR1-RELATED SEQUENCE 6 && PF04434:SWIM zinc finger|PF10551:MULE transposase domain|PF03101:FAR1 DNA-binding domain	FAR1
4339966	864.273	657.773	743.509	1068.61	1064.88	895.467	755.185	1009.65	-0.419227	0.0107863	0.669443	LOC4339966	NC_029261.1	1383558	1386324	+	1473	protein_coding	E3 ubiquitin-protein ligase BIG BROTHER && - && PF13639:Ring finger domain	-
4337127	134.277	95.9035	91.0983	160.996	146.943	204.247	107.093	170.729	-0.67431	0.0109618	0.677707	LOC4337127	NC_029259.1	32294959	32295713	+	755	protein_coding	uncharacterized LOC4337127 && - && PF12609:Wound-induced protein	-
4325236	125.751	135.516	121.464	81.5042	84.632	85.5221	127.577	83.8861	0.60423	0.0110153	0.677707	LOC4325236	NC_029256.1	16659710	16662971	+	497	protein_coding	uncharacterized LOC4325236 && - && -	-
9270259	9.59119	17.7213	6.44129	37.2303	22.3205	34.2088	11.2513	31.2532	-1.4802	0.0110526	0.677707	LOC9270259	NC_029258.1	22667635	22669243	+	1473	protein_coding	uncharacterized LOC9270259, transcript variant X1 && - && -	-
9269204	561.618	553.53	518.064	455.82	398.049	277.695	544.404	377.188	0.529033	0.0111436	0.677707	LOC9269204	NC_029259.1	31577044	31584025	+	6758	protein_coding	disease resistance protein RGA2, transcript variant X1 && Q9LRR4.1 RecName: Full=Putative disease resistance RPP13-like protein 1 && -	-
4325662	23.4451	37.5275	16.5633	104.647	21.3905	89.5467	25.8453	71.8615	-1.47683	0.0111551	0.677707	LOC4325662	NC_029256.1	4646417	4648255	+	1839	protein_coding	protein ANTAGONIST OF LIKE HETEROCHROMATIN PROTEIN 1 && - && PF13359:DDE superfamily endonuclease	-
4339625	1109.38	973.629	1371.08	1535.5	1589.41	1475	1151.36	1533.3	-0.412822	0.0111624	0.677707	LOC4339625	NC_029260.1	28118250	28120444	+	968	protein_coding	60S ribosomal protein L18a-like && Q943F3.1 RecName: Full=60S ribosomal protein L18a && PF01775:Ribosomal L18ae/LX protein domain	-
4342965	305.852	338.79	290.778	243.506	213.905	227.388	311.807	228.267	0.449822	0.0111632	0.677707	LOC4342965	NC_029262.1	11582570	11585532	-	2551	lncRNA	uncharacterized LOC4342965 && - && -	-
4334154	2134.57	2058.8	2423.77	2868.75	3229.04	2500.26	2205.71	2866.02	-0.377729	0.0111734	0.677707	LOC4334154	NC_029258.1	31203301	31205307	+	981	protein_coding	60S ribosomal protein L13a-4 && Q9FKC0.1 RecName: Full=60S ribosomal protein L13a-4 && PF00572:Ribosomal protein L13	-
4348185	1599.6	1311.38	1888.22	2275.07	2395.74	1887.52	1599.73	2186.11	-0.450318	0.0112068	0.677808	LOC4348185	NC_029265.1	4832044	4835041	+	729	protein_coding	40S ribosomal protein S20-1 && P35686.2 RecName: Full=40S ribosomal protein S20 && PF00338:Ribosomal protein S10p/S20e	Ribosomal_S10
4349531	1991.77	1840.93	1948.95	1437.9	1241.58	1714.47	1927.22	1464.65	0.39619	0.0112617	0.679202	LOC4349531	NC_029266.1	79192	94108	+	3641	protein_coding	phototropin-1B-like, transcript variant X1 && Q2RBR1.2 RecName: Full=Phototropin-1B && PF00069:Protein kinase domain|PF13426:PAS domain	Pkinase
9272622	23.4451	46.9093	77.2955	154.959	75.3318	97.5958	49.2167	109.295	-1.14505	0.0113065	0.67998	LOC9272622	NC_029257.1	19472230	19473706	-	867	protein_coding	copper transport protein ATX1 && O82089.1 RecName: Full=Copper transport protein CCH; AltName: Full=Copper chaperone CCH && PF00403:Heavy-metal-associated domain	HMA
4337272	9426.01	8260.21	10488.3	7873.71	7375.08	6872.96	9391.5	7373.92	0.348977	0.0114172	0.682707	LOC4337272	NC_029259.1	33624434	33631174	-	1820	protein_coding	glutamine synthetase, chloroplastic-like && P14655.1 RecName: Full=Glutamine synthetase, chloroplastic; AltName: Full=Glutamate--ammonia ligase; AltName: Full=OsGS2; Short=GS2; Flags: Precursor && PF03951:Glutamine synthetase, beta-Grasp domain|PF00120:Glutamine synthetase, catalytic domain	-
4343348	729.996	913.169	344.149	3435.25	1575.46	1035.32	662.438	2015.34	-1.60531	0.0114928	0.682707	LOC4343348	NC_029262.1	19409961	19413315	-	1883	protein_coding	probable 5'-adenylylsulfate reductase 1, chloroplastic && Q6Z4A7.1 RecName: Full=Probable 5'-adenylylsulfate reductase 1, chloroplastic; AltName: Full=Adenosine 5'-phosphosulfate 5'-adenylylsulfate sulfotransferase 1; Short=APS sulfotransferase 1; AltName: Full=Adenosine 5'-phosphosulfate reductase-like 1; Short=APR-like1; Short=OsAPRL1; AltName: Full=Thioredoxin-independent APS reductase 1; Flag…	-
4339011	1862.82	1743.99	2347.39	2573.92	2897.95	2421.79	1984.73	2631.22	-0.406555	0.0115001	0.682707	LOC4339011	NC_029260.1	22596350	22598351	+	657	protein_coding	60S ribosomal protein L36-3, transcript variant X2 && Q9LZ57.1 RecName: Full=60S ribosomal protein L36-3 && PF01158:Ribosomal protein L36e	-
4335223	21.3138	8.33944	31.2863	25.1556	92.0722	57.3501	20.3132	58.1926	-1.51433	0.0115232	0.682707	LOC4335223	NC_029259.1	8637312	8639353	-	1386	protein_coding	probable cinnamyl alcohol dehydrogenase 6 && Q7XWU3.2 RecName: Full=Probable cinnamyl alcohol dehydrogenase 6; Short=OsCAD6 && PF00107:Zinc-binding dehydrogenase|PF08240:Alcohol dehydrogenase GroES-like domain	ADH_N
4332301	390.042	308.559	340.468	338.092	563.593	836.104	346.356	579.263	-0.742045	0.0115542	0.682707	LOC4332301	NC_029258.1	8329077	8331925	-	2296	protein_coding	uncharacterized LOC4332301 && Q3ZBV1.1 RecName: Full=IST1 homolog && PF03398:Regulator of Vps4 activity in the MVB pathway	-
4340751	1221.28	1138.33	1202.68	888.497	957.923	1003.12	1187.43	949.848	0.322079	0.0115749	0.682707	LOC4340751	NC_029261.1	9396127	9399082	+	2009	protein_coding	amino acid transporter AVT6A && Q3U1J0.1 RecName: Full=Sodium-coupled neutral amino acid transporter 5; AltName: Full=Solute carrier family 38 member 5; AltName: Full=System N transporter 2 && PF01490:Transmembrane amino acid transporter protein	Aa_trans
4347499	285.604	179.298	314.703	551.411	343.178	362.211	259.868	418.934	-0.687837	0.011672	0.682707	LOC4347499	NC_029264.1	19486172	19488114	-	1943	protein_coding	UDP-glucuronate 4-epimerase 6 && Q9LIS3.1 RecName: Full=UDP-glucuronate 4-epimerase 6; AltName: Full=UDP-glucuronic acid epimerase 6; Short=AtUGlcAE2 && PF01370:NAD dependent epimerase/dehydratase family	Epimerase
4334273	1108.32	826.647	1302.06	746.619	774.708	805.92	1079.01	775.749	0.476476	0.0116747	0.682707	LOC4334273	NC_029258.1	32078481	32082569	+	3857	protein_coding	leucine-rich repeat receptor-like serine/threonine-protein kinase BAM1 && O49545.1 RecName: Full=Leucine-rich repeat receptor-like serine/threonine-protein kinase BAM1; AltName: Full=Protein BARELY ANY MERISTEM 1; Flags: Precursor && PF13855:Leucine rich repeat|PF08263:Leucine rich repeat N-terminal domain|PF07714:Protein tyrosine kinase	Pkinase_Tyr
4328219	704.42	647.349	479.416	786.868	834.23	896.473	610.395	839.19	-0.460214	0.0117762	0.682707	LOC4328219	NC_029257.1	1816332	1819109	-	896	protein_coding	transcription elongation factor 1 homolog && Q8LHP0.1 RecName: Full=Transcription elongation factor 1 homolog && PF05129:Transcription elongation factor Elf1 like	-
4351252	4926.68	4857.72	4163.84	2755.04	3607.56	4003.44	4649.41	3455.35	0.428125	0.0118461	0.682707	LOC4351252	NC_029267.1	220306	225844	+	4056	protein_coding	protein DWARF 53-LIKE-like && Q2QYW5.2 RecName: Full=Protein DWARF 53-LIKE && -	-
112936682	2.13138	6.25458	11.0422	13.0809	13.9503	57.3501	6.47606	28.1271	-2.10395	0.0118869	0.682707	LOC112936682	NC_029265.1	22575236	22576208	+	361	lncRNA	uncharacterized LOC112936682 && - && -	-
4342163	2435.1	2662.37	3369.72	2118.1	2138.12	2198.42	2822.39	2151.55	0.391812	0.0119442	0.682707	LOC4342163	NC_029262.1	17453	21402	+	2197	protein_coding	sulfoquinovosyl transferase SQD2 && Q8S4F6.1 RecName: Full=Sulfoquinovosyl transferase SQD2; AltName: Full=Protein SULFOQUINOVOSYLDIACYLGLYCEROL 2; AltName: Full=Sulfolipid synthase SQD2; AltName: Full=UDP-sulfoquinovose: diacylglycerol alpha-sulfoquinovosyltransferase SQD2; Flags: Precursor && PF00534:Glycosyl transferases group 1|PF13579:Glycosyl transferase 4-like domain	Glycos_transf_1
9270809	213.138	262.692	244.769	316.961	394.329	302.849	240.2	338.046	-0.493306	0.0119609	0.682707	LOC9270809	NC_029267.1	267616	270201	-	1201	protein_coding	mRNA turnover protein 4 homolog && Q9UKD2.2 RecName: Full=mRNA turnover protein 4 homolog; AltName: Full=Ribosome assembly factor MRTO4 && PF00466:Ribosomal protein L10	-
4347486	445.458	255.395	474.815	268.662	274.357	148.909	391.889	230.643	0.764766	0.011964	0.682707	LOC4347486	NC_029264.1	19406206	19408401	-	1573	protein_coding	transcription factor BHLH089-like && Q9CAA9.1 RecName: Full=Transcription factor bHLH49; AltName: Full=Basic helix-loop-helix protein 49; Short=AtbHLH49; Short=bHLH 49; AltName: Full=Protein ACTIVATOR FOR CELL ELONGATION 1; AltName: Full=Transcription factor EN 82; AltName: Full=bHLH transcription factor bHLH049 && PF00010:Helix-loop-helix DNA-binding domain	HLH
4339805	1458.93	1536.54	1165.87	1875.6	1789.36	1737.61	1387.11	1800.86	-0.377031	0.0119673	0.682707	LOC4339805	NC_029260.1	29584821	29586163	-	1343	protein_coding	B2 protein && P37707.1 RecName: Full=B2 protein && PF10539:Development and cell death domain	-
4345156	47.956	69.8428	37.7276	90.5603	115.323	77.473	51.8421	94.452	-0.869778	0.0119912	0.682707	LOC4345156	NC_029263.1	10718581	10720794	+	1423	protein_coding	cinnamoyl-CoA reductase 1 && Q9S9N9.1 RecName: Full=Cinnamoyl-CoA reductase 1; Short=AtCCR1; AltName: Full=Protein IRREGULAR XYLEM 4 && PF01370:NAD dependent epimerase/dehydratase family	Epimerase
4332773	2771.85	2516.43	3013.61	3529.84	3880.98	3178.4	2767.3	3529.74	-0.351026	0.0119934	0.682707	LOC4332773	NC_029258.1	12542336	12544701	-	981	protein_coding	60S ribosomal protein L19-1 && Q9SRX2.1 RecName: Full=60S ribosomal protein L19-1; AltName: Full=Protein EMBRYO DEFECTIVE 2386 && PF01280:Ribosomal protein L19e	-
4349016	1012.4	797.459	995.64	608.766	728.207	757.625	935.167	698.2	0.421628	0.0120076	0.682707	LOC4349016	NC_029265.1	18998726	19000951	+	1374	protein_coding	epoxide hydrolase B && O31581.1 RecName: Full=AB hydrolase superfamily protein YfhM && PF12697:Alpha/beta hydrolase family	-
4337261	1498.36	1380.18	1496.22	1217.53	1205.31	1090.66	1458.25	1171.17	0.316288	0.0120076	0.682707	LOC4337261	NC_029259.1	33524706	33528653	-	1945	protein_coding	farnesyl pyrophosphate synthase 2 && P49353.1 RecName: Full=Farnesyl pyrophosphate synthase; Short=FPP synthase; Short=FPS; AltName: Full=(2E,6E)-farnesyl diphosphate synthase; AltName: Full=Dimethylallyltranstransferase; AltName: Full=Farnesyl diphosphate synthase; AltName: Full=Geranyltranstransferase && PF00348:Polyprenyl synthetase	-
4329309	0	0	0	4.0249	4.65011	6.03686	0	4.90396	-4.72581	0.01204	1	LOC4329309	NC_029257.1	15521416	15522731	+	1132	protein_coding	WRKY transcription factor WRKY51-like && Q6IEN1.1 RecName: Full=WRKY transcription factor WRKY51; Short=OsWRKY51 && PF10533:Plant zinc cluster domain|PF03106:WRKY DNA -binding domain	WRKY
4347736	432.669	483.687	451.811	698.32	576.614	547.342	456.056	607.425	-0.413335	0.012041	0.682707	LOC4347736	NC_029264.1	21343537	21346728	-	1320	protein_coding	H/ACA ribonucleoprotein complex subunit GAR1 && Q99JH1.1 RecName: Full=Ribonuclease P protein subunit p25-like protein; Short=RNase P protein subunit-like p25; AltName: Full=Rpp25-like protein && PF01918:Alba	-
4338394	367.662	501.409	401.201	580.592	533.833	615.759	423.424	576.728	-0.445745	0.0120486	0.682707	LOC4338394	NC_029260.1	14662721	14664674	+	1954	protein_coding	ethylene-responsive transcription factor 3 && O80339.1 RecName: Full=Ethylene-responsive transcription factor 3; Short=AtERF3; AltName: Full=Ethylene-responsive element-binding factor 3; Short=EREBP-3 && PF00847:AP2 domain	AP2
4341266	672.449	713.022	699.34	886.484	890.961	831.074	694.937	869.506	-0.323315	0.0120653	0.682707	LOC4341266	NC_029261.1	20896081	20901758	-	1164	protein_coding	ras-related protein RIC2-like && P40393.2 RecName: Full=Ras-related protein RIC2 && PF00071:Ras family	Ras
4349388	497.676	579.591	412.243	714.42	659.386	643.931	496.503	672.579	-0.438759	0.0121114	0.682707	LOC4349388	NC_029265.1	22152636	22154163	+	1345	protein_coding	homeobox-leucine zipper protein HOX1-like && Q7XC54.1 RecName: Full=Homeobox-leucine zipper protein HOX1; AltName: Full=HD-ZIP protein HOX1; AltName: Full=Homeodomain transcription factor HOX1; AltName: Full=OsHox1 && PF00046:Homeobox domain|PF02183:Homeobox associated leucine zipper|PF04618:HD-ZIP protein N terminus	HD-ZIP_N
4342482	1271.37	1418.75	1596.52	1203.45	1009.07	1088.65	1428.88	1100.39	0.377389	0.0121274	0.682707	LOC4342482	NC_029262.1	3492002	3499359	-	4313	protein_coding	uncharacterized LOC4342482 && Q9FN03.1 RecName: Full=Ultraviolet-B receptor UVR8; AltName: Full=Protein UV-B RESISTANCE 8; AltName: Full=RCC1 domain-containing protein UVR8 && PF12796:Ankyrin repeats (3 copies)|PF00415:Regulator of chromosome condensation (RCC1) repeat	-
4331516	898.375	647.349	765.594	915.665	1009.07	1371.37	770.439	1098.7	-0.512054	0.0121512	0.682707	LOC4331516	NC_029258.1	1831321	1833071	+	1167	protein_coding	expansin-like A1 && Q10S70.1 RecName: Full=Expansin-like A1; AltName: Full=OsEXLA1; AltName: Full=OsEXPL1; AltName: Full=OsaEXPb2.1; Flags: Precursor && PF01357:Pollen allergen|PF03330:Rare lipoprotein A (RlpA)-like double-psi beta-barrel	-
4352104	10.6569	7.29701	3.68074	15.0934	28.8307	25.1536	7.21154	23.0259	-1.68921	0.0121975	0.683507	LOC4352104	NC_029267.1	13657085	13658339	+	1032	protein_coding	thiosulfate sulfurtransferase 18 && Q9FKW8.1 RecName: Full=Thiosulfate sulfurtransferase 18; AltName: Full=Sulfurtransferase 18; Short=AtStr18 && PF00581:Rhodanese-like domain	Rhodanese
4330132	167.313	153.237	172.995	285.768	196.235	241.474	164.515	241.159	-0.550439	0.0123243	0.684665	LOC4330132	NC_029257.1	25878766	25879808	+	1043	protein_coding	auxin-responsive protein SAUR36 && O22150.1 RecName: Full=Auxin-responsive protein SAUR36; AltName: Full=Protein RESPONSE TO AUXINS AND GIBBERELLINS 1; AltName: Full=Protein SENESCENCE-ASSOCIATED GENE 201; AltName: Full=Protein SMALL AUXIN UP RNA 36 && PF02519:Auxin responsive protein	Auxin_inducible
4340767	166.247	84.4368	196.92	77.4793	63.2415	100.614	149.201	80.445	0.893533	0.012437	0.684665	LOC4340767	NC_029261.1	10082779	10087219	-	2620	protein_coding	O-fucosyltransferase 34 && Q8W486.1 RecName: Full=Uncharacterized protein At1g04910 && PF10250:GDP-fucose protein O-fucosyltransferase	-
4330874	36.2334	32.3153	43.2487	200.239	47.4311	46.2826	37.2658	97.9842	-1.39267	0.0125215	0.684665	LOC4330874	NC_029257.1	32567053	32570060	-	1964	protein_coding	glucan endo-1,3-beta-glucosidase 12 && Q8VYE5.1 RecName: Full=Glucan endo-1,3-beta-glucosidase 12; AltName: Full=(1->3)-beta-glucan endohydrolase 12; Short=(1->3)-beta-glucanase 12; AltName: Full=Beta-1,3-endoglucanase 12; Short=Beta-1,3-glucanase 12; Flags: Precursor && PF07983:X8 domain|PF00332:Glycosyl hydrolases family 17	Glyco_hydro_17
9268345	452.917	387.784	385.557	308.911	269.706	328.002	408.753	302.207	0.435762	0.0125367	0.684665	LOC9268345	NC_029264.1	19853929	19859141	-	4090	protein_coding	uncharacterized LOC9268345, transcript variant X4 && - && -	-
4329593	1084.87	983.011	965.274	1508.33	1368.06	1117.82	1011.05	1331.41	-0.397323	0.0125493	0.684665	LOC4329593	NC_029257.1	20109002	20112443	+	1776	protein_coding	serine decarboxylase 1 && Q6ESZ9.1 RecName: Full=Serine decarboxylase 1 && PF00282:Pyridoxal-dependent decarboxylase conserved domain	-
4325448	896.244	1207.13	1220.17	914.659	783.079	755.613	1107.85	817.783	0.438384	0.0126065	0.684665	LOC4325448	NC_029256.1	15568776	15573393	-	1766	protein_coding	probable sucrose-phosphatase 1 && Q94E75.1 RecName: Full=Probable sucrose-phosphatase 1; Short=OsSPP1 && PF05116:Sucrose-6F-phosphate phosphohydrolase|PF08472:Sucrose-6-phosphate phosphohydrolase C-terminal	-
4349878	2576.83	2320.45	2893.06	3374.88	3548.96	3021.45	2596.78	3315.1	-0.352199	0.0126075	0.684665	LOC4349878	NC_029266.1	3290798	3297023	+	2382	protein_coding	60S ribosomal protein L3-like, transcript variant X2 && P35684.2 RecName: Full=60S ribosomal protein L3 && PF05739:SNARE domain|PF09177:Syntaxin 6, N-terminal|PF00297:Ribosomal protein L3	SNARE
107278483	522.187	435.736	442.609	384.378	287.377	347.119	466.844	339.625	0.45928	0.0126434	0.684665	LOC107278483	NC_029266.1	11003263	11006529	+	1302	lncRNA	uncharacterized LOC107278483 && - && -	-
4335791	610.639	731.786	766.514	1017.29	1044.41	790.828	702.98	950.845	-0.435467	0.0126573	0.684665	LOC4335791	NC_029259.1	20432461	20435783	-	806	protein_coding	40S ribosomal protein S14 && P19950.1 RecName: Full=40S ribosomal protein S14; AltName: Full=Clone MCH1 && PF00411:Ribosomal protein S11	-
4325161	620.23	539.979	545.67	630.903	870.501	804.914	568.626	768.773	-0.435634	0.0127223	0.684665	LOC4325161	NC_029256.1	10622813	10627537	+	1928	protein_coding	CBL-interacting protein kinase 1-like && Q9LGV5.1 RecName: Full=CBL-interacting protein kinase 1; AltName: Full=OsCIPK01 && PF00069:Protein kinase domain|PF03822:NAF domain	Pkinase
4352509	0	0	0	0	22.3205	2.01229	0	8.11094	-5.45509	0.0127316	1	LOC4352509	NC_029267.1	22919882	22936833	+	2802	protein_coding	lipoxygenase 2.1, chloroplastic && Q8GSM3.1 RecName: Full=Lipoxygenase 2.2, chloroplastic; AltName: Full=LOX2:Hv:2; Flags: Precursor && PF00305:Lipoxygenase	Lipoxygenase
4331122	1079.54	1111.23	1136.43	1508.33	1587.55	1214.41	1109.07	1436.76	-0.373547	0.0127564	0.684665	LOC4331122	NC_029257.1	34910958	34913464	+	794	protein_coding	60S ribosomal protein L23 && P49690.3 RecName: Full=60S ribosomal protein L23; AltName: Full=Protein EMBRYO DEFECTIVE 2171 && PF00238:Ribosomal protein L14p/L23e	-
4330793	2.13138	15.6364	1.84037	51.3175	11.1603	28.172	6.53606	30.2166	-2.21599	0.0127922	0.684665	LOC4330793	NC_029257.1	31967785	31970373	+	1625	protein_coding	RING-H2 finger protein ATL29, transcript variant X2 && Q84W40.2 RecName: Full=RING-H2 finger protein ATL11; AltName: Full=RING-type E3 ubiquitin transferase ATL11; Flags: Precursor && PF13639:Ring finger domain	-
4332106	199.284	112.582	154.591	75.4669	108.813	95.5835	155.486	93.2877	0.735648	0.0127946	0.684665	LOC4332106	NC_029258.1	6434856	6438478	+	2539	protein_coding	probable inactive receptor kinase At1g48480 && Q9LP77.1 RecName: Full=Probable inactive receptor kinase At1g48480; Flags: Precursor && PF08263:Leucine rich repeat N-terminal domain|PF00069:Protein kinase domain	Pkinase
4351052	95.9119	105.285	134.347	178.102	193.445	144.885	111.848	172.144	-0.620086	0.0127999	0.684665	LOC4351052	NC_029266.1	26313014	26315233	+	736	protein_coding	probable small nuclear ribonucleoprotein F && Q9SUM2.1 RecName: Full=Probable small nuclear ribonucleoprotein F; Short=snRNP-F; AltName: Full=Sm protein F; Short=Sm-F; Short=SmF && -	-
4335811	361.268	398.208	354.271	247.531	301.327	277.695	371.249	275.518	0.429361	0.0128483	0.684665	LOC4335811	NC_029259.1	20579351	20580542	-	1105	protein_coding	NDR1/HIN1-like protein 12 && Q9SJ54.1 RecName: Full=NDR1/HIN1-like protein 12 && PF03168:Late embryogenesis abundant protein	-
4331811	3825.82	3839.27	4420.57	5105.59	5078.85	4732.89	4028.55	4972.44	-0.303563	0.0128531	0.684665	LOC4331811	NC_029258.1	4099914	4103020	+	1853	protein_coding	elongation factor 1-alpha-like && O64937.2 RecName: Full=Elongation factor 1-alpha; Short=EF-1-alpha && PF03144:Elongation factor Tu domain 2|PF00009:Elongation factor Tu GTP binding domain|PF03143:Elongation factor Tu C-terminal domain	GTP_EFTU
4342526	251.502	194.934	164.713	284.762	312.487	286.751	203.717	294.667	-0.534759	0.0129079	0.684665	LOC4342526	NC_029262.1	3872105	3875053	+	818	protein_coding	40S ribosomal protein S18 && P34788.1 RecName: Full=40S ribosomal protein S18 && PF00416:Ribosomal protein S13/S18	-
9271092	286.67	276.244	294.459	370.291	343.178	485.967	285.791	399.812	-0.483653	0.012923	0.684665	LOC9271092	NC_029264.1	21565742	21566555	-	814	protein_coding	auxin-responsive protein SAUR36-like && B7F8P5.1 RecName: Full=Auxin-responsive protein SAUR36; AltName: Full=Protein SMALL AUXIN UP RNA 36 && PF02519:Auxin responsive protein	Auxin_inducible
4350081	1217.02	1230.07	1108.82	861.329	908.632	1028.28	1185.3	932.746	0.34552	0.0129255	0.684665	LOC4350081	NC_029266.1	6068236	6073794	-	2589	protein_coding	protein ACTIVITY OF BC1 COMPLEX KINASE 1, chloroplastic, transcript variant X1 && Q8RWG1.1 RecName: Full=Uncharacterized aarF domain-containing protein kinase At4g31390, chloroplastic; Flags: Precursor && PF03109:ABC1 family	ABC1
4342748	370.859	464.924	457.332	704.358	713.327	457.795	431.038	625.16	-0.536306	0.0129439	0.684665	LOC4342748	NC_029262.1	6864606	6866879	+	891	protein_coding	60S ribosomal protein L24 && P38666.2 RecName: Full=60S ribosomal protein L24-2; AltName: Full=Protein SHORT VALVE 1 && PF01246:Ribosomal protein L24e	-
107278513	15.9853	23.9759	12.8826	6.03735	1.86004	6.03686	17.6146	4.64475	1.93014	0.0129464	0.684665	LOC107278513	NC_029266.1	6877651	6880648	-	1307	lncRNA	uncharacterized LOC107278513, transcript variant X2 && - && -	-
4329037	2203.84	2522.68	2117.35	1943.02	1576.39	1815.08	2281.29	1778.16	0.359504	0.0129643	0.684665	LOC4329037	NC_029257.1	10739363	10747272	+	2716	protein_coding	putative elongation factor TypA-like SVR3, chloroplastic, transcript variant X2 && P72749.1 RecName: Full=GTP-binding protein TypA/BipA homolog && PF00009:Elongation factor Tu GTP binding domain|PF00679:Elongation factor G C-terminus|PF03144:Elongation factor Tu domain 2	GTP_EFTU
4344164	41269.8	38535.5	36443	32998.1	25783.9	32359.6	38749.4	30380.5	0.351033	0.0130856	0.684665	LOC4344164	NC_029262.1	27723017	27738536	-	5799	protein_coding	ferredoxin-dependent glutamate synthase, chloroplastic-like && Q69RJ0.2 RecName: Full=Ferredoxin-dependent glutamate synthase, chloroplastic; AltName: Full=Fd-GOGAT; Flags: Precursor && PF01493:GXGXG motif|PF04898:Glutamate synthase central domain|PF01645:Conserved region in glutamate synthase|PF00310:Glutamine amidotransferases class-II	GATase_2
4334695	1891.6	1462.53	1653.57	1055.53	1300.17	1394.51	1669.23	1250.07	0.417056	0.0130967	0.684665	LOC4334695	NC_029258.1	35084610	35090097	+	4413	protein_coding	translocase of chloroplast 159, chloroplastic, transcript variant X2 && O81283.1 RecName: Full=Translocase of chloroplast 159, chloroplastic; Short=AtToc159; AltName: Full=159 kDa chloroplast outer envelope protein; AltName: Full=Plastid protein import 2; AltName: Full=Translocase of chloroplast 160, chloroplastic; Short=AtToc160; AltName: Full=Translocase of chloroplast 86, chloroplastic; Short=…	-
107278788	12.7883	23.9759	4.60092	2.01245	0.930022	4.02457	13.7884	2.32235	2.57524	0.0131	0.684665	LOC107278788	NC_029264.1	4049716	4052359	+	1393	lncRNA	uncharacterized LOC107278788, transcript variant X2 && - && -	-
4332934	1.06569	8.33944	9.20185	36.2241	16.7404	18.1106	6.20232	23.6917	-1.91999	0.0131078	0.684665	LOC4332934	NC_029258.1	14543755	14544763	+	1009	protein_coding	protein DMP2 && - && PF05078:Protein of unknown function (DUF679)	-
4336535	361.268	403.42	345.989	518.206	488.262	452.764	370.226	486.411	-0.39431	0.0131149	0.684665	LOC4336535	NC_029259.1	27027053	27029497	+	1603	protein_coding	B-box zinc finger protein 20, transcript variant X1 && Q9LQZ7.1 RecName: Full=B-box zinc finger protein 21; Short=AtBBX21; AltName: Full=Protein LONG HYPOCOTYL UNDER SHADE; AltName: Full=Protein SALT TOLERANCE HOMOLOG 2 && -	-
4329355	714.011	758.889	665.294	1089.74	923.512	813.969	712.731	942.408	-0.403239	0.0131898	0.684665	LOC4329355	NC_029257.1	16259517	16264324	+	2425	protein_coding	MACPF domain-containing protein At4g24290 && Q8L612.1 RecName: Full=MACPF domain-containing protein At1g14780 && PF01823:MAC/Perforin domain	-
4332209	1158.4	1382.26	1270.78	1693.48	1833.07	1428.72	1270.48	1651.76	-0.378728	0.0131927	0.684665	LOC4332209	NC_029258.1	7476243	7478190	+	858	protein_coding	NHP2-like protein 1 && Q6P8E9.1 RecName: Full=NHP2-like protein 1; AltName: Full=High mobility group-like nuclear protein 2 homolog 1; AltName: Full=U4/U6.U5 small nuclear ribonucleoprotein SNU13; AltName: Full=U4/U6.U5 tri-snRNP 15.5 kDa protein && PF01248:Ribosomal protein L7Ae/L30e/S12e/Gadd45 family	-
4331056	369.794	434.693	418.684	508.144	539.413	541.305	407.724	529.62	-0.377067	0.0131964	0.684665	LOC4331056	NC_029257.1	34296556	34299381	+	1279	protein_coding	18S rRNA (guanine-N(7))-methyltransferase RID2 && Q9CY21.1 RecName: Full=Probable 18S rRNA (guanine-N(7))-methyltransferase; AltName: Full=Bud site selection protein 23 homolog; AltName: Full=Williams-Beuren syndrome chromosomal region 22 protein homolog && PF12589:Methyltransferase involved in Williams-Beuren syndrome|PF08241:Methyltransferase domain	Methyltransf_11
4349039	100.175	84.4368	73.6148	45.2801	42.781	61.3747	86.0754	49.8119	0.788713	0.0132123	0.684665	LOC4349039	NC_029265.1	19138793	19144306	-	5197	pseudogene	- && Q76C99.1 RecName: Full=Protein Rf1, mitochondrial; AltName: Full=Fertility restorer; AltName: Full=Protein PPR; AltName: Full=Restorer for CMS; Flags: Precursor && -	-
4324191	187.561	172.001	138.948	115.716	86.4921	120.737	166.17	107.648	0.626242	0.0132648	0.685725	LOC4324191	NC_029256.1	22466547	22472575	+	3326	protein_coding	beta-galactosidase 2-like, transcript variant X1 && Q8W0A1.1 RecName: Full=Beta-galactosidase 2; Short=Lactase 2; Flags: Precursor && PF01301:Glycosyl hydrolases family 35|PF02140:Galactose binding lectin domain	-
4326654	201.415	202.231	193.239	265.643	291.097	254.554	198.962	270.431	-0.443622	0.0134018	0.691131	LOC4326654	NC_029256.1	24484461	24485932	+	1472	protein_coding	pentatricopeptide repeat-containing protein At4g36680, mitochondrial && - && -	-
4327391	256.831	220.995	255.811	340.104	360.849	298.824	244.546	333.259	-0.446567	0.013461	0.692512	LOC4327391	NC_029256.1	36083052	36085772	-	729	protein_coding	60S ribosomal protein L36-3 && Q9LZ57.1 RecName: Full=60S ribosomal protein L36-3 && PF01158:Ribosomal protein L36e	-
4329189	410.29	339.832	431.567	284.762	292.027	300.837	393.896	292.542	0.429799	0.0134947	0.692576	LOC4329189	NC_029257.1	13137766	13141255	+	1956	lncRNA	uncharacterized LOC4329189 && - && -	-
4336778	169.444	133.431	95.6992	82.5105	53.0113	91.559	132.858	75.6936	0.81149	0.0135939	0.693577	LOC4336778	NC_029259.1	29493820	29499293	+	3942	protein_coding	PH, RCC1 and FYVE domains-containing protein 1, transcript variant X1 && Q9VR91.3 RecName: Full=Probable E3 ubiquitin-protein ligase HERC2; AltName: Full=HECT domain and RCC1-like domain-containing protein 2; AltName: Full=HECT-type E3 ubiquitin transferase HERC2 && PF00415:Regulator of chromosome condensation (RCC1) repeat|PF01363:FYVE zinc finger|PF13713:Transcription factor BRX N-terminal doma…	FYVE
4343113	164.116	7.29701	27.6055	26.1619	10.2302	8.04914	66.3395	14.8137	2.1628	0.0135962	0.693577	LOC4343113	NC_029262.1	15292763	15294856	+	2094	protein_coding	hexokinase-1-like && Q8LH82.1 RecName: Full=Hexokinase-1 && PF00349:Hexokinase|PF03727:Hexokinase	-
4339522	185.43	214.741	149.99	220.363	265.056	363.217	183.387	282.879	-0.62637	0.0136145	0.693577	LOC4339522	NC_029260.1	27302842	27304596	+	1755	protein_coding	AP2/ERF and B3 domain-containing protein Os05g0549800-like && Q6L4H4.1 RecName: Full=AP2/ERF and B3 domain-containing protein Os05g0549800 && PF02362:B3 DNA binding domain|PF00847:AP2 domain	B3
4335379	638.347	601.482	581.557	452.801	429.67	519.17	607.129	467.214	0.377986	0.0136441	0.693577	LOC4335379	NC_029259.1	12244723	12251469	+	6220	transcribed_pseudogene	uncharacterized LOC4335379 && - && PF12767:Transcriptional regulator of RNA polII, SAGA, subunit	-
4329619	387.91	363.808	417.764	509.15	540.343	474.899	389.827	508.131	-0.382008	0.0136789	0.693691	LOC4329619	NC_029257.1	20649507	20651975	+	979	protein_coding	40S ribosomal protein S10-1-like && P0DKK8.1 RecName: Full=40S ribosomal protein S10-1 >P0DKK9.1 RecName: Full=40S ribosomal protein S10-2 && PF03501:Plectin/S10 domain	-
4331662	1540.98	1579.28	1669.22	2098.99	2384.58	1745.66	1596.49	2076.41	-0.379224	0.0137666	0.696483	LOC4331662	NC_029258.1	2985997	2989234	+	1024	protein_coding	40S ribosomal protein S9-2 && Q9FLF0.1 RecName: Full=40S ribosomal protein S9-2 && PF00163:Ribosomal protein S4/S9 N-terminal domain|PF01479:S4 domain	S4
4336108	91.6492	55.2488	61.6524	107.666	104.162	138.848	69.5168	116.892	-0.751308	0.0138656	0.69719	LOC4336108	NC_029259.1	23408494	23410121	-	1197	protein_coding	wiskott-Aldrich syndrome protein homolog && - && -	-
4343785	3.19706	9.38187	3.68074	23.1432	11.1603	25.1536	5.41989	19.819	-1.87388	0.0138836	0.69719	LOC4343785	NC_029262.1	24149728	24152093	-	2272	protein_coding	probable indole-3-acetic acid-amido synthetase GH3.8 && Q0D4Z6.1 RecName: Full=Probable indole-3-acetic acid-amido synthetase GH3.8; AltName: Full=Auxin-responsive GH3-like protein 8; Short=OsGH3-8 >A3BLS0.2 RecName: Full=Probable indole-3-acetic acid-amido synthetase GH3.8; AltName: Full=Auxin-responsive GH3-like protein 8; Short=OsGH3-8 && PF03321:GH3 auxin-responsive promoter	-
4352048	767.295	764.101	778.476	1095.78	1054.65	847.172	769.958	999.199	-0.376062	0.0138865	0.69719	LOC4352048	NC_029267.1	12270556	12274384	-	1148	protein_coding	40S ribosomal protein S3a-like && P49397.2 RecName: Full=40S ribosomal protein S3a; AltName: Full=CYC07 protein && PF01015:Ribosomal S3Ae family	-
4337066	609.573	651.519	547.51	439.72	486.402	469.869	602.867	465.33	0.372809	0.0139313	0.69719	LOC4337066	NC_029259.1	31831185	31836476	-	2296	protein_coding	uncharacterized LOC4337066, transcript variant X6 && - && -	-
4344965	1036.91	1173.78	1039.81	860.322	750.528	920.62	1083.5	843.824	0.360879	0.0139438	0.69719	LOC4344965	NC_029263.1	7488596	7510520	+	4358	protein_coding	protein FORGETTER 1, transcript variant X3 && Q5BJL5.2 RecName: Full=Protein strawberry notch homolog 1 && PF13872:P-loop containing NTP hydrolase pore-1|PF13871:C-terminal domain on Strawberry notch homologue	-
4332556	607.442	579.591	410.402	362.241	361.779	413.525	532.479	379.181	0.488982	0.0139791	0.697322	LOC4332556	NC_029258.1	10470674	10478163	-	5786	protein_coding	protein SCAR2 && Q5XPJ9.1 RecName: Full=Protein SCAR2; Short=AtSCAR2; AltName: Full=Protein DISTORTED 3; AltName: Full=Protein IRREGULAR TRICHOME BRANCH 1; AltName: Full=Protein WAVE4 && -	-
9267767	384.713	265.82	465.614	521.225	508.722	610.729	372.049	546.892	-0.55459	0.014024	0.697933	LOC9267767	NC_029259.1	29666110	29672585	+	5372	protein_coding	probable purine permease 11, transcript variant X4 && Q9LPF6.1 RecName: Full=Probable purine permease 11; Short=AtPUP11 && PF16913:Purine nucleobase transmembrane transport	-
4346314	947.397	846.453	1176	1334.25	1438.74	1195.3	989.949	1322.77	-0.417694	0.0141351	0.697966	LOC4346314	NC_029263.1	27973015	27974647	+	628	protein_coding	40S ribosomal protein S25-2 && Q9SIK2.1 RecName: Full=40S ribosomal protein S25-2 && PF03297:S25 ribosomal protein	-
4343321	278.145	179.298	182.197	308.911	345.968	290.775	213.213	315.218	-0.565796	0.0141413	0.697966	LOC4343321	NC_029262.1	19037673	19039618	+	1946	protein_coding	anthocyanidin 3-O-glucosyltransferase 2 && D3UAG0.1 RecName: Full=UDP-glycosyltransferase 71K1; AltName: Full=UDP-glucose:chalcone 2'-O-glucosyltransferase; AltName: Full=UDP-glucose:flavonol 2'-O-glucosyltransferase && PF00201:UDP-glucoronosyl and UDP-glucosyl transferase	UDPGT
4346123	603.179	523.3	674.495	844.223	819.35	713.355	600.325	792.309	-0.39978	0.0141533	0.697966	LOC4346123	NC_029263.1	26406009	26408546	-	880	protein_coding	60S ribosomal protein L17 && O48557.1 RecName: Full=60S ribosomal protein L17 && PF00237:Ribosomal protein L22p/L17e	-
4341871	59.6785	70.8852	39.5679	177.096	68.8216	95.5835	56.7106	113.834	-1.00674	0.0141702	0.697966	LOC4341871	NC_029261.1	28483791	28484493	+	703	protein_coding	calcium-binding protein KRP1 && Q9ZPX9.2 RecName: Full=Calcium-binding protein KIC; AltName: Full=KCBP-interacting calcium-binding protein && PF13833:EF-hand domain pair	-
4347899	532.844	557.7	581.557	647.003	794.239	717.38	557.367	719.54	-0.368446	0.01421	0.697966	LOC4347899	NC_029264.1	22701722	22703192	-	683	protein_coding	40S ribosomal protein S25-2 && P46301.1 RecName: Full=40S ribosomal protein S25 && PF03297:S25 ribosomal protein	-
4332851	943.134	1083.08	1041.65	1184.33	1428.51	1288.87	1022.62	1300.57	-0.346932	0.0142209	0.697966	LOC4332851	NC_029258.1	13222541	13225476	-	1982	protein_coding	nucleolar protein 56 && O94514.1 RecName: Full=Nucleolar protein 56; AltName: Full=Ribosome biosynthesis protein sik1 && PF08156:NOP5NT (NUC127) domain|PF01798:snoRNA binding domain, fibrillarin	-
4343268	207.809	184.51	225.445	150.934	138.573	147.903	205.922	145.803	0.499401	0.0142577	0.698169	LOC4343268	NC_029262.1	18236178	18241427	+	2785	protein_coding	nucleobase-ascorbate transporter 11 && Q6SZ87.1 RecName: Full=Nucleobase-ascorbate transporter 11; Short=AtNAT11 && PF00860:Permease family	-
4350516	1613.45	1387.47	1796.2	2239.86	2256.23	1808.04	1599.04	2101.38	-0.393957	0.0143541	0.701282	LOC4350516	NC_029266.1	16917755	16919767	-	950	protein_coding	40S ribosomal protein S5 && O65731.1 RecName: Full=40S ribosomal protein S5 && PF00177:Ribosomal protein S7p/S5e	-
4349567	203.546	161.577	303.661	122.759	152.524	142.872	222.928	139.385	0.678908	0.0144249	0.703131	LOC4349567	NC_029266.1	397421	401954	-	2974	protein_coding	probable receptor-like protein kinase At5g18500, transcript variant X3 && Q8LEB6.1 RecName: Full=Probable receptor-like protein kinase At5g18500 && -	-
112936094	3.19706	6.25458	1.84037	20.1245	5.58013	26.1597	3.764	17.2881	-2.20766	0.0147344	0.716581	LOC112936094	NC_029261.1	5918114	5919685	-	1453	protein_coding	12-oxophytodienoate reductase 1 && Q84QK0.1 RecName: Full=12-oxophytodienoate reductase 1; AltName: Full=12-oxophytodienoate-10,11-reductase 1; Short=OPDA-reductase 1; Short=OsOPR1 && PF00724:NADH:flavin oxidoreductase / NADH oxidase family	Oxidored_FMN
9271016	296.261	303.347	298.14	237.469	178.564	232.419	299.249	216.151	0.470377	0.0147786	0.717099	LOC9271016	NC_029259.1	16661779	16666101	+	4214	pseudogene	- && - && PF01535:PPR repeat|PF13041:PPR repeat family	PPR
4335599	332.495	381.529	291.699	706.37	425.02	400.445	335.241	510.612	-0.607253	0.0151525	0.731687	LOC4335599	NC_029259.1	18168715	18172035	+	1432	protein_coding	chloroplast envelope quinone oxidoreductase homolog && Q9SV68.1 RecName: Full=Putative quinone-oxidoreductase homolog, chloroplastic && PF13602:Zinc-binding dehydrogenase|PF08240:Alcohol dehydrogenase GroES-like domain	ADH_N
9267955	387.91	296.05	438.928	446.764	619.395	536.274	374.296	534.144	-0.512591	0.0151533	0.731687	LOC9267955	NC_029257.1	34918050	34919891	+	626	protein_coding	60S ribosomal protein L37-3 && Q43292.2 RecName: Full=60S ribosomal protein L37-2 && PF01907:Ribosomal protein L37e	-
9271390	214.203	192.85	148.15	83.5167	107.883	150.921	185.068	114.107	0.696685	0.0151954	0.731687	LOC9271390	NC_029259.1	29453041	29458122	+	4770	protein_coding	pentatricopeptide repeat-containing protein At5g13770, chloroplastic, transcript variant X1 && Q66GP4.1 RecName: Full=Pentatricopeptide repeat-containing protein At5g13770, chloroplastic; Flags: Precursor && -	-
4325257	67.1383	30.2305	90.1781	19.1183	34.4108	29.1781	62.5156	27.5691	1.18184	0.0152163	0.731687	LOC4325257	NC_029256.1	6267435	6270775	+	1473	protein_coding	GDSL esterase/lipase At5g45910, transcript variant X1 && Q9FJ45.1 RecName: Full=GDSL esterase/lipase At5g45910; AltName: Full=Extracellular lipase At5g45910; Flags: Precursor && PF00657:GDSL-like Lipase/Acylhydrolase	Lipase_GDSL
4329142	65.007	64.6306	69.0139	132.822	100.442	88.5405	66.2172	107.268	-0.694897	0.0153111	0.73345	LOC4329142	NC_029257.1	12464387	12466420	+	2034	protein_coding	aspartyl protease family protein 2 && Q9LNJ3.1 RecName: Full=Aspartyl protease family protein 2; Flags: Precursor && PF14541:Xylanase inhibitor C-terminal|PF14543:Xylanase inhibitor N-terminal	-
4336729	34.102	39.6123	30.3661	56.3486	63.2415	65.3993	34.6935	61.6631	-0.832237	0.0153223	0.73345	LOC4336729	NC_029259.1	28900652	28902756	+	2105	protein_coding	xyloglucan galactosyltransferase XLT2 && F4K6F1.1 RecName: Full=Xyloglucan galactosyltransferase XLT2; AltName: Full=Glycosyltransferase 18; Short=AtGT18; AltName: Full=Protein XYLOGLUCAN L-SIDE CHAIN GALACTOSYLTRANSFERASE POSITION 2 && PF03016:Exostosin family	-
9268552	70.3354	65.6731	76.3753	88.5478	132.993	119.731	70.7946	113.757	-0.684133	0.0153561	0.73345	LOC9268552	NC_029256.1	41007302	41010986	-	3096	protein_coding	probable esterase PIR7A, transcript variant X1 && A2WYS8.2 RecName: Full=Probable esterase PIR7A >Q0JG98.2 RecName: Full=Probable esterase PIR7A && PF12697:Alpha/beta hydrolase family	-
4350138	788.609	661.943	626.646	1061.57	840.74	858.24	692.399	920.182	-0.410642	0.0154114	0.734451	LOC4350138	NC_029266.1	7011434	7018882	-	3995	protein_coding	receptor protein-tyrosine kinase CEPR2, transcript variant X2 && P47735.1 RecName: Full=Receptor-like protein kinase 5; AltName: Full=Protein HAESA; Flags: Precursor && -	-
4336645	980.433	924.635	968.955	723.476	745.878	829.061	958.008	766.138	0.322564	0.0155599	0.737303	LOC4336645	NC_029259.1	28026461	28030653	-	2076	protein_coding	branched-chain-amino-acid aminotransferase 5, chloroplastic, transcript variant X2 && Q9FYA6.1 RecName: Full=Branched-chain-amino-acid aminotransferase 5, chloroplastic; Short=Atbcat-5; Flags: Precursor && PF01063:Amino-transferase class IV	-
4340783	756.638	759.931	604.561	975.032	995.124	822.018	707.044	930.725	-0.397369	0.0155633	0.737303	LOC4340783	NC_029261.1	10469301	10471219	-	1919	protein_coding	leucine-rich repeat receptor-like serine/threonine/tyrosine-protein kinase SOBIR1 && Q9SKB2.1 RecName: Full=Leucine-rich repeat receptor-like serine/threonine/tyrosine-protein kinase SOBIR1; AltName: Full=Protein EVERSHED; AltName: Full=Protein SUPPRESSOR OF BIR1-1; Flags: Precursor && PF00069:Protein kinase domain	Pkinase
4340741	257.896	286.668	280.656	436.702	479.891	287.757	275.074	401.45	-0.545712	0.0156119	0.737303	LOC4340741	NC_029261.1	9283136	9285248	+	818	protein_coding	H/ACA ribonucleoprotein complex subunit 2-like protein && Q9LEY9.1 RecName: Full=H/ACA ribonucleoprotein complex subunit 2-like protein; AltName: Full=Nhp2-like protein && PF01248:Ribosomal protein L7Ae/L30e/S12e/Gadd45 family	-
4331812	3220.51	2960.5	3900.66	4421.35	4571.99	3961.18	3360.56	4318.17	-0.361569	0.0156519	0.737303	LOC4331812	NC_029258.1	4110297	4113646	+	1795	protein_coding	elongation factor 1-alpha-like && O64937.2 RecName: Full=Elongation factor 1-alpha; Short=EF-1-alpha && PF03144:Elongation factor Tu domain 2|PF00009:Elongation factor Tu GTP binding domain|PF03143:Elongation factor Tu C-terminal domain	GTP_EFTU
9269405	21.3138	17.7213	7.36148	6.03735	0.930022	3.01843	15.4655	3.3286	2.22262	0.0156751	0.737303	LOC9269405	NC_029263.1	5773798	5776592	-	2270	lncRNA	uncharacterized LOC9269405, transcript variant X3 && Q9LZQ9.1 RecName: Full=Probable pre-mRNA-splicing factor ATP-dependent RNA helicase DEAH2; AltName: Full=DEAH RNA helicase homolog PRP43 && -	-
4335094	28.7736	19.8062	6.44129	2.01245	7.44018	0	18.3403	3.15088	2.52027	0.0157145	0.737303	LOC4335094	NC_029259.1	5428281	5434040	-	2837	protein_coding	syn-pimara-7,15-diene synthase-like && Q0JEZ8.1 RecName: Full=Syn-pimara-7,15-diene synthase; AltName: Full=9-beta-pimara-7,15-diene synthase; AltName: Full=Ent-kaurene synthase-like 4; Short=OsKS4; Short=OsKSL4; AltName: Full=OsDTS2 && PF03936:Terpene synthase family, metal binding domain|PF01397:Terpene synthase, N-terminal domain	-
4339634	1285.22	1234.24	1188.88	1841.39	1562.44	1378.42	1236.11	1594.08	-0.367019	0.0157171	0.737303	LOC4339634	NC_029260.1	28202127	28204222	-	2096	protein_coding	eukaryotic translation initiation factor 3 subunit D && P56820.1 RecName: Full=Eukaryotic translation initiation factor 3 subunit D; Short=eIF3d; AltName: Full=Eukaryotic translation initiation factor 3 subunit 7; AltName: Full=eIF-3-zeta; AltName: Full=p66 && PF05091:Eukaryotic translation initiation factor 3 subunit 7 (eIF-3)	-
9268042	1.06569	0	0	10.0623	4.65011	4.02457	0.355229	6.24564	-4.11186	0.0157215	1	LOC9268042	NC_029256.1	29119457	29123324	+	1598	protein_coding	chaperone protein dnaJ 10 && Q8GYX8.2 RecName: Full=Chaperone protein dnaJ 10; Short=AtDjC10; Short=AtJ10 && PF00226:DnaJ domain|PF14308:X-domain of DnaJ-containing	DnaJ
107279283	7.45982	11.4667	5.52111	0	0	2.01229	8.14922	0.670762	3.62508	0.0157315	1	LOC107279283	NC_029266.1	28399207	28403006	+	3695	pseudogene	- && C0LGP4.1 RecName: Full=Probable LRR receptor-like serine/threonine-protein kinase At3g47570; Flags: Precursor && -	-
4344560	0	0	0.920185	7.04358	1.86004	11.0676	0.306728	6.65706	-4.20202	0.0157817	1	LOC4344560	NC_029263.1	1466346	1474117	-	2492	protein_coding	L-type lectin-domain containing receptor kinase IX.1 && Q9LXA5.1 RecName: Full=L-type lectin-domain containing receptor kinase IX.1; Short=LecRK-IX.1; Flags: Precursor && PF00139:Legume lectin domain|PF00069:Protein kinase domain	Pkinase
4332385	179.036	182.425	111.342	263.631	251.106	206.259	157.601	240.332	-0.611436	0.0158285	0.737303	LOC4332385	NC_029258.1	9039564	9041572	-	2009	protein_coding	uncharacterized LOC4332385 && - && PF11961:Domain of unknown function (DUF3475)|PF05003:Protein of unknown function (DUF668)	-
4338879	660.727	640.052	603.641	801.961	812.839	761.65	634.807	792.15	-0.319965	0.0158438	0.737303	LOC4338879	NC_029260.1	21141362	21143455	+	2094	protein_coding	amidophosphoribosyltransferase, chloroplastic && Q9SI61.1 RecName: Full=Amidophosphoribosyltransferase 1, chloroplastic; Short=AtATase1; Short=PRPP1; AltName: Full=Glutamine phosphoribosylpyrophosphate amidotransferase 1; Short=AtGPRAT1; Flags: Precursor && PF00156:Phosphoribosyl transferase domain|PF13537:Glutamine amidotransferase domain	Pribosyltran
4328194	10304.1	7507.58	10649.3	5556.37	5686.16	8671.94	9487	6638.16	0.515214	0.0158494	0.737303	LOC4328194	NC_029257.1	1617126	1630157	+	9616	protein_coding	titin homolog && - && -	-
4331176	974.039	829.774	1118.94	1251.74	1346.67	1205.36	974.253	1267.92	-0.379703	0.0158517	0.737303	LOC4331176	NC_029257.1	35256180	35258258	-	975	protein_coding	60S ribosomal protein L28-1 && O82204.1 RecName: Full=60S ribosomal protein L28-1 && PF01778:Ribosomal L28e protein family	-
4347920	214.203	220.995	271.455	331.048	316.208	313.916	235.551	320.391	-0.442015	0.0159049	0.737303	LOC4347920	NC_029264.1	22809859	22811004	+	829	protein_coding	peptidyl-prolyl cis-trans isomerase CYP19-3, transcript variant X1 && Q38867.2 RecName: Full=Peptidyl-prolyl cis-trans isomerase CYP19-3; Short=PPIase CYP19-3; AltName: Full=Cyclophilin of 19 kDa 3; AltName: Full=Cyclophilin-4; AltName: Full=Rotamase cyclophilin-2 && PF00160:Cyclophilin type peptidyl-prolyl cis-trans isomerase/CLD	Pro_isomerase
9270850	184.364	205.359	196.92	249.544	273.427	269.646	195.547	264.206	-0.434135	0.0159202	0.737303	LOC9270850	NC_029259.1	24352460	24355421	-	1088	protein_coding	DNA-directed RNA polymerases II and IV subunit 5A && O81098.1 RecName: Full=DNA-directed RNA polymerases II and IV subunit 5A; Short=RPB5a; AltName: Full=DNA-directed RNA polymerase II subunit E; AltName: Full=RNA polymerase I, II and III 24.3 kDa subunit; Short=AtRPB24.3 && PF01191:RNA polymerase Rpb5, C-terminal domain|PF03871:RNA polymerase Rpb5, N-terminal domain	-
4344590	2771.85	2486.2	3284.14	3614.36	4159.99	3346.43	2847.4	3706.93	-0.380466	0.0159826	0.737576	LOC4344590	NC_029263.1	1720418	1723146	-	1247	protein_coding	60S acidic ribosomal protein P0-like && P41095.3 RecName: Full=60S acidic ribosomal protein P0 && PF00466:Ribosomal protein L10|PF00428:60s Acidic ribosomal protein	-
9268959	2.13138	3.12729	7.36148	20.1245	3.72009	39.2396	4.20671	21.028	-2.30342	0.0159952	0.737576	LOC9268959	NC_029257.1	17948367	17951984	+	1882	protein_coding	RPM1-interacting protein 4 && - && PF05627:Cleavage site for pathogenic type III effector avirulence factor Avr	-
4349848	0	0	1.84037	11.0685	2.79007	12.0737	0.613457	8.64408	-3.73299	0.0160194	1	LOC4349848	NC_029266.1	2932641	2933856	+	1216	protein_coding	vegetative cell wall protein gp1 && - && -	-
4332031	238.714	235.589	336.788	174.077	173.914	209.278	270.364	185.756	0.543446	0.0162119	0.745956	LOC4332031	NC_029258.1	5814243	5823816	-	1732	protein_coding	uncharacterized LOC4332031, transcript variant X4 && - && PF03763:Remorin, C-terminal region	-
4331884	2.13138	3.12729	0.920185	8.0498	19.5305	7.043	2.05962	11.5411	-2.50699	0.0162794	1	LOC4331884	NC_029258.1	4606934	4616253	+	1933	protein_coding	protein DETOXIFICATION 27 && Q9FKQ1.1 RecName: Full=Protein DETOXIFICATION 27; Short=AtDTX27; AltName: Full=Multidrug and toxic compound extrusion protein 27; Short=MATE protein 27 && PF01554:MatE	MatE
4327719	858.944	609.821	753.631	1244.7	906.772	928.67	740.799	1026.71	-0.470765	0.0163239	0.747887	LOC4327719	NC_029256.1	8546064	8546920	-	857	protein_coding	protein SENESCENCE-ASSOCIATED GENE 21, mitochondrial && - && -	-
4344407	174.773	151.152	234.647	117.728	92.0722	144.885	186.857	118.228	0.663163	0.0163429	0.747887	LOC4344407	NC_029263.1	17945	24363	-	1980	protein_coding	zinc transporter ZTP29, transcript variant X2 && Q940Q3.1 RecName: Full=Zinc transporter ZTP29; AltName: Full=Zinc transporter 29 && PF02535:ZIP Zinc transporter	-
4341880	1761.58	1189.41	1547.75	1107.85	1169.04	1098.71	1499.58	1125.2	0.414318	0.0164041	0.747887	LOC4341880	NC_029261.1	28558133	28564217	+	2391	protein_coding	synaptotagmin-3, transcript variant X1 && Q7XA06.1 RecName: Full=Synaptotagmin-3; AltName: Full=NTMC2T1.3; AltName: Full=Synaptotagmin C && PF00168:C2 domain|PF17047:Synaptotagmin-like mitochondrial-lipid-binding domain	C2
4344241	374.056	372.147	386.478	494.056	605.444	430.629	377.561	510.043	-0.434324	0.0165446	0.747887	LOC4344241	NC_029262.1	28352543	28354782	+	984	protein_coding	60S ribosome subunit biogenesis protein NIP7 homolog && A4QND5.1 RecName: Full=60S ribosome subunit biogenesis protein NIP7 homolog && PF03657:Uncharacterised protein family (UPF0113)	-
4327292	22.3794	45.8669	33.1267	141.878	37.2009	62.3808	33.791	80.4865	-1.25043	0.0165748	0.747887	LOC4327292	NC_029256.1	11863641	11864509	-	738	protein_coding	protein SENESCENCE-ASSOCIATED GENE 21, mitochondrial && - && -	-
112936626	35.1677	59.4185	87.4176	32.1992	26.0406	30.1843	60.6679	29.4747	1.04637	0.0165788	0.747887	LOC112936626	NC_029265.1	10790090	10792956	-	2749	lncRNA	uncharacterized LOC112936626 && Q3BAI2.1 RecName: Full=Uncharacterized protein ORF91 (chloroplast) [Phalaenopsis aphrodite subsp. formosana] && -	-
9271500	823.777	789.119	796.88	560.467	502.212	730.459	803.259	597.713	0.426796	0.016583	0.747887	LOC9271500	NC_029267.1	11242447	11260723	+	6977	protein_coding	helicase and polymerase-containing protein TEBICHI, transcript variant X2 && Q588V7.1 RecName: Full=Helicase and polymerase-containing protein TEBICHI && PF00270:DEAD/DEAH box helicase|PF00271:Helicase conserved C-terminal domain|PF00476:DNA polymerase family A	DEAD
107276258	469.968	499.324	409.482	388.403	329.228	310.898	459.591	342.843	0.422332	0.0166137	0.747887	LOC107276258	NC_029265.1	4262392	4266435	+	3963	protein_coding	disease resistance protein RPM1, transcript variant X2 && Q39214.1 RecName: Full=Disease resistance protein RPM1; AltName: Full=Resistance to Pseudomonas syringae protein 3 && PF00931:NB-ARC domain	NB-ARC
4349944	1166.93	1157.1	1091.34	893.528	998.844	813.969	1138.45	902.114	0.335219	0.0166178	0.747887	LOC4349944	NC_029266.1	4094566	4097142	+	1273	protein_coding	short-chain dehydrogenase TIC 32, chloroplastic && Q6RVV4.1 RecName: Full=Short-chain dehydrogenase TIC 32, chloroplastic; AltName: Full=Translocon at the inner envelope membrane of chloroplasts 32; Short=PsTIC32 && PF00106:short chain dehydrogenase	adh_short
4325980	2439.36	2779.12	2182.68	3463.43	3071.86	2906.75	2467.05	3147.35	-0.351503	0.0166794	0.747887	LOC4325980	NC_029256.1	1738848	1739803	+	956	protein_coding	uncharacterized LOC4325980 && - && -	-
4344602	332.495	297.093	356.112	416.577	501.282	403.463	328.566	440.441	-0.422644	0.0167111	0.747887	LOC4344602	NC_029263.1	1914014	1917273	+	1745	protein_coding	uncharacterized LOC4344602 && - && -	-
4333632	691.631	174.086	869.575	144.896	255.756	166.014	578.431	188.889	1.61454	0.0167484	0.747887	LOC4333632	NC_029258.1	25942727	25946738	+	1831	protein_coding	tubulin beta-8 chain-like && Q76FS2.1 RecName: Full=Tubulin beta-8 chain; AltName: Full=Beta-8-tubulin && PF00091:Tubulin/FtsZ family, GTPase domain|PF03953:Tubulin C-terminal domain	Tubulin
4334681	57.5471	28.1456	13.8028	15.0934	8.3702	10.0614	33.1652	11.175	1.56725	0.0167945	0.747887	LOC4334681	NC_029258.1	34985179	34990714	+	1910	protein_coding	probable glycerol-3-phosphate acyltransferase 3 && Q9FZ22.1 RecName: Full=Probable glycerol-3-phosphate acyltransferase 2; Short=AtGPAT2 && -	-
4330857	60.7442	57.3336	60.7322	96.5976	99.5124	85.5221	59.6033	93.8774	-0.655576	0.0168075	0.747887	LOC4330857	NC_029257.1	32447779	32449762	+	1649	protein_coding	L10-interacting MYB domain-containing protein-like && Q5Z5Q3.1 RecName: Full=Zinc finger CCCH domain-containing protein 43; Short=OsC3H43 && PF12776:Myb/SANT-like DNA-binding domain	-
107276702	246.174	234.547	226.365	307.905	406.42	279.708	235.695	331.344	-0.492629	0.0168606	0.747887	LOC107276702	NC_029256.1	33482273	33484266	-	1068	protein_coding	RNA-binding protein PNO1 && A7RP64.1 RecName: Full=RNA-binding protein pno1 && PF00013:KH domain	KH_1
4333150	925.017	928.805	1087.66	1367.46	1388.52	1081.6	980.494	1279.2	-0.383404	0.0168979	0.747887	LOC4333150	NC_029258.1	17727022	17728856	+	798	protein_coding	40S ribosomal protein S19-like && P40978.1 RecName: Full=40S ribosomal protein S19 && PF01090:Ribosomal protein S19e	-
4326893	43.6932	42.7396	68.0937	80.498	71.6117	135.829	51.5088	95.9796	-0.893083	0.0169001	0.747887	LOC4326893	NC_029256.1	32221363	32225033	+	2293	protein_coding	probable indole-3-acetic acid-amido synthetase GH3.2 && P0C0M2.1 RecName: Full=Probable indole-3-acetic acid-amido synthetase GH3.2; AltName: Full=Auxin-responsive GH3-like protein 2; Short=OsGH3-2 && PF03321:GH3 auxin-responsive promoter	-
4343425	52.2187	59.4185	104.901	109.679	131.133	132.811	72.1794	124.541	-0.782035	0.0169865	0.747887	LOC4343425	NC_029262.1	20365661	20367861	-	1498	protein_coding	WAT1-related protein At5g64700 && Q9FGG3.1 RecName: Full=WAT1-related protein At5g64700 && PF00892:EamA-like transporter family	DUF6
4339451	329.298	316.899	154.591	414.565	456.641	394.408	266.929	421.871	-0.662308	0.0170048	0.747887	LOC4339451	NC_029260.1	26682394	26684191	+	1444	protein_coding	probable WRKY transcription factor 50 && Q8VWQ5.1 RecName: Full=Probable WRKY transcription factor 50; AltName: Full=WRKY DNA-binding protein 50 && PF03106:WRKY DNA -binding domain	WRKY
4346076	29.8393	55.2488	35.8872	15.0934	14.8804	24.1474	40.3251	18.0404	1.1618	0.017045	0.747887	LOC4346076	NC_029263.1	25958851	25960418	-	732	lncRNA	uncharacterized LOC4346076 && - && -	-
4349083	7.45982	12.5092	1.84037	17.1058	19.5305	38.2334	7.26978	24.9566	-1.79226	0.0170451	0.747887	LOC4349083	NC_029265.1	19582976	19583726	-	751	protein_coding	protein RESPONSE TO LOW SULFUR 3 && - && -	-
4335936	386.845	429.481	394.759	334.067	272.496	309.892	403.695	305.485	0.402683	0.0170617	0.747887	LOC4335936	NC_029259.1	22017844	22024136	+	1904	protein_coding	uncharacterized LOC4335936, transcript variant X1 && - && PF04339:Peptidogalycan biosysnthesis/recognition	-
4338485	1380.07	1318.67	1741.91	1880.63	1995.83	1838.22	1480.22	1904.89	-0.36351	0.017125	0.747887	LOC4338485	NC_029260.1	16302892	16306178	-	972	protein_coding	40S ribosomal protein S7-like && Q8LJU5.2 RecName: Full=40S ribosomal protein S7 && PF01251:Ribosomal protein S7e	-
4339582	320.772	326.281	396.6	442.739	436.18	517.157	347.884	465.359	-0.418347	0.0171403	0.747887	LOC4339582	NC_029260.1	27764974	27766677	-	1704	protein_coding	ribosomal L1 domain-containing protein 1 && - && PF00687:Ribosomal protein L1p/L10e family	-
4342850	540.304	361.723	723.265	388.403	333.878	353.156	541.764	358.479	0.596745	0.0171482	0.747887	LOC4342850	NC_029262.1	8496294	8501901	+	3999	protein_coding	probable cellulose synthase A catalytic subunit 6 [UDP-forming] && Q6YVM4.1 RecName: Full=Probable cellulose synthase A catalytic subunit 6 [UDP-forming]; AltName: Full=OsCesA6 && -	-
4337692	3510.38	3972.7	3795.76	4524.99	4518.05	4521.6	3759.61	4521.55	-0.266194	0.0171646	0.747887	LOC4337692	NC_029260.1	1661996	1664318	+	2323	protein_coding	zinc finger CCCH domain-containing protein 33-like && Q688R3.1 RecName: Full=Zinc finger CCCH domain-containing protein 33; Short=OsC3H33 && PF00642:Zinc finger C-x8-C-x5-C-x3-H type (and similar)	zf-CCCH
4345297	152.393	128.219	166.553	86.5354	105.093	107.657	149.055	99.7617	0.579935	0.017244	0.748754	LOC4345297	NC_029263.1	14714719	14721377	-	6376	protein_coding	putative disease resistance protein RGA1, transcript variant X22 && Q7XA42.2 RecName: Full=Putative disease resistance protein RGA1; AltName: Full=RGA3-blb && -	-
4341208	203.546	184.51	208.882	113.703	151.594	149.915	198.979	138.404	0.523426	0.0172804	0.748754	LOC4341208	NC_029261.1	19866072	19870004	-	1576	protein_coding	GDSL esterase/lipase At5g45910 && Q9FJ45.1 RecName: Full=GDSL esterase/lipase At5g45910; AltName: Full=Extracellular lipase At5g45910; Flags: Precursor && PF00657:GDSL-like Lipase/Acylhydrolase	Lipase_GDSL
4348564	4.26275	1.04243	12.8826	31.193	3.72009	59.3624	6.06259	31.4252	-2.35758	0.0173185	0.748754	LOC4348564	NC_029265.1	13523613	13525968	-	2117	protein_coding	tyrosine decarboxylase 1 && P54768.1 RecName: Full=Tyrosine/DOPA decarboxylase 1; Includes: RecName: Full=DOPA decarboxylase; Short=DDC; Includes: RecName: Full=Tyrosine decarboxylase [Papaver somniferum] && PF00282:Pyridoxal-dependent decarboxylase conserved domain	-
4346085	21.3138	16.6789	14.723	52.3237	26.0406	39.2396	17.5719	39.2013	-1.15926	0.0173248	0.748754	LOC4346085	NC_029263.1	26086521	26087872	+	1352	protein_coding	auxin-induced in root cultures protein 12 && Q94BT2.3 RecName: Full=Auxin-induced in root cultures protein 12; Flags: Precursor && PF04526:Protein of unknown function (DUF568)	-
4337665	205.678	204.316	297.22	139.865	170.194	169.032	235.738	159.697	0.563282	0.0174876	0.753609	LOC4337665	NC_029260.1	1278896	1285463	+	2140	protein_coding	probable glucuronosyltransferase Os05g0123100 && Q75L84.1 RecName: Full=Probable glucuronosyltransferase Os05g0123100; AltName: Full=OsGT43A && -	-
4338051	420.947	348.172	407.642	442.739	591.494	553.378	392.253	529.204	-0.432226	0.0175077	0.753609	LOC4338051	NC_029260.1	6090719	6094071	+	1948	protein_coding	zinc transporter 7-like && Q6L8F7.1 RecName: Full=Zinc transporter 7; AltName: Full=ZRT/IRT-like protein 7; Short=OsZIP7; Flags: Precursor && PF02535:ZIP Zinc transporter	-
4326324	82.058	36.485	45.0891	84.5229	104.162	108.663	54.544	99.1163	-0.864824	0.0175701	0.754771	LOC4326324	NC_029256.1	27326055	27327042	-	988	protein_coding	monothiol glutaredoxin-S5-like && Q5QLR2.1 RecName: Full=Monothiol glutaredoxin-S5 && -	-
4351343	102.306	84.4368	95.6992	48.2988	54.8713	70.43	94.1474	57.8667	0.702687	0.0176656	0.75735	LOC4351343	NC_029267.1	906258	908669	+	2299	protein_coding	uncharacterized LOC4351343 && P0CH30.1 RecName: Full=E3 ubiquitin-protein ligase RING1; AltName: Full=RING finger protein 1 && -	-
4327688	56.4815	46.9093	57.9716	102.635	106.953	65.3993	53.7875	91.6623	-0.769037	0.0177087	0.757676	LOC4327688	NC_029256.1	7804159	7805842	+	1606	protein_coding	uncharacterized LOC4327688 && - && -	-
9271068	56.4815	91.7338	53.3707	118.735	109.743	104.639	67.1953	111.039	-0.726777	0.0177728	0.758071	LOC9271068	NC_029264.1	9511133	9513828	-	2696	protein_coding	uncharacterized LOC9271068 && - && -	-
4337482	90.5835	51.0791	64.4129	220.363	98.5823	85.5221	68.6918	134.823	-0.973069	0.0178158	0.758071	LOC4337482	NC_029259.1	35187440	35224192	-	3046	protein_coding	cationic peroxidase SPC4, transcript variant X2 && P84516.2 RecName: Full=Cationic peroxidase SPC4; Flags: Precursor && PF00141:Peroxidase	-
4348979	2670.61	2030.65	2938.15	1801.14	2103.71	1865.39	2546.47	1923.41	0.404905	0.0178244	0.758071	LOC4348979	NC_029265.1	18687853	18693387	-	1865	protein_coding	protein TIC110, chloroplastic && O24303.1 RecName: Full=Protein TIC110, chloroplastic; AltName: Full=Chloroplast inner envelope protein, 110 kDa; Short=psIEP110; AltName: Full=IAP100; AltName: Full=Translocon at the inner envelope membrane of chloroplasts 110; Flags: Precursor && PF16940:Chloroplast envelope transporter	-
4348824	464.64	559.785	482.177	703.351	708.677	570.483	502.201	660.837	-0.39638	0.0180378	0.76562	LOC4348824	NC_029265.1	17048047	17053430	+	2208	protein_coding	chaperonin CPN60-2, mitochondrial && P29185.2 RecName: Full=Chaperonin CPN60-1, mitochondrial; AltName: Full=HSP60-1; Flags: Precursor && PF00118:TCP-1/cpn60 chaperonin family	-
112938746	17.051	9.38187	7.36148	2.01245	2.79007	2.01229	11.2648	2.2716	2.30114	0.0181665	1	LOC112938746	NC_029259.1	29758277	29759391	-	492	lncRNA	uncharacterized LOC112938746 && Q9M1C7.2 RecName: Full=ABC transporter C family member 9; Short=ABC transporter ABCC.9; Short=AtABCC9; AltName: Full=ATP-energized glutathione S-conjugate pump 9; AltName: Full=Glutathione S-conjugate-transporting ATPase 9; AltName: Full=Multidrug resistance-associated protein 9 && -	-
4342682	732.128	736.998	708.542	578.579	498.492	624.815	725.889	567.295	0.355996	0.0181755	0.769523	LOC4342682	NC_029262.1	5659651	5671471	+	3827	protein_coding	transcription initiation factor TFIID subunit 5, transcript variant X3 && Q6S7B0.1 RecName: Full=Transcription initiation factor TFIID subunit 5; AltName: Full=TBP-associated factor 5; Short=AtTAF5 && PF00400:WD domain, G-beta repeat|PF04494:WD40 associated region in TFIID subunit, NTD2 domain	WD40
4347994	0	1.04243	0.920185	8.0498	6.51015	7.043	0.654205	7.20098	-3.43602	0.0181767	1	LOC4347994	NC_029265.1	1162914	1164495	-	1495	protein_coding	acetylserotonin O-methyltransferase 2-like && Q8VWJ6.1 RecName: Full=Acetylserotonin O-methyltransferase 2; Short=OsASMT2 && PF00891:O-methyltransferase|PF08100:Dimerisation domain	-
4347287	125.751	124.049	108.582	166.027	205.535	151.928	119.461	174.497	-0.548904	0.0182233	0.769523	LOC4347287	NC_029264.1	17423697	17425642	+	1946	protein_coding	tuliposide A-converting enzyme b1, amyloplastic && R4X247.1 RecName: Full=Probable tuliposide A-converting enzyme b6, amyloplastic; Short=TgTCEA-b6; Flags: Precursor && -	-
4340825	2069.57	1906.6	1935.15	1608.95	1485.25	1721.51	1970.44	1605.24	0.295809	0.0182379	0.769523	LOC4340825	NC_029261.1	11219926	11228545	+	4454	protein_coding	enhancer of mRNA-decapping protein 4, transcript variant X1 && Q9LTT8.1 RecName: Full=Enhancer of mRNA-decapping protein 4; AltName: Full=Protein VARICOSE && PF16529:WD40 region of Ge1, enhancer of mRNA-decapping protein	-
4330535	130.014	176.171	134.347	244.513	239.016	172.05	146.844	218.526	-0.574488	0.0183538	0.772888	LOC4330535	NC_029257.1	29800680	29805321	+	4642	protein_coding	uncharacterized LOC4330535 && - && -	-
4337217	164.116	148.025	134.347	96.5976	98.5823	110.676	148.829	101.952	0.544817	0.0184859	0.775626	LOC4337217	NC_029259.1	33080543	33086413	+	3493	protein_coding	filament-like plant protein 7 && Q9SLN1.2 RecName: Full=Filament-like plant protein 7; Short=AtFPP7 && PF05911:Filament-like plant protein, long coiled-coil	-
4327209	102.306	132.389	88.3377	189.17	134.853	173.057	107.677	165.693	-0.622757	0.0184915	0.775626	LOC4327209	NC_029256.1	30938055	30942179	-	4125	protein_coding	proline-rich protein 36 && - && -	-
4350727	223.794	215.783	154.591	319.98	279.007	252.542	198.056	283.843	-0.52114	0.0185422	0.776228	LOC4350727	NC_029266.1	20735089	20737732	-	1546	protein_coding	transcription factor MYB30 && Q9SCU7.1 RecName: Full=Transcription factor MYB30; AltName: Full=Myb-related protein 30; Short=AtMYB30 && PF00249:Myb-like DNA-binding domain	Myb_DNA-binding
9266265	1146.68	1230.07	1165.87	1005.22	882.591	980.989	1180.87	956.266	0.304584	0.0186299	0.778372	LOC9266265	NC_029260.1	6198377	6200876	-	2069	lncRNA	uncharacterized LOC9266265, transcript variant X4 && - && -	-
4345706	183.298	103.201	73.6148	247.531	156.244	230.407	120.038	211.394	-0.818601	0.0186972	0.778761	LOC4345706	NC_029263.1	21722260	21726129	+	2842	protein_coding	probable alpha,alpha-trehalose-phosphate synthase [UDP-forming] 9 && Q9LRA7.1 RecName: Full=Probable alpha,alpha-trehalose-phosphate synthase [UDP-forming] 9; AltName: Full=Trehalose-6-phosphate synthase 9; Short=AtTPS9 && PF02358:Trehalose-phosphatase|PF00982:Glycosyltransferase family 20	-
4334048	24189	19155.7	23165.7	15209.1	18857.1	18084.4	22170.1	17383.5	0.350887	0.0187444	0.778761	LOC4334048	NC_029258.1	30299556	30304239	+	2028	protein_coding	serine hydroxymethyltransferase, mitochondrial && P50433.1 RecName: Full=Serine hydroxymethyltransferase, mitochondrial; Short=SHMT; AltName: Full=Glycine hydroxymethyltransferase; AltName: Full=Serine methylase; Flags: Precursor && PF00464:Serine hydroxymethyltransferase	SHMT
4352505	1.06569	1.04243	33.1267	43.2677	1041.62	4.02457	11.7449	362.972	-4.94672	0.0187699	0.778761	LOC4352505	NC_029267.1	22854588	22860224	-	3281	protein_coding	lipoxygenase 2.1, chloroplastic, transcript variant X2 && Q8GSM3.1 RecName: Full=Lipoxygenase 2.2, chloroplastic; AltName: Full=LOX2:Hv:2; Flags: Precursor && PF00305:Lipoxygenase	Lipoxygenase
107276599	11.7226	7.29701	20.2441	9.05603	88.3521	37.2273	13.0879	44.8785	-1.77403	0.0187851	0.778761	LOC107276599	NC_029262.1	20309963	20312111	+	711	protein_coding	60S ribosomal protein L44 && Q96499.3 RecName: Full=60S ribosomal protein L44 && PF00935:Ribosomal protein L44	-
4327394	170.51	138.643	110.422	181.121	198.095	253.548	139.858	210.921	-0.594747	0.0188684	0.780698	LOC4327394	NC_029256.1	36094809	36096575	+	1433	protein_coding	epsin-3 && - && PF01417:ENTH domain	-
4329820	952.725	1222.77	867.734	687.252	842.6	740.521	1014.41	756.791	0.422106	0.0189274	0.781273	LOC4329820	NC_029257.1	22722684	22733266	-	1557	protein_coding	lecithin-cholesterol acyltransferase-like 1 && Q10PI6.1 RecName: Full=Lecithin-cholesterol acyltransferase-like 1 && PF02450:Lecithin:cholesterol acyltransferase	-
9270639	2856.04	2830.2	2840.61	2101	2254.37	2567.68	2842.28	2307.68	0.300634	0.0189706	0.781273	LOC9270639	NC_029257.1	2105558	2110539	+	2825	protein_coding	squamosa promoter-binding-like protein 3, transcript variant X2 && A2X0Q6.1 RecName: Full=Squamosa promoter-binding-like protein 3 >A3A2Z8.1 RecName: Full=Squamosa promoter-binding-like protein 3 && PF03110:SBP domain	SBP
4332597	52.2187	62.5458	47.8496	92.5727	95.7923	75.4607	54.2047	87.9419	-0.70054	0.0190185	0.781273	LOC4332597	NC_029258.1	10848479	10849991	+	922	protein_coding	outer envelope pore protein 16-2, chloroplastic && Q0WMZ5.1 RecName: Full=Outer envelope pore protein 16-2, chloroplastic; AltName: Full=Chloroplastic outer envelope pore protein of 16 kDa 2; Short=AtOEP16-2; Short=OEP16-2; AltName: Full=Outer plastid envelope protein 16-S; Short=AtOEP16-S; Short=Seeds outer plastid envelope protein 16 && PF02466:Tim17/Tim22/Tim23/Pmp24 family	-
4328261	1205.29	1294.7	1006.68	854.285	933.742	951.811	1168.89	913.279	0.355515	0.0190287	0.781273	LOC4328261	NC_029257.1	2161769	2166633	-	1706	pseudogene	- && Q2R712.1 RecName: Full=Achilleol B synthase && PF13243:Squalene-hopene cyclase C-terminal domain	-
9271471	0	0	0	8.0498	5.58013	1.00614	0	4.87869	-4.71912	0.0190907	1	LOC9271471	NC_029260.1	18693817	18695902	-	1977	protein_coding	protein LATERAL ROOT PRIMORDIUM 1 && Q94CK9.1 RecName: Full=Protein LATERAL ROOT PRIMORDIUM 1 && PF05142:Domain of unknown function (DUF702)	-
4335824	680.975	657.773	845.65	583.611	558.013	541.305	728.133	560.976	0.377041	0.0191	0.781604	LOC4335824	NC_029259.1	20741948	20744739	+	2792	protein_coding	G-type lectin S-receptor-like serine/threonine-protein kinase At2g19130 && O64477.1 RecName: Full=G-type lectin S-receptor-like serine/threonine-protein kinase At2g19130; Flags: Precursor && PF00069:Protein kinase domain|PF01453:D-mannose binding lectin|PF08276:PAN-like domain|PF00954:S-locus glycoprotein domain	Pkinase
9272589	2126.05	1785.68	2655.65	2703.73	3046.75	2920.83	2189.13	2890.44	-0.400686	0.0191099	0.781604	LOC9272589	NC_029258.1	33143630	33146063	-	1481	protein_coding	60S ribosomal protein L4 && Q9XF97.1 RecName: Full=60S ribosomal protein L4; AltName: Full=L1 && PF00573:Ribosomal protein L4/L1 family|PF14374:60S ribosomal protein L4 C-terminal domain	-
4351887	7.45982	0	1.84037	5.03113	70.6817	2.01229	3.10006	25.9084	-3.07457	0.019183	0.783093	LOC4351887	NC_029267.1	8239411	8241149	+	1226	protein_coding	PYK10-binding protein 1 && A2WPN7.2 RecName: Full=Salt stress-induced protein; Short=Salt protein; AltName: Full=Protein lectin-like; AltName: Full=Protein mannose-binding lectin && PF03018:Dirigent-like protein|PF01419:Jacalin-like lectin domain	-
4352491	1439.74	1735.65	1140.11	1796.11	2030.24	1925.76	1438.5	1917.37	-0.414986	0.0193391	0.787893	LOC4352491	NC_029267.1	22599959	22601198	+	919	protein_coding	major pollen allergen Bet v 1-D/H && - && PF00407:Pathogenesis-related protein Bet v I family	-
4339807	6877.95	4900.46	6312.47	4480.72	4507.82	5001.53	6030.29	4663.36	0.370884	0.0193814	0.787893	LOC4339807	NC_029260.1	29595570	29601467	-	4002	protein_coding	uncharacterized LOC4339807 && - && -	-
4336485	749.179	757.846	717.744	557.449	566.383	645.943	741.59	589.925	0.330069	0.0194113	0.787893	LOC4336485	NC_029259.1	26543231	26546963	-	2581	protein_coding	probable beta-D-xylosidase 6 && Q9LXA8.1 RecName: Full=Probable beta-D-xylosidase 6; Short=AtBXL6; Flags: Precursor && PF01915:Glycosyl hydrolase family 3 C-terminal domain|PF14310:Fibronectin type III-like domain|PF00933:Glycosyl hydrolase family 3 N terminal domain	Glyco_hydro_3_C
4342524	763.033	765.143	841.049	611.785	597.074	679.146	789.742	629.335	0.328139	0.0195432	0.789467	LOC4342524	NC_029262.1	3859730	3868305	+	5074	protein_coding	uncharacterized LOC4342524, transcript variant X2 && F4IXE7.1 RecName: Full=Increased DNA methylation 1; AltName: Full=Histone H3 acetyltransferase IDM1; AltName: Full=Protein ROS4; AltName: Full=Repressor of silencing 4 && PF16135:TPL-binding domain in jasmonate signalling	-
4332374	311.181	342.959	242.009	480.976	526.393	315.929	298.716	441.099	-0.563632	0.0196131	0.789467	LOC4332374	NC_029258.1	8921390	8923437	-	1699	protein_coding	probable protein phosphatase 2C 30 && Q84JI0.1 RecName: Full=Probable protein phosphatase 2C 30; Short=OsPP2C30 && PF00481:Protein phosphatase 2C	PP2C
4341262	281.342	244.971	312.863	429.658	398.979	322.972	279.725	383.87	-0.455861	0.0196266	0.789467	LOC4341262	NC_029261.1	20851110	20853827	-	896	protein_coding	60S ribosomal protein L11-like && Q0DK10.1 RecName: Full=60S ribosomal protein L11 >A2YDY2.2 RecName: Full=60S ribosomal protein L11 && PF00673:ribosomal L5P family C-terminus|PF00281:Ribosomal protein L5	-
4344094	0	5.21215	0	45.2801	2.79007	5.03071	1.73738	17.7003	-3.36363	0.0196433	0.789467	LOC4344094	NC_029262.1	26911483	26912459	+	977	protein_coding	protein DMP2 && - && PF05078:Protein of unknown function (DUF679)	-
4342911	24.5108	32.3153	47.8496	86.5354	54.8713	59.3624	34.8919	66.923	-0.932785	0.0196707	0.789467	LOC4342911	NC_029262.1	10231818	10232684	+	588	protein_coding	uncharacterized LOC4342911 && - && PF06522:NADH-ubiquinone reductase complex 1 MLRQ subunit	-
4332294	15.9853	42.7396	17.4835	42.2615	59.5214	64.3931	25.4028	55.392	-1.12819	0.019672	0.789467	LOC4332294	NC_029258.1	8241529	8242533	-	915	protein_coding	uncharacterized LOC4332294 && - && PF13962:Domain of unknown function	-
4350119	494.479	561.87	461.013	663.102	709.607	591.612	505.787	654.774	-0.373249	0.0198614	0.795576	LOC4350119	NC_029266.1	6648991	6650271	+	832	lncRNA	uncharacterized LOC4350119 && - && -	-
4342580	942.068	905.872	1165.87	1346.33	1479.67	1137.95	1004.6	1321.31	-0.395023	0.0199274	0.796724	LOC4342580	NC_029262.1	4460586	4462700	-	858	protein_coding	40S ribosomal protein S15-like && P31674.2 RecName: Full=40S ribosomal protein S15 && PF00203:Ribosomal protein S19	-
4339461	137.474	130.304	220.844	219.357	258.546	263.609	162.874	247.171	-0.599049	0.0200683	0.799764	LOC4339461	NC_029260.1	26815556	26818793	-	1368	protein_coding	protein REVERSION-TO-ETHYLENE SENSITIVITY1, transcript variant X3 && F4ITL6.1 RecName: Full=Protein REVERSION-TO-ETHYLENE SENSITIVITY1 && PF05608:Protein of unknown function (DUF778)	-
4340764	369.794	355.469	299.98	260.612	212.975	276.689	341.748	250.092	0.450366	0.0200784	0.799764	LOC4340764	NC_029261.1	10003552	10007201	+	2764	protein_coding	uncharacterized LOC4340764 && O94400.1 RecName: Full=PHD and RING finger domain-containing protein C126.07c && PF00628:PHD-finger	PHD
4329718	1117.91	1070.58	1243.17	1326.2	1660.09	1382.44	1143.88	1456.24	-0.348243	0.0201655	0.801737	LOC4329718	NC_029257.1	21596257	21602387	+	1668	protein_coding	polyadenylate-binding protein RBP47 && Q9LEB3.1 RecName: Full=Polyadenylate-binding protein RBP47; Short=Poly(A)-binding protein RBP47; AltName: Full=RNA-binding protein 47; Short=NplRBP47 && PF00076:RNA recognition motif. (a.k.a. RRM, RBD, or RNP domain)	RRM_1
107281468	1.06569	1.04243	0	9.05603	7.44018	5.03071	0.702706	7.17564	-3.39703	0.0202114	1	LOC107281468	NC_029256.1	26428754	26430952	+	1999	protein_coding	uncharacterized LOC107281468 && - && -	-
9272053	2535.27	2540.4	2249.85	2121.12	1939.1	1944.87	2441.84	2001.7	0.286609	0.0203173	0.805195	LOC9272053	NC_029267.1	11349798	11360994	+	6089	protein_coding	chloroplast sensor kinase, chloroplastic, transcript variant X9 && F4HVG8.1 RecName: Full=Chloroplast sensor kinase, chloroplastic; Flags: Precursor && -	-
4339971	228.057	80.2671	436.168	72.4482	146.013	122.749	248.164	113.737	1.12615	0.0203279	0.805195	LOC4339971	NC_029261.1	1414212	1416300	+	1801	protein_coding	BAG family molecular chaperone regulator 3 && Q0WUQ1.1 RecName: Full=BAG family molecular chaperone regulator 1; AltName: Full=Bcl-2-associated athanogene 1 && PF00240:Ubiquitin family|PF02179:BAG domain	ubiquitin
4331928	15.9853	23.9759	11.0422	55.3424	38.1309	25.1536	17.0011	39.5423	-1.22309	0.0203808	0.805492	LOC4331928	NC_029258.1	4913030	4914075	+	940	protein_coding	cytochrome b561 and DOMON domain-containing protein At5g35735 && - && PF04526:Protein of unknown function (DUF568)	-
9269152	221.663	523.3	248.45	213.32	170.194	207.265	331.138	196.926	0.749658	0.0204267	0.805492	LOC9269152	NC_029264.1	18315976	18322384	-	3487	protein_coding	cellulose synthase-like protein E6, transcript variant X2 && Q651X6.1 RecName: Full=Cellulose synthase-like protein E6; AltName: Full=OsCslE6 && -	-
112938804	191.824	230.377	204.281	260.612	298.537	283.732	208.827	280.961	-0.428474	0.0205571	0.805492	LOC112938804	NC_029259.1	30495220	30496328	+	874	protein_coding	uncharacterized LOC112938804 && - && -	-
4338320	488.085	477.433	498.74	385.384	383.169	394.408	488.086	387.654	0.33262	0.0205757	0.805492	LOC4338320	NC_029260.1	13027502	13046556	+	2444	protein_coding	U3 small nucleolar RNA-associated protein 25, transcript variant X2 && B6JX19.1 RecName: Full=U3 small nucleolar RNA-associated protein 25; Short=U3 snoRNA-associated protein 25; AltName: Full=U three protein 25 && PF06862:Utp25, U3 small nucleolar RNA-associated SSU processome protein 25	-
4336140	1049.7	968.417	1174.16	1321.17	1537.33	1226.49	1064.09	1361.66	-0.355609	0.0205956	0.805492	LOC4336140	NC_029259.1	23660833	23663034	-	967	protein_coding	60S ribosomal protein L6-3 && Q9C9C5.1 RecName: Full=60S ribosomal protein L6-3 && PF01159:Ribosomal protein L6e	-
4340332	30.9049	43.7821	39.5679	45.2801	81.8419	84.516	38.085	70.546	-0.889156	0.0206215	0.805492	LOC4340332	NC_029261.1	4264468	4265240	-	658	protein_coding	hydrophobic protein OSR8-like && Q9LRI7.1 RecName: Full=Hydrophobic protein OSR8 && PF01679:Proteolipid membrane potential modulator	-
4329582	44.7589	3.12729	40.4881	0	12.0903	3.01843	29.4581	5.03624	2.53824	0.0206389	0.805492	LOC4329582	NC_029257.1	19954576	19955674	-	1099	protein_coding	NDR1/HIN1-like protein 1 && Q9SJ54.1 RecName: Full=NDR1/HIN1-like protein 12 && PF03168:Late embryogenesis abundant protein	-
4331966	1738.14	1701.25	1950.79	2657.44	2525.94	1877.46	1796.72	2353.61	-0.389417	0.0206998	0.805492	LOC4331966	NC_029258.1	5274902	5277197	+	1120	protein_coding	40S ribosomal protein S3a-like && P49397.2 RecName: Full=40S ribosomal protein S3a; AltName: Full=CYC07 protein && PF01015:Ribosomal S3Ae family	-
4324468	52.2187	40.6548	33.1267	68.4233	65.1015	83.5098	42	72.3449	-0.787957	0.0207062	0.805492	LOC4324468	NC_029256.1	42585106	42586388	-	1283	protein_coding	uncharacterized LOC4324468 && - && -	-
4340719	1466.39	1401.03	1309.42	900.571	1018.37	1275.79	1392.28	1064.91	0.386641	0.0207126	0.805492	LOC4340719	NC_029261.1	8955675	8959654	+	2033	protein_coding	aspartyl protease APCB1 && Q9M9A8.1 RecName: Full=Aspartyl protease APCB1; AltName: Full=Aspartyl protease cleaving BAG 1 && PF14541:Xylanase inhibitor C-terminal|PF14543:Xylanase inhibitor N-terminal	-
4330358	0	0	0.920185	4.0249	9.30022	4.02457	0.306728	5.78323	-4.00527	0.0207996	1	LOC4330358	NC_029257.1	28136219	28137797	-	1499	protein_coding	uncharacterized LOC4330358, transcript variant X2 && - && PF04570:zinc-finger of the FCS-type, C2-C2	-
4329781	382.582	293.965	491.379	375.322	600.794	985.014	389.309	653.71	-0.747148	0.0208506	0.808955	LOC4329781	NC_029257.1	22369960	22374744	-	2503	protein_coding	protein NRT1/ PTR FAMILY 6.4 && Q9LVE0.1 RecName: Full=Protein NRT1/ PTR FAMILY 6.4; Short=AtNPF6.4; AltName: Full=Nitrate transporter 1.3 && PF00854:POT family	-
4324486	2329.59	2195.36	2163.35	1791.08	1438.74	1985.12	2229.44	1738.31	0.359139	0.0208775	0.808955	LOC4324486	NC_029256.1	17454035	17465245	-	2557	protein_coding	metal transporter Nramp4-like, transcript variant X2 && Q5QN13.1 RecName: Full=Metal transporter Nramp4 && PF01566:Natural resistance-associated macrophage protein	-
4328752	1802.08	1642.87	1947.11	2390.79	2478.51	1967.01	1797.35	2278.77	-0.3423	0.0209502	0.810302	LOC4328752	NC_029257.1	6716905	6720425	+	1795	protein_coding	elongation factor 1-gamma 2-like && Q6YW46.2 RecName: Full=Elongation factor 1-gamma 2; Short=EF-1-gamma 2; AltName: Full=eEF-1B gamma 2 && PF00647:Elongation factor 1 gamma, conserved domain|PF00043:Glutathione S-transferase, C-terminal domain|PF02798:Glutathione S-transferase, N-terminal domain	GST_N
9266959	992.155	1095.59	995.64	825.105	694.727	895.467	1027.8	805.099	0.352599	0.0210443	0.811711	LOC9266959	NC_029266.1	18493622	18498049	-	3322	lncRNA	uncharacterized LOC9266959, transcript variant X3 && Q9LZQ9.1 RecName: Full=Probable pre-mRNA-splicing factor ATP-dependent RNA helicase DEAH2; AltName: Full=DEAH RNA helicase homolog PRP43 && -	-
4348883	190.758	206.401	134.347	260.612	237.156	262.603	177.169	253.457	-0.518654	0.0210627	0.811711	LOC4348883	NC_029265.1	17619099	17623691	-	2468	pseudogene	- && B5WWZ8.1 RecName: Full=Long-chain-alcohol oxidase FAO1; AltName: Full=Long-chain fatty alcohol oxidase 1 && -	-
4347971	931.411	960.078	1333.35	601.723	941.182	734.484	1074.95	759.13	0.501936	0.0212541	0.816656	LOC4347971	NC_029265.1	806019	810000	-	2114	protein_coding	protein NRT1/ PTR FAMILY 8.3 && P46032.1 RecName: Full=Protein NRT1/ PTR FAMILY 8.3; Short=AtNPF8.3; AltName: Full=Histidine-transporting protein; AltName: Full=Peptide transporter PTR2 && PF00854:POT family	-
4335736	768.361	897.532	826.326	1233.63	1043.48	938.731	830.74	1071.95	-0.367684	0.0212675	0.816656	LOC4335736	NC_029259.1	19994422	19996288	+	1693	protein_coding	probable BOI-related E3 ubiquitin-protein ligase 2 && Q9LDD1.1 RecName: Full=Probable BOI-related E3 ubiquitin-protein ligase 3; AltName: Full=RING-type E3 ubiquitin transferase BRG3 && PF13920:Zinc finger, C3HC4 type (RING finger)	-
4352886	745.982	820.392	652.411	894.534	962.573	947.786	739.595	934.964	-0.338856	0.0214275	0.820335	LOC4352886	NC_029267.1	27243612	27246147	+	1667	protein_coding	uncharacterized LOC4352886 && - && PF02485:Core-2/I-Branching enzyme	-
107275744	5.32844	2.08486	5.52111	0	0	0	4.31147	0	4.58145	0.021509	1	LOC107275744	NC_029256.1	32386339	32388663	-	1358	protein_coding	uncharacterized protein At4g15545 && Q93W28.1 RecName: Full=Uncharacterized protein At4g15545 && -	-
4350869	634.084	816.223	744.43	950.883	907.702	928.67	731.579	929.085	-0.34453	0.0215462	0.820335	LOC4350869	NC_029266.1	23184389	23187562	+	1046	protein_coding	40S ribosomal protein S9-2 && Q9FLF0.1 RecName: Full=40S ribosomal protein S9-2 && PF01479:S4 domain|PF00163:Ribosomal protein S4/S9 N-terminal domain	S4
4325892	634.084	624.415	677.256	780.831	915.142	753.601	645.252	816.524	-0.339678	0.0215795	0.820335	LOC4325892	NC_029256.1	7278782	7280261	-	688	protein_coding	60S acidic ribosomal protein P3-like && O24413.3 RecName: Full=60S acidic ribosomal protein P3; AltName: Full=P1/P2-like; AltName: Full=P3A && PF00428:60s Acidic ribosomal protein	-
4326519	3.19706	10.4243	0.920185	48.2988	17.6704	5.03071	4.84718	23.6666	-2.29858	0.021582	0.820335	LOC4326519	NC_029256.1	41349665	41351145	+	1337	protein_coding	glucan endo-1,3-beta-glucosidase GII && P15737.1 RecName: Full=Glucan endo-1,3-beta-glucosidase GII; AltName: Full=(1->3)-beta-glucan endohydrolase GII; AltName: Full=(1->3)-beta-glucanase isoenzyme GII; AltName: Full=Beta-1,3-endoglucanase GII; Flags: Precursor && PF00332:Glycosyl hydrolases family 17	Glyco_hydro_17
4337329	226.992	268.947	293.539	437.708	304.117	361.205	263.159	367.677	-0.48096	0.0216166	0.820335	LOC4337329	NC_029259.1	34080588	34081912	+	1017	protein_coding	heavy metal-associated isoprenylated plant protein 39 && O03982.1 RecName: Full=Heavy metal-associated isoprenylated plant protein 39; Short=AtHIP39; Flags: Precursor && -	-
112937312	99.109	260.607	75.4552	73.4544	63.2415	79.4853	145.057	72.0604	1.00852	0.0217193	0.820335	LOC112937312	NC_029267.1	14222270	14225328	-	1950	lncRNA	uncharacterized LOC112937312, transcript variant X5 && - && -	-
4351382	1283.09	1071.62	1194.4	934.783	942.112	987.026	1183.04	954.64	0.309478	0.0217291	0.820335	LOC4351382	NC_029267.1	1220945	1225076	-	2080	protein_coding	protein DETOXIFICATION 21 && Q8W488.1 RecName: Full=Protein DETOXIFICATION 21; Short=AtDTX21; AltName: Full=Multidrug and toxic compound extrusion protein 21; Short=MATE protein 21 && PF01554:MatE	MatE
107281177	36.2334	21.891	52.4505	15.0934	15.8104	18.1106	36.8583	16.3381	1.17804	0.0217356	0.820335	LOC107281177	NC_029261.1	23891461	23898765	+	4737	lncRNA	uncharacterized LOC107281177, transcript variant X1 && - && -	-
4347155	4603.77	3543.22	4966.24	4539.08	5994.92	8240.31	4371.08	6258.1	-0.517684	0.0217457	0.820335	LOC4347155	NC_029264.1	16153100	16155040	+	1265	protein_coding	dormancy-associated protein homolog 3 && Q8LD26.1 RecName: Full=Dormancy-associated protein homolog 3; AltName: Full=DRM1 homolog 3 && PF05564:Dormancy/auxin associated protein	-
4330523	1384.33	1032.01	1668.3	3348.72	1529.89	1646.05	1361.54	2174.88	-0.675463	0.0217475	0.820335	LOC4330523	NC_029257.1	29725325	29730369	-	1895	protein_coding	fatty acid desaturase DES2, transcript variant X1 && A3F5L3.1 RecName: Full=Fatty acid desaturase DES2; Short=SbDES2 && PF00487:Fatty acid desaturase|PF11960:Domain of unknown function (DUF3474)	-
4333872	1.06569	2.08486	0	15.0934	13.9503	1.00614	1.05018	10.0166	-3.28605	0.0218935	1	LOC4333872	NC_029258.1	28604432	28606335	-	787	protein_coding	chemocyanin && P60496.1 RecName: Full=Chemocyanin; AltName: Full=Basic blue protein; AltName: Full=Plantacyanin; Flags: Precursor && PF02298:Plastocyanin-like domain	Cu_bind_like
4349889	7.45982	16.6789	14.723	4.0249	2.79007	3.01843	12.9539	3.2778	1.98745	0.021939	0.826099	LOC4349889	NC_029266.1	3372441	3377878	+	2670	protein_coding	long chain acyl-CoA synthetase 9, chloroplastic, transcript variant X2 && Q9CAP8.1 RecName: Full=Long chain acyl-CoA synthetase 9, chloroplastic && PF00501:AMP-binding enzyme	AMP-binding
4325479	1.06569	0	0	6.03735	6.51015	4.02457	0.355229	5.52403	-3.937	0.0220407	1	LOC4325479	NC_029256.1	2202253	2203838	+	1586	protein_coding	AP2/ERF and B3 domain-containing protein Os01g0141000-like && Q9AWS0.1 RecName: Full=AP2/ERF and B3 domain-containing protein Os01g0141000 && PF00847:AP2 domain|PF02362:B3 DNA binding domain	B3
4345414	0	0	0	18.1121	0	2.01229	0	6.70811	-5.176	0.0221113	1	LOC4345414	NC_029263.1	17558312	17560197	-	1797	protein_coding	putative serine/threonine-protein kinase-like protein CCR3 && Q9LY50.1 RecName: Full=Putative serine/threonine-protein kinase-like protein CCR3; AltName: Full=Protein CRINKLY 4 RELATED 3; Short=AtCRR3; Flags: Precursor && PF07714:Protein tyrosine kinase	Pkinase_Tyr
4352560	3481.6	3029.3	4169.36	4482.73	5051.88	4220.77	3560.09	4585.13	-0.364936	0.0221169	0.831331	LOC4352560	NC_029267.1	23349983	23351827	+	1087	protein_coding	60S ribosomal protein L8 && P29766.1 RecName: Full=60S ribosomal protein L8; AltName: Full=L2; AltName: Full=Ribosomal protein TL2 && PF00181:Ribosomal Proteins L2, RNA binding domain|PF03947:Ribosomal Proteins L2, C-terminal domain	Ribosomal_L2_C
4324422	160.919	158.449	156.431	177.096	248.316	249.523	158.6	224.978	-0.50506	0.0223128	0.837219	LOC4324422	NC_029256.1	30453372	30455380	-	1788	transcribed_pseudogene	F-box/FBD/LRR-repeat protein At1g13570-like && Q9M3B7.2 RecName: Full=Putative F-box/LRR-repeat protein At3g49150 && PF00646:F-box domain	F-box
4349287	958.053	862.089	946.87	760.706	689.146	779.76	922.338	743.204	0.311894	0.0223868	0.838524	LOC4349287	NC_029265.1	21340545	21348075	+	3791	pseudogene	- && - && -	-
4344713	789.675	669.24	1384.88	685.239	617.535	584.569	947.931	629.114	0.592115	0.0224442	0.839099	LOC4344713	NC_029263.1	3460721	3464851	-	2158	protein_coding	protein LSD1-like, transcript variant X1 && Q0J7V9.1 RecName: Full=Protein LSD1; AltName: Full=Protein LESION SIMULATING DISEASE 1; Short=OsLSD1; AltName: Full=Putative zinc finger LSD1 && PF06943:LSD1 zinc finger	zf-LSD1
4328410	1.06569	0	0	25.1556	0	2.01229	0.355229	9.05597	-4.64718	0.0225029	1	LOC4328410	NC_029257.1	3540914	3542601	+	1688	protein_coding	zinc finger CCCH domain-containing protein 18 && - && -	-
4325050	6.39413	12.5092	15.6431	79.4918	13.9503	19.1167	11.5155	37.5196	-1.69713	0.0225492	0.839099	LOC4325050	NC_029256.1	37589623	37592671	-	1692	protein_coding	ethylene-responsive transcription factor ABR1 && Q70II3.2 RecName: Full=Ethylene-responsive transcription factor ERF110 && -	-
4328657	1350.23	1294.7	1256.97	1447.96	1664.74	1667.18	1300.63	1593.29	-0.293039	0.0225546	0.839099	LOC4328657	NC_029257.1	5740408	5742509	-	859	protein_coding	uncharacterized protein At2g34160 && O22969.1 RecName: Full=Uncharacterized protein At2g34160 && PF01918:Alba	-
4352426	23.4451	18.7637	23.0046	65.4046	29.7607	41.2518	21.7378	45.4724	-1.06212	0.0225594	0.839099	LOC4352426	NC_029267.1	21480098	21481102	+	1005	protein_coding	glutaredoxin-C15-like && Q2QP86.1 RecName: Full=Glutaredoxin-C15 && PF00462:Glutaredoxin	-
4329913	475.297	378.402	540.148	572.542	674.266	615.759	464.616	620.856	-0.417612	0.0226446	0.840802	LOC4329913	NC_029257.1	23664737	23667134	+	704	protein_coding	uncharacterized LOC4329913 && - && -	-
9268368	687.369	720.319	593.519	486.007	374.799	592.618	667.069	484.475	0.46164	0.0227711	0.844034	LOC9268368	NC_029260.1	18164273	18168180	+	1770	transcribed_pseudogene	probable folate-biopterin transporter 2 && Q5FV41.1 RecName: Full=Probable folate-biopterin transporter 2 && -	-
4351513	944.199	715.107	1029.69	1108.86	1354.11	1120.84	896.331	1194.6	-0.414224	0.0228898	0.846336	LOC4351513	NC_029267.1	2460553	2461329	-	777	protein_coding	60S ribosomal protein L26-1 && P51414.2 RecName: Full=60S ribosomal protein L26-1 && PF16906:Ribosomal proteins L26 eukaryotic, L24P archaeal|PF00467:KOW motif	KOW
4328392	1188.24	1150.84	1533.95	1879.63	1789.36	1442.81	1291.01	1703.93	-0.400002	0.0229125	0.846336	LOC4328392	NC_029257.1	3358927	3360783	-	841	protein_coding	40S ribosomal protein S14 && P19950.1 RecName: Full=40S ribosomal protein S14; AltName: Full=Clone MCH1 && PF00411:Ribosomal protein S11	-
107279553	23.4451	13.5516	22.0844	6.03735	3.72009	10.0614	19.6937	6.60629	1.58285	0.0230494	0.849922	LOC107279553	NC_029267.1	9565589	9566648	-	945	lncRNA	uncharacterized LOC107279553 && Q9FHF1.1 RecName: Full=ABC transporter B family member 7; Short=ABC transporter ABCB.7; Short=AtABCB7; AltName: Full=Multidrug resistance protein 7; AltName: Full=P-glycoprotein 7 && -	-
4347919	2.13138	1.04243	0.920185	12.0747	5.58013	8.04914	1.36466	8.56799	-2.66283	0.0231154	1	LOC4347919	NC_029264.1	22805974	22807044	-	1071	protein_coding	protein SRC2 && - && PF00168:C2 domain	C2
4330531	1063.56	1162.31	999.321	1309.1	1324.35	1305.97	1075.06	1313.14	-0.288942	0.0231405	0.850673	LOC4330531	NC_029257.1	29786185	29789858	-	2086	protein_coding	uncharacterized LOC4330531 && - && -	-
4342103	274.947	285.626	267.774	202.251	200.885	224.37	276.116	209.169	0.400621	0.0231495	0.850673	LOC4342103	NC_029261.1	30797090	30815874	-	8767	protein_coding	serine/threonine-protein kinase ATR-like, transcript variant X1 && Q5Z987.1 RecName: Full=Serine/threonine-protein kinase ATR && PF00454:Phosphatidylinositol 3- and 4-kinase|PF08064:UME (NUC010) domain|PF02260:FATC domain|PF02259:FAT domain	PI3_PI4_kinase
4331077	1532.46	1260.3	1359.11	1148.1	1017.44	1155.05	1383.96	1106.87	0.322388	0.023224	0.851946	LOC4331077	NC_029257.1	34475720	34483700	+	3054	protein_coding	probable starch synthase 4, chloroplastic/amyloplastic, transcript variant X1 && Q0WVX5.1 RecName: Full=Probable starch synthase 4, chloroplastic/amyloplastic; Short=AtSS4; AltName: Full=Soluble starch synthase IV; Flags: Precursor && -	-
4346086	1069.95	1133.12	1346.23	1598.89	1680.55	1307.99	1183.1	1529.14	-0.369871	0.0233568	0.853708	LOC4346086	NC_029263.1	26090840	26092935	+	783	protein_coding	60S ribosomal protein L32-1 && P49211.2 RecName: Full=60S ribosomal protein L32-1 && PF01655:Ribosomal protein L32	-
4325272	1749.86	1742.94	1844.97	1520.41	1256.46	1530.34	1779.26	1435.74	0.309819	0.0234097	0.853708	LOC4325272	NC_029256.1	27906639	27920949	-	2852	protein_coding	two pore calcium channel protein 1-like && Q5QM84.2 RecName: Full=Two pore calcium channel protein 1; AltName: Full=OsTPC1; AltName: Full=Voltage-dependent calcium channel protein TPC1 && PF00520:Ion transport protein	Ion_trans
4340025	31436.7	33922.8	35544	29080.9	29009.3	24795.4	33634.5	27628.5	0.283788	0.0234274	0.853708	LOC4340025	NC_029261.1	1808985	1812357	-	2537	protein_coding	transketolase, chloroplastic && Q7SIC9.1 RecName: Full=Transketolase, chloroplastic; Short=TK && PF00456:Transketolase, thiamine diphosphate binding domain|PF02780:Transketolase, C-terminal domain|PF02779:Transketolase, pyrimidine binding domain	-
4325065	262.159	264.777	280.656	394.44	414.79	291.781	269.198	367.004	-0.447237	0.0235003	0.853708	LOC4325065	NC_029256.1	37231559	37234652	+	1024	protein_coding	60S ribosomal protein L10a && B8B9K6.1 RecName: Full=60S ribosomal protein L10a >B7F845.1 RecName: Full=60S ribosomal protein L10a && PF00687:Ribosomal protein L1p/L10e family	-
9268304	51.153	45.8669	32.2065	90.5603	54.8713	82.5037	43.0755	75.9784	-0.821199	0.0235153	0.853708	LOC9268304	NC_029262.1	21238278	21241216	-	2339	protein_coding	glucan endo-1,3-beta-glucosidase 12, transcript variant X2 && Q8VYE5.1 RecName: Full=Glucan endo-1,3-beta-glucosidase 12; AltName: Full=(1->3)-beta-glucan endohydrolase 12; Short=(1->3)-beta-glucanase 12; AltName: Full=Beta-1,3-endoglucanase 12; Short=Beta-1,3-glucanase 12; Flags: Precursor && PF00332:Glycosyl hydrolases family 17|PF07983:X8 domain	Glyco_hydro_17
4349536	1068.88	1075.79	1049.01	879.441	750.528	928.67	1064.56	852.879	0.320141	0.02358	0.853708	LOC4349536	NC_029266.1	117155	125105	-	4135	protein_coding	probable LRR receptor-like serine/threonine-protein kinase At1g67720, transcript variant X1 && C0LGI2.1 RecName: Full=Probable LRR receptor-like serine/threonine-protein kinase At1g67720; Flags: Precursor && PF07714:Protein tyrosine kinase|PF12819:Carbohydrate-binding protein of the ER	Pkinase_Tyr
9269507	359.137	137.601	288.938	427.646	538.483	340.076	261.892	435.402	-0.733544	0.0236358	0.853708	LOC9269507	NC_029259.1	13396697	13401460	-	1571	protein_coding	transcription factor bHLH35 && Q2HIV9.1 RecName: Full=Transcription factor bHLH35; AltName: Full=Basic helix-loop-helix protein 35; Short=AtbHLH35; Short=bHLH 35; AltName: Full=Transcription factor EN 41; AltName: Full=bHLH transcription factor bHLH035 && PF00010:Helix-loop-helix DNA-binding domain	HLH
4349135	188.627	187.637	164.713	245.519	270.636	219.339	180.326	245.165	-0.444817	0.0236503	0.853708	LOC4349135	NC_029265.1	20095449	20096546	-	1098	protein_coding	mitochondrial import inner membrane translocase subunit TIM23-2 && Q38820.1 RecName: Full=Mitochondrial import inner membrane translocase subunit TIM23-2 && PF02466:Tim17/Tim22/Tim23/Pmp24 family	-
4346433	128.948	134.473	87.4176	68.4233	47.4311	91.559	116.946	69.1378	0.758537	0.0236987	0.853708	LOC4346433	NC_029264.1	1861942	1864202	+	2030	protein_coding	uncharacterized LOC4346433, transcript variant X1 && Q8VY05.3 RecName: Full=SWI/SNF complex subunit SWI3D; Short=AtSWI3D; AltName: Full=Transcription regulatory protein SWI3D && -	-
4329591	20.2481	12.5092	31.2863	81.5042	25.1106	47.2887	21.3478	51.3012	-1.2576	0.0237511	0.853708	LOC4329591	NC_029257.1	20082144	20083917	+	1774	protein_coding	U-box domain-containing protein 27 && Q9FLF4.1 RecName: Full=U-box domain-containing protein 27; AltName: Full=Plant U-box protein 27 && PF04564:U-box domain	U-box
4345294	18.1167	18.7637	16.5633	70.4358	20.4605	36.2211	17.8146	42.3725	-1.24889	0.0237521	0.853708	LOC4345294	NC_029263.1	14673000	14679422	+	3667	protein_coding	probable LRR receptor-like serine/threonine-protein kinase At3g47570, transcript variant X1 && Q2R2D5.1 RecName: Full=Receptor kinase-like protein Xa21; Contains: RecName: Full=Receptor kinase-like protein Xa21, processed; Flags: Precursor && PF13855:Leucine rich repeat|PF00069:Protein kinase domain|PF08263:Leucine rich repeat N-terminal domain	Pkinase
4342717	2325.33	2717.61	1963.67	1994.34	1642.42	1776.85	2335.54	1804.53	0.372017	0.023769	0.853708	LOC4342717	NC_029262.1	6222585	6231451	-	3384	protein_coding	pentatricopeptide repeat-containing protein At2g41720, transcript variant X1 && Q8RWS8.1 RecName: Full=Pentatricopeptide repeat-containing protein At2g41720; AltName: Full=Protein EMBRYO DEFECTIVE 2654 && PF13041:PPR repeat family|PF01535:PPR repeat	PPR
112939035	2.13138	0	0	5.03113	6.51015	11.0676	0.710459	7.53628	-3.458	0.0237827	1	LOC112939035	NC_029260.1	23900167	23900808	+	401	lncRNA	uncharacterized LOC112939035 && Q9LT96.1 RecName: Full=Probable leucine-rich repeat receptor-like protein kinase At5g49770; Flags: Precursor && -	-
9266216	7.45982	16.6789	4.60092	8.0498	106.953	10.0614	9.57987	41.6879	-2.12823	0.0237918	0.853708	LOC9266216	NC_029261.1	3896404	3898785	+	1448	protein_coding	protein SRG1 && Q39224.1 RecName: Full=Protein SRG1; Short=AtSRG1; AltName: Full=Protein SENESCENCE-RELATED GENE 1 && PF14226:non-haem dioxygenase in morphine synthesis N-terminal|PF03171:2OG-Fe(II) oxygenase superfamily	2OG-FeII_Oxy
4344741	0	0	0.920185	10.0623	7.44018	1.00614	0.306728	6.16952	-4.09631	0.0238711	1	LOC4344741	NC_029263.1	3746193	3749883	+	2783	protein_coding	LOB domain-containing protein 1 && - && -	-
4342304	92.7148	112.582	79.1359	117.728	145.083	170.038	94.8111	144.283	-0.607679	0.0238827	0.854256	LOC4342304	NC_029262.1	1254964	1255854	-	781	protein_coding	phytosulfokines 4-like && Q9AR88.1 RecName: Full=Phytosulfokines 4; Contains: RecName: Full=Phytosulfokine-alpha; Short=PSK-alpha; Short=Phytosulfokine-a; Contains: RecName: Full=Phytosulfokine-beta; Short=PSK-beta; Short=Phytosulfokine-b; Flags: Precursor && PF06404:Phytosulfokine precursor protein (PSK)	-
107279277	87.3864	57.3336	64.4129	93.5789	123.693	112.688	69.711	109.987	-0.660209	0.0238871	0.854256	LOC107279277	NC_029266.1	5236302	5240666	-	685	lncRNA	uncharacterized LOC107279277 && - && -	-
4335676	2939.17	2983.43	2737.55	2228.79	2393.88	2548.56	2886.72	2390.41	0.272063	0.023961	0.855463	LOC4335676	NC_029259.1	19220804	19225361	+	2400	protein_coding	probable metal-nicotianamine transporter YSL6 && Q7XRV2.1 RecName: Full=Probable metal-nicotianamine transporter YSL6; AltName: Full=Protein YELLOW STRIPE LIKE 6; Short=OsYSL6 && PF03169:OPT oligopeptide transporter protein	OPT
9270971	126.817	86.5217	73.6148	115.716	181.354	162.995	95.6511	153.355	-0.684345	0.0241421	0.860491	LOC9270971	NC_029262.1	26192710	26194466	+	1757	transcribed_pseudogene	uncharacterized LOC9270971 && - && -	-
4328867	543.501	495.154	471.135	598.704	715.187	611.735	503.263	641.875	-0.351877	0.0242051	0.861297	LOC4328867	NC_029257.1	8262532	8265716	+	867	protein_coding	prefoldin subunit 6 && Q17Q89.1 RecName: Full=Prefoldin subunit 6 && PF01920:Prefoldin subunit	-
4329832	338.889	342.959	376.356	414.565	509.652	446.727	352.735	456.981	-0.37341	0.0242794	0.861791	LOC4329832	NC_029257.1	22885194	22888135	-	1286	protein_coding	ribosome biogenesis protein BRX1 homolog 2 && Q8TDN6.2 RecName: Full=Ribosome biogenesis protein BRX1 homolog; AltName: Full=Brix domain-containing protein 2 && PF04427:Brix domain	-
9267586	122.554	178.256	146.309	91.5665	97.6523	111.682	149.04	100.3	0.571704	0.0242997	0.861791	LOC9267586	NC_029267.1	12349419	12357580	+	5941	protein_coding	pentatricopeptide repeat-containing protein At2g15980, transcript variant X8 && Q9XIM8.1 RecName: Full=Pentatricopeptide repeat-containing protein At2g15980 && -	-
4324748	63.9413	75.0549	66.2533	119.741	88.3521	107.657	68.4165	105.25	-0.620622	0.0243567	0.862379	LOC4324748	NC_029256.1	37323643	37327701	+	2206	protein_coding	rab-like protein 6, transcript variant X1 && - && PF04520:Senescence regulator	-
4338682	313.312	306.474	370.834	213.32	269.706	253.548	330.207	245.525	0.427874	0.0244515	0.863827	LOC4338682	NC_029260.1	18993625	18997946	-	2913	protein_coding	probable glycosyltransferase STELLO2 && Q9SCN0.1 RecName: Full=Probable glycosyltransferase STELLO2 && PF03385:Protein of unknown function, DUF288	-
4340273	1384.33	1117.48	1564.31	1654.23	2099.99	1627.94	1355.38	1794.05	-0.404402	0.024485	0.863827	LOC4340273	NC_029261.1	3656423	3657102	+	606	protein_coding	40S ribosomal protein S30 && P49689.3 RecName: Full=40S ribosomal protein S30 && -	-
4324396	895.178	696.343	725.106	842.21	1078.83	1152.03	772.209	1024.36	-0.408027	0.0245451	0.863827	LOC4324396	NC_029256.1	28085780	28086581	-	802	protein_coding	uncharacterized LOC4324396 && - && -	-
9268618	619.165	649.434	556.712	533.299	454.781	428.617	608.437	472.232	0.365305	0.0245824	0.863827	LOC9268618	NC_029259.1	30433167	30438322	+	1717	protein_coding	putative glucose-6-phosphate 1-epimerase, transcript variant X2 && Q40784.1 RecName: Full=Putative glucose-6-phosphate 1-epimerase; AltName: Full=Putative D-hexose-6-phosphate mutarotase; AltName: Full=Putative apospory-associated protein C && PF01263:Aldose 1-epimerase	Aldose_epim
4330963	975.104	995.52	1026.01	1348.34	1245.3	1110.78	998.877	1234.81	-0.305787	0.0246574	0.863827	LOC4330963	NC_029257.1	33493416	33495797	+	1192	protein_coding	eukaryotic translation initiation factor 3 subunit G && Q6DRC4.1 RecName: Full=Eukaryotic translation initiation factor 3 subunit G; Short=eIF3g; AltName: Full=Eukaryotic translation initiation factor 3 RNA-binding subunit; Short=eIF-3 RNA-binding subunit; AltName: Full=Eukaryotic translation initiation factor 3 subunit 4 && PF00076:RNA recognition motif. (a.k.a. RRM, RBD, or RNP domain)|PF12353:…	RRM_1
4324770	173.707	144.898	142.629	221.37	185.074	238.456	153.745	214.967	-0.483926	0.0246642	0.863827	LOC4324770	NC_029256.1	37932207	37933453	+	1165	protein_coding	myb-related protein 308 && P81393.1 RecName: Full=Myb-related protein 308 && PF00249:Myb-like DNA-binding domain	Myb_DNA-binding
4329664	288.801	327.323	298.14	359.222	414.79	409.5	304.755	394.504	-0.372753	0.0246808	0.863827	LOC4329664	NC_029257.1	21039686	21042750	-	1805	protein_coding	tRNA (guanine(10)-N2)-methyltransferase homolog && Q5R962.1 RecName: Full=tRNA (guanine(10)-N2)-methyltransferase homolog; AltName: Full=tRNA guanosine-2'-O-methyltransferase TRM11 homolog && PF01170:Putative RNA methylase family UPF0020	-
4331060	457.18	322.111	466.534	310.924	277.147	320.959	415.275	303.01	0.455553	0.0247585	0.865128	LOC4331060	NC_029257.1	34336382	34344219	-	3184	protein_coding	AP-1 complex subunit gamma-2, transcript variant X2 && Q9ZUI6.2 RecName: Full=AP-1 complex subunit gamma-2; AltName: Full=Adaptor protein complex AP-1 large subunit gamma-2; AltName: Full=Adaptor-related protein complex 1 subunit gamma-2; AltName: Full=Clathrin assembly protein complex 1 gamma-2 large chain; AltName: Full=Gamma-adaptin 2 && PF01602:Adaptin N terminal region|PF02883:Adaptin C-term…	-
9269727	74.5982	99.0308	115.943	151.94	133.923	147.903	96.5241	144.589	-0.579595	0.0248074	0.865266	LOC9269727	NC_029259.1	20927497	20929149	+	1527	pseudogene	- && A2XCJ1.2 RecName: Full=UPF0496 protein 3 && -	-
4329306	620.23	620.246	553.031	490.032	491.052	444.715	597.836	475.266	0.330326	0.0248808	0.865266	LOC4329306	NC_029257.1	15502438	15507319	-	1884	protein_coding	uncharacterized LOC4329306 && O32150.1 RecName: Full=Extracellular ribonuclease; Flags: Precursor && PF04231:Endonuclease I	-
4342697	1013.47	970.502	1264.33	1507.33	1562.44	1191.27	1082.77	1420.34	-0.391192	0.0249252	0.865266	LOC4342697	NC_029262.1	5819749	5821823	-	804	protein_coding	40S ribosomal protein S15a-1 && P42798.2 RecName: Full=40S ribosomal protein S15a-1 && PF00410:Ribosomal protein S8	-
9268466	353.808	330.45	358.872	281.743	257.616	270.652	347.71	270.004	0.365488	0.0249568	0.865266	LOC9268466	NC_029265.1	6287540	6294248	+	3622	protein_coding	uncharacterized LOC9268466, transcript variant X2 && - && -	-
4327587	40.4961	61.5034	54.2909	82.5105	80.9119	88.5405	52.0968	83.9876	-0.687408	0.024965	0.865266	LOC4327587	NC_029256.1	34550410	34552643	-	652	protein_coding	60S ribosomal protein L30 && O49884.1 RecName: Full=60S ribosomal protein L30 && PF01248:Ribosomal protein L7Ae/L30e/S12e/Gadd45 family	-
4324792	209.941	220.995	237.408	133.828	138.573	196.198	222.781	156.2	0.51347	0.0250342	0.865913	LOC4324792	NC_029256.1	37415775	37423379	-	4017	protein_coding	serine/threonine-protein kinase Nek5, transcript variant X2 && Q94CU5.1 RecName: Full=Serine/threonine-protein kinase Nek5; AltName: Full=NimA-related protein kinase 5; AltName: Full=OsNek5 && -	-
4347896	304.787	320.026	452.731	586.629	590.564	385.353	359.181	520.849	-0.535244	0.0250648	0.865913	LOC4347896	NC_029264.1	22692664	22694815	+	713	protein_coding	ubiquitin-60S ribosomal protein L40-2-like && P0CH35.1 RecName: Full=Ubiquitin-60S ribosomal protein L40-2; Contains: RecName: Full=Ubiquitin; Contains: RecName: Full=60S ribosomal protein L40-2; AltName: Full=CEP52; Flags: Precursor >P0CH34.1 RecName: Full=Ubiquitin-60S ribosomal protein L40-1; Contains: RecName: Full=Ubiquitin; Contains: RecName: Full=60S ribosomal protein L40-1; AltName: Full=…	ubiquitin
4352636	349.546	398.208	328.506	565.498	489.192	396.42	358.753	483.703	-0.431645	0.0252185	0.869815	LOC4352636	NC_029267.1	24047367	24054787	+	5547	protein_coding	uncharacterized LOC4352636, transcript variant X1 && - && -	-
4329381	947.397	856.877	1095.02	1443.93	1404.33	1016.2	966.431	1288.16	-0.414338	0.0253036	0.871341	LOC4329381	NC_029257.1	17035569	17038108	+	981	protein_coding	40S ribosomal protein S8-like && P49199.2 RecName: Full=40S ribosomal protein S8 && PF01201:Ribosomal protein S8e	-
112937956	239.78	229.335	247.53	203.257	159.034	164.001	238.881	175.431	0.446373	0.0254036	0.873376	LOC112937956	NC_029257.1	12382671	12384350	+	946	protein_coding	cytochrome c oxidase assembly protein COX19-like, transcript variant X2 && A8E4L1.1 RecName: Full=Cytochrome c oxidase assembly protein COX19 && PF06747:CHCH domain	-
107279322	850.419	935.06	761.913	705.364	689.146	627.833	849.131	674.114	0.332465	0.0255447	0.874377	LOC107279322	NC_029266.1	1333833	1337491	-	1642	protein_coding	protein DETOXIFICATION 21-like && Q8W488.1 RecName: Full=Protein DETOXIFICATION 21; Short=AtDTX21; AltName: Full=Multidrug and toxic compound extrusion protein 21; Short=MATE protein 21 && PF01554:MatE	MatE
4350519	633.019	476.39	511.623	448.776	394.329	389.377	540.344	410.828	0.395084	0.0255956	0.874377	LOC4350519	NC_029266.1	16943390	16946711	+	2897	protein_coding	pentatricopeptide repeat-containing protein At5g04780, mitochondrial && Q3E6Q1.1 RecName: Full=Pentatricopeptide repeat-containing protein At1g11290, chloroplastic; AltName: Full=Protein CHLORORESPIRATORY REDUCTION 22; Flags: Precursor && PF13041:PPR repeat family|PF14432:DYW family of nucleic acid deaminases	-
4330275	4.26275	8.33944	15.6431	33.2054	25.1106	19.1167	9.41511	25.8109	-1.44054	0.0256565	0.874377	LOC4330275	NC_029257.1	27248360	27250206	+	1847	protein_coding	uncharacterized LOC4330275 && - && PF03478:Protein of unknown function (DUF295)|PF12937:F-box-like	DUF295
4338690	495.545	505.578	443.529	355.197	363.639	410.506	481.551	376.447	0.354842	0.0256829	0.874377	LOC4338690	NC_029260.1	19093417	19099206	+	5038	protein_coding	SNF2 domain-containing protein CLASSY 4, transcript variant X1 && F4I8S3.1 RecName: Full=SNF2 domain-containing protein CLASSY 3; AltName: Full=Protein CHROMATIN REMODELING 31; Short=AtCHR31 && PF00271:Helicase conserved C-terminal domain|PF00176:SNF2 family N-terminal domain	SNF2_N
4350976	699.091	643.179	910.983	971.007	1123.47	898.485	751.084	997.653	-0.40903	0.0257279	0.874377	LOC4350976	NC_029266.1	24973654	24975325	+	551	protein_coding	40S ribosomal protein S29 && Q5I7K3.1 RecName: Full=40S ribosomal protein S29 && -	-
4334895	930.346	944.441	1045.33	1291.99	1174.62	1128.89	973.372	1198.5	-0.29974	0.0257334	0.874377	LOC4334895	NC_029259.1	219832	222818	-	1637	protein_coding	eukaryotic translation initiation factor 3 subunit M && Q54KZ8.1 RecName: Full=Eukaryotic translation initiation factor 3 subunit M; Short=eIF3m && PF01399:PCI domain	-
4324117	17.051	17.7213	14.723	51.3175	35.3408	22.1351	16.4984	36.2645	-1.13809	0.0257775	0.874377	LOC4324117	NC_029256.1	28354824	28356134	-	1311	protein_coding	acidic endochitinase && P36908.1 RecName: Full=Acidic endochitinase; Flags: Precursor && PF00704:Glycosyl hydrolases family 18	-
9269059	43.6932	50.0366	23.9248	22.137	13.0203	19.1167	39.2182	18.0913	1.11541	0.0257906	0.874377	LOC9269059	NC_029256.1	14828465	14829247	-	682	lncRNA	uncharacterized LOC9269059 && - && -	-
4349792	0	0	0.920185	90.5603	0	12.0737	0.306728	34.2113	-6.56646	0.0258288	0.874377	LOC4349792	NC_029266.1	2390600	2392380	-	1781	protein_coding	cytochrome P450 94C1 && Q9ZUX1.1 RecName: Full=Cytochrome P450 94C1 && PF00067:Cytochrome P450	p450
4324051	7.45982	5.21215	11.0422	8.0498	32.5508	33.2027	7.90473	24.6011	-1.63224	0.0258422	0.874377	LOC4324051	NC_029256.1	17767756	17768470	+	715	protein_coding	NRR repressor homolog 3 && B7F924.1 RecName: Full=NRR repressor homolog 3 && PF15699:NPR1 interacting	-
4338408	240.845	197.019	204.281	126.784	155.314	174.063	214.049	152.054	0.492659	0.0259581	0.87588	LOC4338408	NC_029260.1	14879414	14881915	+	2191	lncRNA	uncharacterized LOC4338408, transcript variant X4 && - && -	-
4326180	552.026	597.312	533.707	464.876	379.449	466.85	561.015	437.058	0.360536	0.0259953	0.87588	LOC4326180	NC_029256.1	20328276	20338017	+	9182	protein_coding	disease resistance protein RPM1, transcript variant X5 && Q39214.1 RecName: Full=Disease resistance protein RPM1; AltName: Full=Resistance to Pseudomonas syringae protein 3 && -	-
107276435	3.19706	2.08486	0.920185	7.04358	4.65011	22.1351	2.06737	11.2763	-2.46244	0.0260089	1	LOC107276435	NC_029265.1	19615005	19616148	+	1144	protein_coding	uncharacterized LOC107276435 && - && PF03087:Arabidopsis protein of unknown function	-
4333016	1108.32	1047.64	1487.02	1638.13	1637.77	1472.99	1214.33	1582.97	-0.381965	0.0260394	0.87588	LOC4333016	NC_029258.1	15622164	15624595	-	1137	protein_coding	40S ribosomal protein S6 && Q9M3V8.1 RecName: Full=40S ribosomal protein S6 && PF01092:Ribosomal protein S6e	-
4324583	124.685	104.243	129.746	140.872	175.774	208.272	119.558	174.972	-0.54859	0.0260878	0.87588	LOC4324583	NC_029256.1	6462703	6465041	+	2161	protein_coding	transcription factor bHLH30 && Q9XEF0.1 RecName: Full=Transcription factor bHLH51; AltName: Full=Basic helix-loop-helix protein 51; Short=AtbHLH51; Short=bHLH 51; AltName: Full=Transcription factor EN 57; AltName: Full=bHLH transcription factor bHLH051 && PF00010:Helix-loop-helix DNA-binding domain	HLH
4341836	586.128	616.076	652.411	451.795	518.952	507.096	618.205	492.614	0.327777	0.026094	0.87588	LOC4341836	NC_029261.1	28133806	28138101	+	2165	protein_coding	uncharacterized LOC4341836 && - && PF12906:RING-variant domain	-
4326027	5040.7	5093.31	5188.92	4404.25	3932.13	4501.48	5107.65	4279.29	0.255383	0.0261328	0.87588	LOC4326027	NC_029256.1	14621295	14627952	-	3429	protein_coding	respiratory burst oxidase homolog protein B-like && Q5ZAJ0.1 RecName: Full=Respiratory burst oxidase homolog protein B; AltName: Full=NADPH oxidase RBOHB; Short=OsrbohB >Q6J2K5.1 RecName: Full=Respiratory burst oxidase homolog protein B; AltName: Full=NADPH oxidase RBOHB; Short=OsrbohB && -	-
4327640	321.838	205.359	535.548	133.828	221.345	260.591	354.248	205.255	0.78817	0.026223	0.877525	LOC4327640	NC_029256.1	3667472	3673060	-	2476	protein_coding	protein NSP-INTERACTING KINASE 3 && Q93ZS4.1 RecName: Full=Protein NSP-INTERACTING KINASE 3; AltName: Full=LRR receptor-like serine/threonine-protein kinase NIK3; Flags: Precursor && PF00069:Protein kinase domain|PF13855:Leucine rich repeat|PF08263:Leucine rich repeat N-terminal domain	Pkinase
4342757	450.786	422.184	536.468	329.036	301.327	414.531	469.813	348.298	0.43297	0.0263875	0.881649	LOC4342757	NC_029262.1	7106973	7110208	+	3236	protein_coding	serine/arginine repetitive matrix protein 1 && - && -	-
4339496	0	0	0.920185	18.1121	0	5.03071	0.306728	7.71425	-4.41533	0.0264075	1	LOC4339496	NC_029260.1	27068409	27070009	-	1601	protein_coding	mitogen-activated protein kinase kinase kinase 17 && Q40541.1 RecName: Full=Mitogen-activated protein kinase kinase kinase NPK1; AltName: Full=Nicotiana protein kinase 1 && PF00069:Protein kinase domain	Pkinase
4347323	364.465	374.232	365.313	466.888	471.521	444.715	368.004	461.042	-0.325352	0.0264372	0.881927	LOC4347323	NC_029264.1	17773450	17774377	-	928	protein_coding	uncharacterized LOC4347323 && - && -	-
112935995	4.26275	6.25458	1.84037	0	0	0	4.11923	0	4.51017	0.0265074	1	LOC112935995	NC_029256.1	38072031	38074753	+	1714	protein_coding	probable beta-1,3-galactosyltransferase 8 && Q9C809.1 RecName: Full=Probable beta-1,3-galactosyltransferase 8 && PF13334:Domain of unknown function (DUF4094)|PF01762:Galactosyltransferase	Galactosyl_T
4338474	1596.4	2215.16	968.034	2723.85	2018.15	2438.89	1593.2	2393.63	-0.587512	0.0265631	0.884746	LOC4338474	NC_029260.1	16150232	16152748	+	2110	protein_coding	probable WRKY transcription factor 26, transcript variant X2 && Q6B6R4.1 RecName: Full=WRKY transcription factor WRKY24; Short=OsWRKY24 && PF03106:WRKY DNA -binding domain	WRKY
4343545	1.06569	1.04243	0	8.0498	0	21.129	0.702706	9.72626	-3.82272	0.0265976	1	LOC4343545	NC_029262.1	21854590	21856908	+	1775	protein_coding	benzyl alcohol O-benzoyltransferase && Q8GT20.1 RecName: Full=Benzyl alcohol O-benzoyltransferase; AltName: Full=Benzoyl coenzyme A:benzyl alcohol benzoyl transferase && PF02458:Transferase family	-
9271858	14.9196	0	2.76055	0	0	0	5.8934	0	5.02777	0.02664	1	LOC9271858	NC_029257.1	12128151	12129257	-	1107	protein_coding	fasciclin-like arabinogalactan protein 13 && Q9ZWA8.1 RecName: Full=Fasciclin-like arabinogalactan protein 9; Flags: Precursor && PF02469:Fasciclin domain	-
4337442	708.682	641.094	657.012	566.505	499.422	545.329	668.93	537.085	0.31685	0.0266698	0.886917	LOC4337442	NC_029259.1	34869979	34877332	-	4016	protein_coding	DNA mismatch repair protein MSH3, transcript variant X2 && O65607.2 RecName: Full=DNA mismatch repair protein MSH3; Short=AtMSH3; AltName: Full=MutS protein homolog 3 && PF01624:MutS domain I|PF05192:MutS domain III|PF00488:MutS domain V|PF05188:MutS domain II|PF05190:MutS family domain IV	-
4325785	138.539	155.322	117.784	107.666	81.8419	88.5405	137.215	92.6829	0.565654	0.0267292	0.887478	LOC4325785	NC_029256.1	11088254	11094019	-	2689	protein_coding	pentatricopeptide repeat-containing protein At4g01990, mitochondrial, transcript variant X2 && Q9FZ24.1 RecName: Full=Pentatricopeptide repeat-containing protein At1g02370, mitochondrial; Flags: Precursor && -	-
4339932	841.893	846.453	780.317	984.088	1244.37	932.694	822.888	1053.72	-0.357272	0.0267698	0.887478	LOC4339932	NC_029261.1	922214	925256	+	1031	protein_coding	multiple organellar RNA editing factor 2, chloroplastic && Q9C7Y2.1 RecName: Full=Multiple organellar RNA editing factor 5, mitochondrial; AltName: Full=RNA editing-interacting protein 5; Flags: Precursor && -	-
4336368	889.849	779.738	1052.69	696.308	635.205	767.687	907.426	699.733	0.375722	0.0268693	0.888059	LOC4336368	NC_029259.1	25526675	25534660	+	2894	protein_coding	transcriptional corepressor LEUNIG_HOMOLOG, transcript variant X3 && O48847.1 RecName: Full=Transcriptional corepressor LEUNIG_HOMOLOG; AltName: Full=Protein MUCILAGE-MODIFIED 1 && PF08513:LisH	-
4332245	89.5178	91.7338	81.8964	42.2615	65.1015	57.3501	87.716	54.9044	0.673388	0.026876	0.888059	LOC4332245	NC_029258.1	7785593	7789621	+	4029	protein_coding	uncharacterized LOC4332245, transcript variant X2 && - && -	-
9266341	5787.75	5692.71	5963.72	5256.52	4553.39	4807.35	5814.73	4872.42	0.255152	0.0269121	0.888059	LOC9266341	NC_029258.1	11104467	11122448	+	4554	protein_coding	protein SUPPRESSOR OF QUENCHING 1, chloroplastic, transcript variant X7 && A4IF69.1 RecName: Full=NHL repeat-containing protein 2 && PF13905:Thioredoxin-like|PF13419:Haloacid dehalogenase-like hydrolase|PF01436:NHL repeat	NHL
4347805	928.214	586.888	784.918	329.036	680.776	505.084	766.673	504.965	0.601934	0.0271038	0.890403	LOC4347805	NC_029264.1	21945828	21949013	+	3186	protein_coding	protein PLASTID MOVEMENT IMPAIRED 1 && Q9C8E6.1 RecName: Full=Protein PLASTID MOVEMENT IMPAIRED 1 && PF10358:N-terminal C2 in EEIG1 and EHBP1 proteins	-
4344544	1465.32	1540.71	1470.46	1769.95	1687.99	1971.03	1492.16	1809.66	-0.278231	0.0271119	0.890403	LOC4344544	NC_029263.1	1121757	1126450	-	2723	protein_coding	uncharacterized LOC4344544 && Q98TX3.1 RecName: Full=Programmed cell death protein 4; AltName: Full=Protein I11/6 && PF02847:MA3 domain	-
4334438	1122.17	981.969	1251.45	1483.18	1545.7	1248.62	1118.53	1425.83	-0.349978	0.0271465	0.890403	LOC4334438	NC_029258.1	33290763	33293355	-	879	protein_coding	40S ribosomal protein S15-like && P31674.2 RecName: Full=40S ribosomal protein S15 && PF00203:Ribosomal protein S19	-
4333098	738.522	692.173	635.848	770.768	939.322	892.448	688.848	867.513	-0.333385	0.02715	0.890403	LOC4333098	NC_029258.1	17008011	17011276	-	1361	protein_coding	zinc transporter 2-like && Q852F6.1 RecName: Full=Zinc transporter 2; AltName: Full=ZRT/IRT-like protein 2; Short=OsZIP2; Flags: Precursor && PF02535:ZIP Zinc transporter	-
4332169	2972.2	2519.55	3496.7	3483.55	4326.46	3765.99	2996.15	3858.67	-0.364883	0.0272335	0.891412	LOC4332169	NC_029258.1	7102156	7104769	-	740	protein_coding	ubiquitin-60S ribosomal protein L40-2-like && P0CH35.1 RecName: Full=Ubiquitin-60S ribosomal protein L40-2; Contains: RecName: Full=Ubiquitin; Contains: RecName: Full=60S ribosomal protein L40-2; AltName: Full=CEP52; Flags: Precursor >P0CH34.1 RecName: Full=Ubiquitin-60S ribosomal protein L40-1; Contains: RecName: Full=Ubiquitin; Contains: RecName: Full=60S ribosomal protein L40-1; AltName: Full=…	ubiquitin
4324364	866.404	720.319	871.415	589.648	686.356	665.06	819.379	647.021	0.340741	0.0272744	0.891412	LOC4324364	NC_029256.1	40101422	40107260	-	3861	protein_coding	probable sucrose-phosphate synthase 1, transcript variant X1 && A2WYE9.2 RecName: Full=Probable sucrose-phosphate synthase 1; AltName: Full=UDP-glucose-fructose-phosphate glucosyltransferase >Q0JGK4.2 RecName: Full=Probable sucrose-phosphate synthase 1; AltName: Full=Sucrose phosphate synthase 1F; Short=OsSPS1F; AltName: Full=UDP-glucose-fructose-phosphate glucosyltransferase && PF00534:Glycosyl …	Glycos_transf_1
9268392	22694.9	22303.8	26658.7	25391.1	31861.6	33126.2	23885.8	30126.3	-0.334857	0.027306	0.891412	LOC9268392	NC_029267.1	20042279	20043073	+	548	protein_coding	uncharacterized LOC9268392 && - && -	-
4327485	34.102	37.5275	62.5726	71.442	77.1918	82.5037	44.734	77.0458	-0.778164	0.0273812	0.892503	LOC4327485	NC_029256.1	34692876	34694400	-	1327	protein_coding	NAC domain-containing protein 68-like && Q52QH4.1 RecName: Full=NAC domain-containing protein 68; Short=ONAC068 && PF02365:No apical meristem (NAM) protein	NAM
4337229	22197.2	21940	23911.9	24079	32147.1	28425.5	22683.1	28217.2	-0.314963	0.0274561	0.893244	LOC4337229	NC_029259.1	33161528	33164524	+	1310	protein_coding	probable isoaspartyl peptidase/L-asparaginase 2 && Q8GXG1.2 RecName: Full=Probable isoaspartyl peptidase/L-asparaginase 2; AltName: Full=L-asparagine amidohydrolase 2; Contains: RecName: Full=Isoaspartyl peptidase/L-asparaginase 2 subunit alpha; Contains: RecName: Full=Isoaspartyl peptidase/L-asparaginase 2 subunit beta; Flags: Precursor && PF01112:Asparaginase	Asparaginase_2
4334507	154.525	111.54	165.633	73.4544	111.603	95.5835	143.899	93.5469	0.621028	0.0275191	0.893244	LOC4334507	NC_029258.1	33731393	33735098	+	1954	protein_coding	uncharacterized LOC4334507 && - && PF14365:Domain of unknown function (DUF4409)|PF03080:Domain of unknown function (DUF239)	-
4343276	898.375	763.059	966.194	687.252	610.095	752.595	875.876	683.314	0.358826	0.0275453	0.893244	LOC4343276	NC_029262.1	18338212	18351649	-	4270	protein_coding	ATP-dependent DNA helicase SRS2-like protein At4g25120, transcript variant X4 && D1KF50.1 RecName: Full=ATP-dependent DNA helicase SRS2-like protein At4g25120; AltName: Full=AtSRS2 && PF13361:UvrD-like helicase C-terminal domain|PF00580:UvrD/REP helicase N-terminal domain	UvrD-helicase
4349548	349.546	399.251	416.844	464.876	552.433	482.948	388.547	500.086	-0.363787	0.0275736	0.893244	LOC4349548	NC_029266.1	252441	254925	-	1158	protein_coding	mRNA turnover protein 4 homolog, transcript variant X1 && Q9UKD2.2 RecName: Full=mRNA turnover protein 4 homolog; AltName: Full=Ribosome assembly factor MRTO4 && PF00466:Ribosomal protein L10	-
4352422	106.569	75.0549	111.342	136.847	140.433	155.952	97.6554	144.411	-0.562715	0.0276132	0.893244	LOC4352422	NC_029267.1	21429634	21431746	-	973	protein_coding	rRNA-processing protein FYV7 && - && PF08524:rRNA processing	-
4337192	12711.5	11431.3	11068.9	10270.5	7370.43	9904.47	11737.2	9181.81	0.354265	0.0276664	0.893611	LOC4337192	NC_029259.1	32835149	32848270	+	5526	protein_coding	protein TSS, transcript variant X1 && F4JKH6.1 RecName: Full=Protein TSS; AltName: Full=TPR-domain suppressor of STIMPY && PF13424:Tetratricopeptide repeat|PF12807:Translation initiation factor eIF3 subunit 135	-
9266169	10.6569	9.38187	15.6431	2.01245	1.86004	5.03071	11.894	2.96774	2.01272	0.0277271	0.89422	LOC9266169	NC_029266.1	25617712	25618602	+	891	protein_coding	dirigent protein 21 && Q9FI66.1 RecName: Full=Dirigent protein 3; Short=AtDIR3; Flags: Precursor && PF03018:Dirigent-like protein	-
107281257	27.7079	48.9942	43.2487	85.5291	46.5011	89.5467	39.9836	73.859	-0.882001	0.0278462	0.895422	LOC107281257	NC_029261.1	9910551	9918730	+	3446	protein_coding	UDP-glycosyltransferase 89B2 && Q6VAA5.1 RecName: Full=UDP-glycosyltransferase 89B2 && PF00201:UDP-glucoronosyl and UDP-glucosyl transferase	UDPGT
107278525	29.8393	9.38187	5.52111	36.2241	53.0113	29.1781	14.9141	39.4712	-1.41553	0.0278482	0.895422	LOC107278525	NC_029259.1	16425509	16426975	-	897	lncRNA	uncharacterized LOC107278525 && - && -	-
4337417	1.06569	4.16972	1.84037	6.03735	10.2302	17.1044	2.35859	11.124	-2.24064	0.0278599	1	LOC4337417	NC_029259.1	34668864	34671970	+	2473	protein_coding	probable polyol transporter 4 && Q0WUU6.1 RecName: Full=Probable polyol transporter 4 && PF00083:Sugar (and other) transporter	Sugar_tr
4347814	167.313	185.553	194.159	135.84	125.553	137.842	182.342	133.078	0.455725	0.0279865	0.898513	LOC4347814	NC_029264.1	22048466	22057046	-	2888	protein_coding	protein ACCUMULATION AND REPLICATION OF CHLOROPLASTS 3, transcript variant X2 && Q6F6B5.2 RecName: Full=Protein ACCUMULATION AND REPLICATION OF CHLOROPLASTS 3; Flags: Precursor && -	-
4327630	602.114	617.118	582.477	521.225	424.09	482.948	600.57	476.088	0.335419	0.0280668	0.89974	LOC4327630	NC_029256.1	33820942	33828898	+	3853	protein_coding	probable disease resistance protein At1g61300, transcript variant X1 && Q8L3R3.2 RecName: Full=Disease resistance protein RFL1; AltName: Full=RPS5-like protein 1; AltName: Full=pNd13/pNd14 && PF00931:NB-ARC domain	NB-ARC
4344086	92.7148	144.898	83.7368	200.239	135.783	166.014	107.116	167.345	-0.644635	0.0281896	0.900899	LOC4344086	NC_029262.1	26809783	26813306	+	2041	protein_coding	bZIP transcription factor 60-like && O22208.2 RecName: Full=bZIP transcription factor 17; Short=AtbZIP17 && PF00170:bZIP transcription factor	bZIP_1
4330386	46.8903	33.3578	42.3285	69.4295	60.4514	73.4484	40.8588	67.7765	-0.729192	0.0282158	0.900899	LOC4330386	NC_029257.1	28453809	28454909	+	1101	protein_coding	uncharacterized LOC4330386 && - && -	-
4343124	44.7589	67.7579	42.3285	80.498	93.9322	78.4791	51.6151	84.3031	-0.710749	0.0282296	0.900899	LOC4343124	NC_029262.1	15448823	15451434	+	784	protein_coding	60S ribosomal protein L44 && Q96499.3 RecName: Full=60S ribosomal protein L44 && PF00935:Ribosomal protein L44	-
107281872	107.634	67.7579	93.8589	159.99	139.503	113.694	89.7504	137.729	-0.617805	0.0282913	0.90152	LOC107281872	NC_029263.1	4852942	4854480	-	1438	protein_coding	uncharacterized LOC107281872 && - && -	-
4325024	3.19706	0	2.76055	22.137	4.65011	8.04914	1.98587	11.6121	-2.53809	0.0285277	1	LOC4325024	NC_029256.1	39410611	39413176	+	2472	protein_coding	exocyst complex component EXO70A1 && Q9LZD3.1 RecName: Full=Exocyst complex component EXO70A1; Short=AtExo70a1; AltName: Full=Exocyst subunit Exo70 family protein A1 && PF03081:Exo70 exocyst complex subunit	Exo70
4348330	2.13138	0	0.920185	3.01868	24.1806	2.01229	1.01719	9.73718	-3.27212	0.0285903	1	LOC4348330	NC_029265.1	9212923	9215363	+	2441	protein_coding	crooked neck-like protein 1 && Q9BZJ0.4 RecName: Full=Crooked neck-like protein 1; AltName: Full=Crooked neck homolog; Short=hCrn && -	-
4340943	0	0	0.920185	8.0498	2.79007	5.03071	0.306728	5.29019	-3.87118	0.0286277	1	LOC4340943	NC_029261.1	13414647	13418280	+	3634	protein_coding	cellulose synthase-like protein D5 && Q5Z6E5.1 RecName: Full=Cellulose synthase-like protein D5; AltName: Full=OsCslD5 && PF03552:Cellulose synthase	-
4346068	967.645	869.386	1087.66	735.55	807.259	795.859	974.897	779.556	0.322944	0.0286536	0.911706	LOC4346068	NC_029263.1	25893656	25900723	-	2654	protein_coding	isoamylase 1, chloroplastic-like && O04196.1 RecName: Full=Isoamylase 1, chloroplastic; Short=AtISA1; Flags: Precursor && PF02922:Carbohydrate-binding module 48 (Isoamylase N-terminal domain)|PF00128:Alpha amylase, catalytic domain	-
107277079	0	0	0	2.01245	1.86004	9.05528	0	4.30926	-4.53735	0.0288202	1	LOC107277079	NC_029257.1	12206348	12209334	-	1155	protein_coding	uncharacterized LOC107277079 && - && PF12274:Protein of unknown function (DUF3615)	-
4349315	10.6569	4.16972	8.28166	30.1868	17.6704	16.0983	7.70275	21.3185	-1.46749	0.028845	0.914	LOC4349315	NC_029265.1	21592623	21594178	+	1556	protein_coding	uncharacterized LOC4349315 && - && -	-
4349979	2428.7	2042.12	2144.95	1557.64	1696.36	2005.24	2205.26	1753.08	0.331021	0.0288784	0.914	LOC4349979	NC_029266.1	4625106	4631232	+	3326	protein_coding	probable NAD kinase 2, chloroplastic && Q53NI2.1 RecName: Full=Probable NAD kinase 2, chloroplastic; Flags: Precursor && PF01513:ATP-NAD kinase	NAD_kinase
4346357	1843.64	1833.63	1836.69	1619.02	1558.72	1417.65	1837.99	1531.8	0.262859	0.0289019	0.914	LOC4346357	NC_029263.1	28369573	28375931	+	2468	protein_coding	ribokinase, transcript variant X3 && P32143.2 RecName: Full=Sulfofructose kinase; Short=SF kinase && -	-
4339697	13.8539	17.7213	22.0844	42.2615	24.1806	47.2887	17.8866	37.9102	-1.07669	0.0289075	0.914	LOC4339697	NC_029260.1	28720724	28726523	+	2463	protein_coding	mitogen-activated protein kinase 17-like, transcript variant X2 && Q6L5F7.2 RecName: Full=Mitogen-activated protein kinase 17; Short=MAP kinase 17 && PF00069:Protein kinase domain	Pkinase
4345590	60.7442	86.5217	87.4176	98.6101	113.463	160.983	78.2278	124.352	-0.666546	0.0289736	0.914	LOC4345590	NC_029263.1	20144258	20145607	+	1135	protein_coding	uncharacterized LOC4345590 && - && PF14009:Domain of unknown function (DUF4228)	-
4330729	682.04	646.306	615.604	526.256	418.51	561.428	647.983	502.064	0.368404	0.0289826	0.914	LOC4330729	NC_029257.1	31467361	31471562	+	3785	lncRNA	uncharacterized LOC4330729 && - && -	-
9269353	103.372	134.473	116.863	89.554	61.3815	82.5037	118.236	77.8131	0.60544	0.0290608	0.914564	LOC9269353	NC_029263.1	20880583	20884918	+	2749	lncRNA	uncharacterized LOC9269353, transcript variant X1 && - && -	-
4338449	874.93	1112.27	1034.29	922.708	711.467	653.993	1007.16	762.723	0.401324	0.0291537	0.914564	LOC4338449	NC_029260.1	15617647	15624213	-	3828	protein_coding	chaperone protein dnaJ A7A, chloroplastic-like, transcript variant X3 && Q9SJZ7.2 RecName: Full=Chaperone protein dnaJ A6, chloroplastic; Short=atDjA6; AltName: Full=Chaperone protein dnaJ A26; Short=AtDjA26; Flags: Precursor && PF00684:DnaJ central domain|PF00226:DnaJ domain|PF01556:DnaJ C terminal domain	DnaJ_C
9266317	31.9706	81.3095	46.0092	256.587	63.2415	57.3501	53.0965	125.726	-1.24324	0.0292937	0.914564	LOC9266317	NC_029260.1	1781485	1782897	+	934	protein_coding	uncharacterized LOC9266317 && - && -	-
4330897	223.794	134.473	311.022	128.797	142.293	149.915	223.097	140.335	0.670293	0.0293006	0.914564	LOC4330897	NC_029257.1	32730766	32740551	-	3775	protein_coding	kinesin-like protein KIN-7D, chloroplastic && Q6YZ52.2 RecName: Full=Kinesin-like protein KIN-7D, chloroplastic; Flags: Precursor && PF00225:Kinesin motor domain	Kinesin
4335817	750.244	742.21	678.176	985.094	1071.39	758.631	723.544	938.37	-0.375602	0.0293037	0.914564	LOC4335817	NC_029259.1	20690481	20692614	+	2134	protein_coding	U-box domain-containing protein 29 && Q9FLF4.1 RecName: Full=U-box domain-containing protein 27; AltName: Full=Plant U-box protein 27 && PF04564:U-box domain	U-box
4337833	1645.42	1897.22	1389.48	2159.36	2148.35	1932.8	1644.04	2080.17	-0.339804	0.0293216	0.914564	LOC4337833	NC_029260.1	2970894	2972774	-	1187	protein_coding	REF/SRPP-like protein Os05g0151300/LOC_Os05g05940 && Q9FRA7.2 RecName: Full=REF/SRPP-like protein Os05g0151300/LOC_Os05g05940 && PF05755:Rubber elongation factor protein (REF)	-
4324430	25.5765	18.7637	12.8826	41.2552	39.0609	34.2088	19.0743	38.175	-1.00843	0.0293234	0.914564	LOC4324430	NC_029256.1	30512247	30513776	-	1311	protein_coding	pathogen-related protein && P16273.2 RecName: Full=Pathogen-related protein && -	-
107280449	3.19706	0	0	17.1058	6.51015	4.02457	1.06569	9.21352	-3.15212	0.0293401	1	LOC107280449	NC_029258.1	1190389	1192084	-	1625	protein_coding	peroxidase 5-like && A7QEU4.2 RecName: Full=Peroxidase 5; Flags: Precursor && PF00141:Peroxidase	-
4333092	119.357	112.582	126.986	152.946	207.395	152.934	119.642	171.092	-0.516479	0.0293431	0.914564	LOC4333092	NC_029258.1	16941099	16943322	+	527	protein_coding	probable small nuclear ribonucleoprotein G && O82221.1 RecName: Full=Probable small nuclear ribonucleoprotein G; Short=snRNP-G; AltName: Full=Sm protein G; Short=Sm-G; Short=SmG && PF01423:LSM domain	LSM
4339617	846.156	350.256	801.481	465.882	339.458	456.789	665.965	420.71	0.663073	0.0294174	0.914653	LOC4339617	NC_029260.1	28051740	28052941	+	1202	protein_coding	fasciclin-like arabinogalactan protein 13 && Q9FFH6.1 RecName: Full=Fasciclin-like arabinogalactan protein 13; Flags: Precursor && PF02469:Fasciclin domain	-
9268993	1108.32	997.605	1277.22	893.528	756.108	979.983	1127.71	876.54	0.364145	0.0294702	0.914653	LOC9268993	NC_029264.1	19260214	19265273	+	4888	lncRNA	uncharacterized LOC9268993, transcript variant X1 && - && -	-
4340563	9.59119	20.8486	10.122	35.2179	34.4108	23.1413	13.5206	30.9233	-1.19789	0.0294745	0.914653	LOC4340563	NC_029261.1	6701248	6704568	-	2357	protein_coding	ATP-dependent zinc metalloprotease FTSH 6, chloroplastic-like && Q67WJ2.1 RecName: Full=ATP-dependent zinc metalloprotease FTSH 6, chloroplastic; Short=OsFTSH6; Flags: Precursor && PF01434:Peptidase family M41|PF00004:ATPase family associated with various cellular activities (AAA)	AAA
4347424	0	0	0	4.0249	4.65011	3.01843	0	3.89781	-4.39564	0.0295421	1	LOC4347424	NC_029264.1	18769672	18771616	+	1945	protein_coding	serine/threonine-protein kinase UCN && Q9LT38.1 RecName: Full=Serine/threonine-protein kinase UCNL; AltName: Full=AGC serine/threonine-protein kinase subfamily 2 member 4; AltName: Full=Protein UNICORN-LIKE && PF00069:Protein kinase domain	Pkinase
4325559	944.199	1042.43	1049.93	1570.72	1128.12	1214.41	1012.19	1304.42	-0.365598	0.0295488	0.915626	LOC4325559	NC_029256.1	6010758	6011923	-	1166	protein_coding	uncharacterized LOC4325559 && - && PF04398:Protein of unknown function, DUF538	-
4335832	472.1	528.512	509.782	386.39	313.417	445.721	503.465	381.843	0.399729	0.0296324	0.916507	LOC4335832	NC_029259.1	20842416	20851619	-	6805	protein_coding	protein FAR1-RELATED SEQUENCE 12, transcript variant X5 && Q9SWG3.1 RecName: Full=Protein FAR-RED IMPAIRED RESPONSE 1 && -	-
4332546	328.232	340.875	456.412	530.281	625.905	412.518	375.173	522.901	-0.478315	0.0296631	0.916507	LOC4332546	NC_029258.1	10393578	10400009	+	1104	protein_coding	40S ribosomal protein S7-like, transcript variant X2 && Q8LJU5.2 RecName: Full=40S ribosomal protein S7 && PF01251:Ribosomal protein S7e	-
4331833	5.32844	10.4243	28.5257	47.2926	25.1106	44.2703	14.7595	38.8911	-1.38324	0.0298226	0.91941	LOC4331833	NC_029258.1	4236679	4238074	+	1171	protein_coding	protein TIFY 11c-like && Q8GRS2.1 RecName: Full=Protein TIFY 11c; Short=OsTIFY11c; AltName: Full=Jasmonate ZIM domain-containing protein 11; Short=OsJAZ11; AltName: Full=OsJAZ2 >A2XD79.1 RecName: Full=Protein TIFY 11c && PF06200:tify domain|PF09425:Divergent CCT motif	Zim
9272726	536.041	496.197	490.459	413.558	400.84	409.5	507.565	407.966	0.314902	0.0298431	0.91941	LOC9272726	NC_029263.1	26452257	26462541	-	3059	protein_coding	uncharacterized LOC9272726 && P18851.2 RecName: Full=Guanine nucleotide-binding protein subunit beta && -	-
4327523	250.437	265.82	226.365	483.994	348.758	253.548	247.541	362.1	-0.549088	0.0300097	0.921574	LOC4327523	NC_029256.1	35407570	35408796	-	1227	pseudogene	- && Q9SIY7.1 RecName: Full=PRA1 family protein B2; Short=AtPRA1.B2 && -	-
112938837	50.0873	37.5275	78.2157	87.5416	97.6523	93.5713	55.2768	92.9217	-0.744372	0.0300337	0.921574	LOC112938837	NC_029259.1	27239857	27239977	+	121	snoRNA	small nucleolar RNA SNORD14 && - && -	-
9271554	25.5765	29.188	89.2579	15.0934	23.2506	22.1351	48.0075	20.1597	1.25578	0.0300429	0.921574	LOC9271554	NC_029266.1	7551975	7552698	-	724	protein_coding	uncharacterized LOC9271554 && - && PF04398:Protein of unknown function, DUF538	-
9269493	1462.12	1479.21	1557.87	1309.1	1274.13	1125.87	1499.73	1236.37	0.278669	0.0301019	0.921721	LOC9269493	NC_029261.1	3079058	3086803	-	2856	protein_coding	soluble starch synthase 1, chloroplastic/amyloplastic-like && Q0DEC8.1 RecName: Full=Soluble starch synthase 1, chloroplastic/amyloplastic; AltName: Full=SSS 1; AltName: Full=Starch synthase I; Flags: Precursor && PF08323:Starch synthase catalytic domain|PF00534:Glycosyl transferases group 1	Glycos_transf_1
4332326	432.669	436.778	415.003	360.229	287.377	350.138	428.15	332.581	0.364913	0.030134	0.921721	LOC4332326	NC_029258.1	8581457	8597008	-	4574	protein_coding	uncharacterized LOC4332326, transcript variant X1 && Q96QE3.4 RecName: Full=ATPase family AAA domain-containing protein 5; AltName: Full=Chromosome fragility-associated gene 1 protein && -	-
4324441	692.697	730.743	988.278	987.107	1267.62	975.958	803.906	1076.9	-0.421318	0.0302058	0.922594	LOC4324441	NC_029256.1	9658135	9661326	-	720	protein_coding	60S ribosomal protein L30-like && Q9SDG6.1 RecName: Full=60S ribosomal protein L30 && PF01248:Ribosomal protein L7Ae/L30e/S12e/Gadd45 family	-
4349511	402.83	336.705	320.224	245.519	225.995	309.892	353.253	260.469	0.439524	0.0302707	0.923257	LOC4349511	NC_029265.1	23088101	23093415	-	2778	protein_coding	CSC1-like protein At1g32090 && Q9FVQ5.1 RecName: Full=CSC1-like protein At1g32090 && PF14703:Cytosolic domain of 10TM putative phosphate transporter|PF02714:Calcium-dependent channel, 7TM region, putative phosphate|PF13967:Late exocytosis, associated with Golgi transport	-
4337637	239.78	186.595	221.765	285.768	278.077	293.794	216.046	285.879	-0.403857	0.0304514	0.92387	LOC4337637	NC_029260.1	997624	999384	-	996	protein_coding	glycine-rich cell wall structural protein && - && -	-
112939120	18.1167	21.891	20.2441	9.05603	9.30022	5.03071	20.0839	7.79565	1.36279	0.0305217	0.92387	LOC112939120	NC_029260.1	22198503	22198598	+	96	snoRNA	small nucleolar RNA snoR26 && - && -	-
4344199	6.39413	3.12729	3.68074	14.0872	17.6704	11.0676	4.40072	14.275	-1.70571	0.0305919	0.92387	LOC4344199	NC_029262.1	28004863	28006270	+	1229	protein_coding	momilactone A synthase-like && P50160.1 RecName: Full=Sex determination protein tasselseed-2 && PF00106:short chain dehydrogenase	adh_short
4330917	40.4961	28.1456	27.6055	51.3175	61.3815	54.3317	32.0824	55.6769	-0.799355	0.030598	0.92387	LOC4330917	NC_029257.1	32991242	32992211	+	970	protein_coding	uncharacterized LOC4330917 && - && -	-
4339190	673.515	922.55	814.364	930.758	1047.2	1131.91	803.476	1036.62	-0.36743	0.0306256	0.92387	LOC4339190	NC_029260.1	24280435	24281851	-	860	protein_coding	cysteine proteinase inhibitor 2-like && P20907.3 RecName: Full=Cysteine proteinase inhibitor 2; AltName: Full=Oryzacystatin II; Short=OC-II; AltName: Full=Oryzacystatin-2 && PF16845:Aspartic acid proteinase inhibitor	-
4338062	11578.7	12561.3	11714	11071.5	8938.44	9489.94	11951.3	9833.29	0.281445	0.0306631	0.92387	LOC4338062	NC_029260.1	6358094	6363383	-	3081	protein_coding	uncharacterized LOC4338062, transcript variant X3 && - && -	-
9271796	296.261	262.692	285.257	199.233	237.156	204.247	281.404	213.545	0.397369	0.0306674	0.92387	LOC9271796	NC_029264.1	16403658	16408144	-	1867	protein_coding	cytochrome P450 71A1 && Q9SBQ9.1 RecName: Full=Flavonoid 3'-monooxygenase; AltName: Full=Cytochrome P450 75B2; AltName: Full=Flavonoid 3'-hydroxylase [Petunia x hybrida] && PF00067:Cytochrome P450	p450
4340709	137.474	148.025	153.671	210.301	184.144	199.216	146.39	197.887	-0.433576	0.0307113	0.92387	LOC4340709	NC_029261.1	8821876	8825203	+	2645	protein_coding	protein WHAT'S THIS FACTOR 1 homolog && Q689D6.1 RecName: Full=Protein ROOT PRIMORDIUM DEFECTIVE 1 && PF11955:Plant organelle RNA recognition domain	-
4331152	3072.38	4411.56	2465.18	2750.01	1899.11	2409.71	3316.37	2352.94	0.495104	0.0307339	0.92387	LOC4331152	NC_029257.1	35092407	35100766	-	4328	protein_coding	protein LUTEIN DEFICIENT 5, chloroplastic, transcript variant X2 && Q93VK5.1 RecName: Full=Protein LUTEIN DEFICIENT 5, chloroplastic; AltName: Full=Cytochrome P450 97A3; Flags: Precursor && PF00067:Cytochrome P450	p450
4338535	24.5108	31.2729	5.52111	30.1868	43.711	81.4975	20.4349	51.7984	-1.34902	0.0308945	0.92387	LOC4338535	NC_029260.1	17175622	17177060	+	1439	protein_coding	E3 ubiquitin-protein ligase EL5-like && P0C035.1 RecName: Full=RING-H2 finger protein ATL60; AltName: Full=RING-type E3 ubiquitin transferase ATL60 && PF13639:Ring finger domain	-
4344343	1369.41	1500.06	1597.44	2232.81	1881.43	1595.74	1488.97	1903.33	-0.354022	0.0308964	0.92387	LOC4344343	NC_029262.1	29195077	29200384	-	1770	transcribed_pseudogene	dihydrofolate reductase-like && P62162.2 RecName: Full=Calmodulin; Short=CaM >P62163.2 RecName: Full=Calmodulin-2; Short=CaM-2 >A2WN93.2 RecName: Full=Calmodulin-1; Short=CaM-1 >Q0JNS6.2 RecName: Full=Calmodulin-1; Short=CaM-1 && -	-
4339426	1987.51	1968.11	2129.31	1690.46	1657.3	1770.81	2028.31	1706.19	0.249724	0.0308974	0.92387	LOC4339426	NC_029260.1	26485773	26494167	+	3502	protein_coding	probable starch synthase 4, chloroplastic/amyloplastic, transcript variant X2 && Q0WVX5.1 RecName: Full=Probable starch synthase 4, chloroplastic/amyloplastic; Short=AtSS4; AltName: Full=Soluble starch synthase IV; Flags: Precursor && PF00534:Glycosyl transferases group 1|PF08323:Starch synthase catalytic domain	Glycos_transf_1
4346540	1601.73	1328.06	2251.69	2284.13	2397.6	2290.99	1727.16	2324.24	-0.427995	0.0309399	0.92387	LOC4346540	NC_029264.1	4390972	4393909	-	895	protein_coding	60S ribosomal protein L17 && O48557.1 RecName: Full=60S ribosomal protein L17 && PF00237:Ribosomal protein L22p/L17e	-
4350636	829.105	1914.94	1116.18	596.691	1076.97	773.724	1286.74	815.794	0.65719	0.0309601	0.92387	LOC4350636	NC_029266.1	19277594	19281027	-	1779	protein_coding	chalcone synthase 1-like && Q2R3A1.1 RecName: Full=Chalcone synthase 1; Short=OsCHS1; AltName: Full=Naregenin-chalcone synthase && PF00195:Chalcone and stilbene synthases, N-terminal domain|PF02797:Chalcone and stilbene synthases, C-terminal domain	Chal_sti_synt_N
4334996	261.094	282.498	242.929	194.201	199.025	206.259	262.174	199.828	0.391081	0.0310722	0.92387	LOC4334996	NC_029259.1	1842994	1848258	+	2455	protein_coding	uncharacterized LOC4334996, transcript variant X2 && P59326.1 RecName: Full=YTH domain-containing family protein 1; AltName: Full=Dermatomyositis associated with cancer putative autoantigen 1 homolog; Short=DACA-1 homolog && PF04146:YT521-B-like domain	YTH
4333065	801.397	839.156	455.491	2562.86	866.781	1248.62	698.682	1559.42	-1.1584	0.0310814	0.92387	LOC4333065	NC_029258.1	16407690	16410075	-	1251	protein_coding	protein TIFY 10a-like && Q84R94.1 RecName: Full=Protein TIFY 10a; Short=OsTIFY10a; AltName: Full=Jasmonate ZIM domain-containing protein 6; Short=OsJAZ6; AltName: Full=OsJAZ5 && PF06200:tify domain|PF09425:Divergent CCT motif	Zim
4344719	710.814	166.789	1583.64	216.338	225.995	274.677	820.414	239.004	1.77947	0.0311077	0.92387	LOC4344719	NC_029263.1	3544320	3550668	-	3770	protein_coding	probable mixed-linked glucan synthase 6 && Q84UP7.1 RecName: Full=Probable mixed-linked glucan synthase 6; AltName: Full=1,3;1,4-beta-D-glucan synthase 6; AltName: Full=Cellulose synthase-like protein F6; AltName: Full=OsCslF6 && PF03552:Cellulose synthase	-
4344523	1063.56	1039.3	1106.98	1320.17	1461.99	1174.17	1069.95	1318.78	-0.301738	0.0311412	0.92387	LOC4344523	NC_029263.1	956369	958702	-	830	protein_coding	40S ribosomal protein S13-1 && Q69UI2.2 RecName: Full=40S ribosomal protein S13-1 && PF00312:Ribosomal protein S15|PF08069:Ribosomal S13/S15 N-terminal domain	-
4340955	257.896	261.65	314.703	210.301	172.054	231.413	278.083	204.589	0.444726	0.0311469	0.92387	LOC4340955	NC_029261.1	13635892	13640102	-	3231	protein_coding	uncharacterized LOC4340955 && - && -	-
4344463	11.7226	6.25458	23.0046	108.672	17.6704	13.0799	13.6606	46.4742	-1.75929	0.0311776	0.92387	LOC4344463	NC_029263.1	389700	391191	-	1492	protein_coding	pectinesterase inhibitor 28-like && - && PF04043:Plant invertase/pectin methylesterase inhibitor	-
107277301	754.507	517.045	804.242	924.721	1032.32	839.123	691.931	932.056	-0.429508	0.0312325	0.92387	LOC107277301	NC_029259.1	19712666	19716872	+	663	protein_coding	40S ribosomal protein S27 && Q96564.2 RecName: Full=40S ribosomal protein S27; AltName: Full=Manganese efficiency-related protein 1 && PF01667:Ribosomal protein S27	-
4339308	93.7805	32.3153	106.741	18.1121	51.1512	37.2273	77.6124	35.4968	1.12771	0.0312589	0.92387	LOC4339308	NC_029260.1	25503076	25505225	-	2052	protein_coding	uncharacterized LOC4339308, transcript variant X2 && - && PF05097:Protein of unknown function (DUF688)	-
4341969	779.018	747.422	853.011	1008.24	1150.44	864.276	793.15	1007.65	-0.345295	0.0312861	0.92387	LOC4341969	NC_029261.1	29527387	29528967	-	666	protein_coding	60S acidic ribosomal protein P3-like && P56724.3 RecName: Full=60S acidic ribosomal protein P3; AltName: Full=P1/P2-like && PF00428:60s Acidic ribosomal protein	-
4350639	24.5108	34.4002	25.7652	58.3611	39.991	54.3317	28.2254	50.8946	-0.850138	0.0313301	0.923893	LOC4350639	NC_029266.1	19352821	19355861	+	1484	protein_coding	nudix hydrolase 13, mitochondrial, transcript variant X2 && Q52K88.1 RecName: Full=Nudix hydrolase 13, mitochondrial; Short=AtNUDT13; Flags: Precursor && PF00293:NUDIX domain	NUDIX
4324166	403.896	427.396	402.121	532.293	523.602	479.93	411.138	511.942	-0.316634	0.0314443	0.925086	LOC4324166	NC_029256.1	30655309	30657117	+	1809	protein_coding	anthocyanidin 5,3-O-glucosyltransferase && Q4R1I9.1 RecName: Full=Anthocyanidin 5,3-O-glucosyltransferase; AltName: Full=UDP-glucose: anthocyanidin 5,3-O-glucosyltransferase && PF00201:UDP-glucoronosyl and UDP-glucosyl transferase	UDPGT
4335611	693.763	722.404	709.462	901.578	860.27	816.988	708.543	859.612	-0.278797	0.0314846	0.925086	LOC4335611	NC_029259.1	18401205	18405758	-	1413	protein_coding	eukaryotic translation initiation factor 3 subunit H && Q9C5Z2.2 RecName: Full=Eukaryotic translation initiation factor 3 subunit H; Short=eIF3h; AltName: Full=Eukaryotic translation initiation factor 3 subunit 3; AltName: Full=eIF-3-gamma; AltName: Full=eIF3 p38 subunit && PF01398:JAB1/Mov34/MPN/PAD-1 ubiquitin protease	Mov34
4333296	154.525	248.098	124.225	345.135	197.165	293.794	175.616	278.698	-0.667004	0.0315006	0.925086	LOC4333296	NC_029258.1	20978631	20985848	-	2908	protein_coding	potassium transporter 27-like && Q84MS4.1 RecName: Full=Potassium transporter 27; AltName: Full=OsHAK27 && PF02705:K+ potassium transporter	K_trans
4334182	217.4	209.528	131.586	316.961	194.375	348.125	186.172	286.487	-0.622822	0.0315891	0.925388	LOC4334182	NC_029258.1	31436315	31439429	+	1830	protein_coding	isoflavone 2'-hydroxylase && P93147.2 RecName: Full=Isoflavone 2'-hydroxylase; AltName: Full=CYP GE-3; AltName: Full=Cytochrome P450 81E1; AltName: Full=Cytochrome P450 91A4 && PF00067:Cytochrome P450	p450
4327172	99.109	113.625	66.2533	86.5354	203.675	664.054	92.9957	318.088	-1.77449	0.0315976	0.925388	LOC4327172	NC_029256.1	26885468	26886720	+	1253	protein_coding	acidic endochitinase && P51614.1 RecName: Full=Acidic endochitinase; Flags: Precursor && PF00704:Glycosyl hydrolases family 18	-
4345814	13.8539	3.12729	23.0046	81.5042	16.7404	27.1658	13.3286	41.8035	-1.64064	0.0316674	0.926164	LOC4345814	NC_029263.1	23340682	23343286	+	2393	protein_coding	alpha-amylase isozyme 3D-like && P27933.2 RecName: Full=Alpha-amylase isozyme 3D; AltName: Full=1,4-alpha-D-glucan glucanohydrolase; Flags: Precursor && PF00128:Alpha amylase, catalytic domain|PF07821:Alpha-amylase C-terminal beta-sheet domain	-
4334710	409.224	287.711	539.228	309.917	279.007	271.658	412.054	286.861	0.523611	0.0317371	0.926542	LOC4334710	NC_029258.1	35177575	35183302	+	4241	protein_coding	probable cellulose synthase A catalytic subunit 5 [UDP-forming] && Q851L8.1 RecName: Full=Probable cellulose synthase A catalytic subunit 5 [UDP-forming]; AltName: Full=OsCesA5 >A2XNT2.1 RecName: Full=Probable cellulose synthase A catalytic subunit 5 [UDP-forming]; AltName: Full=OsCesA5 && PF14569:Zinc-binding RING-finger|PF03552:Cellulose synthase	-
4332327	602.114	684.876	541.989	840.198	756.108	718.386	609.66	771.564	-0.340304	0.0317671	0.926542	LOC4332327	NC_029258.1	8597159	8600605	-	947	protein_coding	eukaryotic translation initiation factor NCBP-like && Q10NQ9.1 RecName: Full=Eukaryotic translation initiation factor NCBP; AltName: Full=Novel cap-binding protein; Short=nCBP; AltName: Full=mRNA cap-binding protein && PF01652:Eukaryotic initiation factor 4E	-
4351146	0	0	0	2.01245	3.72009	6.03686	0	3.92313	-4.40388	0.0318551	1	LOC4351146	NC_029266.1	27828626	27835247	+	2453	protein_coding	uncharacterized LOC4351146 && - && PF13768:von Willebrand factor type A domain	-
9266039	183.298	177.213	188.638	226.401	249.246	245.499	183.05	240.382	-0.392937	0.0319775	0.931403	LOC9266039	NC_029256.1	12403524	12408059	-	2172	protein_coding	uncharacterized LOC9266039, transcript variant X3 && - && -	-
4347488	380.451	355.469	461.933	483.994	573.824	499.047	399.284	518.955	-0.377452	0.0321358	0.932148	LOC4347488	NC_029264.1	19418964	19421187	-	784	protein_coding	60S ribosomal protein L32-1 && P49211.2 RecName: Full=60S ribosomal protein L32-1 && PF01655:Ribosomal protein L32	-
4332853	1653.95	1910.77	1584.56	1475.13	1048.13	1443.81	1716.43	1322.36	0.376444	0.0321429	0.932148	LOC4332853	NC_029258.1	13236453	13247343	+	4739	protein_coding	chromatin-remodeling ATPase INO80 && Q8RXS6.2 RecName: Full=DNA helicase INO80; Short=AtINO80; AltName: Full=Putative DNA helicase INO80 complex homolog 1 && PF00271:Helicase conserved C-terminal domain|PF00176:SNF2 family N-terminal domain|PF13892:DNA-binding domain	SNF2_N
4349267	206.743	259.565	224.525	424.627	372.009	222.357	230.278	339.664	-0.560975	0.0321512	0.932148	LOC4349267	NC_029265.1	21205689	21207511	+	983	protein_coding	chitinase 8-like && Q7XCK6.1 RecName: Full=Chitinase 8; AltName: Full=Class II chitinase a; Short=OsChia2a; AltName: Full=Pathogenesis related (PR)-3 chitinase 8; Flags: Precursor && PF00182:Chitinase class I	-
4337906	5156.86	5490.48	4599.08	4353.94	3933.06	4339.49	5082.14	4208.83	0.271968	0.0321777	0.932148	LOC4337906	NC_029260.1	3763119	3771489	+	2686	protein_coding	6-phosphofructo-2-kinase/fructose-2,6-bisphosphatase, transcript variant X1 && Q9MB58.1 RecName: Full=6-phosphofructo-2-kinase/fructose-2,6-bisphosphatase; Short=6PF-2-K/Fru-2,6-P2ase; Short=AtF2KP; Short=PFK/FBPase; Includes: RecName: Full=6-phosphofructo-2-kinase; Includes: RecName: Full=Fructose-2,6-bisphosphatase && PF00300:Histidine phosphatase superfamily (branch 1)|PF01591:6-phosphofructo-…	-
107278738	61.8099	48.9942	56.1313	79.4918	79.9819	99.6081	55.6451	86.3606	-0.633778	0.0322394	0.932671	LOC107278738	NC_029261.1	22081871	22084788	+	673	lncRNA	uncharacterized LOC107278738 && - && -	-
9267214	15.9853	9.38187	13.8028	29.1805	27.9007	27.1658	13.0567	28.0823	-1.10447	0.0324516	0.93754	LOC9267214	NC_029258.1	23157851	23159322	-	1381	protein_coding	uncharacterized LOC9267214 && Q42510.1 RecName: Full=ARF guanine-nucleotide exchange factor GNOM; AltName: Full=Pattern formation protein EMB30; AltName: Full=Protein EMBRYO DEFECTIVE 30; AltName: Full=Protein MIZU-KUSSEI2; AltName: Full=Protein VASCULAR NETWORK 7 && -	-
9269758	565.88	538.936	505.181	460.851	435.25	373.279	536.666	423.127	0.342387	0.0326173	0.93839	LOC9269758	NC_029261.1	11022024	11029352	+	7108	protein_coding	uncharacterized LOC9269758, transcript variant X5 && - && PF13962:Domain of unknown function	-
4351676	256.831	340.875	239.248	589.648	288.307	387.365	278.984	421.773	-0.596261	0.0326686	0.93839	LOC4351676	NC_029267.1	4144598	4146632	-	1832	protein_coding	amino acid permease 3 && Q39134.2 RecName: Full=Amino acid permease 3; AltName: Full=Amino acid transporter AAP3 && PF01490:Transmembrane amino acid transporter protein	Aa_trans
4341310	1563.36	1628.28	1676.58	1916.86	2132.54	1820.11	1622.74	1956.5	-0.269869	0.0326689	0.93839	LOC4341310	NC_029261.1	21598229	21602682	-	2155	protein_coding	T-complex protein 1 subunit epsilon && P54411.1 RecName: Full=T-complex protein 1 subunit epsilon; Short=TCP-1-epsilon; AltName: Full=CCT-epsilon; AltName: Full=TCP-K36 && PF00118:TCP-1/cpn60 chaperonin family	-
9267177	1838.31	1821.12	1634.25	1582.79	1162.53	1443.81	1764.56	1396.38	0.337711	0.0326786	0.93839	LOC9267177	NC_029263.1	1279755	1286714	-	5232	lncRNA	uncharacterized LOC9267177 && - && -	-
4336372	383.648	375.275	296.3	537.324	497.562	384.346	351.741	473.077	-0.428702	0.0327008	0.93839	LOC4336372	NC_029259.1	25548878	25550665	-	1512	protein_coding	uncharacterized LOC4336372 && - && -	-
107277019	156.656	83.3944	147.23	201.245	172.054	213.302	129.093	195.534	-0.597799	0.0328641	0.941479	LOC107277019	NC_029264.1	5125135	5127553	+	2419	pseudogene	- && O80939.1 RecName: Full=L-type lectin-domain containing receptor kinase IV.1; Short=Arabidopsis thaliana lectin-receptor kinase e; Short=AthlecRK-e; Short=LecRK-IV.1; AltName: Full=Lectin Receptor Kinase 1; Flags: Precursor && -	-
4337144	325.035	383.614	369.914	273.693	300.397	262.603	359.521	278.898	0.366238	0.0328966	0.941479	LOC4337144	NC_029259.1	32370468	32378277	-	2426	protein_coding	MICOS complex subunit mic60 && - && PF09731:Mitochondrial inner membrane protein	-
107277191	5.32844	2.08486	0	13.0809	7.44018	15.0921	2.4711	11.8711	-2.29282	0.0329026	1	LOC107277191	NC_029259.1	23382085	23383307	-	1136	protein_coding	uncharacterized LOC107277191, transcript variant X2 && - && -	-
4340941	2861.37	3159.6	5177.88	2937.17	2549.19	2574.72	3732.95	2687.03	0.474516	0.0330276	0.943264	LOC4340941	NC_029261.1	13407303	13408710	+	1225	protein_coding	probable aquaporin TIP2-2 && Q5Z6F0.1 RecName: Full=Probable aquaporin TIP2-2; AltName: Full=Tonoplast intrinsic protein 2-2; Short=OsTIP2;2 && PF00230:Major intrinsic protein	-
4329472	1575.09	1711.67	1476.9	1437.9	1221.12	1210.39	1587.88	1289.8	0.299884	0.0330474	0.943264	LOC4329472	NC_029257.1	18564226	18568627	+	2145	protein_coding	uncharacterized LOC4329472, transcript variant X1 && - && PF12452:Protein of unknown function (DUF3685)	-
4352577	44.7589	15.6364	85.5772	94.5852	127.413	85.5221	48.6575	102.507	-1.07049	0.0331478	0.944673	LOC4352577	NC_029267.1	23491744	23492754	+	936	protein_coding	uncharacterized LOC4352577 && - && -	-
4349810	348.48	395.081	350.59	522.231	495.702	400.445	364.717	472.792	-0.374818	0.0332456	0.944673	LOC4349810	NC_029266.1	2522116	2528140	+	708	protein_coding	40S ribosomal protein S25 && P46301.1 RecName: Full=40S ribosomal protein S25 && PF03297:S25 ribosomal protein	-
4338087	17.051	11.4667	29.4459	50.3113	37.2009	34.2088	19.3212	40.5737	-1.06125	0.0332607	0.944673	LOC4338087	NC_029260.1	6750779	6751663	+	885	protein_coding	uncharacterized LOC4338087 && - && -	-
4333751	1542.05	1275.93	1329.67	1112.88	844.46	1227.49	1382.55	1061.61	0.381267	0.0332737	0.944673	LOC4333751	NC_029258.1	27351595	27364555	+	6251	protein_coding	calcineurin-binding protein 1 && - && -	-
9266866	12.7883	7.29701	0	1.00623	0	0	6.69509	0.335408	4.24761	0.0334069	1	LOC9266866	NC_029258.1	33752798	33755955	+	927	protein_coding	blue copper protein && P80728.1 RecName: Full=Mavicyanin && PF02298:Plastocyanin-like domain	Cu_bind_like
4329035	100.175	137.601	98.4598	157.977	186.004	142.872	112.078	162.285	-0.535908	0.0334911	0.948609	LOC4329035	NC_029257.1	10704269	10705132	-	864	protein_coding	nucleolin && - && -	-
4340504	206.743	168.874	164.713	108.672	144.153	130.799	180.11	127.875	0.492234	0.0335252	0.948609	LOC4340504	NC_029261.1	6086865	6088172	+	924	protein_coding	blue copper protein && Q41001.1 RecName: Full=Blue copper protein; Flags: Precursor && PF02298:Plastocyanin-like domain	Cu_bind_like
9272619	416.684	475.348	429.726	368.278	334.808	346.113	440.586	349.733	0.333307	0.0336034	0.948609	LOC9272619	NC_029264.1	4492824	4498215	-	5290	lncRNA	uncharacterized LOC9272619, transcript variant X2 && - && -	-
4333549	0	0	0	2.01245	0	15.0921	0	5.70153	-4.94128	0.0336339	1	LOC4333549	NC_029258.1	24743707	24745738	+	2032	protein_coding	protein kinase PINOID-like && Q2QM77.1 RecName: Full=Protein kinase PINOID; Short=OsPID && PF00069:Protein kinase domain	Pkinase
4332714	589.325	648.391	318.384	938.808	632.415	742.533	518.7	771.252	-0.573024	0.0336783	0.948609	LOC4332714	NC_029258.1	11937436	11939482	-	1813	protein_coding	NAC domain-containing protein 92 && Q9FLJ2.1 RecName: Full=NAC domain-containing protein 100; Short=ANAC100; Short=AtNAC5 && PF02365:No apical meristem (NAM) protein	NAM
4350304	1560.17	1516.74	1514.62	1286.96	1157.88	1362.32	1530.51	1269.05	0.270429	0.0336855	0.948609	LOC4350304	NC_029266.1	10647787	10656234	-	4320	protein_coding	uncharacterized LOC4350304, transcript variant X4 && Q9NRL2.2 RecName: Full=Bromodomain adjacent to zinc finger domain protein 1A; AltName: Full=ATP-dependent chromatin-remodeling protein; AltName: Full=ATP-utilizing chromatin assembly and remodeling factor 1; Short=hACF1; AltName: Full=CHRAC subunit ACF1; AltName: Full=Williams syndrome transcription factor-related chromatin-remodeling factor 18…	PHD
4351413	205.678	214.741	188.638	372.303	261.336	227.388	203.019	287.009	-0.499716	0.0337553	0.948609	LOC4351413	NC_029267.1	1500411	1505609	-	2427	protein_coding	glutamine--fructose-6-phosphate aminotransferase [isomerizing] 2 && O94808.3 RecName: Full=Glutamine--fructose-6-phosphate aminotransferase [isomerizing] 2; AltName: Full=D-fructose-6-phosphate amidotransferase 2; AltName: Full=Glutamine:fructose-6-phosphate amidotransferase 2; Short=GFAT 2; Short=GFAT2; AltName: Full=Hexosephosphate aminotransferase 2 && PF13522:Glutamine amidotransferase domain…	SIS
112937400	7.45982	23.9759	11.0422	6.03735	3.72009	1.00614	14.1593	3.58786	1.97899	0.0338268	0.948609	LOC112937400	NC_029267.1	17751117	17758097	-	2208	lncRNA	uncharacterized LOC112937400, transcript variant X2 && - && -	-
107279236	17.051	17.7213	10.122	91.5665	15.8104	20.1229	14.9648	42.4999	-1.5079	0.0338764	0.948609	LOC107279236	NC_029265.1	4121245	4124181	-	2401	lncRNA	uncharacterized LOC107279236, transcript variant X3 && Q6Z4P2.1 RecName: Full=Probable apyrase 2; Short=OsAPY2; AltName: Full=ATP-diphosphatase; AltName: Full=ATP-diphosphohydrolase; AltName: Full=Adenosine diphosphatase; Short=ADPase && -	-
4352855	19.1824	34.4002	28.5257	24.1494	53.9413	106.651	27.3694	61.5806	-1.16863	0.0338939	0.948609	LOC4352855	NC_029267.1	26946844	26947712	-	869	protein_coding	thaumatin-like protein && P31110.1 RecName: Full=Thaumatin-like protein; Flags: Precursor && PF00314:Thaumatin family	Thaumatin
4343771	27.7079	37.5275	16.5633	52.3237	61.3815	41.2518	27.2662	51.6523	-0.928666	0.0338966	0.948609	LOC4343771	NC_029262.1	24034684	24036215	-	1532	protein_coding	zinc finger CCCH domain-containing protein 18 && - && -	-
4350361	1145.61	695.301	875.096	370.291	804.469	616.765	905.337	597.175	0.599837	0.0339121	0.948609	LOC4350361	NC_029266.1	12811964	12818296	-	3680	protein_coding	ABC transporter G family member 28, transcript variant X2 && Q9FF46.1 RecName: Full=ABC transporter G family member 28; Short=ABC transporter ABCG.28; Short=AtABCG28; AltName: Full=Putative white-brown complex homolog protein 29; Short=AtWBC29 && PF00005:ABC transporter	ABC_tran
4332681	114.029	100.073	114.103	148.921	151.594	152.934	109.402	151.15	-0.465834	0.0339456	0.948609	LOC4332681	NC_029258.1	11652964	11654159	-	1094	protein_coding	octanoyltransferase LIP2, mitochondrial && Q9SXP7.1 RecName: Full=Octanoyltransferase; AltName: Full=Lipoate biosynthesis protein; AltName: Full=Lipoate-protein ligase; AltName: Full=Lipoyl ligase; AltName: Full=Lipoyl/octanoyl transferase; AltName: Full=Octanoyl-[acyl-carrier-protein]-protein N-octanoyltransferase && PF03099:Biotin/lipoate A/B protein ligase family	BPL_LipA_LipB
107278952	2.13138	1.04243	0.920185	10.0623	2.79007	12.0737	1.36466	8.30868	-2.61584	0.03401	1	LOC107278952	NC_029256.1	38279150	38281930	+	566	lncRNA	uncharacterized LOC107278952 && - && -	-
4336525	4370.39	4051.92	4417.81	3590.21	3683.82	3680.47	4280.04	3651.5	0.229171	0.0341505	0.949546	LOC4336525	NC_029259.1	26917887	26922066	-	2814	protein_coding	elongation factor G-1, chloroplastic && I1K0K6.1 RecName: Full=Elongation factor G-2, chloroplastic; Short=cEF-G 2; Flags: Precursor && PF03764:Elongation factor G, domain IV|PF00679:Elongation factor G C-terminus|PF14492:Elongation Factor G, domain II|PF03144:Elongation factor Tu domain 2|PF00009:Elongation factor Tu GTP binding domain	GTP_EFTU
4347152	1278.83	1418.75	1246.85	1116.91	903.982	1139.96	1314.81	1053.62	0.319673	0.0341529	0.949546	LOC4347152	NC_029264.1	16085186	16097081	+	6030	protein_coding	uncharacterized LOC4347152 && - && PF02517:CAAX protease self-immunity	-
4325106	1510.08	1155.01	1857.85	901.578	1301.1	1105.75	1507.65	1102.81	0.451211	0.0341548	0.949546	LOC4325106	NC_029256.1	39004973	39010041	+	1868	protein_coding	beta-glucosidase 4-like, transcript variant X1 && Q5N863.1 RecName: Full=Beta-glucosidase 4; Short=Os1bglu4 && PF00232:Glycosyl hydrolase family 1	Glyco_hydro_1
112936123	1118.97	1186.29	890.739	721.463	717.977	978.977	1065.33	806.139	0.402021	0.034157	0.949546	LOC112936123	NC_029257.1	2167665	2178757	-	5293	protein_coding	serine/threonine-protein phosphatase 7 long form homolog, transcript variant X1 && Q2R712.1 RecName: Full=Achilleol B synthase && -	-
4326195	196.087	212.656	179.436	242.5	273.427	256.566	196.059	257.498	-0.39463	0.0343801	0.954505	LOC4326195	NC_029256.1	20595150	20598879	+	1374	protein_coding	F-box protein SKIP8 && Q93YV9.1 RecName: Full=F-box protein SKIP8; AltName: Full=SKP1-interacting partner 8 && PF13474:SnoaL-like domain	-
4348304	850.419	1486.5	1120.79	643.984	970.943	835.098	1152.57	816.675	0.496836	0.0344383	0.95488	LOC4348304	NC_029265.1	8679296	8681289	+	1901	protein_coding	flavonoid 3'-monooxygenase CYP75B3-like && Q9SD85.1 RecName: Full=Flavonoid 3'-monooxygenase; AltName: Full=Cytochrome P450 75B1; AltName: Full=Flavonoid 3'-hydroxylase; Short=AtF3'H; AltName: Full=Protein TRANSPARENT TESTA 7 && PF00067:Cytochrome P450	p450
4338590	41.5618	22.9335	120.544	23.1432	21.3905	33.2027	61.6798	25.9121	1.25607	0.034522	0.955958	LOC4338590	NC_029260.1	17885532	17888971	-	1798	protein_coding	probable receptor-like protein kinase At2g39360 && Q9LT96.1 RecName: Full=Probable leucine-rich repeat receptor-like protein kinase At5g49770; Flags: Precursor && PF07714:Protein tyrosine kinase	Pkinase_Tyr
4333932	1177.59	952.781	1093.18	2091.94	1379.22	1080.6	1074.52	1517.25	-0.497723	0.0347029	0.956868	LOC4333932	NC_029258.1	29200215	29208676	+	2105	protein_coding	glutamate decarboxylase 1 && Q42521.2 RecName: Full=Glutamate decarboxylase 1; Short=GAD 1 && PF00282:Pyridoxal-dependent decarboxylase conserved domain	-
9272596	251.502	223.08	190.478	166.027	141.363	177.081	221.687	161.491	0.45655	0.0347032	0.956868	LOC9272596	NC_029263.1	13103453	13106723	+	3095	lncRNA	uncharacterized LOC9272596, transcript variant X1 && - && -	-
4330113	40.4961	44.8245	76.3753	282.749	73.4717	37.2273	53.8987	131.149	-1.28054	0.0347522	0.956868	LOC4330113	NC_029257.1	25732972	25736662	+	2766	protein_coding	(+)-neomenthol dehydrogenase && A4UHT7.1 RecName: Full=Salutaridine reductase && PF00106:short chain dehydrogenase	adh_short
4349644	180.101	10.4243	195.079	40.249	3.72009	15.0921	128.535	19.6871	2.70825	0.0349434	0.956868	LOC4349644	NC_029266.1	1186092	1189745	+	1804	protein_coding	protein DETOXIFICATION 21 && Q8W488.1 RecName: Full=Protein DETOXIFICATION 21; Short=AtDTX21; AltName: Full=Multidrug and toxic compound extrusion protein 21; Short=MATE protein 21 && PF01554:MatE	MatE
4345931	342.086	492.027	412.243	354.191	293.887	276.689	415.452	308.256	0.430858	0.0349486	0.956868	LOC4345931	NC_029263.1	24559954	24566089	+	3078	protein_coding	phosphatidylinositol/phosphatidylcholine transfer protein SFH6, transcript variant X2 && F4JVA6.1 RecName: Full=Phosphatidylinositol/phosphatidylcholine transfer protein SFH6; AltName: Full=Protein SEC FOURTEEN HOMOLOGS 6; Short=AtSFH6 && PF00650:CRAL/TRIO domain	-
4339063	2979.66	4056.09	3601.6	2966.35	2538.03	2948	3545.79	2817.46	0.331826	0.0349501	0.956868	LOC4339063	NC_029260.1	22996911	23005545	+	2970	protein_coding	UTP--glucose-1-phosphate uridylyltransferase 3, chloroplastic, transcript variant X2 && F4IY62.1 RecName: Full=UTP--glucose-1-phosphate uridylyltransferase 3, chloroplastic; AltName: Full=UDP-glucose pyrophosphorylase 3; Flags: Precursor && -	-
4324574	49.0216	50.0366	16.5633	74.4607	54.8713	96.5897	38.5405	75.3072	-0.97153	0.0350033	0.956868	LOC4324574	NC_029256.1	21114710	21115891	-	1182	protein_coding	probable glutathione S-transferase GSTU6 && Q06398.2 RecName: Full=Probable glutathione S-transferase GSTU6; AltName: Full=28 kDa cold-induced protein && PF13417:Glutathione S-transferase, N-terminal domain|PF13410:Glutathione S-transferase, C-terminal domain	-
4330898	195.021	146.983	169.314	290.799	235.296	194.186	170.439	240.093	-0.494546	0.0350194	0.956868	LOC4330898	NC_029257.1	32750146	32751585	-	1440	protein_coding	zinc finger protein 8 && P93751.1 RecName: Full=Zinc finger protein 8 && -	-
4342408	839.762	874.599	1115.26	1160.18	1323.42	1121.85	943.208	1201.82	-0.349087	0.035079	0.956868	LOC4342408	NC_029262.1	2613883	2616324	+	786	protein_coding	40S ribosomal protein S12 && Q9XHS0.1 RecName: Full=40S ribosomal protein S12 && PF01248:Ribosomal protein L7Ae/L30e/S12e/Gadd45 family	-
4332413	1344.9	1820.08	1118.94	2836.55	2330.64	1278.81	1427.98	2148.66	-0.589644	0.0351427	0.956868	LOC4332413	NC_029258.1	9370145	9373068	+	2267	protein_coding	heat shock cognate 70 kDa protein 2 && P09189.1 RecName: Full=Heat shock cognate 70 kDa protein && PF00012:Hsp70 protein	HSP70
4344831	5.32844	0	16.5633	16.0996	50.2212	20.1229	7.29726	28.8145	-1.96745	0.0351428	0.956868	LOC4344831	NC_029263.1	5034275	5094661	-	1679	protein_coding	polyubiquitin-D && Q58G87.2 RecName: Full=Polyubiquitin 3; Contains: RecName: Full=Ubiquitin-related; Contains: RecName: Full=Ubiquitin; Flags: Precursor && PF00240:Ubiquitin family	ubiquitin
9266310	27.7079	17.7213	23.0046	42.2615	48.3612	36.2211	22.8113	42.2812	-0.891896	0.0352335	0.956868	LOC9266310	NC_029258.1	1131775	1135165	-	2251	lncRNA	uncharacterized LOC9266310, transcript variant X2 && - && -	-
107278621	155.59	52.1215	246.61	178.102	353.408	348.125	151.44	293.212	-0.951746	0.0354137	0.956868	LOC107278621	NC_029256.1	1682754	1685889	-	2815	protein_coding	protein NEGATIVE REGULATOR OF RESISTANCE-like && Q5ZEF1.1 RecName: Full=Protein NEGATIVE REGULATOR OF RESISTANCE; AltName: Full=NPR1-interactor && -	-
107278662	58.6128	53.1639	50.6102	65.4046	94.8623	94.5774	54.129	84.9481	-0.652164	0.0354783	0.956868	LOC107278662	NC_029260.1	6380069	6381572	+	1267	protein_coding	uncharacterized LOC107278662 && - && PF07911:Protein of unknown function (DUF1677)	-
4345279	1732.81	1399.98	2098.02	2110.05	2455.26	2193.39	1743.6	2252.9	-0.369468	0.0354968	0.956868	LOC4345279	NC_029263.1	14340562	14342997	-	1159	protein_coding	60S ribosomal protein L7a-1-like && P35685.1 RecName: Full=60S ribosomal protein L7a-1 >P0DKK7.1 RecName: Full=60S ribosomal protein L7a-2 && PF01248:Ribosomal protein L7Ae/L30e/S12e/Gadd45 family	-
4338814	256.831	298.135	230.966	441.733	285.517	357.181	261.977	361.477	-0.464568	0.0355244	0.956868	LOC4338814	NC_029260.1	20516332	20519033	-	1714	protein_coding	NAC domain-containing protein 35 && Q9ZVP8.2 RecName: Full=NAC domain-containing protein 35; Short=ANAC035; AltName: Full=Protein LONG VEGETATIVE PHASE 1; Short=AtLOV1 && PF02365:No apical meristem (NAM) protein	NAM
4324923	15.9853	11.4667	23.9248	74.4607	28.8307	21.129	17.1256	41.4734	-1.26989	0.0355248	0.956868	LOC4324923	NC_029256.1	38807322	38810547	-	1520	protein_coding	pectin acetylesterase 5 && Q9SR22.1 RecName: Full=Pectin acetylesterase 5; Flags: Precursor && PF03283:Pectinacetylesterase	-
9268630	103.372	67.7579	63.4928	146.909	142.293	87.5344	78.2075	125.579	-0.686115	0.0355562	0.956868	LOC9268630	NC_029260.1	21517806	21520036	-	2231	protein_coding	pentatricopeptide repeat-containing protein At2g20540 && Q9SIL5.1 RecName: Full=Pentatricopeptide repeat-containing protein At2g20540 && PF13041:PPR repeat family|PF01535:PPR repeat	PPR
4337283	2194.25	1801.32	1870.74	1811.21	1315.98	1468.97	1955.44	1532.05	0.352092	0.0356143	0.956868	LOC4337283	NC_029259.1	33707435	33719247	-	4721	protein_coding	MAP3K epsilon protein kinase 1, transcript variant X4 && Q9LJD8.1 RecName: Full=MAP3K epsilon protein kinase 1; Short=AtM3KE1; AltName: Full=Mitogen-activated protein kinase kinase kinase 7 && PF00069:Protein kinase domain	Pkinase
4336875	22.3794	40.6548	31.2863	76.4731	47.4311	48.2948	31.4402	57.3997	-0.866768	0.0356786	0.956868	LOC4336875	NC_029259.1	30291461	30293053	-	1374	protein_coding	ubiquinol oxidase 1b, mitochondrial-like && O23913.1 RecName: Full=Ubiquinol oxidase 1b, mitochondrial; AltName: Full=Alternative oxidase 1b; Flags: Precursor && PF01786:Alternative oxidase	AOX
4330398	40.4961	22.9335	40.4881	85.5291	49.2912	54.3317	34.6392	63.0507	-0.861144	0.0357393	0.956868	LOC4330398	NC_029257.1	28578295	28579114	+	707	protein_coding	uncharacterized LOC4330398 && - && -	-
4332813	1194.64	1036.18	1602.04	1650.21	1908.41	1516.26	1277.62	1691.62	-0.404601	0.0358957	0.956868	LOC4332813	NC_029258.1	12869350	12871138	+	610	protein_coding	40S ribosomal protein S21-like && P35687.1 RecName: Full=40S ribosomal protein S21 && PF01249:Ribosomal protein S21e	Ribosomal_S21e
4324200	291.998	278.329	300.9	498.081	330.158	353.156	290.409	393.798	-0.43866	0.0358962	0.956868	LOC4324200	NC_029256.1	22604512	22606679	+	2168	protein_coding	protein ANTAGONIST OF LIKE HETEROCHROMATIN PROTEIN 1 && - && PF13359:DDE superfamily endonuclease	-
4351861	566.946	558.742	556.712	478.963	379.449	472.887	560.8	443.766	0.338267	0.0359035	0.956868	LOC4351861	NC_029267.1	7688957	7699207	-	4409	protein_coding	uncharacterized LOC4351861, transcript variant X3 && - && -	-
4340027	922.886	1010.11	945.03	1228.6	1289.94	1034.31	959.343	1184.29	-0.304112	0.0359469	0.956868	LOC4340027	NC_029261.1	1820084	1822082	-	778	protein_coding	40S ribosomal protein S20-like && P35686.2 RecName: Full=40S ribosomal protein S20 && PF00338:Ribosomal protein S10p/S20e	Ribosomal_S10
4327669	22.3794	13.5516	20.2441	63.3922	26.9706	30.1843	18.725	40.1824	-1.09927	0.0359785	0.956868	LOC4327669	NC_029256.1	29270757	29273197	+	2441	protein_coding	transcription factor bHLH13 && Q9ZPY8.2 RecName: Full=Transcription factor ABA-INDUCIBLE bHLH-TYPE; Short=AtAIB; AltName: Full=Basic helix-loop-helix protein 17; Short=AtbHLH17; Short=bHLH 17; AltName: Full=Transcription factor EN 35; AltName: Full=bHLH transcription factor bHLH017 && PF14215:bHLH-MYC and R2R3-MYB transcription factors N-terminal|PF00010:Helix-loop-helix DNA-binding domain	HLH
4342741	750.244	730.743	833.687	967.988	893.751	954.829	771.558	938.856	-0.282487	0.035984	0.956868	LOC4342741	NC_029262.1	6763565	6767327	-	1750	protein_coding	eukaryotic translation initiation factor 3 subunit E && Q9C5Z3.1 RecName: Full=Eukaryotic translation initiation factor 3 subunit E; Short=AtEIF3E-1; Short=eIF3e; Short=p48; AltName: Full=Eukaryotic translation initiation factor 3 subunit 6; Short=AtINT6; Short=INT-6 && PF09440:eIF3 subunit 6 N terminal domain|PF01399:PCI domain	-
4343793	3051.06	3189.84	2982.32	2640.33	1911.2	2710.55	3074.41	2420.69	0.345023	0.0359885	0.956868	LOC4343793	NC_029262.1	24266496	24277227	-	5822	protein_coding	formin-like protein 5 && Q84ZL0.2 RecName: Full=Formin-like protein 5; AltName: Full=OsFH5 && PF10409:C2 domain of PTEN tumour-suppressor protein|PF02181:Formin Homology 2 Domain	FH2
4344518	3918.53	3761.09	3658.65	3053.89	2160.44	3464.15	3779.43	2892.83	0.385793	0.0359916	0.956868	LOC4344518	NC_029263.1	906440	934612	-	10844	protein_coding	uncharacterized LOC4344518 && Q5THJ4.2 RecName: Full=Vacuolar protein sorting-associated protein 13D && PF16909:Vacuolar-sorting-associated 13 protein C-terminal|PF12624:N-terminal region of Chorein or VPS13|PF16910:Repeating coiled region of VPS13|PF16908:Vacuolar sorting-associated protein 13, N-terminal|PF06650:SHR-binding domain of vacuolar-sorting associated protein 13	-
4346450	3541.28	3608.89	3508.66	2782.21	2519.43	3345.42	3552.95	2882.36	0.301861	0.0359954	0.956868	LOC4346450	NC_029264.1	2354899	2362144	-	4652	protein_coding	DNA-binding protein SMUBP-2, transcript variant X1 && P40694.1 RecName: Full=DNA-binding protein SMUBP-2; AltName: Full=ATP-dependent helicase IGHMBP2; AltName: Full=Cardiac transcription factor 1; Short=CATF1; AltName: Full=Immunoglobulin mu-binding protein 2 && -	-
4342341	104.437	64.6306	72.6946	52.3237	53.9413	42.258	80.5876	49.5077	0.700648	0.0360751	0.956868	LOC4342341	NC_029262.1	1770682	1772588	-	1824	protein_coding	uncharacterized LOC4342341 && - && PF06219:Protein of unknown function (DUF1005)	-
4340032	38.3648	42.7396	45.0891	19.1183	18.6004	30.1843	42.0645	22.6343	0.897158	0.0361	0.956868	LOC4340032	NC_029261.1	1864501	1868247	+	2519	protein_coding	LRR receptor-like serine/threonine-protein kinase GSO1 && Q9SX31.1 RecName: Full=Proline-rich receptor-like protein kinase PERK9; AltName: Full=Proline-rich extensin-like receptor kinase 9; Short=AtPERK9 && PF08263:Leucine rich repeat N-terminal domain|PF07714:Protein tyrosine kinase|PF13855:Leucine rich repeat	Pkinase_Tyr
4331423	3981.41	3514.03	3905.26	3218.91	2511.06	3383.66	3800.24	3037.88	0.323164	0.0361162	0.956868	LOC4331423	NC_029258.1	1049016	1075697	+	6336	protein_coding	callose synthase 9 && Q9SFU6.2 RecName: Full=Callose synthase 9; AltName: Full=1,3-beta-glucan synthase; AltName: Full=Protein GLUCAN SYNTHASE-LIKE 10 && PF14288:1,3-beta-glucan synthase subunit FKS1, domain-1|PF02364:1,3-beta-glucan synthase component	-
4341105	10702.7	11759.7	9683.1	9885.15	7207.67	8470.71	10715.2	8521.18	0.330535	0.0361436	0.956868	LOC4341105	NC_029261.1	17489336	17500497	+	4751	protein_coding	alpha-glucan water dikinase, chloroplastic, transcript variant X1 && Q9AWA5.2 RecName: Full=Alpha-glucan water dikinase, chloroplastic; AltName: Full=Starch-related R1 protein; Flags: Precursor && PF01326:Pyruvate phosphate dikinase, PEP/pyruvate binding domain	-
4333466	26.6422	29.188	58.8918	16.0996	13.0203	24.1474	38.2407	17.7558	1.11421	0.0361986	0.956868	LOC4333466	NC_029258.1	23523510	23528418	+	2665	protein_coding	B3 domain-containing protein Os03g0620400-like, transcript variant X2 && Q851W5.1 RecName: Full=B3 domain-containing protein Os03g0620400 && PF02362:B3 DNA binding domain	B3
112938730	5.32844	2.08486	3.68074	0	0	0	3.69801	0	4.35776	0.0362265	1	LOC112938730	NC_029259.1	23271340	23275363	+	2327	protein_coding	protein ALTERED XYLOGLUCAN 4-like && Q9LRS2.1 RecName: Full=Protein ALTERED XYLOGLUCAN 4-like; AltName: Full=Protein trichome birefringence-like 22 && PF13839:GDSL/SGNH-like Acyl-Esterase family found in Pmr5 and Cas1p|PF14416:PMR5 N terminal Domain	-
4349719	777.952	661.943	801.481	584.617	470.591	667.072	747.125	574.093	0.380761	0.0363002	0.956868	LOC4349719	NC_029266.1	1718517	1735142	-	5968	protein_coding	proteasome adapter and scaffold protein ECM29 && Q5VYK3.2 RecName: Full=Proteasome-associated protein ECM29 homolog; Short=Ecm29 && -	-
4337890	61.8099	78.1822	22.0844	188.164	66.9616	83.5098	54.0255	112.878	-1.06587	0.0364062	0.956868	LOC4337890	NC_029260.1	3626399	3629126	+	2103	protein_coding	probable GTP diphosphokinase CRSH2, chloroplastic && Q6ATB2.1 RecName: Full=Probable GTP diphosphokinase CRSH2, chloroplastic; AltName: Full=Calcium-activated RelA/Spot homolog 2; Short=OsCRSH2; AltName: Full=ppGpp synthetase CRSH2; Flags: Precursor && PF04607:Region found in RelA / SpoT proteins|PF13328:HD domain|PF13499:EF-hand domain pair	-
4347597	569.077	521.215	554.871	448.776	459.431	428.617	548.388	445.608	0.299286	0.0364638	0.956868	LOC4347597	NC_029264.1	20241236	20248523	-	2995	protein_coding	inositol-tetrakisphosphate 1-kinase 6-like && Q0J0B2.1 RecName: Full=Inositol-tetrakisphosphate 1-kinase 6; AltName: Full=Inositol 1,3,4-trisphosphate 5/6-kinase 6; Short=Inositol-triphosphate 5/6-kinase 6; Short=Ins(1,3,4)P(3) 5/6-kinase 6; Short=OsITP5/6K-6; Short=OsITPK6 && PF05770:Inositol 1, 3, 4-trisphosphate 5/6-kinase	-
4334800	530.713	530.597	668.054	691.277	757.968	731.466	576.455	726.903	-0.333718	0.0366113	0.956868	LOC4334800	NC_029258.1	35826422	35830215	-	1769	protein_coding	elongation factor Tu, mitochondrial && Q9ZT91.1 RecName: Full=Elongation factor Tu, mitochondrial; Flags: Precursor && PF00009:Elongation factor Tu GTP binding domain|PF03143:Elongation factor Tu C-terminal domain|PF03144:Elongation factor Tu domain 2	GTP_EFTU
9266191	849.353	837.071	953.311	1083.7	1081.62	1027.27	879.912	1064.2	-0.273897	0.0366459	0.956868	LOC9266191	NC_029263.1	27963131	27965477	+	1006	protein_coding	60S ribosomal protein L10a && B8B9K6.1 RecName: Full=60S ribosomal protein L10a >B7F845.1 RecName: Full=60S ribosomal protein L10a && PF00687:Ribosomal protein L1p/L10e family	-
4330265	434.801	333.578	715.904	836.173	632.415	724.423	494.761	731.004	-0.561952	0.0366651	0.956868	LOC4330265	NC_029257.1	27165465	27166917	-	1359	protein_coding	dehydrin DHN1-like && P46524.1 RecName: Full=Dehydrin COR410; AltName: Full=Cold-induced COR410 protein && PF00257:Dehydrin	-
4336486	446.523	236.632	589.838	245.519	354.338	171.044	424.331	256.967	0.723601	0.0366758	0.956868	LOC4336486	NC_029259.1	26552930	26554824	+	1895	protein_coding	probable galacturonosyltransferase-like 3 && Q0V7R1.1 RecName: Full=Probable galacturonosyltransferase-like 3 && PF01501:Glycosyl transferase family 8	Glyco_transf_8
4340003	167.313	208.486	190.478	247.531	264.126	236.443	188.759	249.367	-0.401715	0.0367196	0.956868	LOC4340003	NC_029261.1	1635046	1635994	+	860	protein_coding	peptidyl-prolyl cis-trans isomerase CYP18-1 && Q9LPC7.1 RecName: Full=Peptidyl-prolyl cis-trans isomerase CYP18-1; Short=PPIase CYP18-1; AltName: Full=Cyclophilin of 18 kDa 1; AltName: Full=Cyclophilin-18-1 && PF00160:Cyclophilin type peptidyl-prolyl cis-trans isomerase/CLD	Pro_isomerase
4326383	215.269	210.571	183.117	261.619	287.377	248.517	202.986	265.838	-0.390859	0.0367351	0.956868	LOC4326383	NC_029256.1	23234794	23237667	-	1292	protein_coding	50S ribosomal protein L25 && Q4FPH0.1 RecName: Full=50S ribosomal protein L25; AltName: Full=General stress protein CTC && PF01386:Ribosomal L25p family|PF14693:Ribosomal protein TL5, C-terminal domain	-
107281082	12.7883	20.8486	12.8826	6.03735	6.51015	3.01843	15.5065	5.18864	1.5741	0.0367606	0.956868	LOC107281082	NC_029256.1	30551841	30553291	-	1368	protein_coding	uncharacterized mitochondrial protein AtMg00810-like && P10978.1 RecName: Full=Retrovirus-related Pol polyprotein from transposon TNT 1-94; Includes: RecName: Full=Protease; Includes: RecName: Full=Reverse transcriptase; Includes: RecName: Full=Endonuclease && PF07727:Reverse transcriptase (RNA-dependent DNA polymerase)	RVT_2
9268845	28.7736	17.7213	4.60092	37.2303	40.921	42.258	17.0319	40.1364	-1.24776	0.0367854	0.956868	LOC9268845	NC_029257.1	22550729	22551698	-	882	protein_coding	heavy metal-associated isoprenylated plant protein 47 && - && PF00403:Heavy-metal-associated domain	HMA
9271072	0	0	1.84037	30.1868	0	2.01229	0.613457	10.733	-4.06934	0.0367912	1	LOC9271072	NC_029259.1	20716575	20717586	+	1012	protein_coding	extensin && - && -	-
4345650	1056.1	1279.06	1484.26	1026.35	974.663	1018.22	1273.14	1006.41	0.339714	0.0367936	0.956868	LOC4345650	NC_029263.1	21010714	21013610	+	1351	protein_coding	uncharacterized LOC4345650, transcript variant X1 && - && -	-
4334171	1947.01	2405.93	2132.99	1426.83	2062.79	1497.14	2161.98	1662.25	0.378994	0.0367956	0.956868	LOC4334171	NC_029258.1	31332021	31339259	-	3408	protein_coding	alpha-1,4 glucan phosphorylase L isozyme, chloroplastic/amyloplastic && P27598.1 RecName: Full=Alpha-1,4 glucan phosphorylase L isozyme, chloroplastic/amyloplastic; AltName: Full=Starch phosphorylase L; Flags: Precursor && PF00343:Carbohydrate phosphorylase	-
4345994	57.5471	156.364	104.901	302.874	84.632	231.413	106.271	206.306	-0.95607	0.0367985	0.956868	LOC4345994	NC_029263.1	25240911	25250053	+	3334	protein_coding	probable lipoxygenase 8, chloroplastic && Q84YK8.1 RecName: Full=Probable lipoxygenase 8, chloroplastic; Flags: Precursor && PF00305:Lipoxygenase	Lipoxygenase
4341282	848.288	821.435	927.546	1076.66	1308.54	930.682	865.756	1105.29	-0.35245	0.0368626	0.956868	LOC4341282	NC_029261.1	21163223	21167157	+	803	protein_coding	40S ribosomal protein S24-1 && Q9SS17.1 RecName: Full=40S ribosomal protein S24-1 && PF01282:Ribosomal protein S24e	Ribosomal_S24e
4330946	1321.45	1051.81	1607.56	1589.84	1944.68	1673.21	1326.94	1735.91	-0.38731	0.0368992	0.956868	LOC4330946	NC_029257.1	33359338	33361384	+	714	protein_coding	60S ribosomal protein L35a-1 && Q9LMK0.1 RecName: Full=60S ribosomal protein L35a-1 && PF01247:Ribosomal protein L35Ae	-
4335054	193.955	142.813	135.267	188.164	308.767	201.229	157.345	232.72	-0.566926	0.0369314	0.956868	LOC4335054	NC_029259.1	4637963	4640996	-	1522	protein_coding	deoxymugineic acid synthase 1 && Q7G764.1 RecName: Full=Probable NAD(P)H-dependent oxidoreductase 1 && PF00248:Aldo/keto reductase family	Aldo_ket_red
4343837	40.4961	33.3578	65.3331	20.1245	26.0406	27.1658	46.3957	24.4437	0.927995	0.0370822	0.956868	LOC4343837	NC_029262.1	24664276	24669347	-	3206	protein_coding	protein LONGIFOLIA 1 && Q9LF24.1 RecName: Full=Protein LONGIFOLIA 1; AltName: Full=Protein TON1 RECRUITING MOTIF 2 && PF14309:Domain of unknown function (DUF4378)	-
4344924	92.7148	107.37	116.863	150.934	139.503	151.928	105.65	147.455	-0.478785	0.0371268	0.956868	LOC4344924	NC_029263.1	6155145	6157806	+	1704	protein_coding	histone-lysine N-methyltransferase ASHR2, transcript variant X2 && Q9ZUM9.3 RecName: Full=Histone-lysine N-methyltransferase ASHR2; AltName: Full=ASH1-related protein 2; AltName: Full=Protein SET DOMAIN GROUP 39 && PF00856:SET domain	SET
4350407	149.196	165.746	188.638	94.5852	133.923	125.768	167.86	118.092	0.507621	0.0371379	0.956868	LOC4350407	NC_029266.1	14048527	14052515	-	928	protein_coding	magnesium-dependent phosphatase 1 && Q9D967.1 RecName: Full=Magnesium-dependent phosphatase 1; Short=MDP-1 && PF12689:Acid Phosphatase	-
9269925	1101.92	1098.72	1173.24	962.957	879.801	967.909	1124.63	936.889	0.263915	0.0371433	0.956868	LOC9269925	NC_029258.1	18118733	18143299	+	3376	protein_coding	putative leucine-rich repeat-containing protein DDB_G0290503, transcript variant X2 && - && -	-
4329959	404.961	344.002	490.459	509.15	510.582	614.753	413.141	544.828	-0.397981	0.0371576	0.956868	LOC4329959	NC_029257.1	24080659	24084617	+	1763	protein_coding	hydroxycinnamoyltransferase 2-like && Q6K638.1 RecName: Full=Hydroxycinnamoyltransferase 2; Short=OsHCT2; AltName: Full=BAHD-like hydroxycinnamoyl transferase HCT2 && PF02458:Transferase family	-
4350406	411.356	299.177	493.219	504.119	620.325	521.182	401.251	548.542	-0.450391	0.0371681	0.956868	LOC4350406	NC_029266.1	14044162	14045788	+	677	protein_coding	60S ribosomal protein L38 && O22860.1 RecName: Full=60S ribosomal protein L38 && -	-
4324220	99.109	96.946	95.6992	176.089	103.232	155.952	97.2514	145.091	-0.576006	0.0371991	0.956868	LOC4324220	NC_029256.1	23923718	23933451	+	2778	protein_coding	amino-acid permease BAT1 homolog, transcript variant X1 && B9EXZ6.1 RecName: Full=Amino-acid permease BAT1 homolog && PF13520:Amino acid permease	-
4327501	26.6422	58.3761	11.0422	0	14.8804	10.0614	32.0202	8.31393	1.93818	0.0372827	0.957675	LOC4327501	NC_029256.1	36177289	36180140	-	2226	protein_coding	laccase-13-like && P0DKK6.1 RecName: Full=Laccase-13; AltName: Full=Benzenediol:oxygen oxidoreductase 13; AltName: Full=Diphenol oxidase 13; AltName: Full=Urishiol oxidase 13; Flags: Precursor >B9FJH4.2 RecName: Full=Laccase-12; AltName: Full=Benzenediol:oxygen oxidoreductase 12; AltName: Full=Diphenol oxidase 12; AltName: Full=Urishiol oxidase 12; Flags: Precursor && PF07732:Multicopper oxidase|…	-
4344188	2199.58	2139.07	2663.01	3029.74	3316.46	2501.27	2333.89	2949.16	-0.337448	0.0373202	0.957675	LOC4344188	NC_029262.1	27941738	27944167	+	1053	protein_coding	elongation factor 1-beta-like && P29545.3 RecName: Full=Elongation factor 1-beta; Short=EF-1-beta; AltName: Full=Elongation factor 1-beta'; Short=EF-1-beta'; AltName: Full=Elongation factor 1B-alpha 2; AltName: Full=eEF-1B alpha 2 && PF00736:EF-1 guanine nucleotide exchange domain	-
4343675	47.956	13.5516	37.7276	5.03113	18.6004	14.086	33.0784	12.5725	1.3919	0.0374623	0.959573	LOC4343675	NC_029262.1	23108500	23111318	+	2711	protein_coding	uncharacterized LOC4343675 && - && -	-
9271856	671.383	502.451	875.096	842.21	880.731	1105.75	682.977	942.897	-0.464515	0.0375409	0.959573	LOC9271856	NC_029258.1	11730717	11731732	-	1016	protein_coding	chaperone protein dnaJ 20, chloroplastic && O66921.1 RecName: Full=Chaperone protein DnaJ 2 && PF00226:DnaJ domain	DnaJ
4340230	100.175	106.328	121.464	170.052	146.013	141.866	109.322	152.644	-0.479567	0.0375839	0.959573	LOC4340230	NC_029261.1	3277616	3279182	+	1567	protein_coding	protein ALP1-like && - && PF13359:DDE superfamily endonuclease	-
4328289	231.254	169.916	285.257	136.847	166.474	174.063	228.809	159.128	0.525131	0.0376006	0.959573	LOC4328289	NC_029257.1	2577209	2594276	+	2043	protein_coding	DNA-binding protein BIN4, transcript variant X1 && Q9FLU1.2 RecName: Full=DNA-binding protein BIN4; AltName: Full=Protein BRASSINOSTEROID INSENSITIVE 4; AltName: Full=Protein MIDGET && -	-
4342040	7.45982	0	5.52111	27.1681	18.6004	7.043	4.32697	17.6038	-2.02208	0.0376188	0.959573	LOC4342040	NC_029261.1	30105905	30106845	-	941	protein_coding	21 kDa protein && P17407.1 RecName: Full=21 kDa protein; AltName: Full=1.2 protein; Flags: Precursor && PF04043:Plant invertase/pectin methylesterase inhibitor	-
9268040	209.941	207.444	276.055	326.017	295.747	299.83	231.146	307.198	-0.408294	0.0377154	0.960327	LOC9268040	NC_029260.1	3008651	3012748	-	1231	lncRNA	uncharacterized LOC9268040 && - && -	-
4337035	193.955	198.062	220.844	133.828	165.544	41.2518	204.287	113.541	0.846387	0.0377384	0.960327	LOC4337035	NC_029259.1	31562559	31567952	+	3347	protein_coding	uncharacterized LOC4337035, transcript variant X6 && - && -	-
4350800	119.357	89.649	92.9387	73.4544	57.6614	69.4238	100.648	66.8465	0.590476	0.0378454	0.961871	LOC4350800	NC_029266.1	22175496	22178936	-	2125	protein_coding	uncharacterized LOC4350800, transcript variant X2 && - && -	-
4351462	62.8756	79.2247	138.028	410.54	86.4921	105.645	93.376	200.892	-1.10313	0.0378892	0.961871	LOC4351462	NC_029267.1	1915773	1917784	+	1012	protein_coding	two-component response regulator ORR10-like && Q2QXY3.2 RecName: Full=Two-component response regulator ORR10; AltName: Full=OsRR10; AltName: Full=OsRRA2 >B8BLZ4.1 RecName: Full=Two-component response regulator ORR10; AltName: Full=Type A response regulator 10; Short=OsRR10 && PF00072:Response regulator receiver domain	Response_reg
4335745	151.328	179.298	115.943	198.226	224.135	201.229	148.856	207.863	-0.484298	0.0380734	0.964826	LOC4335745	NC_029259.1	20077756	20083051	+	2852	protein_coding	acetyl-coenzyme A synthetase, chloroplastic/glyoxysomal && B9DGD6.1 RecName: Full=Acetyl-coenzyme A synthetase, chloroplastic/glyoxysomal; AltName: Full=Acetate--CoA ligase; AltName: Full=Acetyl-CoA synthetase; Flags: Precursor && PF13193:AMP-binding enzyme C-terminal domain|PF00501:AMP-binding enzyme|PF16177:Acetyl-coenzyme A synthetase N-terminus	AMP-binding
4341420	3.19706	3.12729	0	3.01868	17.6704	13.0799	2.10812	11.2563	-2.44566	0.0380812	1	LOC4341420	NC_029261.1	23293256	23294107	-	852	protein_coding	multiprotein-bridging factor 1c && Q9LV58.1 RecName: Full=Multiprotein-bridging factor 1c && PF01381:Helix-turn-helix|PF08523:Multiprotein bridging factor 1	HTH_3
9267788	219.532	216.825	279.736	169.046	199.025	157.964	238.698	175.345	0.445576	0.0381087	0.964826	LOC9267788	NC_029260.1	15092725	15095165	-	2053	lncRNA	uncharacterized LOC9267788, transcript variant X2 && - && -	-
4334762	501.939	457.627	481.257	975.032	583.124	501.059	480.274	686.405	-0.515037	0.0381641	0.964826	LOC4334762	NC_029258.1	35524244	35526395	-	1625	protein_coding	pirin-like protein, transcript variant X2 && Q9SEE4.1 RecName: Full=Pirin-like protein && PF02678:Pirin|PF05726:Pirin C-terminal cupin domain	-
4341817	490.216	427.396	374.515	693.289	544.993	480.936	430.709	573.073	-0.412636	0.0381863	0.964826	LOC4341817	NC_029261.1	27968660	27971548	-	1873	protein_coding	uncharacterized LOC4341817 && - && -	-
4350994	53.2844	41.6972	28.5257	70.4358	66.9616	67.4115	41.1691	68.2696	-0.735048	0.0383034	0.966641	LOC4350994	NC_029266.1	25275956	25278736	+	2781	protein_coding	uncharacterized LOC4350994 && - && -	-
4339799	138.539	111.54	150.91	324.004	130.203	194.186	133.663	216.131	-0.691789	0.0383985	0.967273	LOC4339799	NC_029260.1	29545098	29547461	-	2364	protein_coding	protein ALP1-like && - && PF13359:DDE superfamily endonuclease	-
4324135	105.503	154.28	148.15	179.108	189.725	201.229	135.977	190.02	-0.481353	0.0384191	0.967273	LOC4324135	NC_029256.1	33641733	33650942	+	1938	protein_coding	probable nucleoredoxin 2, transcript variant X3 && Q0JIL1.1 RecName: Full=Probable nucleoredoxin 2; Short=OsNrx2 && PF13905:Thioredoxin-like	-
4331832	1.06569	0	0	6.03735	6.51015	2.01229	0.355229	4.85326	-3.75102	0.0385142	1	LOC4331832	NC_029258.1	4232001	4233052	-	1052	protein_coding	protein TIFY 11a-like && A2XD78.1 RecName: Full=Protein TIFY 11a && PF06200:tify domain|PF09425:Divergent CCT motif	Zim
112936696	272.816	274.159	243.849	205.27	136.713	223.364	263.608	188.449	0.48508	0.038596	0.970583	LOC112936696	NC_029265.1	8846793	8848532	+	854	lncRNA	uncharacterized LOC112936696 && - && -	-
4345126	18.1167	15.6364	17.4835	29.1805	34.4108	35.215	17.0789	32.9354	-0.947526	0.0386552	0.970694	LOC4345126	NC_029263.1	10217656	10220655	-	1998	protein_coding	uncharacterized LOC4345126 && - && -	-
4337742	902.638	826.647	866.814	543.362	626.835	822.018	865.366	664.072	0.382078	0.0387422	0.970694	LOC4337742	NC_029260.1	2165050	2171510	+	4599	protein_coding	ABC transporter B family member 21 && O80725.1 RecName: Full=ABC transporter B family member 4; Short=ABC transporter ABCB.4; Short=AtABCB4; AltName: Full=Multidrug resistance protein 4; AltName: Full=P-glycoprotein 4 && PF00005:ABC transporter|PF00664:ABC transporter transmembrane region	ABC_membrane
4334799	232.32	217.868	373.595	413.558	456.641	319.953	274.594	396.718	-0.529364	0.0387836	0.970694	LOC4334799	NC_029258.1	35822099	35824247	+	849	protein_coding	basic transcription factor 3 && Q9SMW7.1 RecName: Full=Basic transcription factor 3; Short=AtBTF3; AltName: Full=Nascent polypeptide-associated complex subunit beta && PF01849:NAC domain	-
4350075	46.8903	28.1456	73.6148	16.0996	26.9706	30.1843	49.5502	24.4182	1.02362	0.0387849	0.970694	LOC4350075	NC_029266.1	5996349	5997395	+	1047	protein_coding	dirigent protein 19 && - && PF03018:Dirigent-like protein	-
4348212	822.711	816.223	786.758	686.245	571.034	705.306	808.564	654.195	0.305948	0.0388878	0.970694	LOC4348212	NC_029265.1	5693444	5697950	-	4068	protein_coding	probable disease resistance protein At1g58602, transcript variant X2 && Q8W474.4 RecName: Full=Probable disease resistance protein At1g58390 && PF00931:NB-ARC domain	NB-ARC
4332449	0	0	0	4.0249	3.72009	3.01843	0	3.58781	-4.27536	0.0388916	1	LOC4332449	NC_029258.1	9654120	9657029	+	2910	protein_coding	ABC transporter G family member 5-like && Q8H8V7.1 RecName: Full=ABC transporter G family member 5; Short=ABC transporter ABCG.5; Short=OsABCG5; AltName: Full=Protein REDUCED CULM NUMBER 1; AltName: Full=White-brown complex homolog protein 5; Short=OsWBC5 && PF01061:ABC-2 type transporter|PF00005:ABC transporter	ABC2_membrane
4328527	962.316	978.842	1019.56	805.986	714.257	890.436	986.908	803.56	0.297	0.0389153	0.970694	LOC4328527	NC_029257.1	4708492	4716285	+	3494	protein_coding	probable sucrose-phosphate synthase 2 && B7F7B9.2 RecName: Full=Probable sucrose-phosphate synthase 2; AltName: Full=Sucrose phosphate synthase 2F; Short=OsSPS2F; AltName: Full=UDP-glucose-fructose-phosphate glucosyltransferase && PF00534:Glycosyl transferases group 1|PF00862:Sucrose synthase|PF05116:Sucrose-6F-phosphate phosphohydrolase	Glycos_transf_1
4324802	828.04	553.53	583.397	289.793	390.609	626.827	654.989	435.743	0.587894	0.038925	0.970694	LOC4324802	NC_029256.1	36622795	36627664	+	2072	protein_coding	laccase-7-like && Q5N7B4.1 RecName: Full=Laccase-7; AltName: Full=Benzenediol:oxygen oxidoreductase 7; AltName: Full=Diphenol oxidase 7; AltName: Full=Urishiol oxidase 7; Flags: Precursor && PF07732:Multicopper oxidase|PF07731:Multicopper oxidase|PF00394:Multicopper oxidase	-
4339694	235.517	172.001	234.647	263.631	320.858	281.72	214.055	288.736	-0.431562	0.0390131	0.970694	LOC4339694	NC_029260.1	28705387	28708938	-	1902	protein_coding	probable 2-oxoglutarate-dependent dioxygenase AOP1 && Q7XKU5.2 RecName: Full=2-oxoglutarate-dependent dioxygenase DAO; AltName: Full=Protein DIOXYGENASE FOR AUXIN OXIDATION >Q01IX6.1 RecName: Full=2-oxoglutarate-dependent dioxygenase DAO; AltName: Full=Protein DIOXYGENASE FOR AUXIN OXIDATION && PF03171:2OG-Fe(II) oxygenase superfamily	2OG-FeII_Oxy
4336759	1315.06	1114.36	992.879	1486.19	1323.42	1454.88	1140.77	1421.5	-0.317784	0.0390342	0.970694	LOC4336759	NC_029259.1	29275024	29277436	-	2413	protein_coding	scarecrow-like protein 8 && Q9FYR7.1 RecName: Full=Scarecrow-like protein 8; Short=AtSCL8; AltName: Full=GRAS family protein 30; Short=AtGRAS-30 && PF03514:GRAS domain family	GRAS
4325301	5.32844	2.08486	6.44129	24.1494	13.9503	8.04914	4.6182	15.383	-1.72728	0.0390877	0.970694	LOC4325301	NC_029256.1	28921478	28923100	+	1623	protein_coding	mitogen-activated protein kinase kinase kinase 17 && Q40541.1 RecName: Full=Mitogen-activated protein kinase kinase kinase NPK1; AltName: Full=Nicotiana protein kinase 1 && PF00069:Protein kinase domain	Pkinase
4352688	451.852	516.003	433.407	527.262	660.316	587.587	467.087	591.722	-0.342012	0.0391006	0.970694	LOC4352688	NC_029267.1	24957953	24961237	+	939	protein_coding	uncharacterized LOC4352688 && - && PF01466:Skp1 family, dimerisation domain	Skp1
4329920	9.59119	37.5275	18.4037	64.3984	35.3408	43.2641	21.8408	47.6678	-1.12565	0.0392076	0.971131	LOC4329920	NC_029257.1	23742972	23744110	-	1050	protein_coding	chitinase 6-like && Q6K8R2.1 RecName: Full=Chitinase 6; AltName: Full=Pathogenesis related (PR)-3 chitinase 6; Flags: Precursor && PF00182:Chitinase class I|PF00187:Chitin recognition protein	-
4327085	143.868	128.219	157.352	93.5789	112.533	100.614	143.146	102.242	0.485674	0.0392091	0.971131	LOC4327085	NC_029256.1	5768183	5769477	+	995	protein_coding	uncharacterized LOC4327085, transcript variant X1 && - && PF07498:Rho termination factor, N-terminal domain	-
4331810	6227.88	6013.78	7460.86	8103.13	8585.03	7355.91	6567.51	8014.69	-0.287232	0.0394124	0.974304	LOC4331810	NC_029258.1	4094491	4097482	+	1758	protein_coding	elongation factor 1-alpha-like && O64937.2 RecName: Full=Elongation factor 1-alpha; Short=EF-1-alpha && PF03144:Elongation factor Tu domain 2|PF00009:Elongation factor Tu GTP binding domain|PF03143:Elongation factor Tu C-terminal domain	GTP_EFTU
9269942	213.138	213.698	207.042	134.834	184.144	148.909	211.292	155.963	0.436564	0.0394885	0.974304	LOC9269942	NC_029260.1	3771671	3773244	+	1574	protein_coding	E3 ubiquitin-protein ligase ATL41 && Q9SLC3.1 RecName: Full=E3 ubiquitin-protein ligase ATL41; AltName: Full=RING-H2 finger protein ATL41; AltName: Full=RING-type E3 ubiquitin transferase ATL41 && PF13639:Ring finger domain	-
4324183	320.772	426.354	265.933	462.864	505.002	408.494	337.686	458.786	-0.443433	0.0395377	0.974304	LOC4324183	NC_029256.1	26687081	26688797	-	1502	protein_coding	probable WRKY transcription factor 53 && Q9SUP6.1 RecName: Full=Probable WRKY transcription factor 53; AltName: Full=WRKY DNA-binding protein 53 && PF03106:WRKY DNA -binding domain	WRKY
4346790	0	9.38187	133.427	0	0	0	47.6029	0	8.04471	0.0395725	0.974304	LOC4346790	NC_029264.1	10605004	10622213	-	6416	protein_coding	protein ACCELERATED CELL DEATH 6, transcript variant X1 && - && PF12796:Ankyrin repeats (3 copies)|PF13962:Domain of unknown function|PF13857:Ankyrin repeats (many copies)	-
4352839	3539.15	4064.43	4528.23	3514.74	3310.88	3104.96	4043.94	3310.19	0.288992	0.0395992	0.974304	LOC4352839	NC_029267.1	26698649	26703344	-	1538	protein_coding	cysteine synthase-like && Q9XEA6.2 RecName: Full=Cysteine synthase; Short=CSase; AltName: Full=O-acetylserine (thiol)-lyase; Short=OAS-TL; AltName: Full=O-acetylserine sulfhydrylase && PF00291:Pyridoxal-phosphate dependent enzyme	PALP
4338229	578.669	546.233	562.233	759.7	672.406	641.919	562.378	691.342	-0.297799	0.039611	0.974304	LOC4338229	NC_029260.1	9448789	9454471	+	1423	protein_coding	eukaryotic translation initiation factor 3 subunit I && Q38884.2 RecName: Full=Eukaryotic translation initiation factor 3 subunit I; Short=eIF3i; AltName: Full=Eukaryotic translation initiation factor 3 subunit 2; AltName: Full=TGF-beta receptor-interacting protein 1; Short=TRIP-1; AltName: Full=eIF-3-beta; AltName: Full=eIF3 p36 && PF00400:WD domain, G-beta repeat	WD40
4339923	952.725	934.017	1184.28	1211.49	1568.95	1174.17	1023.67	1318.2	-0.364623	0.0397696	0.975129	LOC4339923	NC_029261.1	867471	869885	-	1134	protein_coding	60S ribosomal protein L13-1, transcript variant X1 && P41127.1 RecName: Full=60S ribosomal protein L13-1; AltName: Full=Protein BBC1 homolog && PF01294:Ribosomal protein L13e	-
4346124	187.561	185.553	180.356	288.787	210.185	242.48	184.49	247.151	-0.421359	0.039777	0.975129	LOC4346124	NC_029263.1	26413709	26416065	+	2357	protein_coding	exocyst complex component EXO70B1 && Q9FGH9.1 RecName: Full=Exocyst complex component EXO70B1; Short=AtExo70b1; AltName: Full=Exocyst subunit Exo70 family protein B1 && PF03081:Exo70 exocyst complex subunit	Exo70
9267365	33.0363	80.2671	25.7652	93.5789	81.8419	83.5098	46.3562	86.3102	-0.900101	0.0398065	0.975129	LOC9267365	NC_029258.1	31690375	31694567	-	2620	protein_coding	nuclear pore complex protein NUP58, transcript variant X2 && Q8RWH9.1 RecName: Full=Nuclear pore complex protein NUP58; AltName: Full=Nucleoporin 58; AltName: Full=Protein TRANSCURVATA1 && -	-
4334407	677.778	594.185	825.406	888.497	930.952	844.154	699.123	887.867	-0.344127	0.0398646	0.975129	LOC4334407	NC_029258.1	33045728	33047468	-	869	protein_coding	40S ribosomal protein S18 && P34788.1 RecName: Full=40S ribosomal protein S18 && PF00416:Ribosomal protein S13/S18	-
4346586	305.852	344.002	247.53	434.689	357.129	390.383	299.128	394.067	-0.398621	0.039873	0.975129	LOC4346586	NC_029264.1	5554220	5556384	-	2165	protein_coding	SKP1-like protein 1A && Q39255.1 RecName: Full=SKP1-like protein 1A; Short=SKP1-like 1; AltName: Full=UFO-binding protein 1 && PF01466:Skp1 family, dimerisation domain|PF03931:Skp1 family, tetramerisation domain	Skp1
107280447	469.968	448.245	394.759	349.16	368.289	319.953	437.657	345.801	0.33873	0.0399199	0.975161	LOC107280447	NC_029258.1	19484275	19486594	+	1583	lncRNA	uncharacterized LOC107280447, transcript variant X4 && - && -	-
4343661	0	3.12729	0	7.04358	10.2302	6.03686	1.04243	7.77022	-2.92541	0.0399412	1	LOC4343661	NC_029262.1	22996749	23002058	-	1163	protein_coding	mavicyanin, transcript variant X2 && P80728.1 RecName: Full=Mavicyanin && PF02298:Plastocyanin-like domain	Cu_bind_like
4348846	1528.2	1166.48	1789.76	1858.5	2263.67	1765.78	1494.81	1962.65	-0.392661	0.040005	0.975487	LOC4348846	NC_029265.1	17227370	17229425	-	692	protein_coding	60S ribosomal protein L23 && P49690.3 RecName: Full=60S ribosomal protein L23; AltName: Full=Protein EMBRYO DEFECTIVE 2171 && PF00238:Ribosomal protein L14p/L23e	-
4338497	915.426	957.993	1003	1166.21	1183.92	1090.66	958.807	1146.93	-0.258265	0.0400247	0.975487	LOC4338497	NC_029260.1	16503012	16506632	-	2079	protein_coding	nuclear pore complex protein NUP50B && Q9LW88.1 RecName: Full=Nuclear pore complex protein NUP50B; AltName: Full=Nucleoporin 50B && PF00638:RanBP1 domain|PF08911:NUP50 (Nucleoporin 50 kDa)	-
107276186	22.3794	31.2729	34.967	16.0996	12.0903	15.0921	29.5398	14.4273	1.03865	0.0400777	0.975666	LOC107276186	NC_029258.1	31225048	31232094	-	2518	protein_coding	protein LEO1 homolog, transcript variant X1 && Q9FNQ0.1 RecName: Full=Protein LEO1 homolog; AltName: Full=Protein VERNALIZATION INDEPENDENCE 4 && PF04004:Leo1-like protein	-
112936912	0	0	0	4.0249	1.86004	5.03071	0	3.63855	-4.2933	0.0403077	1	LOC112936912	NC_029266.1	15329406	15330565	+	818	lncRNA	uncharacterized LOC112936912 && - && -	-
4329520	563.749	892.32	420.524	876.422	757.038	1129.9	625.531	921.119	-0.558715	0.040323	0.97804	LOC4329520	NC_029257.1	19251276	19256295	+	3384	protein_coding	chaperone protein ClpD1, chloroplastic-like, transcript variant X1 && Q6H795.1 RecName: Full=Chaperone protein ClpD1, chloroplastic; AltName: Full=ATP-dependent Clp protease ATP-binding subunit ClpD homolog 1; AltName: Full=Casein lytic proteinase D1; Flags: Precursor && PF10431:C-terminal, D2-small domain, of ClpB protein|PF02861:Clp amino terminal domain, pathogenicity island component|PF07724:…	AAA
112936424	15.9853	13.5516	18.4037	4.0249	6.51015	7.043	15.9802	5.85935	1.4476	0.0404013	0.97804	LOC112936424	NC_029264.1	15149184	15154112	+	4623	lncRNA	uncharacterized LOC112936424 && - && -	-
107280707	13.8539	8.33944	22.0844	7.04358	2.79007	4.02457	14.7593	4.6194	1.68642	0.0404333	0.97804	LOC107280707	NC_029259.1	30044464	30045829	+	1195	protein_coding	uncharacterized LOC107280707 && - && -	-
4349343	66.0727	45.8669	58.8918	146.909	58.5914	91.559	56.9438	99.0197	-0.796693	0.0404953	0.97804	LOC4349343	NC_029265.1	21798919	21802615	+	2004	protein_coding	putative glucuronosyltransferase PGSIP8 && Q8VZP6.1 RecName: Full=Putative glucuronosyltransferase PGSIP8; AltName: Full=Glycogenin-like protein 8; AltName: Full=Plant glycogenin-like starch initiation protein 8 && -	-
9268508	224.86	252.268	331.267	353.185	443.621	315.929	269.465	370.911	-0.459973	0.0405234	0.97804	LOC9268508	NC_029264.1	19398850	19401021	+	812	protein_coding	60S ribosomal protein L32-1 && P49211.2 RecName: Full=60S ribosomal protein L32-1 && PF01655:Ribosomal protein L32	-
4336927	14.9196	8.33944	103.981	7.04358	10.2302	20.1229	42.4133	12.4656	1.77175	0.0405341	0.97804	LOC4336927	NC_029259.1	30734648	30739512	-	2086	protein_coding	probable cation transporter HKT7, transcript variant X1 && Q7XPF7.2 RecName: Full=Probable cation transporter HKT7; Short=OsHKT7 && PF02386:Cation transport protein	-
4324215	175.839	226.207	177.596	268.662	247.386	251.536	193.214	255.861	-0.405672	0.0405356	0.97804	LOC4324215	NC_029256.1	23886900	23888339	-	1440	protein_coding	uncharacterized LOC4324215 && - && -	-
4337998	377.254	407.59	360.712	481.982	484.542	452.764	381.852	473.096	-0.309727	0.0405417	0.97804	LOC4337998	NC_029260.1	4998063	4999640	-	1051	protein_coding	probable WRKY transcription factor 50 && Q8VWQ5.1 RecName: Full=Probable WRKY transcription factor 50; AltName: Full=WRKY DNA-binding protein 50 && PF03106:WRKY DNA -binding domain	WRKY
4349612	0	0	3.68074	11.0685	20.4605	1.00614	1.22691	10.845	-3.09558	0.0406216	1	LOC4349612	NC_029266.1	793063	795717	-	1294	protein_coding	probable WRKY transcription factor 33 && Q9LY00.1 RecName: Full=Probable WRKY transcription factor 70; AltName: Full=WRKY DNA-binding protein 70 && PF03106:WRKY DNA -binding domain	WRKY
107280897	18.1167	28.1456	9.20185	3.01868	6.51015	9.05528	18.488	6.1947	1.57255	0.040708	0.979066	LOC107280897	NC_029260.1	554251	556534	-	2284	protein_coding	scarecrow-like protein 9 && O80933.1 RecName: Full=Scarecrow-like protein 9; Short=AtSCL9; AltName: Full=GRAS family protein 13; Short=AtGRAS-13 && PF03514:GRAS domain family	GRAS
4340851	353.808	383.614	380.957	299.855	310.627	280.714	372.793	297.065	0.327568	0.0407579	0.979066	LOC4340851	NC_029261.1	11719048	11730672	-	1994	protein_coding	protein S-acyltransferase 11 && Q9LIH7.1 RecName: Full=Protein S-acyltransferase 11; AltName: Full=Probable palmitoyltransferase At3g18620; AltName: Full=Zinc finger DHHC domain-containing protein At3g18620 && PF01529:DHHC palmitoyltransferase	-
4347619	0	1.04243	0	4.0249	4.65011	5.03071	0.347477	4.56857	-3.66215	0.0407605	1	LOC4347619	NC_029264.1	20399312	20400382	-	1071	protein_coding	dehydration-responsive element-binding protein 1H && Q0J090.1 RecName: Full=Dehydration-responsive element-binding protein 1H; Short=Protein DREB1H >A2Z388.1 RecName: Full=Dehydration-responsive element-binding protein 1H; Short=Protein DREB1H && PF00847:AP2 domain	AP2
4325033	930.346	950.696	1822.89	695.301	874.221	965.897	1234.64	845.14	0.547287	0.0408254	0.979066	LOC4325033	NC_029256.1	39129763	39134853	-	2295	protein_coding	uncharacterized protein At3g49140, transcript variant X1 && - && -	-
107275458	5.32844	2.08486	2.76055	9.05603	12.0903	14.086	3.39128	11.7441	-1.79998	0.0408358	0.979066	LOC107275458	NC_029262.1	5593910	5594710	+	801	protein_coding	ethylene-responsive transcription factor ERN1 && Q6J9S1.1 RecName: Full=Ethylene-responsive transcription factor RAP2-11; AltName: Full=Protein RELATED TO APETALA2 11 && PF00847:AP2 domain	AP2
4330078	1311.86	1296.78	1740.07	1115.9	1248.09	1065.5	1449.57	1143.17	0.342886	0.0408692	0.979066	LOC4330078	NC_029257.1	25488071	25491736	+	3502	protein_coding	receptor kinase-like protein Xa21, transcript variant X2 && Q2R2D5.1 RecName: Full=Receptor kinase-like protein Xa21; Contains: RecName: Full=Receptor kinase-like protein Xa21, processed; Flags: Precursor && PF13855:Leucine rich repeat|PF07714:Protein tyrosine kinase|PF08263:Leucine rich repeat N-terminal domain|PF00069:Protein kinase domain	Pkinase_Tyr
4326672	23.4451	14.594	9.20185	4.0249	7.44018	4.02457	15.747	5.16322	1.5974	0.0408696	0.979066	LOC4326672	NC_029256.1	25256990	25263976	+	2087	protein_coding	glycerol-3-phosphate acyltransferase 1 && Q9SHJ5.1 RecName: Full=Glycerol-3-phosphate acyltransferase 1; Short=AtGPAT1 && PF01553:Acyltransferase	Acyltransferase
4346684	290.933	318.984	232.807	367.272	373.869	354.162	280.908	365.101	-0.379783	0.0409053	0.979066	LOC4346684	NC_029264.1	8194305	8195632	+	1328	protein_coding	uncharacterized LOC4346684 && - && -	-
4326400	951.659	910.041	905.462	803.974	695.657	786.803	922.387	762.145	0.275507	0.0411734	0.979657	LOC4326400	NC_029256.1	42970336	42976882	+	3492	protein_coding	AP3-complex subunit beta-A, transcript variant X1 && Q9M2T1.2 RecName: Full=AP3-complex subunit beta-A; AltName: Full=Adaptor protein complex AP-3 subunit beta-A; AltName: Full=Adaptor-related protein complex 3 subunit beta-A; AltName: Full=Beta-3B-adaptin; AltName: Full=Clathrin assembly protein complex 3 beta-A large chain; AltName: Full=Protein-affected trafficking 2 && PF01602:Adaptin N termi…	-
4347632	108.7	105.285	108.582	73.4544	73.4717	79.4853	107.522	75.4705	0.511029	0.0411948	0.979657	LOC4347632	NC_029264.1	20541184	20548269	-	2799	protein_coding	protein HAPLESS 2-B-like && B9G4M9.1 RecName: Full=Protein HAPLESS 2-B; Flags: Precursor && PF10699:Male gamete fusion factor	-
4342600	838.696	1196.71	841.969	809.005	704.957	692.226	959.125	735.396	0.383039	0.0412179	0.979657	LOC4342600	NC_029262.1	4663397	4667452	-	2548	protein_coding	uncharacterized protein ycf45 && P51281.1 RecName: Full=Uncharacterized protein ycf45; AltName: Full=ORF565 && PF00004:ATPase family associated with various cellular activities (AAA)	AAA
4329757	864.273	996.563	1045.33	1111.88	1414.56	1126.88	968.722	1217.77	-0.330033	0.0412331	0.979657	LOC4329757	NC_029257.1	22151542	22156050	-	1377	protein_coding	NAP1-related protein 2-like && Q69JW2.1 RecName: Full=NAP1-related protein 2; AltName: Full=Protein SET homolog 2 && PF00956:Nucleosome assembly protein (NAP)	-
107275779	72.4668	105.285	77.2955	125.778	140.433	108.663	85.0159	124.958	-0.557145	0.0412518	0.979657	LOC107275779	NC_029262.1	19091128	19094031	-	1812	protein_coding	uncharacterized LOC107275779 && - && PF11321:Protein of unknown function (DUF3123)	-
4327104	223.794	229.335	202.441	302.874	270.636	270.652	218.523	281.388	-0.365447	0.0412546	0.979657	LOC4327104	NC_029256.1	8291323	8296216	+	1452	protein_coding	50S ribosomal protein L3-2, chloroplastic && Q9LRN8.1 RecName: Full=50S ribosomal protein L3-2, chloroplastic; Flags: Precursor && PF00297:Ribosomal protein L3	-
4338445	141.736	136.558	178.516	97.6038	119.043	108.663	152.27	108.437	0.490785	0.0413667	0.979657	LOC4338445	NC_029260.1	15556057	15560450	+	2154	protein_coding	CBL-interacting protein kinase 18-like && Q5W736.1 RecName: Full=CBL-interacting protein kinase 18; AltName: Full=OsCIPK18 && -	-
4323904	561.618	637.967	633.087	765.737	781.219	696.251	610.891	747.735	-0.291431	0.0413815	0.979657	LOC4323904	NC_029256.1	11249629	11251300	-	644	protein_coding	60S ribosomal protein L29-1 && Q9M7X7.1 RecName: Full=60S ribosomal protein L29-1 && -	-
4338602	993.221	1006.99	1003	1237.66	1517.8	1051.42	1001.07	1268.96	-0.342371	0.041406	0.979657	LOC4338602	NC_029260.1	18012285	18014182	+	910	protein_coding	nascent polypeptide-associated complex subunit alpha-like protein 1 && Q9M612.1 RecName: Full=Nascent polypeptide-associated complex subunit alpha-like protein; Short=NAC-alpha-like protein; AltName: Full=Alpha-NAC-like protein && PF01849:NAC domain	-
9270322	199.284	184.51	214.403	151.94	113.463	167.02	199.399	144.141	0.470164	0.0414242	0.979657	LOC9270322	NC_029260.1	27592280	27598892	-	5844	protein_coding	uncharacterized LOC9270322, transcript variant X4 && - && -	-
4343923	868.536	876.683	1176.92	791.899	717.047	786.803	974.045	765.25	0.348859	0.0414603	0.979657	LOC4343923	NC_029262.1	25563430	25567870	+	3579	protein_coding	protein WEAK CHLOROPLAST MOVEMENT UNDER BLUE LIGHT 1, transcript variant X3 && O48724.1 RecName: Full=Protein WEAK CHLOROPLAST MOVEMENT UNDER BLUE LIGHT 1; Short=Protein WEB1 && PF05701:Weak chloroplast movement under blue light	-
4349881	1.06569	0	2.76055	29.1805	0.930022	3.01843	1.27541	11.043	-3.08434	0.0414905	1	LOC4349881	NC_029266.1	3307457	3309929	-	1217	protein_coding	ethylene-responsive transcription factor ERF110 && Q70II3.2 RecName: Full=Ethylene-responsive transcription factor ERF110 && PF00847:AP2 domain	AP2
4339823	1061.43	1226.94	1232.13	1407.71	1636.84	1304.97	1173.5	1449.84	-0.30507	0.0415082	0.979657	LOC4339823	NC_029260.1	29753546	29756328	-	1266	protein_coding	histone deacetylase HDT2 && Q9M4U5.1 RecName: Full=Histone deacetylase HDT2; AltName: Full=Histone deacetylase 2b; Short=HD2b; AltName: Full=Zm-HD2b && -	-
4331454	249.371	192.85	222.685	292.811	263.196	319.953	221.635	291.987	-0.397432	0.0415649	0.979657	LOC4331454	NC_029258.1	1405629	1408886	+	3258	protein_coding	probable receptor-like protein kinase At5g24010 && Q9FLW0.1 RecName: Full=Probable receptor-like protein kinase At5g24010; Flags: Precursor && PF07714:Protein tyrosine kinase|PF12819:Carbohydrate-binding protein of the ER	Pkinase_Tyr
4330413	15980	15442.6	15611.9	14864	12403.7	11761.8	15678.1	13009.8	0.269161	0.0415723	0.979657	LOC4330413	NC_029257.1	28701809	28704380	+	1790	protein_coding	phosphoribulokinase, chloroplastic && P26302.1 RecName: Full=Phosphoribulokinase, chloroplastic; Short=PRK; Short=PRKase; AltName: Full=Phosphopentokinase; Flags: Precursor && PF00485:Phosphoribulokinase / Uridine kinase family	-
4340428	731.062	1034.09	945.03	603.735	663.106	804.914	903.394	690.585	0.387823	0.0417175	0.981272	LOC4340428	NC_029261.1	5276589	5286150	-	1858	protein_coding	choline/ethanolaminephosphotransferase 1 && O82567.1 RecName: Full=Choline/ethanolaminephosphotransferase 1; AltName: Full=Aminoalcohol phosphotransferase 1; Short=AtAAPT1 && -	-
4325295	615.968	709.895	628.486	751.65	829.58	802.902	651.45	794.711	-0.287076	0.0417328	0.981272	LOC4325295	NC_029256.1	28881468	28882969	-	1502	protein_coding	uncharacterized LOC4325295 && - && -	-
4338115	346.349	322.111	233.727	408.527	516.162	331.021	300.729	418.57	-0.478747	0.0419174	0.983759	LOC4338115	NC_029260.1	7168813	7169618	-	806	lncRNA	uncharacterized LOC4338115 && - && -	-
4344696	439.063	411.76	599.96	615.81	642.645	629.845	483.595	629.433	-0.379061	0.0419307	0.983759	LOC4344696	NC_029263.1	3293116	3295956	+	747	protein_coding	60S ribosomal protein L34 && P40590.1 RecName: Full=60S ribosomal protein L34 [Pisum sativum] && PF01199:Ribosomal protein L34e	-
107279871	42.6275	30.2305	62.5726	20.1245	29.7607	21.129	45.1435	23.6714	0.932542	0.0421433	0.986832	LOC107279871	NC_029256.1	33671947	33674914	-	2795	lncRNA	uncharacterized LOC107279871 && - && -	-
4325067	15.9853	26.0607	26.6854	122.759	17.6704	34.2088	22.9105	58.2129	-1.34213	0.0421679	0.986832	LOC4325067	NC_029256.1	37238921	37240718	+	1798	protein_coding	hevamine-A && P23472.2 RecName: Full=Hevamine-A; Includes: RecName: Full=Chitinase; Includes: RecName: Full=Lysozyme; Flags: Precursor && PF00704:Glycosyl hydrolases family 18	-
9267146	28.7736	99.0308	41.4083	180.114	43.711	142.872	56.4042	122.233	-1.11566	0.0422004	0.986832	LOC9267146	NC_029256.1	12804486	12810202	+	1674	protein_coding	GDSL esterase/lipase LIP-4, transcript variant X1 && Q9FXB6.1 RecName: Full=GDSL esterase/lipase LIP-4; AltName: Full=Extracellular lipase LIP-4; Flags: Precursor && PF00657:GDSL-like Lipase/Acylhydrolase	Lipase_GDSL
107275824	0	0	0.920185	10.0623	2.79007	2.01229	0.306728	4.95487	-3.77711	0.042366	1	LOC107275824	NC_029265.1	4290737	4294905	-	1406	protein_coding	WAT1-related protein At5g64700 && Q9FGG3.1 RecName: Full=WAT1-related protein At5g64700 && PF00892:EamA-like transporter family	DUF6
4344770	327.166	272.074	378.196	263.631	238.086	241.474	325.812	247.73	0.396548	0.0424183	0.988571	LOC4344770	NC_029263.1	4147046	4152794	-	4648	protein_coding	disease resistance protein PIK6-NP-like, transcript variant X2 && Q38834.2 RecName: Full=Disease resistance RPP13-like protein 4; AltName: Full=Disease resistance protein ZAR1; AltName: Full=Protein HOPZ-ACTIVATED RESISTANCE 1 && PF00931:NB-ARC domain	NB-ARC
4339266	164.116	236.632	197.84	625.872	155.314	282.726	199.529	354.637	-0.829197	0.0425312	0.988571	LOC4339266	NC_029260.1	25158981	25163412	+	2625	protein_coding	jacalin-related lectin 3, transcript variant X1 && F4HQX1.1 RecName: Full=Jacalin-related lectin 3; AltName: Full=Mannose-binding lectin superfamily protein && -	-
4348804	797.135	843.326	863.133	1312.12	1041.62	871.319	834.531	1075.02	-0.365152	0.0425563	0.988571	LOC4348804	NC_029265.1	16775389	16779643	+	1914	protein_coding	3-ketoacyl-CoA thiolase 2, peroxisomal && Q56WD9.2 RecName: Full=3-ketoacyl-CoA thiolase 2, peroxisomal; AltName: Full=Acetyl-CoA acyltransferase 2; AltName: Full=Beta-ketothiolase 2; AltName: Full=Peroxisomal 3-oxoacyl-CoA thiolase 2; AltName: Full=Peroxisome defective protein 1; Flags: Precursor && PF00108:Thiolase, N-terminal domain|PF02803:Thiolase, C-terminal domain	Thiolase_N
9272191	41.5618	48.9942	46.9294	27.1681	25.1106	28.172	45.8285	26.8169	0.774429	0.0425745	0.988571	LOC9272191	NC_029262.1	16660053	16670338	+	4395	protein_coding	DNA-directed primase/polymerase protein, transcript variant X4 && P0CD19.1 RecName: Full=NAD(P)H-quinone oxidoreductase subunit 2 B, chloroplastic; AltName: Full=NAD(P)H dehydrogenase, subunit 2 B; AltName: Full=NADH-plastoquinone oxidoreductase subunit 2 B >P0CD21.1 RecName: Full=NAD(P)H-quinone oxidoreductase subunit 2 B, chloroplastic; AltName: Full=NAD(P)H dehydrogenase, subunit 2 B; AltName:…	-
4342469	2345.58	2081.73	2344.63	1953.08	1738.21	1967.01	2257.31	1886.1	0.259399	0.0425895	0.988571	LOC4342469	NC_029262.1	3412871	3424507	+	3950	protein_coding	ubiquitin carboxyl-terminal hydrolase 12, transcript variant X1 && Q84WU2.1 RecName: Full=Ubiquitin carboxyl-terminal hydrolase 13; AltName: Full=Deubiquitinating enzyme 13; Short=AtUBP13; AltName: Full=Ubiquitin thioesterase 13; AltName: Full=Ubiquitin-specific-processing protease 13 && PF14533:Ubiquitin-specific protease C-terminal|PF12436:ICP0-binding domain of Ubiquitin-specific protease 7|PF…	UCH
9270748	101.24	87.5641	94.779	53.3299	65.1015	72.4423	94.5278	63.6246	0.570807	0.0426473	0.988571	LOC9270748	NC_029266.1	7752921	7762447	-	4478	protein_coding	protein STICHEL, transcript variant X1 && O64728.2 RecName: Full=Protein STICHEL && PF12169:DNA polymerase III subunits gamma and tau domain III|PF13177:DNA polymerase III, delta subunit	-
107275248	181.167	206.401	141.708	218.351	244.596	255.56	176.426	239.502	-0.443007	0.0426657	0.988571	LOC107275248	NC_029257.1	22975538	22976653	-	997	protein_coding	anaphase-promoting complex subunit 15 && - && PF15243:Anaphase-promoting complex subunit 15	-
4327905	816.317	739.083	838.288	1486.19	748.668	1099.71	797.896	1111.53	-0.477913	0.0426678	0.988571	LOC4327905	NC_029256.1	10133862	10135328	+	1467	protein_coding	protein TsetseEP && - && -	-
9271323	5189.9	4327.13	5487.98	4057.1	3889.35	4388.79	5001.67	4111.75	0.282768	0.0426915	0.988571	LOC9271323	NC_029263.1	6032176	6039072	+	3476	protein_coding	probable LRR receptor-like serine/threonine-protein kinase At1g56130, transcript variant X1 && C0LGH3.2 RecName: Full=Probable LRR receptor-like serine/threonine-protein kinase At1g56140; Flags: Precursor && PF11721:Di-glucose binding within endoplasmic reticulum|PF07714:Protein tyrosine kinase	Pkinase_Tyr
4344509	30.9049	40.6548	21.1643	33.2054	93.0022	55.3378	30.908	60.5152	-0.974838	0.042798	0.989467	LOC4344509	NC_029263.1	768339	770913	-	2217	protein_coding	probable L-gulonolactone oxidase 4 && O81032.1 RecName: Full=Probable L-gulonolactone oxidase 6; Short=AtGulLO6; Flags: Precursor && PF01565:FAD binding domain|PF04030:D-arabinono-1,4-lactone oxidase	FAD_binding_4
4344437	1033.72	1068.49	1083.06	953.901	759.828	889.43	1061.76	867.72	0.291594	0.0428228	0.989467	LOC4344437	NC_029263.1	228195	232308	+	2295	protein_coding	receptor homology region, transmembrane domain- and RING domain-containing protein 2-like && Q69U49.2 RecName: Full=Receptor homology region, transmembrane domain- and RING domain-containing protein 2; Short=OsRMR2; Flags: Precursor && PF02225:PA domain|PF13639:Ring finger domain	-
4339431	691.631	1045.56	895.34	612.791	780.289	589.6	877.509	660.893	0.408797	0.0429121	0.990457	LOC4339431	NC_029260.1	26507594	26510246	+	1234	protein_coding	uncharacterized membrane protein YuiD && O32107.1 RecName: Full=Uncharacterized membrane protein YuiD && PF02681:Divergent PAP2 family	-
9270759	458.246	399.251	422.365	316.961	333.878	368.248	426.62	339.696	0.328629	0.0429913	0.991214	LOC9270759	NC_029260.1	13057060	13060347	-	1307	protein_coding	uncharacterized LOC9270759, transcript variant X2 && - && PF02517:CAAX protease self-immunity	-
4350582	0	1.04243	0.920185	3.01868	7.44018	7.043	0.654205	5.83395	-3.13639	0.0430589	1	LOC4350582	NC_029266.1	18409095	18421288	-	6574	protein_coding	uncharacterized LOC4350582 && - && -	-
4334688	626.624	627.543	680.017	769.762	773.778	780.767	644.728	774.769	-0.26463	0.0431774	0.992248	LOC4334688	NC_029258.1	35029074	35031804	-	1546	protein_coding	probable RNA 3'-terminal phosphate cyclase-like protein && Q9C578.1 RecName: Full=Probable RNA 3'-terminal phosphate cyclase-like protein && PF05189:RNA 3'-terminal phosphate cyclase (RTC), insert domain|PF01137:RNA 3'-terminal phosphate cyclase	-
4334617	60.7442	41.6972	93.8589	114.71	71.6117	158.971	65.4334	115.097	-0.810295	0.0432268	0.992248	LOC4334617	NC_029258.1	34567070	34568091	-	917	protein_coding	Bowman-Birk type trypsin inhibitor && P81713.1 RecName: Full=Bowman-Birk type trypsin inhibitor; Short=WTI && PF00228:Bowman-Birk serine protease inhibitor family	-
4339246	207.809	203.274	209.802	297.843	223.205	303.855	206.962	274.968	-0.408902	0.043238	0.992248	LOC4339246	NC_029260.1	24738669	24742546	-	2928	protein_coding	H/ACA ribonucleoprotein complex non-core subunit NAF1 && Q52KK4.1 RecName: Full=H/ACA ribonucleoprotein complex non-core subunit NAF1 && -	-
4326897	838.696	824.562	721.425	661.09	565.453	693.232	794.894	639.925	0.312798	0.0432896	0.992248	LOC4326897	NC_029256.1	32241233	32250123	+	3754	protein_coding	uncharacterized LOC4326897 && - && PF07744:SPOC domain|PF13893:RNA recognition motif. (a.k.a. RRM, RBD, or RNP domain)	-
9272429	459.311	447.202	438.928	358.216	332.018	391.389	448.481	360.541	0.315139	0.0433046	0.992248	LOC9272429	NC_029266.1	26542842	26549301	+	3319	protein_coding	auxilin-related protein 2 && Q0WQ57.1 RecName: Full=Auxilin-related protein 2 && -	-
107276465	216.335	176.171	126.065	216.338	231.576	294.8	172.857	247.571	-0.5203	0.043315	0.992248	LOC107276465	NC_029257.1	5554539	5556433	+	1895	protein_coding	uncharacterized LOC107276465 && - && PF00931:NB-ARC domain	NB-ARC
4337922	700.157	863.132	698.42	596.691	637.995	584.569	753.903	606.418	0.313612	0.0434709	0.992523	LOC4337922	NC_029260.1	4096766	4100778	-	1344	protein_coding	5-amino-6-(5-phospho-D-ribitylamino)uracil phosphatase, chloroplastic && - && PF13419:Haloacid dehalogenase-like hydrolase	-
4342400	13.8539	13.5516	23.0046	2.01245	10.2302	4.02457	16.8034	5.42242	1.62386	0.0435062	0.992523	LOC4342400	NC_029262.1	2488773	2490981	+	2209	protein_coding	anthocyanidin 3-O-glucosyltransferase && P16166.1 RecName: Full=Anthocyanidin 3-O-glucosyltransferase; AltName: Full=Bronze-1; AltName: Full=Bz-McC allele; AltName: Full=Flavonol 3-O-glucosyltransferase; AltName: Full=UDP-glucose flavonoid 3-O-glucosyltransferase && PF00201:UDP-glucoronosyl and UDP-glucosyl transferase	UDPGT
4341323	138.539	139.686	154.591	74.4607	98.5823	124.762	144.272	99.2682	0.54008	0.0435066	0.992523	LOC4341323	NC_029261.1	21734400	21747974	-	2495	protein_coding	UDP-glycosyltransferase TURAN, transcript variant X4 && Q8L7M0.1 RecName: Full=UDP-glycosyltransferase TURAN && PF13692:Glycosyl transferases group 1	-
4324699	183.298	166.789	219.924	92.5727	154.384	145.891	190.004	130.949	0.53708	0.0435129	0.992523	LOC4324699	NC_029256.1	30003416	30005944	+	1035	protein_coding	protein SODIUM POTASSIUM ROOT DEFECTIVE 2 && Q58FZ0.1 RecName: Full=Protein SODIUM POTASSIUM ROOT DEFECTIVE 2; Short=NaKR2; AltName: Full=Heavy metal-associated plant protein 3; Short=AtHPP03 && PF00403:Heavy-metal-associated domain	HMA
4328832	5.32844	15.6364	6.44129	0	3.72009	1.00614	9.13539	1.57541	2.51124	0.0436414	1	LOC4328832	NC_029257.1	7751268	7753744	+	1622	protein_coding	peroxidase P7 && Q9FLC0.1 RecName: Full=Peroxidase 52; Short=Atperox P52; AltName: Full=ATP49; Flags: Precursor && PF00141:Peroxidase	-
4331742	200.349	189.722	253.051	273.693	348.758	252.542	214.374	291.664	-0.443403	0.0436765	0.993284	LOC4331742	NC_029258.1	3629784	3631218	+	489	protein_coding	40S ribosomal protein S28 && P46302.1 RecName: Full=40S ribosomal protein S28 && PF01200:Ribosomal protein S28e	-
4329766	5282.61	4996.37	3686.26	4185.9	3623.37	2636.09	4655.08	3481.79	0.41887	0.0437014	0.993284	LOC4329766	NC_029257.1	22234381	22235446	-	920	protein_coding	photosynthetic NDH subunit of lumenal location 2, chloroplastic && Q9XI73.1 RecName: Full=Photosynthetic NDH subunit of lumenal location 2, chloroplastic; AltName: Full=PsbQ-like protein 1; Flags: Precursor && PF05757:Oxygen evolving enhancer protein 3 (PsbQ)	-
4347685	278.145	92.7763	480.336	102.635	148.804	194.186	283.752	148.541	0.934706	0.043715	0.993284	LOC4347685	NC_029264.1	20976455	20980645	-	2119	protein_coding	endoglucanase 24-like && Q69SG5.1 RecName: Full=Endoglucanase 24; AltName: Full=Endo-1,4-beta glucanase 24; Flags: Precursor && -	-
4331585	898.375	772.441	1014.96	829.129	488.262	666.066	895.26	661.152	0.438007	0.0437324	0.993284	LOC4331585	NC_029258.1	2367836	2374429	+	5457	protein_coding	ABC transporter C family member 13-like && Q10RX7.1 RecName: Full=ABC transporter C family member 13; Short=OsABCC13; AltName: Full=Multidrug resistance-associated protein 13; Short=OsMRP13; AltName: Full=OsMRP5; AltName: Full=Protein LOW PHYTIC ACID 2 >A2XCD4.1 RecName: Full=ABC transporter C family member 13; Short=OsABCC13; AltName: Full=Multidrug resistance-associated protein 13; Short=OsMRP1…	-
4335762	517.924	672.367	502.421	860.322	763.548	605.698	564.237	743.189	-0.397824	0.0437948	0.993496	LOC4335762	NC_029259.1	20229018	20231168	-	672	protein_coding	DNA-binding protein S1FA1-like && P42553.1 RecName: Full=DNA-binding protein S1FA1 && -	-
4336017	395.37	339.832	396.6	193.195	349.688	267.634	377.267	270.172	0.480907	0.043928	0.993496	LOC4336017	NC_029259.1	22744073	22748074	+	1985	protein_coding	sugar transport protein MST1-like && Q93Y91.1 RecName: Full=Sugar transport protein 5; AltName: Full=Hexose transporter 5 && PF00083:Sugar (and other) transporter	Sugar_tr
4345978	51.153	32.3153	108.582	17.1058	30.6907	43.2641	64.0167	30.3536	1.07991	0.0439659	0.993496	LOC4345978	NC_029263.1	25015784	25017360	-	1577	protein_coding	DNA damage-repair/toleration protein DRT100 && Q00874.2 RecName: Full=DNA-damage-repair/toleration protein DRT100; Flags: Precursor && PF08263:Leucine rich repeat N-terminal domain|PF13855:Leucine rich repeat	LRRNT_2
4328655	1644.36	1466.7	1560.63	1351.36	1027.67	1365.34	1557.23	1248.12	0.319489	0.0439661	0.993496	LOC4328655	NC_029257.1	5709421	5732261	-	6231	protein_coding	nuclear pore complex protein NUP205, transcript variant X2 && F4KBW6.1 RecName: Full=Nuclear pore complex protein NUP205; AltName: Full=Nucleoporin 205; AltName: Full=Protein EMBRYO DEFECTIVE 3142 && PF11894:Nuclear pore complex scaffold, nucleoporins 186/192/205	-
4336613	33.0363	7.29701	45.0891	5.03113	17.6704	5.03071	28.4741	9.24409	1.6185	0.0439744	0.993496	LOC4336613	NC_029259.1	27732603	27735803	+	1248	protein_coding	vesicle-associated protein 1-3 && Q84WW5.1 RecName: Full=Vesicle-associated protein 1-3; AltName: Full=Plant VAP homolog 13; Short=AtPVA13; AltName: Full=VAMP-associated protein 1-3; Contains: RecName: Full=Vesicle-associated protein 1-3, N-terminally processed && PF00635:MSP (Major sperm protein) domain	Motile_Sperm
112939503	14.9196	17.7213	17.4835	8.0498	5.58013	6.03686	16.7081	6.5556	1.35286	0.0441674	0.994462	LOC112939503	NC_029261.1	6785139	6785242	+	104	snoRNA	small nucleolar RNA R44/J54/Z268 family && - && -	-
112936208	34.102	39.6123	30.3661	22.137	13.0203	19.1167	34.6935	18.0913	0.9413	0.0442268	0.994462	LOC112936208	NC_029263.1	20395487	20399211	+	2593	protein_coding	disease resistance protein RPM1-like && Q39214.1 RecName: Full=Disease resistance protein RPM1; AltName: Full=Resistance to Pseudomonas syringae protein 3 && PF12799:Leucine Rich repeats (2 copies)	-
4342345	173.707	191.807	190.478	147.915	128.343	141.866	185.331	139.375	0.412236	0.0442745	0.994462	LOC4342345	NC_029262.1	1812362	1816103	-	3549	protein_coding	leucine-rich repeat receptor-like serine/threonine-protein kinase BAM1, transcript variant X2 && O49545.1 RecName: Full=Leucine-rich repeat receptor-like serine/threonine-protein kinase BAM1; AltName: Full=Protein BARELY ANY MERISTEM 1; Flags: Precursor && PF00069:Protein kinase domain|PF08263:Leucine rich repeat N-terminal domain|PF13855:Leucine rich repeat	Pkinase
4324372	156.656	18.7637	46.0092	39.2428	14.8804	32.1966	73.8097	28.7732	1.35942	0.0443381	0.994462	LOC4324372	NC_029256.1	9094696	9102780	+	5858	protein_coding	uncharacterized LOC4324372, transcript variant X7 && - && -	-
4347264	46.8903	28.1456	12.8826	59.3673	66.9616	46.2826	29.3062	57.5371	-0.981531	0.0443562	0.994462	LOC4347264	NC_029264.1	17302786	17305739	-	2282	lncRNA	uncharacterized LOC4347264 && P27939.2 RecName: Full=Alpha-amylase isozyme 3C; AltName: Full=1,4-alpha-D-glucan glucanohydrolase; Flags: Precursor && PF07821:Alpha-amylase C-terminal beta-sheet domain|PF00128:Alpha amylase, catalytic domain	-
4331390	301.59	354.426	308.262	482.988	457.571	334.039	321.426	424.866	-0.402939	0.0443845	0.994462	LOC4331390	NC_029258.1	848032	849189	-	1158	protein_coding	mitochondrial import inner membrane translocase subunit TIM23-2 && Q38820.1 RecName: Full=Mitochondrial import inner membrane translocase subunit TIM23-2 && PF02466:Tim17/Tim22/Tim23/Pmp24 family	-
4345385	1568.69	1837.8	773.875	2239.86	1867.48	1990.15	1393.46	2032.5	-0.54493	0.0444084	0.994462	LOC4345385	NC_029263.1	16892321	16896444	+	1431	protein_coding	pirin-like protein, transcript variant X2 && Q9SEE4.1 RecName: Full=Pirin-like protein && PF02678:Pirin|PF05726:Pirin C-terminal cupin domain	-
4338112	100.175	134.473	188.638	92.5727	106.023	78.4791	141.095	92.3581	0.613009	0.0444348	0.994462	LOC4338112	NC_029260.1	7134204	7135607	-	1216	transcribed_pseudogene	BURP domain-containing protein 2-like && Q6I5B3.1 RecName: Full=BURP domain-containing protein 1; Short=OsBURP01; Flags: Precursor && PF03181:BURP domain	-
4325584	283.473	448.245	190.478	494.056	479.891	401.451	307.399	458.466	-0.577935	0.0444817	0.994462	LOC4325584	NC_029256.1	29820735	29821880	+	1024	protein_coding	putative methyltransferase DDB_G0268948 && - && PF08241:Methyltransferase domain	Methyltransf_11
4345268	261.094	279.371	306.422	201.245	229.715	226.382	282.295	219.114	0.366078	0.0445056	0.994462	LOC4345268	NC_029263.1	14078932	14082501	-	2307	protein_coding	4-hydroxybenzoate polyprenyltransferase, mitochondrial && Q93YP7.1 RecName: Full=4-hydroxybenzoate polyprenyltransferase, mitochondrial; Short=4-HB polyprenyltransferase; Short=4HPT; AltName: Full=4-hydroxybenzoate nonaprenyltransferase; AltName: Full=Para-hydroxybenzoate--polyprenyltransferase; Short=PHB:PPT; Short=PHB:polyprenyltransferase; AltName: Full=Polyprenyltransferase 1; Short=AtPPT1; F…	UbiA
4329136	1214.88	1212.35	1269.86	1128.98	776.568	1012.18	1232.36	972.577	0.341979	0.0445889	0.994462	LOC4329136	NC_029257.1	12384526	12395311	+	5881	protein_coding	uncharacterized LOC4329136, transcript variant X2 && Q96GN5.2 RecName: Full=Cell division cycle-associated 7-like protein; AltName: Full=Protein JPO2; AltName: Full=Transcription factor RAM2 && PF10497:Zinc-finger domain of monoamine-oxidase A repressor R1	-
9271386	301.59	251.226	328.506	217.345	214.835	242.48	293.774	224.887	0.386645	0.0445996	0.994462	LOC9271386	NC_029258.1	666768	674059	+	4002	transcribed_pseudogene	valine--tRNA ligase, mitochondrial 1-like && P93736.2 RecName: Full=Valine--tRNA ligase, mitochondrial 1; AltName: Full=AtSYV1; AltName: Full=Protein TWIN 2; AltName: Full=Valyl-tRNA synthetase; Short=ValRS; Flags: Precursor && -	-
4338388	1043.31	1169.61	993.8	971.007	828.65	806.926	1068.9	868.861	0.298829	0.0446501	0.994462	LOC4338388	NC_029260.1	14498766	14506872	-	3501	protein_coding	pentatricopeptide repeat-containing protein At5g67570, chloroplastic, transcript variant X1 && Q9FJW6.2 RecName: Full=Pentatricopeptide repeat-containing protein At5g67570, chloroplastic; AltName: Full=Protein DELAYED GREENING 1; AltName: Full=Protein EMBRYO DEFECTIVE 1408; Flags: Precursor && -	-
107277220	301.59	320.026	265.933	475.944	361.779	336.052	295.85	391.258	-0.403718	0.0446693	0.994462	LOC107277220	NC_029265.1	12890225	12894642	-	1667	protein_coding	red chlorophyll catabolite reductase, transcript variant X2 && Q9MTQ6.1 RecName: Full=Red chlorophyll catabolite reductase; Short=RCC reductase; AltName: Full=HvRCCR && PF06405:Red chlorophyll catabolite reductase (RCC reductase)	-
107277027	4.26275	5.21215	9.20185	34.2117	11.1603	11.0676	6.22558	18.8132	-1.58332	0.04479	0.996112	LOC107277027	NC_029263.1	25395121	25397913	+	1267	protein_coding	uncharacterized LOC107277027 && - && -	-
4348591	52.2187	71.9277	52.4505	70.4358	100.442	102.627	58.8656	91.1682	-0.632897	0.0448683	0.996813	LOC4348591	NC_029265.1	13940036	13941282	-	1045	protein_coding	uncharacterized endoplasmic reticulum membrane protein C16E8.02 && - && PF06127:Protein of unknown function (DUF962)	-
4333236	1336.37	1361.41	1152.99	945.852	1079.76	1122.86	1283.59	1049.49	0.2901	0.0449615	0.99697	LOC4333236	NC_029258.1	19528083	19531691	+	2021	lncRNA	uncharacterized LOC4333236, transcript variant X1 && - && -	-
4352601	814.186	698.428	926.626	581.598	620.325	720.398	813.08	640.774	0.344147	0.0449687	0.99697	LOC4352601	NC_029267.1	23701541	23712918	+	4836	protein_coding	uncharacterized LOC4352601, transcript variant X1 && Q8TB72.2 RecName: Full=Pumilio homolog 2; Short=Pumilio-2 && PF00806:Pumilio-family RNA binding repeat	PUF
4340441	0	0	0.920185	6.03735	1.86004	6.03686	0.306728	4.64475	-3.68281	0.0450227	1	LOC4340441	NC_029261.1	5431412	5432140	+	729	protein_coding	uncharacterized LOC4340441 && - && -	-
4325314	339.954	383.614	370.834	317.967	255.756	285.744	364.801	286.489	0.349468	0.0451471	0.996991	LOC4325314	NC_029256.1	24239144	24245359	-	4511	protein_coding	pentatricopeptide repeat-containing protein At3g54980, mitochondrial, transcript variant X4 && - && PF13041:PPR repeat family	-
4341747	250.437	218.91	238.328	255.581	330.158	344.101	235.892	309.947	-0.394189	0.0451842	0.996991	LOC4341747	NC_029261.1	27262790	27264957	+	687	protein_coding	diphthamide biosynthesis protein 3, transcript variant X2 && Q3E840.1 RecName: Full=Diphthamide biosynthesis protein 3; AltName: Full=Kluyveromyces lactis toxin-insensitive protein 11 && PF05207:CSL zinc finger	-
107276822	355.94	308.559	353.351	258.6	252.036	289.769	339.283	266.802	0.347333	0.0452296	0.996991	LOC107276822	NC_029267.1	7195170	7199456	+	2953	protein_coding	uncharacterized LOC107276822, transcript variant X3 && - && PF03004:Plant transposase (Ptta/En/Spm family)	-
4331602	796.069	764.101	704.862	662.096	572.894	621.796	755.01	618.929	0.286611	0.0452662	0.996991	LOC4331602	NC_029258.1	2513619	2526008	-	4707	protein_coding	uncharacterized LOC4331602 && - && PF02141:DENN (AEX-3) domain|PF03456:uDENN domain	DENN
9268762	471.034	450.33	352.431	525.249	626.835	496.028	424.598	549.371	-0.37311	0.0453152	0.996991	LOC9268762	NC_029257.1	5179639	5182119	+	2481	protein_coding	protein LYK5 && O22808.1 RecName: Full=Protein LYK5; AltName: Full=LysM domain receptor-like kinase 5; AltName: Full=LysM-containing receptor-like kinase 5; Flags: Precursor && PF00069:Protein kinase domain|PF01476:LysM domain	Pkinase
4337409	315.444	389.869	346.91	248.538	266.916	301.843	350.741	272.432	0.364676	0.0453334	0.996991	LOC4337409	NC_029259.1	34626280	34630623	-	2347	protein_coding	HBS1-like protein && Q5R6Y0.1 RecName: Full=HBS1-like protein && PF03143:Elongation factor Tu C-terminal domain|PF00009:Elongation factor Tu GTP binding domain	GTP_EFTU
4340887	189.692	202.231	198.76	253.569	296.677	225.376	196.895	258.541	-0.393566	0.0453352	0.996991	LOC4340887	NC_029261.1	12412509	12415279	+	770	protein_coding	60S ribosomal protein L31 && Q9M573.1 RecName: Full=60S ribosomal protein L31 && PF01198:Ribosomal protein L31e	Ribosomal_L31e
4345359	1163.73	877.726	919.265	1168.23	1466.64	1146	986.907	1260.29	-0.353253	0.0453433	0.996991	LOC4345359	NC_029263.1	16307641	16310174	-	2425	protein_coding	uncharacterized LOC4345359 && - && PF03140:Plant protein of unknown function	-
4332823	1359.82	1291.57	1324.15	1103.83	896.541	1209.38	1325.18	1069.92	0.308993	0.0454619	0.997658	LOC4332823	NC_029258.1	12988757	13002119	-	5869	protein_coding	uncharacterized LOC4332823 && - && PF07496:CW-type Zinc Finger	zf-CW
4344530	12.7883	14.594	11.0422	4.0249	5.58013	3.01843	12.8082	4.20782	1.59894	0.0455682	0.997658	LOC4344530	NC_029263.1	1014871	1017128	-	1956	protein_coding	ACT domain-containing protein ACR8 && Q9LNA5.1 RecName: Full=ACT domain-containing protein ACR8; AltName: Full=Protein ACT DOMAIN REPEATS 8 && -	-
4352882	62.8756	41.6972	78.2157	93.5789	111.603	83.5098	60.9295	96.2305	-0.656834	0.045602	0.997658	LOC4352882	NC_029267.1	27210381	27213178	-	1156	protein_coding	uncharacterized LOC4352882 && - && PF04003:Dip2/Utp12 Family	-
4332357	419.881	403.42	366.234	525.249	483.612	464.838	396.512	491.233	-0.309719	0.0456268	0.997658	LOC4332357	NC_029258.1	8805572	8806534	+	963	protein_coding	17.9 kDa class I heat shock protein-like && Q84Q77.1 RecName: Full=17.9 kDa class I heat shock protein; AltName: Full=17.9 kDa heat shock protein 1; Short=OsHsp17.9A && PF00011:Hsp20/alpha crystallin family	-
4333827	104.437	126.134	92.0185	213.32	146.013	121.743	107.53	160.359	-0.577454	0.0456416	0.997658	LOC4333827	NC_029258.1	28143072	28146268	+	1186	protein_coding	uncharacterized LOC4333827 && - && PF13419:Haloacid dehalogenase-like hydrolase	-
107280177	483.822	449.287	553.031	352.179	364.569	445.721	495.38	387.49	0.355261	0.0456539	0.997658	LOC107280177	NC_029257.1	16487705	16493582	-	4811	protein_coding	ATP-dependent DNA helicase PIF7-like, transcript variant X6 && Q38CE9.1 RecName: Full=ATP-dependent DNA helicase PIF6; AltName: Full=DNA repair and recombination helicase PIF6 && -	-
4325596	147.065	121.964	120.544	100.623	71.6117	98.602	129.858	90.2787	0.525207	0.0457343	0.998391	LOC4325596	NC_029256.1	32450871	32456506	+	3142	protein_coding	subtilisin-like protease SBT2.2 && Q9SUN6.1 RecName: Full=Subtilisin-like protease SBT2.2; AltName: Full=Subtilase subfamily 2 member 2; Short=AtSBT2.2; Flags: Precursor && PF05922:Peptidase inhibitor I9|PF00082:Subtilase family	Peptidase_S8
4326163	427.341	312.729	302.741	627.884	428.74	393.402	347.604	483.342	-0.476097	0.0458125	0.999077	LOC4326163	NC_029256.1	478287	481161	+	1380	protein_coding	transcription factor bHLH168 && - && PF00010:Helix-loop-helix DNA-binding domain	HLH
9267440	2828.34	2551.87	2523.15	2219.73	1589.41	2381.54	2634.45	2063.56	0.352492	0.0458974	0.999775	LOC9267440	NC_029259.1	16861941	16872533	-	7309	protein_coding	uncharacterized LOC9267440, transcript variant X11 && - && -	-
4327054	1272.43	1133.12	1252.37	1143.07	660.316	944.768	1219.31	916.052	0.412952	0.046046	0.999775	LOC4327054	NC_029256.1	33182573	33186443	+	3430	protein_coding	pentatricopeptide repeat-containing protein At1g09900 && - && -	-
4342140	1709.36	1656.42	1602.96	1421.8	1103.94	1485.07	1656.25	1336.93	0.309189	0.0460537	0.999775	LOC4342140	NC_029261.1	31083613	31089610	-	4140	protein_coding	uncharacterized LOC4342140, transcript variant X3 && - && PF05623:Protein of unknown function (DUF789)	-
9271540	167.313	103.201	276.055	410.54	211.115	279.708	182.19	300.454	-0.719506	0.0460967	0.999775	LOC9271540	NC_029256.1	37097364	37099186	-	1823	protein_coding	cytochrome P450 94C1 && Q9ZUX1.1 RecName: Full=Cytochrome P450 94C1 && PF00067:Cytochrome P450	p450
4340043	726.799	726.574	752.711	624.866	510.582	647.956	735.361	594.468	0.307481	0.0461922	0.999775	LOC4340043	NC_029261.1	1937793	1948933	+	4037	protein_coding	WASH complex subunit 4, transcript variant X4 && Q3UMB9.2 RecName: Full=WASH complex subunit SWIP && PF14746:WASH complex subunit 7, C-terminal|PF14745:WASH complex subunit 7, N-terminal|PF14744:WASH complex subunit 7	-
4327068	3175.75	3667.27	2519.47	2230.8	2854.24	2163.21	3120.83	2416.08	0.368998	0.0462775	0.999775	LOC4327068	NC_029256.1	5510571	5514488	-	2538	protein_coding	serine/threonine-protein kinase HT1 && Q2MHE4.1 RecName: Full=Serine/threonine-protein kinase HT1; AltName: Full=High leaf temperature protein 1 && PF07714:Protein tyrosine kinase	Pkinase_Tyr
4332718	1289.48	1001.78	1492.54	908.621	725.417	1164.11	1261.27	932.715	0.435859	0.0462783	0.999775	LOC4332718	NC_029258.1	11993790	12007838	+	6163	protein_coding	guanine nucleotide exchange factor SPIKE 1 && Q8SAB7.1 RecName: Full=Guanine nucleotide exchange factor SPIKE 1 && PF06920:Dock homology region 2|PF14429:C2 domain in Dock180 and Zizimin proteins	Ded_cyto
9267538	1085.94	1042.43	1158.51	897.553	764.478	999.1	1095.63	887.043	0.305204	0.0462885	0.999775	LOC9267538	NC_029265.1	23195742	23206266	-	5824	protein_coding	uncharacterized LOC9267538 && - && -	-
4334509	2464.94	2818.73	2340.95	2253.94	1795.87	2157.17	2541.54	2069	0.296811	0.0463081	0.999775	LOC4334509	NC_029258.1	33743903	33750496	-	4575	protein_coding	calreticulin-2, transcript variant X1 && Q9FXH1.1 RecName: Full=Pentatricopeptide repeat-containing protein At1g19720; AltName: Full=Protein DYW7 && -	-
4343330	331.429	356.511	362.553	415.571	458.501	425.598	350.164	433.223	-0.306933	0.0464491	0.999775	LOC4343330	NC_029262.1	19231645	19236043	-	1649	protein_coding	WD repeat-containing protein 74 && Q6CEC9.1 RecName: Full=Ribosome biogenesis protein NSA1 && -	-
112936465	2.13138	6.25458	3.68074	5.03113	27.9007	11.0676	4.02223	14.6665	-1.87059	0.0464747	0.999775	LOC112936465	NC_029264.1	8066442	8067339	-	898	protein_coding	leucine-rich repeat extensin-like protein 3 && - && -	-
4343777	53.2844	53.1639	95.6992	28.1743	38.1309	49.301	67.3825	38.5354	0.809796	0.0464851	0.999775	LOC4343777	NC_029262.1	24087344	24089831	-	2298	protein_coding	uncharacterized LOC4343777 && - && PF04788:Protein of unknown function (DUF620)	-
4343894	2609.87	2250.61	3289.66	3279.29	3822.39	3238.77	2716.71	3446.82	-0.343237	0.0465079	0.999775	LOC4343894	NC_029262.1	25313833	25316728	-	1157	protein_coding	elongation factor 1-delta 1-like && Q40680.3 RecName: Full=Elongation factor 1-delta 1; Short=EF-1-delta 1; AltName: Full=Elongation factor 1B-beta 1; AltName: Full=eEF-1B beta 1 && PF00736:EF-1 guanine nucleotide exchange domain	-
4351362	57.5471	84.4368	45.0891	126.784	92.0722	81.4975	62.3577	100.118	-0.685532	0.0465377	0.999775	LOC4351362	NC_029267.1	1043343	1047026	+	2572	protein_coding	protein SCARECROW 2-like && Q2QYF3.1 RecName: Full=Protein SCARECROW 2; AltName: Full=OsSCR2 >A2ZHL0.2 RecName: Full=Protein SCARECROW 2; AltName: Full=OsSCR2 && PF03514:GRAS domain family	GRAS
4334265	556.289	610.864	491.379	764.731	667.756	638.9	552.844	690.462	-0.32123	0.046584	0.999775	LOC4334265	NC_029258.1	32008375	32010747	+	2373	protein_coding	L-type lectin-domain containing receptor kinase IV.1 && O80939.1 RecName: Full=L-type lectin-domain containing receptor kinase IV.1; Short=Arabidopsis thaliana lectin-receptor kinase e; Short=AthlecRK-e; Short=LecRK-IV.1; AltName: Full=Lectin Receptor Kinase 1; Flags: Precursor && -	-
4338926	6.39413	8.33944	5.52111	20.1245	15.8104	15.0921	6.75156	17.009	-1.33662	0.0466338	0.999775	LOC4338926	NC_029260.1	21668185	21669744	-	1174	protein_coding	NAC domain-containing protein 90 && Q9FMR3.1 RecName: Full=NAC domain-containing protein 90; Short=ANAC090 && PF02365:No apical meristem (NAM) protein	NAM
107280774	26.6422	10.4243	6.44129	36.2241	34.4108	28.172	14.5026	32.9356	-1.19408	0.0466549	0.999775	LOC107280774	NC_029259.1	27165323	27173838	-	4039	protein_coding	uncharacterized LOC107280774 && - && -	-
4334672	55.4158	21.891	93.8589	19.1183	37.2009	23.1413	57.0552	26.4868	1.10782	0.0467492	0.999775	LOC4334672	NC_029258.1	34932355	34937356	+	3409	protein_coding	uncharacterized LOC4334672, transcript variant X1 && - && PF14309:Domain of unknown function (DUF4378)|PF14383:DUF761-associated sequence motif	-
4329567	283.473	318.984	284.337	343.123	409.21	368.248	295.598	373.527	-0.338323	0.0468231	0.999775	LOC4329567	NC_029257.1	19727096	19729887	-	1153	protein_coding	cysteine and histidine-rich domain-containing protein RAR1-like, transcript variant X2 && Q6EPW7.2 RecName: Full=Cysteine and histidine-rich domain-containing protein RAR1; AltName: Full=CHORD domain-containing protein RAR1; AltName: Full=OsRAR1; AltName: Full=Protein REQUIRED FOR MLA12 RESISTANCE 1 && PF04968:CHORD	-
4344390	1141.35	1026.79	1129.99	891.515	748.668	1009.16	1099.38	883.115	0.316419	0.0468596	0.999775	LOC4344390	NC_029262.1	29534458	29545715	+	4344	protein_coding	uncharacterized LOC4344390, transcript variant X1 && Q92797.2 RecName: Full=Symplekin && PF12295:Symplekin tight junction protein C terminal|PF11935:Domain of unknown function (DUF3453)	-
4349867	313.312	367.978	337.708	274.699	285.517	237.45	339.666	265.889	0.352921	0.0468809	0.999775	LOC4349867	NC_029266.1	3098429	3102681	+	2147	protein_coding	tubby-like F-box protein 13, transcript variant X1 && Q53PP5.1 RecName: Full=Tubby-like F-box protein 13; Short=OsTLP13; AltName: Full=Tubby-like F-box protein 6; Short=OsTLP6 && -	-
107281840	25.5765	26.0607	17.4835	6.03735	12.0903	12.0737	23.0403	10.0671	1.189	0.0469498	0.999775	LOC107281840	NC_029263.1	6573548	6576749	+	3202	protein_coding	uncharacterized LOC107281840, transcript variant X1 && - && -	-
4342499	267.488	488.9	215.323	836.173	354.338	414.531	323.904	535.014	-0.72434	0.0469889	0.999775	LOC4342499	NC_029262.1	3662332	3663421	+	1090	protein_coding	probable glutathione S-transferase GSTU6 && Q06398.2 RecName: Full=Probable glutathione S-transferase GSTU6; AltName: Full=28 kDa cold-induced protein && -	-
4334717	124.685	128.219	148.15	138.859	153.454	376.297	133.685	222.87	-0.736313	0.0470205	0.999775	LOC4334717	NC_029258.1	35238239	35241955	+	1808	protein_coding	ammonium transporter 3 member 2-like && Q851M9.1 RecName: Full=Ammonium transporter 3 member 2; Short=OsAMT3;2 && PF00909:Ammonium Transporter Family	Ammonium_transp
4326653	317.575	354.426	352.431	399.471	449.201	424.592	341.477	424.421	-0.313567	0.0472557	0.999775	LOC4326653	NC_029256.1	24480850	24483725	+	1308	protein_coding	uncharacterized LOC4326653 && A6U864.1 RecName: Full=50S ribosomal protein L22 && PF00237:Ribosomal protein L22p/L17e	-
4332933	295.196	284.583	357.952	204.264	230.645	274.677	312.577	236.529	0.403325	0.0473052	0.999775	LOC4332933	NC_029258.1	14533715	14537933	+	4002	protein_coding	uncharacterized LOC4332933 && - && PF01936:NYN domain	DUF88
107277953	3.19706	0	1.84037	5.03113	6.51015	15.0921	1.67914	8.87781	-2.40291	0.0473192	1	LOC107277953	NC_029256.1	4440614	4441630	+	1017	protein_coding	uncharacterized LOC107277953 && - && -	-
4327957	271.75	426.354	298.14	235.457	191.585	283.732	332.081	236.924	0.487501	0.0474105	0.999775	LOC4327957	NC_029256.1	33897153	33904428	+	2476	protein_coding	nucleotide pyrophosphatase/phosphodiesterase && Q5MAU8.1 RecName: Full=Probable inactive purple acid phosphatase 27; Flags: Precursor && PF14008:Iron/zinc purple acid phosphatase-like protein C|PF16656:Purple acid Phosphatase, N-terminal domain|PF00149:Calcineurin-like phosphoesterase	Metallophos
4343033	2.13138	7.29701	0.920185	40.249	1.86004	9.05528	3.44952	17.0548	-2.31402	0.0474146	0.999775	LOC4343033	NC_029262.1	13354234	13355294	-	1061	protein_coding	protein TsetseEP && - && -	-
4344216	142.802	151.152	130.666	227.407	164.614	186.136	141.54	192.719	-0.44538	0.0474799	0.999775	LOC4344216	NC_029262.1	28146456	28149742	-	1577	protein_coding	protein NETWORKED 3A, transcript variant X4 && Q66GR8.1 RecName: Full=Protein NETWORKED 3A && PF07765:KIP1-like protein	-
4336920	548.829	532.682	560.393	661.09	664.036	645.943	547.301	657.023	-0.26346	0.0475154	0.999775	LOC4336920	NC_029259.1	30682157	30685275	+	1318	protein_coding	uncharacterized LOC4336920 && - && -	-
4329158	520.056	641.094	525.426	956.92	626.835	659.023	562.192	747.593	-0.411104	0.0475366	0.999775	LOC4329158	NC_029257.1	12663681	12680633	-	7208	protein_coding	ABC transporter G family member 40, transcript variant X1 && Q8GU85.2 RecName: Full=ABC transporter G family member 40; Short=OsABCG40; AltName: Full=Pleiotropic drug resistance protein 4; Short=OsPDR4 && PF00005:ABC transporter|PF08370:Plant PDR ABC transporter associated|PF14510:ABC-transporter extracellular N-terminal|PF01061:ABC-2 type transporter	ABC2_membrane
112936437	23.4451	11.4667	32.2065	99.6163	39.991	20.1229	22.3728	53.2434	-1.24642	0.047621	0.999775	LOC112936437	NC_029264.1	5151968	5153666	-	1600	protein_coding	uncharacterized LOC112936437 && - && PF03108:MuDR family transposase	MuDR
4337240	1118.97	1096.64	1028.77	1669.33	1314.12	1133.92	1081.46	1372.46	-0.343868	0.0476854	0.999775	LOC4337240	NC_029259.1	33306468	33310135	+	1101	protein_coding	protein TIFY 3-like, transcript variant X1 && Q7XPM8.1 RecName: Full=Protein TIFY 3; Short=OsTIFY3; AltName: Full=Jasmonate ZIM domain-containing protein 1; Short=OsJAZ1; AltName: Full=OsJAZ10; AltName: Full=Protein EXTRA GLUME 2 && PF06200:tify domain|PF09425:Divergent CCT motif	Zim
4334147	119.357	39.6123	202.441	38.2366	69.7517	71.4361	120.47	59.8081	1.01154	0.047778	0.999775	LOC4334147	NC_029258.1	31124615	31127016	-	1159	protein_coding	COBRA-like protein 3 && Q60E70.1 RecName: Full=COBRA-like protein 3; AltName: Full=Protein BRITTLE CULM1-like 4; Flags: Precursor && PF04833:COBRA-like protein	-
4334540	92.7148	250.183	60.7322	341.11	138.573	294.8	134.543	258.161	-0.941096	0.0478083	0.999775	LOC4334540	NC_029258.1	33973618	33975575	+	1425	protein_coding	transcription factor bHLH106 && O80674.1 RecName: Full=Transcription factor bHLH106; AltName: Full=Basic helix-loop-helix protein 106; Short=AtbHLH106; Short=bHLH 106; AltName: Full=Transcription factor EN 56; AltName: Full=bHLH transcription factor bHLH106 && PF00010:Helix-loop-helix DNA-binding domain	HLH
4344865	782.215	827.689	965.274	1084.71	1028.6	1021.23	858.393	1044.85	-0.282895	0.0478745	0.999775	LOC4344865	NC_029263.1	5422258	5426681	-	2115	protein_coding	nucleolin 1-like, transcript variant X2 && Q6Z1C0.1 RecName: Full=Nucleolin 1; AltName: Full=Protein NUCLEOLIN LIKE 1 && PF00076:RNA recognition motif. (a.k.a. RRM, RBD, or RNP domain)	RRM_1
4331014	264.291	434.693	729.707	909.627	770.058	555.391	476.23	745.025	-0.644663	0.0479239	0.999775	LOC4331014	NC_029257.1	33928254	33928998	+	548	protein_coding	60S ribosomal protein L39 && P51425.1 RecName: Full=60S ribosomal protein L39 >P51426.2 RecName: Full=60S ribosomal protein L39-2 >Q6KAJ8.2 RecName: Full=60S ribosomal protein L39-1 && -	-
107275566	280.276	380.487	333.107	274.699	197.165	267.634	331.29	246.499	0.427569	0.0479423	0.999775	LOC107275566	NC_029261.1	22969122	22972608	+	3381	protein_coding	receptor kinase-like protein Xa21 && Q2R2D5.1 RecName: Full=Receptor kinase-like protein Xa21; Contains: RecName: Full=Receptor kinase-like protein Xa21, processed; Flags: Precursor && PF07714:Protein tyrosine kinase|PF08263:Leucine rich repeat N-terminal domain|PF13855:Leucine rich repeat	Pkinase_Tyr
4343728	1513.28	1220.69	1049.01	2418.96	1459.2	1377.41	1260.99	1751.86	-0.474476	0.0479464	0.999775	LOC4343728	NC_029262.1	23582238	23584534	+	2198	protein_coding	polyol transporter 5 && Q8VZ80.2 RecName: Full=Polyol transporter 5; AltName: Full=Protein POLYOL TRANSPORTER 5; Short=AtPLT5; AltName: Full=Sugar-proton symporter PLT5 && PF00083:Sugar (and other) transporter	Sugar_tr
4345134	153.459	111.54	192.319	56.3486	128.343	98.602	152.439	94.4312	0.690514	0.0479504	0.999775	LOC4345134	NC_029263.1	10294249	10295179	-	782	protein_coding	uncharacterized LOC4345134 && - && -	-
4334356	131.08	107.37	112.263	160.996	194.375	134.823	116.904	163.398	-0.484786	0.0479639	0.999775	LOC4334356	NC_029258.1	32694531	32696015	+	1485	protein_coding	syntaxin-121 && Q9ZSD4.1 RecName: Full=Syntaxin-121; Short=AtSYP121; AltName: Full=Syntaxin-related protein At-Syr1 && PF00804:Syntaxin|PF05739:SNARE domain	SNARE
4338119	193.955	206.401	132.507	80.498	172.054	50.3071	177.621	100.953	0.812296	0.0479673	0.999775	LOC4338119	NC_029260.1	7255474	7257225	+	1227	protein_coding	BURP domain-containing protein 2-like && Q6I5W0.1 RecName: Full=BURP domain-containing protein 2; Short=OsBURP02; Flags: Precursor && PF03181:BURP domain	-
4326865	771.558	627.543	970.795	1029.37	1165.32	909.553	789.965	1034.75	-0.388957	0.0479707	0.999775	LOC4326865	NC_029256.1	27266620	27268489	-	897	protein_coding	60S ribosomal protein L18a-like && Q943F3.1 RecName: Full=60S ribosomal protein L18a && PF01775:Ribosomal L18ae/LX protein domain	-
4330403	3181.08	3233.62	2743.99	2694.67	1931.66	2641.12	3052.9	2422.48	0.333738	0.0480249	0.999775	LOC4330403	NC_029257.1	28627933	28631055	-	1502	protein_coding	uncharacterized LOC4330403 && - && -	-
9267250	3436.84	3366.01	3414.81	2988.49	3047.68	2258.79	3405.89	2764.99	0.300677	0.0480284	0.999775	LOC9267250	NC_029258.1	9555470	9557404	+	1050	protein_coding	photosynthetic NDH subunit of lumenal location 1, chloroplastic && O80634.2 RecName: Full=Photosynthetic NDH subunit of lumenal location 1, chloroplastic; AltName: Full=PsbP-like protein 2; Flags: Precursor && PF01789:PsbP	-
4347592	21.3138	14.594	70.8542	179.108	44.6411	44.2703	35.5873	89.3398	-1.32197	0.0481046	0.999775	LOC4347592	NC_029264.1	20214354	20216192	+	1764	protein_coding	UDP-glycosyltransferase 79-like && Q6X1C0.1 RecName: Full=Crocetin glucosyltransferase 2 && PF00201:UDP-glucoronosyl and UDP-glucosyl transferase	UDPGT
9272222	226.992	144.898	131.586	272.687	188.794	273.671	167.825	245.051	-0.547256	0.048111	0.999775	LOC9272222	NC_029256.1	10470491	10479055	+	2136	protein_coding	WRKY transcription factor 6, transcript variant X3 && Q9XEC3.1 RecName: Full=WRKY transcription factor 42; AltName: Full=WRKY DNA-binding protein 42 && PF03106:WRKY DNA -binding domain	WRKY
4324202	118.291	128.219	134.347	160.996	179.494	168.026	126.952	169.505	-0.416454	0.0481703	0.999775	LOC4324202	NC_029256.1	22625213	22628053	-	1329	protein_coding	UBP1-associated proteins 1C && O64571.2 RecName: Full=UBP1-associated proteins 1C && PF12874:Zinc-finger of C2H2 type|PF08790:LYAR-type C2HC zinc finger	-
4328472	1428.02	1243.62	1974.72	1785.04	2283.2	2030.4	1548.79	2032.88	-0.39208	0.0482652	0.999775	LOC4328472	NC_029257.1	4134895	4135629	+	735	protein_coding	60S ribosomal protein L27a-3 && Q9LR33.1 RecName: Full=60S ribosomal protein L27a-2 && PF00828:Ribosomal protein L18e/L15	-
4337376	449.72	431.566	386.478	619.835	510.582	475.905	422.588	535.441	-0.341949	0.0482898	0.999775	LOC4337376	NC_029259.1	34400034	34401640	-	1607	protein_coding	protein BPS1, chloroplastic && - && -	-
4336489	268.553	225.165	270.534	330.042	294.817	359.193	254.751	328.017	-0.363728	0.0483822	0.999775	LOC4336489	NC_029259.1	26572714	26575312	-	2599	protein_coding	L-type lectin-domain containing receptor kinase IV.1 && O80939.1 RecName: Full=L-type lectin-domain containing receptor kinase IV.1; Short=Arabidopsis thaliana lectin-receptor kinase e; Short=AthlecRK-e; Short=LecRK-IV.1; AltName: Full=Lectin Receptor Kinase 1; Flags: Precursor && PF00139:Legume lectin domain|PF00069:Protein kinase domain	Pkinase
4341426	169.444	242.886	160.112	346.141	187.864	309.892	190.814	281.299	-0.559914	0.0484817	0.999775	LOC4341426	NC_029261.1	23367130	23368830	+	1701	protein_coding	F-box/kelch-repeat protein At1g80440 && Q9M8L2.1 RecName: Full=F-box/kelch-repeat protein At1g80440 && PF01344:Kelch motif	Kelch_1
4335036	664.989	742.21	720.505	630.903	534.763	577.526	709.235	581.064	0.288042	0.0485361	0.999775	LOC4335036	NC_029259.1	4274684	4290698	+	3251	protein_coding	polycomb group protein EMF2A-like, transcript variant X1 && Q8L6Y4.2 RecName: Full=Polycomb group protein EMBRYONIC FLOWER 2 && PF09733:VEFS-Box of polycomb protein	-
4330497	50.0873	83.3944	92.9387	132.822	94.8623	122.749	75.4735	116.811	-0.626226	0.0485412	0.999775	LOC4330497	NC_029257.1	29471732	29472588	-	857	protein_coding	uncharacterized LOC4330497 && - && -	-
4349081	1904.38	2761.4	1911.22	2997.54	2404.11	3156.27	2192.33	2852.64	-0.379858	0.0486323	0.999775	LOC4349081	NC_029265.1	19555071	19558361	+	1953	protein_coding	uncharacterized LOC4349081 && - && -	-
4343724	1071.02	977.799	947.79	865.354	847.25	783.785	998.869	832.13	0.263125	0.0486508	0.999775	LOC4343724	NC_029262.1	23527123	23535349	+	2485	protein_coding	uncharacterized LOC4343724, transcript variant X1 && - && -	-
112936071	1192.5	1522.99	1407.88	1201.43	944.902	1152.03	1374.46	1099.46	0.322426	0.0486563	0.999775	LOC112936071	NC_029257.1	4843871	4847223	-	1677	protein_coding	uncharacterized LOC112936071, transcript variant X1 && - && PF09335:SNARE associated Golgi protein	-
4327539	40.4961	67.7579	24.845	16.0996	26.0406	24.1474	44.3664	22.0959	1.00093	0.0486924	0.999775	LOC4327539	NC_029256.1	34114870	34116761	+	1892	protein_coding	cytochrome P450 94B3 && O81117.2 RecName: Full=Cytochrome P450 94A1; AltName: Full=P450-dependent fatty acid omega-hydroxylase && PF00067:Cytochrome P450	p450
4325268	300.524	474.306	335.867	570.53	464.081	459.807	370.232	498.139	-0.428235	0.0487145	0.999775	LOC4325268	NC_029256.1	27867999	27871728	+	3730	transcribed_pseudogene	uncharacterized LOC4325268 && - && -	-
4347843	250.437	293.965	236.487	451.795	278.077	337.058	260.296	355.643	-0.450169	0.0488278	0.999775	LOC4347843	NC_029264.1	22228543	22236160	+	1048	protein_coding	thioredoxin H2-2-like && Q851R5.1 RecName: Full=Thioredoxin H2-2; Short=OsTrxh2-2; AltName: Full=OsTrx10 && PF00085:Thioredoxin	-
4345881	2633.31	2526.85	2283.9	2305.26	2020.94	1599.77	2481.35	1975.32	0.328911	0.0488649	0.999775	LOC4345881	NC_029263.1	24023476	24027231	-	1572	protein_coding	haloacid dehalogenase-like hydrolase domain-containing protein At4g39970 && Q680K2.1 RecName: Full=Haloacid dehalogenase-like hydrolase domain-containing protein At4g39970; Flags: Precursor && PF00702:haloacid dehalogenase-like hydrolase	Hydrolase
4347426	150.262	409.675	198.76	138.859	160.894	171.044	252.899	156.932	0.687982	0.0488757	0.999775	LOC4347426	NC_029264.1	18782801	18788009	-	4279	protein_coding	uncharacterized LOC4347426, transcript variant X3 && - && -	-
4341911	66.0727	60.4609	28.5257	98.6101	62.3115	105.645	51.6864	88.8555	-0.785406	0.0488968	0.999775	LOC4341911	NC_029261.1	28867477	28871092	-	3616	protein_coding	tyrosine-sulfated glycopeptide receptor 1 && Q9C7S5.1 RecName: Full=Tyrosine-sulfated glycopeptide receptor 1; AltName: Full=PSY1 receptor && PF13855:Leucine rich repeat|PF00069:Protein kinase domain|PF08263:Leucine rich repeat N-terminal domain	Pkinase
4326436	1522.87	1748.15	1490.7	1412.74	1043.48	1349.24	1587.24	1268.49	0.323573	0.0489246	0.999775	LOC4326436	NC_029256.1	33000058	33010270	-	4454	protein_coding	helicase-like transcription factor CHR28, transcript variant X2 && Q94BR5.1 RecName: Full=Helicase-like transcription factor CHR28; AltName: Full=Protein CHROMATIN REMODELING 28; AltName: Full=Protein SNF2-RING-HELICASE-LIKE 2 && PF00097:Zinc finger, C3HC4 type (RING finger)|PF00271:Helicase conserved C-terminal domain|PF00176:SNF2 family N-terminal domain	SNF2_N
107278735	251.502	293.965	218.084	201.245	165.544	205.253	254.517	190.681	0.416342	0.0490312	0.999775	LOC107278735	NC_029263.1	8282717	8285619	-	2903	protein_coding	G-type lectin S-receptor-like serine/threonine-protein kinase LECRK3 && Q0JEU6.2 RecName: Full=G-type lectin S-receptor-like serine/threonine-protein kinase LECRK3; Short=OsLecRK3; AltName: Full=OsRLCK135; Flags: Precursor && PF01453:D-mannose binding lectin|PF00069:Protein kinase domain	Pkinase
4345678	184.364	199.104	154.591	204.264	247.386	267.634	179.353	239.761	-0.420358	0.0491275	0.999775	LOC4345678	NC_029263.1	21393261	21397373	+	1602	protein_coding	uncharacterized LOC4345678 && - && PF05910:Plant protein of unknown function (DUF868)	-
4339145	583.997	587.93	678.176	726.494	885.381	699.269	616.701	770.382	-0.320833	0.0491812	0.999775	LOC4339145	NC_029260.1	23939900	23943186	-	890	protein_coding	60S ribosomal protein L24 && P50888.1 RecName: Full=60S ribosomal protein L24 && PF01246:Ribosomal protein L24e	-
4351588	84.1893	90.6914	82.8166	150.934	108.813	109.67	85.8991	123.139	-0.519276	0.0491819	0.999775	LOC4351588	NC_029267.1	3293320	3294929	+	1610	protein_coding	uncharacterized LOC4351588 && - && PF05633:Protein of unknown function (DUF793)	-
4335776	1704.03	1717.92	1408.8	2265.01	1734.49	1998.2	1610.25	1999.23	-0.312298	0.0492952	0.999775	LOC4335776	NC_029259.1	20338870	20344957	+	1459	protein_coding	uncharacterized LOC4335776 && - && PF12697:Alpha/beta hydrolase family	-
4344435	0	6.25458	0	82.5105	10.2302	7.043	2.08486	33.2612	-4.00277	0.0494434	0.999775	LOC4344435	NC_029263.1	210419	213595	-	2587	protein_coding	NAC domain-containing protein 105, transcript variant X1 && Q9C8W9.1 RecName: Full=NAC domain-containing protein 30; Short=ANAC030; AltName: Full=Protein VASCULAR RELATED NAC-DOMAIN 7 && PF02365:No apical meristem (NAM) protein	NAM
107276699	152.393	115.71	111.342	164.015	203.675	158.971	126.482	175.553	-0.475503	0.049516	0.999775	LOC107276699	NC_029258.1	27143367	27145677	-	2311	protein_coding	protein NUCLEAR FUSION DEFECTIVE 4 && - && PF06813:Nodulin-like	-
4329821	1942.75	1832.59	1779.64	1581.79	1661.95	1432.75	1851.66	1558.83	0.248089	0.0495558	0.999775	LOC4329821	NC_029257.1	22741556	22745035	-	3097	protein_coding	putative UDP-rhamnose:rhamnosyltransferase 1 && Q6VAA8.1 RecName: Full=UDP-glycosyltransferase 91D1 && PF00201:UDP-glucoronosyl and UDP-glucosyl transferase	UDPGT
4350681	1923.57	1935.79	1932.39	1535.5	1563.37	1788.92	1930.58	1629.26	0.244902	0.0495946	0.999775	LOC4350681	NC_029266.1	19992103	19996968	-	4338	protein_coding	uncharacterized protein At1g10890, transcript variant X1 && - && PF15346:Arginine and glutamate-rich 1	-
4350239	291.998	539.979	217.164	311.93	163.684	164.001	349.714	213.205	0.713728	0.0496931	0.999775	LOC4350239	NC_029266.1	8989749	8994823	+	2528	protein_coding	uncharacterized LOC4350239, transcript variant X1 && - && -	-
9272104	20.2481	17.7213	30.3661	4.0249	15.8104	7.043	22.7785	8.95942	1.34074	0.0497076	0.999775	LOC9272104	NC_029262.1	12882071	12883591	+	792	protein_coding	anaphase-promoting complex subunit 11 && Q9M9L0.3 RecName: Full=Anaphase-promoting complex subunit 11; AltName: Full=Cyclosome subunit 11 && -	-
4331866	381.516	447.202	338.628	493.05	546.853	448.74	389.116	496.214	-0.351911	0.0497195	0.999775	LOC4331866	NC_029258.1	4489639	4490553	+	758	protein_coding	uncharacterized protein At5g64816 && Q8L8Q8.1 RecName: Full=Uncharacterized protein At5g64816; Flags: Precursor && -	-
4351903	916.492	974.672	831.847	1150.12	1012.79	1125.87	907.67	1096.26	-0.272563	0.0497764	0.999775	LOC4351903	NC_029267.1	8792282	8797068	+	1869	protein_coding	probable carboxylesterase 16 && Q8LED9.1 RecName: Full=Probable carboxylesterase 16; AltName: Full=AtCXE16 && PF07859:alpha/beta hydrolase fold	Abhydrolase_3
9272171	95.9119	160.534	207.042	111.691	104.162	84.516	154.496	100.123	0.627771	0.0498542	0.999775	LOC9272171	NC_029264.1	14602533	14605110	+	1340	protein_coding	uncharacterized LOC9272171 && - && -	-
4347239	350.611	397.166	296.3	477.957	438.97	414.531	348.026	443.819	-0.351825	0.049871	0.999775	LOC4347239	NC_029264.1	17003038	17005689	-	1862	protein_coding	thylakoidal processing peptidase 1, chloroplastic && Q9M9Z2.1 RecName: Full=Probable thylakoidal processing peptidase 2, chloroplastic; AltName: Full=Signal peptidase I-2; Flags: Precursor && PF10502:Signal peptidase, peptidase S26	-
4352285	643.675	710.937	781.237	534.305	556.153	635.882	711.95	575.447	0.307755	0.0499006	0.999775	LOC4352285	NC_029267.1	19161737	19206735	-	5358	protein_coding	ureide permease 2, transcript variant X6 && Q9ZQ89.2 RecName: Full=Ureide permease 2; Short=AtUPS2 && PF07168:Ureide permease	-
4334284	318.641	266.862	509.782	245.519	256.686	270.652	365.095	257.619	0.504479	0.0499493	0.999775	LOC4334284	NC_029258.1	32142122	32146705	+	2809	protein_coding	probable methyltransferase PMT28 && Q9LN50.1 RecName: Full=Probable methyltransferase PMT28 && PF03141:Putative S-adenosyl-L-methionine-dependent methyltransferase	-
4337421	6216.16	6000.23	5237.69	6586.75	6693.37	7551.1	5818.03	6943.74	-0.255261	0.049975	0.999775	LOC4337421	NC_029259.1	34694370	34697197	-	2338	protein_coding	stem-specific protein TSJT1 && P24805.1 RecName: Full=Stem-specific protein TSJT1 && PF12481:Aluminium induced protein	-
112938995	15.9853	7.29701	3.68074	2.01245	0	3.01843	8.98769	1.67696	2.43314	0.0499986	1	LOC112938995	NC_029260.1	8488031	8495282	+	3806	protein_coding	uncharacterized LOC112938995 && - && -	-
