# Supplementary material for: Transcriptomics and physiology reveal the mechanism of potassium indole-3-butyrate (IBAK) mediating rice resistance to salt stress
Source: BMC Plant Biol. 2023 Nov 16;23:569. doi: 10.1186/s12870-023-04531-1 (PMC10652493; doi:10.1186/s12870-023-04531-1)
Supplement: Supplementary file 3 — Additional file 3: Table S6. DEGs statistics in the IBAKY vs. CKY comparison group. [file 12870_2023_4531_MOESM3_ESM.xlsx]

## Sheet: IBAKYvsCKY_deg_all
Table.S6 DEGs statistics in the IBAKY vs. CKY comparison group
gene_id	IBAKY1	IBAKY2	IBAKY3	CKY1	CKY2	CKY3	IBAKY	CKY	log2FoldChange	pvalue	padj	gene_name	gene_chr	gene_start	gene_end	gene_strand	gene_length	gene_biotype	gene_description	tf_family
4341335	739.883	897.541	1026.97	299.441	325.632	281.645	888.131	302.239	1.55573	1.47968e-18	3.28207e-14	LOC4341335	NC_029261.1	21893232	21898264	+	2128	protein_coding	L-ascorbate oxidase && P14133.1 RecName: Full=L-ascorbate oxidase; Short=ASO; Short=Ascorbase; Flags: Precursor && PF07731:Multicopper oxidase|PF00394:Multicopper oxidase|PF07732:Multicopper oxidase	-
4330957	1106.08	1698.25	1610.4	481.316	446.273	495.486	1471.58	474.358	1.63324	2.29257e-17	2.54257e-13	LOC4330957	NC_029257.1	33442384	33443969	-	1586	protein_coding	mitogen-activated protein kinase kinase 5 && Q8RXG3.2 RecName: Full=Mitogen-activated protein kinase kinase 5; Short=AtMAP2Kalpha; Short=AtMEK5; Short=AtMKK5; Short=MAP kinase kinase 5 && PF00069:Protein kinase domain	Pkinase
4336283	565.352	812.16	620.741	181.875	181.452	96.4893	666.084	153.272	2.12228	5.22362e-15	3.86217e-11	LOC4336283	NC_029259.1	24858088	24859665	-	1361	protein_coding	2-alkenal reductase (NADP(+)-dependent) && Q9SLN8.1 RecName: Full=2-alkenal reductase (NADP(+)-dependent); AltName: Full=Alkenal double bound reductase; AltName: Full=Allylic alcohol dehydrogenase 1; Short=allyl-ADH1; AltName: Full=Flavin-free double bond reductase; Short=NtDBR; AltName: Full=Pulegone reductase; Short=NtRed-1 && PF00107:Zinc-binding dehydrogenase|PF16884:N-terminal domain of oxid…	ADH_zinc_N
4325998	4849.39	6312.99	4688.2	1617.79	2234.31	1416.05	5283.53	1756.05	1.58935	1.30605e-14	7.24239e-11	LOC4325998	NC_029256.1	1338238	1339166	-	929	protein_coding	Bowman-Birk type bran trypsin inhibitor && Q0JR25.2 RecName: Full=Bowman-Birk type bran trypsin inhibitor; AltName: Full=OSE727A; AltName: Full=Protein RBBI3-3; AltName: Full=RBTI; Flags: Precursor && -	-
4326162	182.026	154.102	205.187	40.1934	13.7315	30.4246	180.438	28.1165	2.68214	1.49681e-13	6.64016e-10	LOC4326162	NC_029256.1	455464	457767	+	1179	protein_coding	transcription factor bHLH167, transcript variant X3 && - && -	-
9272551	663.86	806.954	1075.67	307.48	298.169	270.344	848.83	291.998	1.54015	1.85834e-13	6.86999e-10	LOC9272551	NC_029260.1	18955493	18959587	-	4095	protein_coding	glycine-rich cell wall structural protein 2-like && - && -	-
4324218	1112.5	1096.42	1409.36	515.481	591.434	476.362	1206.09	527.759	1.1929	1.60777e-12	5.09456e-09	LOC4324218	NC_029256.1	23911497	23913218	+	1213	protein_coding	dnaJ homolog subfamily B member 7 && Q9FL54.1 RecName: Full=Chaperone protein dnaJ 6; Short=AtDjC6; Short=AtJ6 && PF00226:DnaJ domain	DnaJ
4347069	464.702	156.185	266.328	43.2079	12.7507	9.56201	295.738	21.8402	3.76758	1.9797e-12	5.48895e-09	LOC4347069	NC_029264.1	14976172	14977753	-	1463	protein_coding	WRKY transcription factor WRKY76-like && Q6EPZ2.1 RecName: Full=WRKY transcription factor WRKY76; Short=OsWRKY76 && PF03106:WRKY DNA -binding domain	WRKY
4340994	496.824	889.212	798.984	183.885	252.071	158.208	728.34	198.054	1.87979	2.35179e-12	5.79612e-09	LOC4340994	NC_029261.1	14641578	14648095	-	1217	protein_coding	xylanase inhibitor protein 1, transcript variant X2 && Q8L5C6.2 RecName: Full=Xylanase inhibitor protein 1; Short=XIP-1; Short=XIP-I; AltName: Full=Class III chitinase homolog; Flags: Precursor && PF00704:Glycosyl hydrolases family 18	-
4336793	1617.89	1320.28	1420.76	684.293	762.097	784.954	1452.98	743.781	0.965631	1.27835e-11	2.8355e-08	LOC4336793	NC_029259.1	29588212	29590530	-	1133	protein_coding	uncharacterized LOC4336793 && - && PF04570:zinc-finger of the FCS-type, C2-C2	-
4335417	54.6078	118.7	153.372	13.0629	3.92328	1.73855	108.893	6.24156	4.14875	5.46313e-11	1.10162e-07	LOC4335417	NC_029259.1	13466445	13468863	-	1285	protein_coding	transcription factor bHLH35 && Q2HIV9.1 RecName: Full=Transcription factor bHLH35; AltName: Full=Basic helix-loop-helix protein 35; Short=AtbHLH35; Short=bHLH 35; AltName: Full=Transcription factor EN 41; AltName: Full=bHLH transcription factor bHLH035 && PF00010:Helix-loop-helix DNA-binding domain	HLH
4349050	223.785	261.349	276.691	76.3675	36.2903	81.7117	253.942	64.7899	1.96826	2.03331e-10	3.7584e-07	LOC4349050	NC_029265.1	19213575	19215261	+	1687	protein_coding	benzyl alcohol O-benzoyltransferase && Q8GT20.1 RecName: Full=Benzyl alcohol O-benzoyltransferase; AltName: Full=Benzoyl coenzyme A:benzyl alcohol benzoyl transferase && PF02458:Transferase family	-
4338570	111.357	73.9274	121.247	26.1257	14.7123	16.5162	102.177	19.1181	2.42267	4.87568e-10	8.31903e-07	LOC4338570	NC_029260.1	17670710	17671592	+	883	protein_coding	NRR repressor homolog 1-like && Q6L589.1 RecName: Full=NRR repressor homolog 1 && PF15699:NPR1 interacting	-
4324827	4498.19	4991.66	6381.51	2061.92	2706.08	2631.29	5290.45	2466.43	1.10089	1.30276e-09	1.93786e-06	LOC4324827	NC_029256.1	36894461	36897225	+	2660	protein_coding	uncharacterized LOC4324827 && - && -	-
4333666	1719.61	1648.27	1308.84	765.685	460.005	397.258	1558.91	540.982	1.52762	1.31049e-09	1.93786e-06	LOC4333666	NC_029258.1	26259730	26267345	-	4874	protein_coding	BTB/POZ domain and ankyrin repeat-containing protein NPR3-like, transcript variant X3 && Q75HA6.1 RecName: Full=BTB/POZ domain and ankyrin repeat-containing protein NPR3; Short=OsNPR3 && -	-
4347336	3540.94	3122.65	4503.74	1711.24	1971.45	1426.48	3722.45	1703.05	1.12834	2.35942e-09	3.2709e-06	LOC4347336	NC_029264.1	17932696	17935837	-	1480	protein_coding	peroxidase 17 && Q9SJZ2.1 RecName: Full=Peroxidase 17; Short=Atperox P17; AltName: Full=ATP25a; Flags: Precursor && PF00141:Peroxidase	-
107278748	206.653	194.71	346.123	66.3192	60.8108	90.4044	249.162	72.5115	1.7783	7.35095e-09	9.48305e-06	LOC107278748	NC_029263.1	22159297	22161428	+	1315	protein_coding	chaperone protein DnaJ, transcript variant X4 && Q54ED3.1 RecName: Full=DnaJ homolog subfamily A member 1 homolog; Flags: Precursor && PF00226:DnaJ domain	DnaJ
4352201	20.3441	15.6185	8.29036	151.73	46.0985	387.696	14.751	195.175	-3.72825	7.69555e-09	9.48305e-06	LOC4352201	NC_029267.1	17302107	17305337	-	1684	protein_coding	bidirectional sugar transporter SWEET13-like && Q2QR07.1 RecName: Full=Bidirectional sugar transporter SWEET13; Short=OsSWEET13 && PF03083:Sugar efflux transporter for intercellular exchange	-
112938707	155.258	119.742	175.134	48.2321	28.4438	15.6469	150.044	30.7743	2.29415	9.03005e-09	1.05419e-05	LOC112938707	NC_029259.1	16430054	16432641	-	1888	lncRNA	uncharacterized LOC112938707, transcript variant X2 && - && -	-
4348209	723.821	683.048	668.411	400.93	372.712	422.467	691.76	398.703	0.794323	9.92467e-09	1.1007e-05	LOC4348209	NC_029265.1	5592872	5595576	+	1415	protein_coding	uncharacterized LOC4348209 && P34666.2 RecName: Full=2-methoxy-6-polyprenyl-1,4-benzoquinol methylase, mitochondrial; AltName: Full=Ubiquinone biosynthesis methyltransferase COQ5; Flags: Precursor && PF08241:Methyltransferase domain	Methyltransf_11
4336017	130.63	156.185	187.569	372.794	319.747	374.657	158.128	355.733	-1.16936	1.12501e-08	1.18828e-05	LOC4336017	NC_029259.1	22744073	22748074	+	1985	protein_coding	sugar transport protein MST1-like && Q93Y91.1 RecName: Full=Sugar transport protein 5; AltName: Full=Hexose transporter 5 && PF00083:Sugar (and other) transporter	Sugar_tr
4342403	49.2541	51.0203	69.4318	381.838	115.737	594.583	56.5688	364.052	-2.68642	1.49205e-08	1.50433e-05	LOC4342403	NC_029262.1	2530697	2545669	+	5608	protein_coding	187-kDa microtubule-associated protein AIR9, transcript variant X1 && F4IIU4.1 RecName: Full=187-kDa microtubule-associated protein AIR9; AltName: Full=Auxin-induced in root cultures protein 9 && -	-
112939239	24.6271	22.9071	20.7259	122.59	71.5999	92.143	22.7534	95.4443	-2.06843	1.76058e-08	1.69789e-05	LOC112939239	NC_029261.1	30725150	30729431	-	1435	protein_coding	uncharacterized LOC112939239 && - && -	-
9270405	118.852	160.35	121.247	459.21	280.515	791.039	133.483	510.254	-1.93517	2.65274e-08	2.45169e-05	LOC9270405	NC_029257.1	6078225	6079220	-	736	lncRNA	uncharacterized LOC9270405 && - && -	-
9266213	1005.43	887.129	907.795	517.49	588.492	470.277	933.45	525.42	0.829654	3.31735e-08	2.94328e-05	LOC9266213	NC_029260.1	21099393	21100671	-	1179	protein_coding	transcription factor MYB8 && P81395.1 RecName: Full=Myb-related protein 330 && PF00249:Myb-like DNA-binding domain	Myb_DNA-binding
4345657	1712.12	2497.91	2679.86	768.699	1218.18	771.915	2296.63	919.598	1.32066	3.80651e-08	3.24739e-05	LOC4345657	NC_029263.1	21054654	21057690	-	1939	protein_coding	malate dehydrogenase, chloroplastic, transcript variant X1 && Q9SN86.1 RecName: Full=Malate dehydrogenase, chloroplastic; AltName: Full=pNAD-MDH; Flags: Precursor && PF00056:lactate/malate dehydrogenase, NAD binding domain|PF02866:lactate/malate dehydrogenase, alpha/beta C-terminal domain	-
4347164	225.927	428.987	242.493	91.4401	114.756	73.8882	299.136	93.3614	1.68166	7.09534e-08	5.7146e-05	LOC4347164	NC_029264.1	16273458	16275345	-	1319	protein_coding	protein TIFY 10c-like && Q69P94.1 RecName: Full=Protein TIFY 10c; Short=OsTIFY10c; AltName: Full=Jasmonate ZIM domain-containing protein 8; Short=OsJAZ8; AltName: Full=OsJAZ7 && PF06200:tify domain|PF09425:Divergent CCT motif	Zim
9267894	142.409	113.494	51.8148	326.572	323.671	599.799	102.573	416.68	-2.02355	7.30612e-08	5.7146e-05	LOC9267894	NC_029266.1	693266	694261	+	907	protein_coding	non-specific lipid-transfer protein 2 && A2ZAT0.1 RecName: Full=Non-specific lipid-transfer protein 2; Short=LTP 2; Flags: Precursor >Q7XJ39.2 RecName: Full=Non-specific lipid-transfer protein 2A; Short=LTP 2A; Flags: Precursor && PF00234:Protease inhibitor/seed storage/LTP family	-
4342656	362.981	344.648	292.235	594.863	569.856	634.569	333.288	599.763	-0.848186	7.47141e-08	5.7146e-05	LOC4342656	NC_029262.1	5313793	5318121	+	959	protein_coding	protein YLS3 && O64864.1 RecName: Full=Protein YLS3; AltName: Full=Protein YELLOW-LEAF-SPECIFIC GENE 3; AltName: Full=Xylogen-like protein 9; Short=AtXYLP9; Flags: Precursor && PF14368:Probable lipid transfer	-
4332500	89.9423	118.7	117.101	41.1983	32.3671	27.8167	108.581	33.794	1.68879	8.18876e-08	6.05449e-05	LOC4332500	NC_029258.1	10080266	10083456	-	1734	protein_coding	omega-3 fatty acid desaturase, endoplasmic reticulum && P48621.1 RecName: Full=Omega-3 fatty acid desaturase, chloroplastic; Flags: Precursor && PF11960:Domain of unknown function (DUF3474)|PF00487:Fatty acid desaturase	-
4335721	3.21223	4.16493	6.21777	208.001	53.9451	2485.25	4.53164	915.733	-7.65813	1.14231e-07	8.17341e-05	LOC4335721	NC_029259.1	19796281	19798485	-	1130	protein_coding	protein PYRICULARIA ORYZAE RESISTANCE 21 && A2XT03.1 RecName: Full=Protein PYRICULARIA ORYZAE RESISTANCE 21; Short=Pi21 && -	-
4338413	3507.75	2429.19	4064.35	1588.65	625.763	633.7	3333.76	949.37	1.81242	1.38318e-07	9.5876e-05	LOC4338413	NC_029260.1	14991562	14993726	+	1471	protein_coding	probable WRKY transcription factor 70 && Q9SHB5.1 RecName: Full=WRKY transcription factor 55; AltName: Full=WRKY DNA-binding protein 55 && PF03106:WRKY DNA -binding domain	WRKY
4348578	1.07074	1.04123	1.0363	33.1596	17.6548	122.568	1.04942	57.794	-5.78637	1.60293e-07	0.000107741	LOC4348578	NC_029265.1	13804762	13806735	+	1756	protein_coding	homeobox-leucine zipper protein HOX23-like && Q94GL5.1 RecName: Full=Homeobox-leucine zipper protein HOX23; AltName: Full=HD-ZIP protein HOX23; AltName: Full=Homeodomain transcription factor HOX23; AltName: Full=OsHox23 >A2Z734.1 RecName: Full=Homeobox-leucine zipper protein HOX23; AltName: Full=HD-ZIP protein HOX23; AltName: Full=Homeodomain transcription factor HOX23; AltName: Full=OsHox23 && P…	Homeobox
4324050	307.303	356.101	481.877	186.899	136.334	162.554	381.76	161.929	1.23776	1.88654e-07	0.000123074	LOC4324050	NC_029256.1	17756056	17764892	+	3043	protein_coding	beta-glucosidase 1-like, transcript variant X1 && Q5QMT0.1 RecName: Full=Beta-glucosidase 1; Short=Os1bglu1; Flags: Precursor && PF00232:Glycosyl hydrolase family 1	Glyco_hydro_1
4339308	11.7782	11.4535	6.21777	88.4256	30.4054	100.836	9.81649	73.2222	-2.90161	4.38464e-07	0.000277873	LOC4339308	NC_029260.1	25503076	25505225	-	2052	protein_coding	uncharacterized LOC4339308, transcript variant X2 && - && PF05097:Protein of unknown function (DUF688)	-
4326083	41.7589	24.9896	22.7985	112.542	79.4464	173.855	29.849	121.948	-2.03387	6.98809e-07	0.000430564	LOC4326083	NC_029256.1	1089870	1093534	-	2594	protein_coding	uncharacterized LOC4326083, transcript variant X2 && Q08CY9.1 RecName: Full=EGF domain-specific O-linked N-acetylglucosamine transferase; AltName: Full=Extracellular O-linked N-acetylglucosamine transferase; Flags: Precursor && PF04577:Protein of unknown function (DUF563)	-
4350033	2558	2448.98	2949.3	1792.63	1576.18	1405.61	2652.09	1591.47	0.737087	7.76699e-07	0.00046562	LOC4350033	NC_029266.1	5460230	5464649	+	2200	protein_coding	mitogen-activated protein kinase kinase kinase 3 && Q9CAD5.1 RecName: Full=Mitogen-activated protein kinase kinase kinase YODA; AltName: Full=YODA MAPKK kinase && PF00069:Protein kinase domain	Pkinase
9269376	130.63	135.36	158.553	59.2853	67.6766	50.4179	141.515	59.1266	1.2619	1.05652e-06	0.000616699	LOC9269376	NC_029260.1	21300318	21301662	+	1128	protein_coding	uncharacterized LOC9269376 && - && PF06749:Protein of unknown function (DUF1218)	-
4338700	1470.13	1740.94	1774.14	1028.95	1114.21	937.946	1661.74	1027.04	0.694583	1.23153e-06	0.000688843	LOC4338700	NC_029260.1	19222115	19224436	-	2322	protein_coding	peptide-N4-(N-acetyl-beta-glucosaminyl)asparagine amidase A && P81898.2 RecName: Full=Peptide-N4-(N-acetyl-beta-glucosaminyl)asparagine amidase A; Short=PNGase A; AltName: Full=Glycopeptide N-glycosidase; AltName: Full=N-glycanase; Contains: RecName: Full=Peptide-N4-(N-acetyl-beta-glucosaminyl)asparagine amidase A light chain; AltName: Full=PNGase A small chain; AltName: Full=PNGase A subunit B; …	-
4326516	268.756	305.081	365.812	156.754	164.778	113.875	313.216	145.136	1.11216	1.26338e-06	0.000688843	LOC4326516	NC_029256.1	41305712	41314573	-	1961	protein_coding	hexokinase-3-like && Q2KNB4.1 RecName: Full=Hexokinase-3; AltName: Full=Hexokinase-8 && PF03727:Hexokinase|PF00349:Hexokinase	-
4336261	939.041	1123.49	2124.41	485.336	607.128	317.285	1395.64	469.916	1.57101	1.30217e-06	0.000688843	LOC4336261	NC_029259.1	24655164	24660191	-	1318	protein_coding	transcription factor bHLH153, transcript variant X2 && Q9LT67.1 RecName: Full=Transcription factor bHLH113; AltName: Full=Basic helix-loop-helix protein 113; Short=AtbHLH113; Short=bHLH 113; AltName: Full=Transcription factor EN 61; AltName: Full=bHLH transcription factor bHLH113 && -	-
4347962	0	0	0	15.0725	13.7315	39.9866	0	22.9302	-6.89636	1.30433e-06	0.000688843	LOC4347962	NC_029265.1	655624	658902	-	1574	protein_coding	peroxidase A2, transcript variant X2 && Q9LEH3.1 RecName: Full=Peroxidase 15; Short=Prx15; AltName: Full=Anionic peroxidase; Flags: Precursor && PF00141:Peroxidase	-
4347070	248.412	119.742	149.227	49.237	5.88492	24.3397	172.46	26.4872	2.70493	1.4242e-06	0.000734656	LOC4347070	NC_029264.1	14992918	14994888	-	1215	protein_coding	WRKY transcription factor WRKY62-like && Q6EPZ0.1 RecName: Full=WRKY transcription factor WRKY62; Short=OsWRKY62; AltName: Full=XA21-binding protein 10 >B8BF91.1 RecName: Full=WRKY transcription factor WRKY62; Short=OsWRKY62; AltName: Full=XA21-binding protein 10 && PF03106:WRKY DNA -binding domain	WRKY
9269581	2087.95	1803.41	2600.07	1182.69	1293.7	1256.1	2163.81	1244.16	0.798375	1.60406e-06	0.000808627	LOC9269581	NC_029257.1	34408098	34413322	+	3885	protein_coding	GATA transcription factor 11, transcript variant X1 && Q9SV30.1 RecName: Full=GATA transcription factor 8 && PF00320:GATA zinc finger	GATA
4337725	29.9808	41.6493	40.4155	206.996	62.7725	345.101	37.3485	204.957	-2.4568	1.69468e-06	0.000835329	LOC4337725	NC_029260.1	2010103	2014958	+	1658	protein_coding	peroxidase 2 && Q9FEQ8.1 RecName: Full=Peroxidase 2; AltName: Full=Plasma membrane-bound peroxidase 2; Short=pmPOX2; Flags: Precursor && PF00141:Peroxidase	-
4334467	163.823	181.174	340.941	95.4594	58.8492	45.2022	228.646	66.5036	1.78495	2.45878e-06	0.00116279	LOC4334467	NC_029258.1	33482039	33484154	+	2116	protein_coding	AAA-ATPase At3g28580 && Q9LJJ7.1 RecName: Full=AAA-ATPase At3g28580 && PF00004:ATPase family associated with various cellular activities (AAA)|PF14363:Domain associated at C-terminal with AAA	AAA
4340183	14367.2	21493.1	41054.9	9572.07	10180.9	6379.6	25638.4	8710.86	1.55745	2.46387e-06	0.00116279	LOC4340183	NC_029261.1	2908045	2910493	-	1485	protein_coding	GDSL esterase/lipase At5g45910 && Q9FJ45.1 RecName: Full=GDSL esterase/lipase At5g45910; AltName: Full=Extracellular lipase At5g45910; Flags: Precursor && PF00657:GDSL-like Lipase/Acylhydrolase	Lipase_GDSL
9271462	64.2445	83.2985	106.738	25.1209	28.4438	27.8167	84.7605	27.1271	1.64345	3.29821e-06	0.00152412	LOC9271462	NC_029266.1	24421517	24438611	-	3461	protein_coding	receptor kinase-like protein Xa21, transcript variant X6 && C0LGR3.1 RecName: Full=Probable LRR receptor-like serine/threonine-protein kinase At4g26540; Flags: Precursor && PF08263:Leucine rich repeat N-terminal domain	LRRNT_2
9266189	189.521	240.524	381.357	640.08	700.306	547.642	270.467	629.343	-1.21778	3.44333e-06	0.00152783	LOC9266189	NC_029257.1	21841064	21847762	+	2957	protein_coding	ent-copalyl diphosphate synthase 2-like && Q6Z5I0.1 RecName: Full=Ent-copalyl diphosphate synthase 2; Short=Ent-CDP synthase 2; Short=OsCPS2; Short=OsCPS2ent; AltName: Full=Ent-kaurene synthase A; AltName: Full=OsCyc2 && PF01397:Terpene synthase, N-terminal domain|PF03936:Terpene synthase family, metal binding domain	-
9272107	0	0	0	208.001	13.7315	466.8	0	229.511	-10.2157	3.47811e-06	0.00152783	LOC9272107	NC_029261.1	9564129	9566997	-	1510	protein_coding	uncharacterized LOC9272107, transcript variant X2 && - && PF14365:Domain of unknown function (DUF4409)|PF03080:Domain of unknown function (DUF239)	-
4325763	106.003	59.3502	64.2503	20.0967	24.5205	12.1698	76.5346	18.929	2.02179	3.51288e-06	0.00152783	LOC4325763	NC_029256.1	41839916	41842638	+	2274	protein_coding	probable glutathione S-transferase && Q03662.1 RecName: Full=Probable glutathione S-transferase; AltName: Full=Auxin-induced protein PGNT1/PCNT110 && -	-
9266342	225.927	187.422	145.081	497.394	329.556	385.088	186.143	404.012	-1.11811	4.16664e-06	0.00177731	LOC9266342	NC_029258.1	17754764	17761088	+	2951	protein_coding	diacylglycerol kinase 1, transcript variant X3 && Q39017.2 RecName: Full=Diacylglycerol kinase 1; Short=AtDGK1; Short=DAG kinase 1; AltName: Full=Diglyceride kinase 1; Short=DGK 1 && PF00609:Diacylglycerol kinase accessory domain|PF00781:Diacylglycerol kinase catalytic domain|PF00130:Phorbol esters/diacylglycerol binding domain (C1 domain)	C1_1
4323892	943.323	1070.39	1061.17	660.177	715.999	648.478	1024.96	674.885	0.603166	4.79106e-06	0.0020051	LOC4323892	NC_029256.1	28752067	28755580	-	1638	protein_coding	farnesyl pyrophosphate synthase, transcript variant X2 && P49353.1 RecName: Full=Farnesyl pyrophosphate synthase; Short=FPP synthase; Short=FPS; AltName: Full=(2E,6E)-farnesyl diphosphate synthase; AltName: Full=Dimethylallyltranstransferase; AltName: Full=Farnesyl diphosphate synthase; AltName: Full=Geranyltranstransferase && PF00348:Polyprenyl synthetase	-
9269675	210.936	166.597	365.812	31.1499	98.082	65.1955	247.782	64.8091	1.93419	4.94844e-06	0.00203262	LOC9269675	NC_029257.1	28995706	28997793	+	1568	protein_coding	abscisic acid 8'-hydroxylase 1-like && Q05JG2.1 RecName: Full=Abscisic acid 8'-hydroxylase 1; Short=ABA 8'-hydroxylase 1; AltName: Full=Cytochrome P450 707A5; AltName: Full=OsABA8ox1 >Q09J79.1 RecName: Full=Abscisic acid 8'-hydroxylase 1; Short=ABA 8'-hydroxylase 1; AltName: Full=Cytochrome P450 707A5; AltName: Full=OsABA8ox1 && PF00067:Cytochrome P450	p450
9266310	103.862	61.4326	64.2503	26.1257	16.6739	21.7318	76.515	21.5105	1.83065	5.08306e-06	0.00203404	LOC9266310	NC_029258.1	1131775	1135165	-	2251	lncRNA	uncharacterized LOC9266310, transcript variant X2 && - && -	-
4324599	33880.4	41516	36638.2	22278.2	10346.7	18106.1	37344.9	16910.3	1.14301	5.1353e-06	0.00203404	LOC4324599	NC_029256.1	23607346	23608505	+	1160	protein_coding	chlorophyll a-b binding protein 2, chloroplastic-like && P12331.2 RecName: Full=Chlorophyll a-b binding protein 2, chloroplastic; AltName: Full=LHCII type I CAB-2; Short=LHCP; Flags: Precursor && PF00504:Chlorophyll A-B binding protein	-
4344394	0	1.04123	0	32.1547	13.7315	35.6402	0.347077	27.1755	-6.17721	5.60115e-06	0.00217963	LOC4344394	NC_029262.1	29566058	29571776	-	1475	protein_coding	probable glucuronosyltransferase Os07g0694400 && Q6Z3Y6.1 RecName: Full=Probable glucuronosyltransferase Os07g0694400 && PF03360:Glycosyltransferase family 43	-
4335980	93.1545	116.618	76.6859	274.32	174.586	681.51	95.4861	376.805	-1.98139	5.88654e-06	0.0022512	LOC4335980	NC_029259.1	22347650	22349666	+	1996	protein_coding	aspartic proteinase nepenthesin-1, transcript variant X1 && Q766C3.1 RecName: Full=Aspartic proteinase nepenthesin-1; AltName: Full=Nepenthesin-I; Flags: Precursor && PF14541:Xylanase inhibitor C-terminal|PF14543:Xylanase inhibitor N-terminal	-
4342253	1648.94	1786.75	3329.62	886.265	1165.21	712.804	2255.1	921.428	1.2915	6.66658e-06	0.0025063	LOC4342253	NC_029262.1	848946	849790	+	730	protein_coding	uncharacterized LOC4342253 && - && -	-
4351184	270.898	305.081	231.094	829.994	376.635	857.973	269.024	688.201	-1.35536	6.98769e-06	0.00256651	LOC4351184	NC_029266.1	28703885	28705329	-	1266	protein_coding	myb-related protein MYBAS1-like, transcript variant X2 && Q53NK6.1 RecName: Full=Myb-related protein MYBAS1 && PF00249:Myb-like DNA-binding domain	Myb_DNA-binding
9269491	16.0611	42.6905	19.6896	123.595	54.9259	352.056	26.1471	176.859	-2.75849	7.05817e-06	0.00256651	LOC9269491	NC_029259.1	6913166	6927139	-	2168	protein_coding	amino acid transporter AVT1C && Q6PF45.1 RecName: Full=Vesicular inhibitory amino acid transporter; AltName: Full=GABA and glycine transporter; AltName: Full=Solute carrier family 32 member 1; AltName: Full=Vesicular GABA transporter; Short=xVIAAT && PF01490:Transmembrane amino acid transporter protein	Aa_trans
4332125	805.198	767.387	720.225	1337.44	1121.08	1869.81	764.27	1442.77	-0.917115	7.79518e-06	0.00278879	LOC4332125	NC_029258.1	6636566	6641180	+	1843	protein_coding	metal tolerance protein 4-like && Q10PP8.1 RecName: Full=Metal tolerance protein 4; Short=OsMTP4 && PF01545:Cation efflux family|PF16916:Dimerisation domain of Zinc Transporter	-
4326716	14.9904	15.6185	5.18148	67.324	46.0985	53.0257	11.9301	55.4827	-2.21877	8.40995e-06	0.00296097	LOC4326716	NC_029256.1	10748671	10750248	-	1367	protein_coding	peroxidase 2 && Q9FEQ8.1 RecName: Full=Peroxidase 2; AltName: Full=Plasma membrane-bound peroxidase 2; Short=pmPOX2; Flags: Precursor && PF00141:Peroxidase	-
4352495	957.243	739.274	863.234	449.162	264.821	493.747	853.251	402.577	1.08304	8.8802e-06	0.00307768	LOC4352495	NC_029267.1	22628764	22632987	+	2276	protein_coding	calmodulin-binding protein 60 B, transcript variant X1 && Q9FKL6.1 RecName: Full=Calmodulin-binding protein 60 B && PF07887:Calmodulin binding protein-like	-
4337428	455.065	603.914	491.204	1050.05	759.155	962.286	516.728	923.831	-0.838137	9.05816e-06	0.00309106	LOC4337428	NC_029259.1	34737989	34742719	+	1944	protein_coding	probable allantoinase && B9FDB8.1 RecName: Full=Probable allantoinase; Short=OsALN && PF01979:Amidohydrolase family	Amidohydro_1
107281872	191.663	168.679	186.533	101.488	63.7533	88.6659	182.292	84.6359	1.10674	9.886e-06	0.00332245	LOC107281872	NC_029263.1	4852942	4854480	-	1438	protein_coding	uncharacterized LOC107281872 && - && -	-
4334505	1.07074	3.12369	0	46.2224	14.7123	27.8167	1.39815	29.5838	-4.40172	1.05583e-05	0.00349544	LOC4334505	NC_029258.1	33716933	33717730	+	628	protein_coding	uncharacterized LOC4334505 && - && -	-
4346499	42.8297	40.608	20.7259	249.199	49.041	257.305	34.7212	185.182	-2.41603	1.17053e-05	0.00381817	LOC4346499	NC_029264.1	3654953	3658615	+	1584	protein_coding	fasciclin-like arabinogalactan protein 2 && Q9SU13.1 RecName: Full=Fasciclin-like arabinogalactan protein 2; Flags: Precursor && PF02469:Fasciclin domain	-
4343649	1827.76	1362.97	2585.56	636.061	1117.15	528.518	1925.43	760.578	1.3403	1.20378e-05	0.00386973	LOC4343649	NC_029262.1	22889316	22890954	-	1543	protein_coding	remorin 4.1-like && - && PF03763:Remorin, C-terminal region	-
4325503	3900.71	3916.07	4324.46	3012.5	2659	2870.34	4047.08	2847.28	0.507323	1.2992e-05	0.0041168	LOC4325503	NC_029256.1	32367736	32371814	+	2851	protein_coding	BTB/POZ domain and ankyrin repeat-containing protein NPR2-like && Q0JJ01.1 RecName: Full=BTB/POZ domain and ankyrin repeat-containing protein NPR2; Short=OsNPR2; AltName: Full=NPR1 homolog 2; Short=OsNH2 && PF12313:NPR1/NIM1 like defence protein C terminal|PF11900:Domain of unknown function (DUF3420)|PF13637:Ankyrin repeats (many copies)	-
4343944	1351.28	1282.8	1350.29	820.951	985.724	768.438	1328.12	858.371	0.630097	1.341e-05	0.00416207	LOC4343944	NC_029262.1	25717781	25721997	+	1457	protein_coding	serine/threonine-protein kinase SAPK2-like, transcript variant X1 && Q0D4J7.1 RecName: Full=Serine/threonine-protein kinase SAPK2; AltName: Full=Osmotic stress/abscisic acid-activated protein kinase 2 && PF00069:Protein kinase domain	Pkinase
9270544	182.026	200.958	217.622	106.513	112.794	104.313	200.202	107.873	0.892858	1.35102e-05	0.00416207	LOC9270544	NC_029262.1	21827205	21827784	+	580	protein_coding	histone H4 && P59259.2 RecName: Full=Histone H4 >Q6LAF3.3 RecName: Full=Histone H4 >Q6PMI5.3 RecName: Full=Histone H4 >Q6WZ83.3 RecName: Full=Histone H4 >Q76H85.3 RecName: Full=Histone H4 >P62788.2 RecName: Full=Histone H4 >P62787.2 RecName: Full=Histone H4 >P62887.2 RecName: Full=Histone H4 >P62785.2 RecName: Full=Histone H4 variant TH011 >P0CG89.1 RecName: Full=Histone H4 && PF15511:Centromere …	-
4324739	42.8297	76.0099	30.0526	235.132	92.1971	242.527	49.6307	189.952	-1.93667	1.43665e-05	0.00436525	LOC4324739	NC_029256.1	37303445	37307923	+	1627	protein_coding	uncharacterized LOC4324739 && - && PF01814:Hemerythrin HHE cation binding domain	-
4346803	20757.4	38695.3	27461.8	11307.4	17156.5	8162.48	28971.5	12208.8	1.24674	1.55095e-05	0.00458742	LOC4346803	NC_029264.1	10845683	10846965	+	1283	protein_coding	chlorophyll a-b binding protein 1, chloroplastic-like && P12330.2 RecName: Full=Chlorophyll a-b binding protein 1, chloroplastic; AltName: Full=LHCII type I CAB-1; Short=LHCP; Flags: Precursor && PF00504:Chlorophyll A-B binding protein	-
4332548	562.139	682.007	860.125	441.123	305.035	267.736	701.424	337.965	1.05453	1.55113e-05	0.00458742	LOC4332548	NC_029258.1	10418363	10419914	-	1552	protein_coding	abscisic acid receptor PYL4 && O80920.1 RecName: Full=Abscisic acid receptor PYL4; AltName: Full=ABI1-binding protein 2; AltName: Full=PYR1-like protein 4; AltName: Full=Regulatory components of ABA receptor 10 && -	-
4342614	147.762	165.556	261.146	466.244	451.177	337.278	191.488	418.233	-1.12604	1.62894e-05	0.00475413	LOC4342614	NC_029262.1	4821213	4824667	+	2865	protein_coding	probable 1-deoxy-D-xylulose-5-phosphate synthase 2, chloroplastic && Q6YU51.1 RecName: Full=Probable 1-deoxy-D-xylulose-5-phosphate synthase 2, chloroplastic; Short=1-deoxyxylulose-5-phosphate synthase; Short=DXP synthase; Short=DXPS; Flags: Precursor && PF02780:Transketolase, C-terminal domain|PF02779:Transketolase, pyrimidine binding domain|PF13292:1-deoxy-D-xylulose-5-phosphate synthase	-
4344198	37.476	40.608	46.6333	120.58	83.3697	106.051	41.5724	103.334	-1.313	1.67543e-05	0.00480581	LOC4344198	NC_029262.1	28002550	28003993	+	1199	protein_coding	momilactone A synthase-like && Q7FAE1.1 RecName: Full=Momilactone A synthase; Short=OsMAS && PF00106:short chain dehydrogenase	adh_short
4342240	55.6786	136.401	245.602	39.1886	19.6164	35.6402	145.894	31.4817	2.21205	1.68997e-05	0.00480581	LOC4342240	NC_029262.1	699883	700885	-	915	protein_coding	blue copper protein && Q39131.1 RecName: Full=Lamin-like protein; Flags: Precursor && PF02298:Plastocyanin-like domain	Cu_bind_like
4333320	230.209	331.112	514.003	65.3143	169.682	48.6793	358.441	94.5585	1.92419	1.71238e-05	0.00480788	LOC4333320	NC_029258.1	21275323	21282135	-	1514	protein_coding	GDSL esterase/lipase At5g55050 && Q9FIA1.1 RecName: Full=GDSL esterase/lipase At5g55050; AltName: Full=Extracellular lipase At5g55050; Flags: Precursor && PF00657:GDSL-like Lipase/Acylhydrolase	Lipase_GDSL
4324489	993.648	1348.39	1452.89	773.724	687.555	768.438	1264.98	743.239	0.767252	1.79559e-05	0.00496274	LOC4324489	NC_029256.1	17490441	17491876	-	1436	protein_coding	probable purine permease 4 && Q9SY29.1 RecName: Full=Probable purine permease 4; Short=AtPUP4 && PF16913:Purine nucleobase transmembrane transport	-
4334994	22.4856	20.8246	32.1252	90.4352	52.9643	134.737	25.1451	92.7123	-1.88408	1.81228e-05	0.00496274	LOC4334994	NC_029259.1	1813950	1816103	-	2059	protein_coding	probable indole-3-pyruvate monooxygenase YUCCA5 && Q9LKC0.1 RecName: Full=Probable indole-3-pyruvate monooxygenase YUCCA5; AltName: Full=Flavin-containing monooxygenase YUCCA5; AltName: Full=Protein SUPPRESSOR OF ER 1 && PF00743:Flavin-binding monooxygenase-like	FMO-like
4333610	4545.3	4293	3758.64	2208.63	3040.54	1982.81	4198.98	2410.66	0.800737	1.84084e-05	0.00497478	LOC4333610	NC_029258.1	25563623	25564432	+	657	protein_coding	dehydrin HIRD11 && - && -	-
4330221	195.946	177.009	189.642	90.4352	113.775	80.8424	187.532	95.0176	0.982768	1.86153e-05	0.00497478	LOC4330221	NC_029257.1	26767617	26771696	-	1831	protein_coding	probable trehalose-phosphate phosphatase 1 && Q75WV3.1 RecName: Full=Probable trehalose-phosphate phosphatase 1; Short=OsTPP1; AltName: Full=Trehalose 6-phosphate phosphatase && PF02358:Trehalose-phosphatase	-
9269872	69.5982	61.4326	64.2503	169.817	112.794	304.246	65.0937	195.619	-1.58931	1.91053e-05	0.00499462	LOC9269872	NC_029256.1	20153467	20156389	+	1901	transcribed_pseudogene	indole-2-monooxygenase-like && Q43257.1 RecName: Full=indole-2-monooxygenase; AltName: Full=Cytochrome P450 71C4; AltName: Full=Protein benzoxazineless 2 && PF00067:Cytochrome P450	p450
4342782	875.867	1019.37	665.302	362.746	370.75	549.381	853.511	427.625	0.996029	1.91399e-05	0.00499462	LOC4342782	NC_029262.1	7394477	7397715	+	1490	protein_coding	zinc transporter 8-like && A3BI11.1 RecName: Full=Zinc transporter 8; AltName: Full=ZRT/IRT-like protein 8; Short=OsZIP8; Flags: Precursor && PF02535:ZIP Zinc transporter	-
4336640	663.86	937.108	804.165	477.297	419.791	510.263	801.711	469.117	0.772863	1.9566e-05	0.00504643	LOC4336640	NC_029259.1	27992681	27995878	-	857	protein_coding	uncharacterized LOC4336640 && - && -	-
4339298	574.988	685.13	526.438	373.799	337.402	240.789	595.519	317.33	0.909594	2.02628e-05	0.00512721	LOC4339298	NC_029260.1	25436299	25438699	+	1700	protein_coding	transcription factor TCP13 && Q9FME3.1 RecName: Full=Transcription factor TCP5 && PF03634:TCP family transcription factor	TCP
9272001	147.762	71.845	347.159	34.1644	55.9067	35.6402	188.922	41.9038	2.17351	2.03415e-05	0.00512721	LOC9272001	NC_029262.1	4029417	4030859	-	1443	protein_coding	leucine-rich repeat extensin-like protein 6 && Q9LUI1.1 RecName: Full=Leucine-rich repeat extensin-like protein 6; Short=AtLRX6; Short=LRR/EXTENSIN6; AltName: Full=Cell wall hydroxyproline-rich glycoprotein; Flags: Precursor && -	-
4342332	3.21223	11.4535	7.25407	53.2563	33.3479	36.5095	7.30661	41.0379	-2.48493	2.07873e-05	0.00516322	LOC4342332	NC_029262.1	1631100	1633301	-	2202	protein_coding	L-type lectin-domain containing receptor kinase IV.1 && O80939.1 RecName: Full=L-type lectin-domain containing receptor kinase IV.1; Short=Arabidopsis thaliana lectin-receptor kinase e; Short=AthlecRK-e; Short=LecRK-IV.1; AltName: Full=Lectin Receptor Kinase 1; Flags: Precursor && PF00069:Protein kinase domain|PF00139:Legume lectin domain	Pkinase
112936094	71.7397	18.7422	22.7985	3.01451	5.88492	1.73855	37.7601	3.54599	3.42436	2.09499e-05	0.00516322	LOC112936094	NC_029261.1	5918114	5919685	-	1453	protein_coding	12-oxophytodienoate reductase 1 && Q84QK0.1 RecName: Full=12-oxophytodienoate reductase 1; AltName: Full=12-oxophytodienoate-10,11-reductase 1; Short=OPDA-reductase 1; Short=OsOPR1 && PF00724:NADH:flavin oxidoreductase / NADH oxidase family	Oxidored_FMN
4325158	163.823	149.937	131.61	325.567	222.646	371.18	148.457	306.464	-1.04676	2.16122e-05	0.00522983	LOC4325158	NC_029256.1	10515455	10522215	-	4876	protein_coding	ABC transporter B family member 21, transcript variant X3 && Q9M1Q9.2 RecName: Full=ABC transporter B family member 21; Short=ABC transporter ABCB.21; Short=AtABCB21; AltName: Full=Multidrug resistance protein 17; AltName: Full=P-glycoprotein 21 && -	-
4351394	313.727	380.049	463.224	203.982	229.512	198.194	385.667	210.563	0.873806	2.16917e-05	0.00522983	LOC4351394	NC_029267.1	1332814	1333639	+	826	protein_coding	calmodulin-binding protein 25 && - && PF05678:VQ motif	-
4351224	3583.77	4528.32	3932.74	9210.33	5163.04	9237.77	4014.94	7870.38	-0.971068	2.28157e-05	0.00544166	LOC4351224	NC_029266.1	28932976	28936094	-	1783	protein_coding	ribulose bisphosphate carboxylase/oxygenase activase, chloroplastic-like, transcript variant X2 && P93431.2 RecName: Full=Ribulose bisphosphate carboxylase/oxygenase activase, chloroplastic; Short=RA; Short=RuBisCO activase; Flags: Precursor && PF00004:ATPase family associated with various cellular activities (AAA)	AAA
4343689	270.898	379.008	691.209	120.58	190.279	179.94	447.038	163.6	1.44982	2.41895e-05	0.00570796	LOC4343689	NC_029262.1	23202706	23203292	+	587	protein_coding	arabinogalactan protein 13 && - && -	-
107280774	71.7397	76.0099	48.7059	25.1209	9.8082	6.08491	65.4852	13.6713	2.27229	2.47148e-05	0.00577052	LOC107280774	NC_029259.1	27165323	27173838	-	4039	protein_coding	uncharacterized LOC107280774 && - && -	-
4335136	140.267	108.288	132.646	317.528	203.03	844.934	127.067	455.164	-1.84168	2.51733e-05	0.00581635	LOC4335136	NC_029259.1	6564607	6566834	+	1592	protein_coding	acetylserotonin O-methyltransferase 1-like && Q6EPG8.1 RecName: Full=Acetylserotonin O-methyltransferase 1; Short=OsASMT1 && PF00891:O-methyltransferase|PF08100:Dimerisation domain	-
4332844	27.8393	18.7422	8.29036	81.3917	38.252	262.521	18.2906	127.388	-2.80306	2.59351e-05	0.00593058	LOC4332844	NC_029258.1	13161900	13164003	+	2024	protein_coding	inactive beta-amylase 9 && Q8VYW2.1 RecName: Full=Inactive beta-amylase 9; AltName: Full=1,4-alpha-D-glucan maltohydrolase; AltName: Full=Inactive beta-amylase 3 && PF01373:Glycosyl hydrolase family 14	-
4342499	774.146	665.347	667.374	252.214	460.005	203.41	702.289	305.209	1.2031	2.68742e-05	0.00608262	LOC4342499	NC_029262.1	3662332	3663421	+	1090	protein_coding	probable glutathione S-transferase GSTU6 && Q06398.2 RecName: Full=Probable glutathione S-transferase GSTU6; AltName: Full=28 kDa cold-induced protein && -	-
4349123	1815.98	2793.62	3465.37	1153.55	1479.08	1444.73	2691.66	1359.12	0.985777	2.7942e-05	0.00626043	LOC4349123	NC_029265.1	20001166	20004618	-	1724	protein_coding	methionine gamma-lyase && Q9SGU9.1 RecName: Full=Methionine gamma-lyase; Short=AtMGL; AltName: Full=L-methioninase && PF01053:Cys/Met metabolism PLP-dependent enzyme	Cys_Met_Meta_PP
4351317	32.1223	22.9071	29.0163	57.2756	87.293	118.221	28.0152	87.5966	-1.64787	2.88965e-05	0.00640954	LOC4351317	NC_029267.1	732984	734095	+	1010	protein_coding	non-specific lipid-transfer protein 2B-like && Q2QYL2.1 RecName: Full=Non-specific lipid-transfer protein 2B; Short=LTP 2B; AltName: Full=LTP B1; Flags: Precursor && PF00234:Protease inhibitor/seed storage/LTP family	-
4344281	2700.41	2697.83	4997.02	1442.94	2008.72	1389.1	3465.09	1613.59	1.10272	3.05292e-05	0.00670464	LOC4344281	NC_029262.1	28683957	28690357	+	2509	protein_coding	uncharacterized LOC4344281 && A2YPX3.2 RecName: Full=Peroxidase 2; Flags: Precursor && PF00141:Peroxidase	-
4349238	1102.86	744.48	933.702	498.399	562.01	322.5	927.016	460.97	1.00872	3.1059e-05	0.00672951	LOC4349238	NC_029265.1	20886357	20892116	+	1595	protein_coding	flavanone 3-dioxygenase 2-like && Q9FLV0.1 RecName: Full=Protein DOWNY MILDEW RESISTANCE 6; Short=AtDMR6; AltName: Full=2-oxoglutarate (2OG)-Fe(II) oxygenase-like protein DMR6; AltName: Full=Salicylate 3-hydroxylase DMR6; Short=S3H DMR6; Short=SA 3-hydroxylase DMR6; Short=Salicylic acid 3-hydroxylase DMR6 && PF03171:2OG-Fe(II) oxygenase superfamily|PF14226:non-haem dioxygenase in morphine synthes…	2OG-FeII_Oxy
4336779	150.975	144.731	161.662	417.007	367.808	215.58	152.456	333.465	-1.12781	3.12493e-05	0.00672951	LOC4336779	NC_029259.1	29500951	29503775	-	2018	protein_coding	uncharacterized LOC4336779 && F4KGY6.1 RecName: Full=Protein REVEILLE 1 && PF00249:Myb-like DNA-binding domain	Myb_DNA-binding
4352636	541.795	572.677	491.204	329.586	374.673	310.331	535.226	338.197	0.662901	3.33066e-05	0.00708308	LOC4352636	NC_029267.1	24047367	24054787	+	5547	protein_coding	uncharacterized LOC4352636, transcript variant X1 && - && -	-
9268327	51.3956	74.9687	44.5607	20.0967	15.6931	13.9084	56.975	16.5661	1.78664	3.38404e-05	0.00708308	LOC9268327	NC_029256.1	483853	486468	+	2155	protein_coding	uncharacterized LOC9268327 && - && PF06075:Plant protein of unknown function (DUF936)	-
4331522	924.05	773.635	1172.05	496.389	518.854	617.184	956.578	544.142	0.813399	3.38491e-05	0.00708308	LOC4331522	NC_029258.1	1873286	1881704	+	2886	protein_coding	uncharacterized LOC4331522 && Q8H8C7.1 RecName: Full=Chitin elicitor-binding protein; Short=CEBiP; Flags: Precursor && PF01476:LysM domain	LysM
4334427	135.984	443.565	178.243	95.4594	67.6766	47.81	252.597	70.3153	1.84715	3.43941e-05	0.00712986	LOC4334427	NC_029258.1	33214532	33217436	-	1401	protein_coding	indole-3-glycerol phosphate lyase, chloroplastic && P42390.2 RecName: Full=Indole-3-glycerol phosphate lyase, chloroplastic; AltName: Full=Benzoxazineless 1; AltName: Full=Indole synthase; AltName: Full=Tryptophan synthase alpha chain; Flags: Precursor && PF00290:Tryptophan synthase alpha chain	-
4349271	0	0	0	13.0629	0.98082	66.0648	0	26.7028	-7.11492	3.47198e-05	0.00713075	LOC4349271	NC_029265.1	21244716	21247288	-	1694	protein_coding	transcription factor TDR-like && Q9LSL1.1 RecName: Full=Transcription factor bHLH93; AltName: Full=Basic helix-loop-helix protein 93; Short=AtbHLH93; Short=bHLH 93; AltName: Full=Transcription factor EN 47; AltName: Full=bHLH transcription factor bHLH093 && PF00010:Helix-loop-helix DNA-binding domain	HLH
4333065	1183.17	1855.47	1214.54	755.637	789.56	430.29	1417.73	658.496	1.10695	3.63325e-05	0.00739349	LOC4333065	NC_029258.1	16407690	16410075	-	1251	protein_coding	protein TIFY 10a-like && Q84R94.1 RecName: Full=Protein TIFY 10a; Short=OsTIFY10a; AltName: Full=Jasmonate ZIM domain-containing protein 6; Short=OsJAZ6; AltName: Full=OsJAZ5 && PF06200:tify domain|PF09425:Divergent CCT motif	Zim
4324802	347.991	95.7933	115.029	780.757	520.815	551.119	186.271	617.564	-1.72962	3.79133e-05	0.00764505	LOC4324802	NC_029256.1	36622795	36627664	+	2072	protein_coding	laccase-7-like && Q5N7B4.1 RecName: Full=Laccase-7; AltName: Full=Benzenediol:oxygen oxidoreductase 7; AltName: Full=Diphenol oxidase 7; AltName: Full=Urishiol oxidase 7; Flags: Precursor && PF07732:Multicopper oxidase|PF07731:Multicopper oxidase|PF00394:Multicopper oxidase	-
4343899	2207.87	4105.58	2347.21	1462.04	1582.06	1316.95	2886.88	1453.68	0.989909	3.93652e-05	0.0078663	LOC4343899	NC_029262.1	25347990	25350243	+	1392	protein_coding	protein TIFY 10b-like && Q8H395.1 RecName: Full=Protein TIFY 10b; Short=OsTIFY10b; AltName: Full=Jasmonate ZIM domain-containing protein 7; Short=OsJAZ7; AltName: Full=OsJAZ6 && PF06200:tify domain|PF09425:Divergent CCT motif	Zim
4326077	161.682	136.401	203.114	270.301	342.306	544.165	167.066	385.591	-1.20766	4.0098e-05	0.00793748	LOC4326077	NC_029256.1	1057122	1060153	-	2494	protein_coding	uncharacterized LOC4326077, transcript variant X2 && Q8BW41.1 RecName: Full=Protein O-linked-mannose beta-1,4-N-acetylglucosaminyltransferase 2; Short=POMGnT2; AltName: Full=Extracellular O-linked N-acetylglucosamine transferase-like; AltName: Full=Glycosyltransferase-like domain-containing protein 2 && PF04577:Protein of unknown function (DUF563)	-
4352116	152.045	152.02	175.134	245.18	285.419	290.337	159.733	273.645	-0.777111	4.04371e-05	0.00793748	LOC4352116	NC_029267.1	13879084	13881540	+	2010	protein_coding	AAA-ATPase ASD, mitochondrial, transcript variant X2 && Q9FLD5.1 RecName: Full=AAA-ATPase ASD, mitochondrial; AltName: Full=AAA-ATPase 1; AltName: Full=Protein ATPASE-IN-SEED-DEVELOPMENT && PF14363:Domain associated at C-terminal with AAA|PF00004:ATPase family associated with various cellular activities (AAA)	AAA
4351775	268.756	232.195	244.566	488.35	344.268	554.596	248.506	462.405	-0.896665	4.22324e-05	0.00821716	LOC4351775	NC_029267.1	5756438	5760034	+	1393	protein_coding	glutathione S-transferase, transcript variant X2 && O04437.1 RecName: Full=Glutathione S-transferase; AltName: Full=GST class-zeta && PF13417:Glutathione S-transferase, N-terminal domain	-
4337046	3391.04	6751.34	4544.16	1970.48	2970.9	1577.73	4895.51	2173.04	1.17187	4.27705e-05	0.00824949	LOC4337046	NC_029259.1	31669227	31674594	-	2354	protein_coding	probable polyamine oxidase 2 && Q9SKX5.1 RecName: Full=Probable polyamine oxidase 2; Short=AtPAO2; AltName: Full=Amine oxidase 1 && PF01593:Flavin containing amine oxidoreductase	Amino_oxidase
4332403	1108.22	1242.19	1076.71	1871	1491.83	1873.28	1142.37	1745.37	-0.611598	4.39128e-05	0.00839681	LOC4332403	NC_029258.1	9247332	9252601	+	3542	protein_coding	telomere repeat-binding protein 5, transcript variant X3 && Q9LL45.2 RecName: Full=Telomere-binding protein 1; AltName: Full=Protein RTBP1 && -	-
4342214	3.21223	7.28862	3.10889	38.1838	4.9041	179.07	4.53658	74.0527	-4.02982	4.45098e-05	0.00843823	LOC4342214	NC_029262.1	471228	477650	-	1363	protein_coding	MADS-box transcription factor 15-like, transcript variant X2 && Q6Q9I2.2 RecName: Full=MADS-box transcription factor 15; AltName: Full=FDRMADS3; AltName: Full=OsMADS15; AltName: Full=Protein APETALA1-like A; AltName: Full=RMADS215 && PF01486:K-box region|PF00319:SRF-type transcription factor (DNA-binding and dimerisation domain)	K-box
4326073	158.47	164.515	184.461	420.021	238.339	944.9	169.148	534.42	-1.66033	4.62097e-05	0.00868625	LOC4326073	NC_029256.1	1007419	1012410	+	2981	protein_coding	WAT1-related protein At3g18200 && Q9LV20.1 RecName: Full=WAT1-related protein At3g18200 && PF00892:EamA-like transporter family	DUF6
4352619	0	2.08246	1.0363	24.1161	5.88492	66.0648	1.03959	32.0219	-4.93956	4.78582e-05	0.00889613	LOC4352619	NC_029267.1	23879735	23884985	+	2886	protein_coding	uncharacterized LOC4352619, transcript variant X3 && - && PF07059:Protein of unknown function (DUF1336)	-
107279236	16.0611	119.742	151.299	16.0774	16.6739	9.56201	95.7006	14.1044	2.76657	4.83242e-05	0.00889613	LOC107279236	NC_029265.1	4121245	4124181	-	2401	lncRNA	uncharacterized LOC107279236, transcript variant X3 && Q6Z4P2.1 RecName: Full=Probable apyrase 2; Short=OsAPY2; AltName: Full=ATP-diphosphatase; AltName: Full=ATP-diphosphohydrolase; AltName: Full=Adenosine diphosphatase; Short=ADPase && -	-
4340180	10.7074	5.20616	1.0363	80.3869	43.1561	20.8626	5.64996	48.1352	-3.09358	4.88912e-05	0.00889613	LOC4340180	NC_029261.1	2893560	2895818	+	1664	protein_coding	GDSL esterase/lipase At5g45910, transcript variant X1 && Q9FJ45.1 RecName: Full=GDSL esterase/lipase At5g45910; AltName: Full=Extracellular lipase At5g45910; Flags: Precursor && PF00657:GDSL-like Lipase/Acylhydrolase	Lipase_GDSL
4326917	62.103	44.7729	81.8673	587.829	130.449	837.979	62.9144	518.752	-3.0437	4.89305e-05	0.00889613	LOC4326917	NC_029256.1	10099386	10103029	-	1817	protein_coding	tubulin beta-1 chain-like && Q43594.2 RecName: Full=Tubulin beta-1 chain; AltName: Full=Beta-1-tubulin && PF00091:Tubulin/FtsZ family, GTPase domain|PF03953:Tubulin C-terminal domain	Tubulin
107280710	536.442	450.853	837.327	219.054	180.471	360.748	608.207	253.425	1.26172	5.13299e-05	0.00921307	LOC107280710	NC_029259.1	8301989	8303753	-	973	lncRNA	uncharacterized LOC107280710, transcript variant X2 && - && -	-
4329821	1251.7	1307.79	1101.58	1831.82	1724.28	1681.17	1220.36	1745.76	-0.516466	5.15045e-05	0.00921307	LOC4329821	NC_029257.1	22741556	22745035	-	3097	protein_coding	putative UDP-rhamnose:rhamnosyltransferase 1 && Q6VAA8.1 RecName: Full=UDP-glycosyltransferase 91D1 && PF00201:UDP-glucoronosyl and UDP-glucosyl transferase	UDPGT
4349454	1835.25	2113.7	2414.57	1174.65	1525.18	1299.56	2121.17	1333.13	0.670097	5.2247e-05	0.00923662	LOC4349454	NC_029265.1	22628488	22645145	+	2000	protein_coding	pyruvate kinase isozyme G, chloroplastic, transcript variant X2 && Q40546.1 RecName: Full=Pyruvate kinase isozyme G, chloroplastic; Flags: Precursor && PF00224:Pyruvate kinase, barrel domain|PF02887:Pyruvate kinase, alpha/beta domain	PK
4343273	7.49519	13.536	3.10889	42.2031	17.6548	178.201	8.0467	79.353	-3.30408	5.2469e-05	0.00923662	LOC4343273	NC_029262.1	18328882	18330752	+	1794	protein_coding	cytochrome P450 716B1 && Q50EK1.1 RecName: Full=Cytochrome P450 716B1; AltName: Full=Cytochrome P450 CYPA1 && PF00067:Cytochrome P450	p450
4325410	1955.17	2977.92	4920.33	1444.95	1602.66	741.49	3284.48	1263.03	1.37901	6.09728e-05	0.0106491	LOC4325410	NC_029256.1	42128332	42130410	-	2079	protein_coding	uncharacterized LOC4325410 && - && PF04577:Protein of unknown function (DUF563)	-
4337852	73.8812	76.0099	56.9963	147.711	121.622	239.05	68.9624	169.461	-1.29928	6.21417e-05	0.0107132	LOC4337852	NC_029260.1	3245442	3247700	-	1210	protein_coding	GATA transcription factor 23 && Q8LC59.2 RecName: Full=GATA transcription factor 23 && PF00320:GATA zinc finger	GATA
4352661	152.045	109.329	112.956	271.306	202.049	555.466	124.777	342.94	-1.45999	6.23054e-05	0.0107132	LOC4352661	NC_029267.1	24474993	24477774	+	1574	protein_coding	transcription factor HHO6 && Q9ZQ85.2 RecName: Full=Myb family transcription factor EFM; AltName: Full=Protein EARLY FLOWERING MYB && PF00249:Myb-like DNA-binding domain	Myb_DNA-binding
9272332	2052.61	1965.84	2199.02	1184.7	1470.25	835.372	2072.49	1163.44	0.833393	6.36408e-05	0.0108586	LOC9272332	NC_029266.1	94461	99901	+	4099	protein_coding	enoyl-[acyl-carrier-protein] reductase, mitochondrial, transcript variant X2 && Q8LCU7.1 RecName: Full=Probable trans-2-enoyl-CoA reductase, mitochondrial; Flags: Precursor && PF00107:Zinc-binding dehydrogenase	ADH_zinc_N
4324105	131.701	83.2985	95.3392	42.2031	49.041	37.3788	103.446	42.8743	1.27212	6.62651e-05	0.0111457	LOC4324105	NC_029256.1	23838971	23840732	+	1668	protein_coding	AAA-ATPase At3g50940 && Q8VZG2.1 RecName: Full=Protein HYPER-SENSITIVITY-RELATED 4; Short=AtHSR4; AltName: Full=BCS1-like protein && PF14363:Domain associated at C-terminal with AAA|PF00004:ATPase family associated with various cellular activities (AAA)	AAA
4339568	11.7782	5.20616	3.10889	44.2128	16.6739	103.444	6.69773	54.7767	-3.03812	6.63285e-05	0.0111457	LOC4339568	NC_029260.1	27666310	27669371	+	1499	protein_coding	cytochrome b561 and DOMON domain-containing protein At3g61750 && Q9M363.1 RecName: Full=Cytochrome b561 and DOMON domain-containing protein At3g61750; AltName: Full=Protein b561A.tha9; Flags: Precursor && PF03188:Eukaryotic cytochrome b561	Cytochrom_B561
4326823	3878.23	4720.94	6743.18	2958.24	3075.85	2537.41	5114.11	2857.17	0.839995	7.0144e-05	0.0116001	LOC4326823	NC_029256.1	40930488	40932459	-	1379	protein_coding	heavy metal-associated isoprenylated plant protein 35 && F4JZL7.1 RecName: Full=Heavy metal-associated isoprenylated plant protein 33; Short=AtHIP33; Flags: Precursor && PF00403:Heavy-metal-associated domain	HMA
4331375	3.21223	5.20616	2.07259	111.537	5.88492	453.761	3.49699	190.394	-5.76699	7.01651e-05	0.0116001	LOC4331375	NC_029258.1	732488	734242	-	1662	protein_coding	probable receptor-like protein kinase At1g33260 && P0DKI6.1 RecName: Full=Probable receptor-like protein kinase At1g33260 && PF00069:Protein kinase domain	Pkinase
4351410	12.8489	17.7009	19.6896	97.4691	18.6356	223.403	16.7465	113.169	-2.75745	7.06016e-05	0.0116001	LOC4351410	NC_029267.1	1461745	1464967	-	3223	protein_coding	putative receptor protein kinase ZmPK1 && P17801.2 RecName: Full=Putative receptor protein kinase ZmPK1; Flags: Precursor && PF00069:Protein kinase domain|PF00954:S-locus glycoprotein domain|PF01453:D-mannose binding lectin	Pkinase
107278325	0	0	0	9.04352	1.96164	49.5486	0	20.1846	-6.71222	7.49071e-05	0.0121924	LOC107278325	NC_029258.1	7896586	7901727	-	1906	protein_coding	cytochrome P450 76C1 && O64636.1 RecName: Full=Cytochrome P450 76C1 && PF00067:Cytochrome P450	p450
4333101	27.8393	31.2369	11.3993	146.706	37.2712	147.776	23.4918	110.585	-2.23619	7.53059e-05	0.0121924	LOC4333101	NC_029258.1	17046889	17049235	+	2090	protein_coding	heterogeneous nuclear ribonucleoprotein U-like protein 1, transcript variant X1 && - && -	-
4342778	370.477	416.493	398.974	271.306	256.975	235.573	395.314	254.618	0.635778	7.68297e-05	0.012349	LOC4342778	NC_029262.1	7318052	7323760	+	5495	protein_coding	uncharacterized LOC4342778, transcript variant X1 && - && -	-
4345188	384.396	426.905	379.284	647.114	540.432	772.784	396.862	653.443	-0.720042	7.83459e-05	0.0125021	LOC4345188	NC_029263.1	11702601	11711042	+	3089	protein_coding	homeobox-leucine zipper protein ROC6-like, transcript variant X3 && Q7Y0V7.2 RecName: Full=Homeobox-leucine zipper protein ROC6; AltName: Full=GLABRA 2-like homeobox protein 6; AltName: Full=HD-ZIP protein ROC6; AltName: Full=Homeodomain transcription factor ROC6; AltName: Full=Protein RICE OUTERMOST CELL-SPECIFIC 6 && PF01852:START domain|PF00046:Homeobox domain	START
4349248	1914.49	1810.7	1543.04	1229.92	1074.98	1248.28	1756.08	1184.39	0.568012	7.97162e-05	0.0126299	LOC4349248	NC_029265.1	21019336	21019910	-	575	protein_coding	histone H4 && P62786.2 RecName: Full=Histone H4 variant TH091 && PF15511:Centromere kinetochore component CENP-T histone fold	-
9267778	2469.13	2798.83	1200.03	1188.72	876.853	556.335	2156	873.97	1.30302	8.59659e-05	0.0135235	LOC9267778	NC_029257.1	11997136	12002640	-	1618	protein_coding	nicotianamine aminotransferase A && Q9ST02.2 RecName: Full=Nicotianamine aminotransferase A; AltName: Full=Nicotianamine aminotransferase III; Short=NAAT-III && PF00155:Aminotransferase class I and II	Aminotran_1_2
107276459	114.569	61.4326	109.847	35.1693	41.1944	30.4246	95.2831	35.5961	1.42232	9.04581e-05	0.0141299	LOC107276459	NC_029262.1	27618677	27620805	-	1289	protein_coding	uncharacterized LOC107276459 && - && -	-
4325589	2677.93	2976.88	2773.13	3651.57	3764.39	3838.71	2809.31	3751.56	-0.417297	9.11768e-05	0.0141426	LOC4325589	NC_029256.1	29894012	29898463	+	1849	protein_coding	tryptophan aminotransferase-related protein 3 && Q93Z38.2 RecName: Full=Tryptophan aminotransferase-related protein 4 && PF04863:Alliinase EGF-like domain|PF04864:Allinase	-
4347333	2516.24	2951.89	2851.89	2001.63	1617.37	2005.41	2773.34	1874.81	0.564812	9.59317e-05	0.0147768	LOC4347333	NC_029264.1	17903099	17904934	+	1593	protein_coding	homeobox-leucine zipper protein HOX4-like && Q6K498.1 RecName: Full=Homeobox-leucine zipper protein HOX4; AltName: Full=HD-ZIP protein HOX4; AltName: Full=Homeodomain transcription factor HOX4; AltName: Full=OsHox4 >Q9XH37.1 RecName: Full=Homeobox-leucine zipper protein HOX4; AltName: Full=HD-ZIP protein HOX4; AltName: Full=Homeodomain transcription factor HOX4; AltName: Full=OsHox4 && PF00046:Ho…	HALZ
9267830	101.72	167.638	90.1577	49.237	53.9451	39.9866	119.839	47.7229	1.33065	9.78602e-05	0.0149699	LOC9267830	NC_029264.1	15829332	15830153	-	822	protein_coding	zinc finger protein 2 && Q39261.1 RecName: Full=Zinc finger protein 2 && -	-
4339451	670.284	471.678	517.111	310.494	298.169	146.038	553.025	251.567	1.13791	9.89452e-05	0.0150322	LOC4339451	NC_029260.1	26682394	26684191	+	1444	protein_coding	probable WRKY transcription factor 50 && Q8VWQ5.1 RecName: Full=Probable WRKY transcription factor 50; AltName: Full=WRKY DNA-binding protein 50 && PF03106:WRKY DNA -binding domain	WRKY
107275814	1136.06	834.026	1772.07	471.268	664.015	651.086	1247.38	595.456	1.06664	0.000100127	0.0151083	LOC107275814	NC_029263.1	19578759	19582458	+	1795	protein_coding	probable trehalose-phosphate phosphatase 6 && Q6ZAL2.1 RecName: Full=Probable trehalose-phosphate phosphatase 6; Short=OsTPP6; AltName: Full=Trehalose 6-phosphate phosphatase && PF02358:Trehalose-phosphatase	-
4344425	1064.32	1263.01	830.073	1918.23	1467.31	2421.8	1052.47	1935.78	-0.879345	0.000104476	0.015658	LOC4344425	NC_029263.1	151906	153518	-	1613	protein_coding	NDR1/HIN1-like protein 1 && Q9SJ54.1 RecName: Full=NDR1/HIN1-like protein 12 && PF03168:Late embryogenesis abundant protein	-
4346910	0	4.16493	0	24.1161	4.9041	95.6201	1.38831	41.5467	-4.90009	0.00011092	0.0165122	LOC4346910	NC_029264.1	12565521	12569314	-	2389	protein_coding	probable serine/threonine-protein kinase PBL28, transcript variant X1 && Q0WRY5.1 RecName: Full=Serine/threonine-protein kinase CDL1; AltName: Full=Protein CDG1-like 1 && PF00069:Protein kinase domain	Pkinase
9271754	76.0227	6.24739	27.98	2.00967	4.9041	0.869273	36.75	2.59435	3.83858	0.000112603	0.016651	LOC9271754	NC_029256.1	9711626	9712508	-	790	protein_coding	uncharacterized LOC9271754, transcript variant X1 && - && -	-
4345360	683.133	554.976	588.616	437.104	242.263	252.959	608.908	310.775	0.97131	0.000113798	0.0167163	LOC4345360	NC_029263.1	16319947	16322355	-	2308	protein_coding	uncharacterized LOC4345360 && - && PF03140:Plant protein of unknown function	-
4339988	966.88	982.922	625.923	2129.25	1127.94	2021.93	858.575	1759.71	-1.03543	0.000116676	0.0170263	LOC4339988	NC_029261.1	1520608	1526069	+	2105	protein_coding	probable E3 ubiquitin-protein ligase XBOS36 && Q4JHE0.1 RecName: Full=Probable E3 ubiquitin-protein ligase XBOS36; AltName: Full=Ankyrin repeat domain and RING finger-containing protein XBOS36; AltName: Full=XB3 protein homolog 6 && PF13637:Ankyrin repeats (many copies)|PF12796:Ankyrin repeats (3 copies)|PF13857:Ankyrin repeats (many copies)	-
4330036	387.609	375.885	416.591	1119.39	434.503	1464.73	393.361	1006.21	-1.35525	0.000118078	0.0171182	LOC4330036	NC_029257.1	24985291	24989400	-	2608	protein_coding	phenylalanine ammonia-lyase && A2X7F7.1 RecName: Full=Phenylalanine ammonia-lyase && PF00221:Aromatic amino acid lyase	-
9271688	87.8008	86.4222	76.6859	27.1306	42.1753	14.7776	83.6363	28.0278	1.58402	0.000119907	0.0171655	LOC9271688	NC_029263.1	4644901	4649004	-	2043	protein_coding	transcription factor bHLH112, transcript variant X1 && Q94JL3.1 RecName: Full=Transcription factor bHLH112; AltName: Full=Basic helix-loop-helix protein 112; Short=AtbHLH112; Short=bHLH 112; AltName: Full=Transcription factor EN 64; AltName: Full=bHLH transcription factor bHLH112 && -	-
4331540	1410.17	1316.12	1538.9	808.893	938.645	1070.08	1421.73	939.204	0.597595	0.000120095	0.0171655	LOC4331540	NC_029258.1	2003101	2004936	+	1836	protein_coding	24-methylenesterol C-methyltransferase 2-like && O82427.2 RecName: Full=24-methylenesterol C-methyltransferase 2; Short=24-sterol C-methyltransferase 2; Short=Sterol-C-methyltransferase 2 && PF08498:Sterol methyltransferase C-terminal|PF08241:Methyltransferase domain	Methyltransf_11
4329158	1041.83	814.243	745.096	490.36	603.204	496.355	867.057	529.973	0.71025	0.000121416	0.0171655	LOC4329158	NC_029257.1	12663681	12680633	-	7208	protein_coding	ABC transporter G family member 40, transcript variant X1 && Q8GU85.2 RecName: Full=ABC transporter G family member 40; Short=OsABCG40; AltName: Full=Pleiotropic drug resistance protein 4; Short=OsPDR4 && PF00005:ABC transporter|PF08370:Plant PDR ABC transporter associated|PF14510:ABC-transporter extracellular N-terminal|PF01061:ABC-2 type transporter	ABC2_membrane
4325838	692.77	872.552	899.505	535.578	569.856	479.839	821.609	528.424	0.637389	0.000121499	0.0171655	LOC4325838	NC_029256.1	41711748	41714123	+	1989	protein_coding	scarecrow-like protein 3, transcript variant X2 && Q9LPR8.1 RecName: Full=Scarecrow-like protein 3; Short=AtSCL3; AltName: Full=GRAS family protein 5; Short=AtGRAS-5 && PF03514:GRAS domain family	GRAS
4344152	372.618	245.731	298.453	178.861	173.605	164.293	305.601	172.253	0.827294	0.000124726	0.0175097	LOC4344152	NC_029262.1	27638812	27643805	-	1997	protein_coding	serine carboxypeptidase II-3 && P52711.1 RecName: Full=Serine carboxypeptidase II-3; AltName: Full=CP-MII.3; Contains: RecName: Full=Serine carboxypeptidase II-3 chain A; Contains: RecName: Full=Serine carboxypeptidase II-3 chain B; Flags: Precursor && PF00450:Serine carboxypeptidase	Peptidase_S10
4333054	288.03	458.142	405.192	644.1	736.596	611.099	383.788	663.932	-0.790223	0.000126745	0.0176813	LOC4333054	NC_029258.1	16209032	16210030	+	902	protein_coding	horcolin && A2WMH2.1 RecName: Full=Protein GOS9 >P0C5C6.1 RecName: Full=Protein GOS9 && PF01419:Jacalin-like lectin domain	-
4332439	193.804	107.247	132.646	53.2563	35.3095	75.6268	144.566	54.7309	1.39714	0.00012915	0.0177892	LOC4332439	NC_029258.1	9575102	9576628	+	973	protein_coding	uncharacterized LOC4332439 && - && -	-
4344216	310.515	214.494	215.549	134.648	142.219	123.437	246.853	133.435	0.887865	0.000129341	0.0177892	LOC4344216	NC_029262.1	28146456	28149742	-	1577	protein_coding	protein NETWORKED 3A, transcript variant X4 && Q66GR8.1 RecName: Full=Protein NETWORKED 3A && PF07765:KIP1-like protein	-
4342251	47.1126	33.3194	30.0526	84.4062	106.909	77.3653	36.8282	89.5603	-1.28233	0.000129924	0.0177892	LOC4342251	NC_029262.1	838027	841202	+	1528	protein_coding	peroxidase 50 && Q9SZE7.1 RecName: Full=Peroxidase 51; Short=Atperox P51; AltName: Full=ATP37; Flags: Precursor && PF00141:Peroxidase	-
107280592	10.7074	17.7009	9.32666	132.638	28.4438	798.862	12.5783	319.981	-4.66913	0.000134539	0.0183081	LOC107280592	NC_029259.1	4897173	4897855	+	683	pseudogene	- && Q43135.3 RecName: Full=Tyrosine N-monooxygenase; AltName: Full=Cytochrome P450 79A1; AltName: Full=Cytochrome P450Tyr && PF00067:Cytochrome P450	p450
4341861	29.9808	40.608	30.0526	124.6	58.8492	95.6201	33.5471	93.023	-1.47082	0.000137665	0.0186191	LOC4341861	NC_029261.1	28413958	28425450	+	1342	protein_coding	peroxidase 3 && O23044.1 RecName: Full=Peroxidase 3; Short=Atperox P3; AltName: Full=ATPRC; AltName: Full=RCI3A; AltName: Full=Rare cold-inducible protein; Flags: Precursor && PF00141:Peroxidase	-
4350873	857.664	981.881	857.016	1378.63	1762.53	1193.51	898.854	1444.89	-0.684515	0.000141696	0.0189553	LOC4350873	NC_029266.1	23230117	23234075	+	2588	protein_coding	ABC transporter F family member 5 && Q9LV93.1 RecName: Full=ABC transporter F family member 5; Short=ABC transporter ABCF.5; Short=AtABCF5; AltName: Full=GCN20-type ATP-binding cassette protein GCN5 && PF00005:ABC transporter|PF12848:ABC transporter	ABC_tran
4340840	29.9808	17.7009	25.9074	204.987	53.9451	689.334	24.5297	316.088	-3.68823	0.000141859	0.0189553	LOC4340840	NC_029261.1	11486981	11494298	-	1918	protein_coding	aspartyl protease family protein At5g10770 && Q8S9J6.1 RecName: Full=Aspartyl protease family protein At5g10770; Flags: Precursor && PF14543:Xylanase inhibitor N-terminal|PF14541:Xylanase inhibitor C-terminal	-
112936075	78.1641	53.1028	66.3229	184.89	92.1971	345.971	65.8633	207.686	-1.65849	0.000146715	0.0194868	LOC112936075	NC_029256.1	5837583	5839893	-	2311	protein_coding	peptide-N4-(N-acetyl-beta-glucosaminyl)asparagine amidase A-like && P81898.2 RecName: Full=Peptide-N4-(N-acetyl-beta-glucosaminyl)asparagine amidase A; Short=PNGase A; AltName: Full=Glycopeptide N-glycosidase; AltName: Full=N-glycanase; Contains: RecName: Full=Peptide-N4-(N-acetyl-beta-glucosaminyl)asparagine amidase A light chain; AltName: Full=PNGase A small chain; AltName: Full=PNGase A subuni…	-
4332226	48.1834	80.1748	62.1777	367.77	133.392	863.188	63.512	454.783	-2.84023	0.000149891	0.0195967	LOC4332226	NC_029258.1	7611451	7614302	-	1941	protein_coding	thaumatin-like protein 1 && O80327.1 RecName: Full=Thaumatin-like protein 1; Flags: Precursor && -	-
4329978	19.2734	19.7834	17.617	66.3192	32.3671	143.43	18.8913	80.7054	-2.09777	0.000150074	0.0195967	LOC4329978	NC_029257.1	24276304	24281041	+	3169	protein_coding	filament-like plant protein 7, transcript variant X2 && Q9SLN1.2 RecName: Full=Filament-like plant protein 7; Short=AtFPP7 && PF05911:Filament-like plant protein, long coiled-coil	-
4332993	1064.32	1153.68	1899.53	796.835	772.886	555.466	1372.51	708.396	0.954656	0.000150194	0.0195967	LOC4332993	NC_029258.1	15300656	15309777	+	1349	protein_coding	non-specific lipid transfer protein-like 1, transcript variant X1 && Q6ASY2.1 RecName: Full=Non-specific lipid transfer protein-like 1; Short=OsLTPL1; Flags: Precursor && PF14368:Probable lipid transfer	-
4324398	1715.33	1465.01	1344.08	2674.87	1920.45	2665.19	1508.14	2420.17	-0.682477	0.000151405	0.0196392	LOC4324398	NC_029256.1	28091208	28102914	-	7356	protein_coding	glutamate synthase 1 [NADH], chloroplastic-like, transcript variant X1 && Q0JKD0.1 RecName: Full=Glutamate synthase 1 [NADH], chloroplastic; AltName: Full=NADH-dependent glutamate synthase 1; Short=NADH-GOGAT 1; Flags: Precursor && PF01645:Conserved region in glutamate synthase|PF07992:Pyridine nucleotide-disulphide oxidoreductase|PF01493:GXGXG motif|PF00310:Glutamine amidotransferases class-II|P…	GATase_2
4326432	300.878	220.741	267.364	499.403	359.961	619.792	262.995	493.052	-0.907563	0.000166733	0.0215018	LOC4326432	NC_029256.1	32965287	32976823	+	3347	protein_coding	insulin-degrading enzyme-like 1, peroxisomal && O22941.1 RecName: Full=Insulin-degrading enzyme-like 1, peroxisomal; AltName: Full=Insulysin-like 1; AltName: Full=Peroxisomal M16 protease; AltName: Full=Zinc-metallopeptidase && PF00675:Insulinase (Peptidase family M16)|PF16187:Middle or third domain of peptidase_M16|PF05193:Peptidase M16 inactive domain	-
4325222	20.3441	3.12369	13.4718	61.295	18.6356	229.488	12.3132	103.14	-3.06928	0.000169138	0.0216858	LOC4325222	NC_029256.1	16325462	16328718	-	2371	protein_coding	cytochrome P450 734A6-like && B9X287.1 RecName: Full=Cytochrome P450 734A6 && PF00067:Cytochrome P450	p450
4336334	139.196	112.453	155.444	68.3288	65.7149	74.7575	135.698	69.6004	0.962015	0.000171771	0.0218969	LOC4336334	NC_029259.1	25217854	25219671	+	1818	protein_coding	uncharacterized protein At4g06744 && Q8W3M4.1 RecName: Full=Uncharacterized protein At4g06744; Flags: Precursor && -	-
4346379	364.052	419.616	454.934	273.315	261.879	269.475	412.867	268.223	0.622479	0.000173855	0.0219353	LOC4346379	NC_029264.1	656767	658435	-	1669	protein_coding	transcription factor MYB44 && Q9FDW1.1 RecName: Full=Transcription factor MYB44; AltName: Full=Myb-related protein 44; Short=AtMYB44; AltName: Full=Myb-related protein R1; Short=AtMYBR1 && PF00249:Myb-like DNA-binding domain	Myb_DNA-binding
4350636	491.47	468.554	705.717	781.762	1801.77	1054.43	555.247	1212.65	-1.12686	0.00017405	0.0219353	LOC4350636	NC_029266.1	19277594	19281027	-	1779	protein_coding	chalcone synthase 1-like && Q2R3A1.1 RecName: Full=Chalcone synthase 1; Short=OsCHS1; AltName: Full=Naregenin-chalcone synthase && PF00195:Chalcone and stilbene synthases, N-terminal domain|PF02797:Chalcone and stilbene synthases, C-terminal domain	Chal_sti_synt_N
4350958	173.46	113.494	166.844	219.054	391.347	326.847	151.266	312.416	-1.04694	0.000177519	0.0222461	LOC4350958	NC_029266.1	24533769	24537482	-	3582	protein_coding	probable LRR receptor-like serine/threonine-protein kinase At3g47570 && Q1MX30.1 RecName: Full=Receptor kinase-like protein Xa21; Contains: RecName: Full=Receptor kinase-like protein Xa21, processed; Flags: Precursor && PF13855:Leucine rich repeat|PF00069:Protein kinase domain|PF08263:Leucine rich repeat N-terminal domain	Pkinase
4328623	29389.7	41925.2	24856.6	20191.2	19759.6	16862.2	32057.2	18937.6	0.759402	0.000181925	0.0226331	LOC4328623	NC_029257.1	5468647	5470491	-	1200	protein_coding	chlorophyll a-b binding protein 8, chloroplastic && P27522.1 RecName: Full=Chlorophyll a-b binding protein 8, chloroplastic; AltName: Full=LHCI type III CAB-8; Flags: Precursor && PF00504:Chlorophyll A-B binding protein	-
4331932	291.242	289.462	246.638	531.558	383.501	1217.85	275.781	710.97	-1.36692	0.000182649	0.0226331	LOC4331932	NC_029258.1	4946376	4954035	-	5425	protein_coding	low affinity sulfate transporter 3, transcript variant X3 && P53393.1 RecName: Full=Low affinity sulfate transporter 3 && PF00916:Sulfate permease family|PF01740:STAS domain	Sulfate_transp
4338047	81.3764	82.2573	89.1214	47.2273	32.3671	29.5553	84.2517	36.3832	1.21606	0.000184346	0.0227165	LOC4338047	NC_029260.1	5996618	6000686	-	2264	protein_coding	IQ domain-containing protein IQM1, transcript variant X2 && Q058N0.1 RecName: Full=IQ domain-containing protein IQM5; AltName: Full=IQ motif-containing protein 5 && -	-
4337940	380.113	318.617	388.611	614.96	496.295	864.927	362.447	658.727	-0.862656	0.000186219	0.0228206	LOC4337940	NC_029260.1	4243553	4246854	-	1639	protein_coding	uncharacterized LOC4337940 && Q2VZE7.1 RecName: Full=Protein ApaG && PF02151:UvrB/uvrC motif|PF04379:Protein of unknown function (DUF525)	UVR
4336643	71.7397	82.2573	119.174	251.209	122.603	439.852	91.057	271.221	-1.57533	0.000187885	0.0228982	LOC4336643	NC_029259.1	28013492	28016072	+	1957	protein_coding	rop guanine nucleotide exchange factor 3 && A4IJ27.1 RecName: Full=Rop guanine nucleotide exchange factor 3; Short=AtRopGEF3; AltName: Full=Rho of plants guanine nucleotide exchange factor 3 && PF03759:PRONE (Plant-specific Rop nucleotide exchanger)	DUF315
4327536	1.07074	0	0	14.0677	2.94246	48.6793	0.356914	21.8965	-5.86796	0.000199732	0.024209	LOC4327536	NC_029256.1	34043144	34045424	-	1693	protein_coding	WAT1-related protein At5g07050 && Q9FL41.1 RecName: Full=WAT1-related protein At5g07050 && PF00892:EamA-like transporter family	DUF6
4333944	21.4148	24.9896	15.5444	84.4062	25.5013	211.233	20.6496	107.047	-2.37608	0.000211531	0.0254998	LOC4333944	NC_029258.1	29312793	29315820	+	1870	protein_coding	glucan endo-1,3-beta-glucosidase 7, transcript variant X1 && Q9M069.2 RecName: Full=Glucan endo-1,3-beta-glucosidase 7; AltName: Full=(1->3)-beta-glucan endohydrolase 7; Short=(1->3)-beta-glucanase 7; AltName: Full=Beta-1,3-endoglucanase 7; Short=Beta-1,3-glucanase 7; Flags: Precursor && PF00332:Glycosyl hydrolases family 17	Glyco_hydro_17
4342753	386.538	300.916	336.796	198.957	228.531	145.169	341.417	190.886	0.840519	0.000213067	0.0255461	LOC4342753	NC_029262.1	6967985	6969260	+	1276	protein_coding	NAC domain-containing protein 67-like && Q7EZT1.1 RecName: Full=NAC domain-containing protein 67; Short=ONAC067 && PF02365:No apical meristem (NAM) protein	NAM
4348854	73.8812	97.8757	58.0325	259.248	81.4081	545.034	76.5965	295.23	-1.94731	0.000214645	0.025597	LOC4348854	NC_029265.1	17267081	17273319	-	3696	transcribed_pseudogene	MDIS1-interacting receptor like kinase 2-like && Q8VZG8.3 RecName: Full=MDIS1-interacting receptor like kinase 2; Short=AtMIK2; AltName: Full=Probable LRR receptor-like serine/threonine-protein kinase At4g08850; Flags: Precursor && PF00069:Protein kinase domain|PF13855:Leucine rich repeat	Pkinase
4347593	38.5467	6.24739	8.29036	0	0.98082	0	17.6948	0.32694	5.69914	0.000219621	0.0260503	LOC4347593	NC_029264.1	20222140	20223994	+	1765	protein_coding	UDP-glucosyltransferase UGT13248 && Q6X1C0.1 RecName: Full=Crocetin glucosyltransferase 2 && PF00201:UDP-glucoronosyl and UDP-glucosyl transferase	UDPGT
4352488	52.4663	82.2573	92.2303	136.658	275.61	150.384	75.6513	187.551	-1.3087	0.000224156	0.0264057	LOC4352488	NC_029267.1	22591661	22593468	+	789	protein_coding	major pollen allergen Bet v 1-D/H && - && PF00407:Pathogenesis-related protein Bet v I family	-
4325999	1045.04	183.257	829.036	78.3772	53.9451	146.038	685.779	92.7867	2.88494	0.000224997	0.0264057	LOC4325999	NC_029256.1	1341349	1342272	-	924	protein_coding	Bowman-Birk type bran trypsin inhibitor && A2WK50.2 RecName: Full=Bowman-Birk type bran trypsin inhibitor; AltName: Full=OSE727A; AltName: Full=Protein RBBI3-3; AltName: Full=RBTI; Flags: Precursor && PF00228:Bowman-Birk serine protease inhibitor family	-
4343412	524.663	427.946	588.616	697.356	1122.06	864.927	513.742	894.78	-0.800513	0.000237641	0.0275978	LOC4343412	NC_029262.1	20205306	20218696	+	4908	protein_coding	ABC transporter G family member 43-like, transcript variant X1 && Q8GU86.2 RecName: Full=ABC transporter G family member 43; Short=OsABCG43; AltName: Full=Pleiotropic drug resistance protein 5; Short=OsPDR5 && PF01061:ABC-2 type transporter|PF00005:ABC transporter|PF14510:ABC-transporter extracellular N-terminal|PF08370:Plant PDR ABC transporter associated	ABC2_membrane
107275259	2254.98	2377.13	2011.45	1422.85	1707.61	1191.77	2214.52	1440.74	0.620479	0.000237834	0.0275978	LOC107275259	NC_029265.1	20792527	20795875	-	3349	protein_coding	probable receptor-like protein kinase At5g24010 && Q9FLW0.1 RecName: Full=Probable receptor-like protein kinase At5g24010; Flags: Precursor && -	-
4338706	280.534	260.308	185.497	472.273	393.309	383.35	242.113	416.31	-0.781882	0.000238888	0.0275978	LOC4338706	NC_029260.1	19327429	19331499	-	1159	protein_coding	uncharacterized LOC4338706 && - && -	-
4328645	380.113	355.06	332.651	519.5	498.257	524.172	355.941	513.976	-0.530391	0.000241144	0.027714	LOC4328645	NC_029257.1	5611895	5614456	-	1899	protein_coding	glucan endo-1,3-beta-glucosidase 14 && Q9M069.2 RecName: Full=Glucan endo-1,3-beta-glucosidase 7; AltName: Full=(1->3)-beta-glucan endohydrolase 7; Short=(1->3)-beta-glucanase 7; AltName: Full=Beta-1,3-endoglucanase 7; Short=Beta-1,3-glucanase 7; Flags: Precursor && -	-
4336662	541.795	376.926	466.333	252.214	231.474	319.893	461.685	267.86	0.784026	0.00024327	0.0278143	LOC4336662	NC_029259.1	28137733	28140034	-	1902	protein_coding	lysine histidine transporter-like 8 && Q9SX98.1 RecName: Full=Lysine histidine transporter-like 8; AltName: Full=Amino acid transporter-like protein 1 && PF01490:Transmembrane amino acid transporter protein	Aa_trans
4325257	0	16.6597	6.21777	63.3047	28.4438	85.1888	7.62582	58.9791	-2.9488	0.000244699	0.0278342	LOC4325257	NC_029256.1	6267435	6270775	+	1473	protein_coding	GDSL esterase/lipase At5g45910, transcript variant X1 && Q9FJ45.1 RecName: Full=GDSL esterase/lipase At5g45910; AltName: Full=Extracellular lipase At5g45910; Flags: Precursor && PF00657:GDSL-like Lipase/Acylhydrolase	Lipase_GDSL
4324985	2012.99	1932.53	2155.49	1312.32	1618.35	1205.68	2033.67	1378.78	0.560963	0.000250559	0.0283554	LOC4324985	NC_029256.1	39544211	39548602	+	1473	protein_coding	BTB/POZ and TAZ domain-containing protein 2 && Q94BN0.1 RecName: Full=BTB/POZ and TAZ domain-containing protein 2; AltName: Full=BTB and TAZ domain protein 2 && PF00651:BTB/POZ domain|PF02135:TAZ zinc finger	zf-TAZ
4344972	315.869	319.658	335.76	204.987	231.474	197.325	323.762	211.262	0.616698	0.000254911	0.0285791	LOC4344972	NC_029263.1	7605600	7610210	+	1914	protein_coding	ethanolamine-phosphate cytidylyltransferase && Q9ZVI9.1 RecName: Full=Ethanolamine-phosphate cytidylyltransferase; AltName: Full=CTP:phosphoethanolamine cytidylyltransferase; AltName: Full=Phosphorylethanolamine cytidylyltransferase 1 && PF01467:Cytidylyltransferase-like	CTP_transf_2
4333768	907.989	1175.55	876.706	1946.37	1253.49	1831.56	986.748	1677.14	-0.765279	0.000255113	0.0285791	LOC4333768	NC_029258.1	27487116	27503935	+	3718	protein_coding	inositol hexakisphosphate and diphosphoinositol-pentakisphosphate kinase VIP2, transcript variant X1 && A2ARP1.1 RecName: Full=Inositol hexakisphosphate and diphosphoinositol-pentakisphosphate kinase 1; AltName: Full=Diphosphoinositol pentakisphosphate kinase 1; AltName: Full=Histidine acid phosphatase domain-containing protein 2A; AltName: Full=InsP6 and PP-IP5 kinase 1; AltName: Full=VIP1 homol…	Acid_phosphat_A
4334265	1054.68	679.924	853.908	524.524	574.761	464.192	862.837	521.159	0.727631	0.000257883	0.0287443	LOC4334265	NC_029258.1	32008375	32010747	+	2373	protein_coding	L-type lectin-domain containing receptor kinase IV.1 && O80939.1 RecName: Full=L-type lectin-domain containing receptor kinase IV.1; Short=Arabidopsis thaliana lectin-receptor kinase e; Short=AthlecRK-e; Short=LecRK-IV.1; AltName: Full=Lectin Receptor Kinase 1; Flags: Precursor && -	-
107280959	84.5886	92.6696	65.2866	32.1547	39.2328	35.6402	80.8483	35.6759	1.1797	0.000260559	0.0288004	LOC107280959	NC_029260.1	16427444	16428942	-	1499	protein_coding	uncharacterized LOC107280959 && - && PF04827:Plant transposon protein	DUF635
4328551	189.521	205.123	700.536	142.687	97.1012	105.182	365.06	114.99	1.66721	0.000260984	0.0288004	LOC4328551	NC_029257.1	4867657	4869317	+	1661	protein_coding	transcription factor MYB44 && Q9FDW1.1 RecName: Full=Transcription factor MYB44; AltName: Full=Myb-related protein 44; Short=AtMYB44; AltName: Full=Myb-related protein R1; Short=AtMYBR1 && PF00249:Myb-like DNA-binding domain	Myb_DNA-binding
4329582	2.14148	2.08246	0	42.2031	2.94246	38.248	1.40798	27.7979	-4.30916	0.000266091	0.0292186	LOC4329582	NC_029257.1	19954576	19955674	-	1099	protein_coding	NDR1/HIN1-like protein 1 && Q9SJ54.1 RecName: Full=NDR1/HIN1-like protein 12 && PF03168:Late embryogenesis abundant protein	-
4330971	2236.78	2186.59	1521.28	3568.17	3812.45	2630.42	1981.55	3337.01	-0.751849	0.00027098	0.0295293	LOC4330971	NC_029257.1	33569238	33573166	+	3171	protein_coding	probable alpha,alpha-trehalose-phosphate synthase [UDP-forming] 9 && Q9ZV48.1 RecName: Full=Probable alpha,alpha-trehalose-phosphate synthase [UDP-forming] 11; AltName: Full=Trehalose-6-phosphate synthase 11; Short=AtTPS11 && PF00982:Glycosyltransferase family 20|PF02358:Trehalose-phosphatase	-
4338119	285.888	276.968	579.289	182.88	194.202	125.175	380.715	167.419	1.18653	0.000271583	0.0295293	LOC4338119	NC_029260.1	7255474	7257225	+	1227	protein_coding	BURP domain-containing protein 2-like && Q6I5W0.1 RecName: Full=BURP domain-containing protein 2; Short=OsBURP02; Flags: Precursor && PF03181:BURP domain	-
4339833	32613.7	39077.4	33478.6	26016.2	26781.3	23298.3	35056.6	25365.3	0.466849	0.0002733	0.0295385	LOC4339833	NC_029261.1	149456	150222	-	767	protein_coding	plastocyanin, chloroplastic-like && Q0DFC9.1 RecName: Full=Plastocyanin, chloroplastic; Flags: Precursor >A2Y886.1 RecName: Full=Plastocyanin, chloroplastic; Flags: Precursor && PF00127:Copper binding proteins, plastocyanin/azurin family	-
107281145	8.56593	3.12369	13.4718	53.2563	16.6739	81.7117	8.38716	50.5473	-2.59311	0.00027433	0.0295385	LOC107281145	NC_029260.1	1013986	1018007	-	3435	protein_coding	WEB family protein At3g02930, chloroplastic && F4JJP1.1 RecName: Full=WEB family protein At4g27595, chloroplastic; Flags: Precursor && -	-
4327929	401.528	482.09	552.346	285.373	331.517	228.619	478.655	281.836	0.76543	0.000278521	0.0298448	LOC4327929	NC_029256.1	21631119	21635478	+	3242	protein_coding	protein transport protein Sec61 subunit beta, transcript variant X1 && P38389.1 RecName: Full=Protein transport protein Sec61 subunit beta && -	-
4339270	782.712	863.181	1067.38	544.621	660.092	500.701	904.426	568.471	0.670439	0.000291572	0.031093	LOC4339270	NC_029260.1	25193431	25194718	+	946	protein_coding	photosystem II reaction center W protein, chloroplastic-like && Q5ZBY9.1 RecName: Full=Photosystem II reaction center W protein, chloroplastic; AltName: Full=PSII 6.1 kDa protein; Flags: Precursor && PF07123:Photosystem II reaction centre W protein (PsbW)	-
4329558	161.682	135.36	72.5407	355.712	172.624	433.767	123.194	320.701	-1.38124	0.000305183	0.0323888	LOC4329558	NC_029257.1	19644845	19646134	+	1290	protein_coding	uncharacterized LOC4329558 && - && -	-
4336255	2826.76	2983.13	3099.56	1578.6	2367.7	1425.61	2969.82	1790.63	0.730092	0.000306731	0.0323981	LOC4336255	NC_029259.1	24611350	24615150	+	1773	protein_coding	uncharacterized LOC4336255, transcript variant X2 && Q2KIJ2.1 RecName: Full=Histidine protein methyltransferase 1 homolog; AltName: Full=Methyltransferase-like protein 18 && PF13489:Methyltransferase domain	-
4343653	231.28	210.329	223.84	135.653	150.065	114.744	221.816	133.487	0.734452	0.000314043	0.0330132	LOC4343653	NC_029262.1	22930745	22933215	+	1299	protein_coding	zinc finger AN1 and C2H2 domain-containing stress-associated protein 16-like && Q0D5B9.2 RecName: Full=Zinc finger AN1 and C2H2 domain-containing stress-associated protein 16; Short=OsSAP16 && PF01428:AN1-like Zinc finger	zf-AN1
9271945	286.959	281.132	218.658	566.727	320.728	1136.14	262.25	674.532	-1.36357	0.000319079	0.0332907	LOC9271945	NC_029256.1	625924	627012	+	1089	protein_coding	extensin && - && -	-
4337262	854.452	961.057	944.065	1509.26	1125.98	1624.67	919.858	1419.97	-0.626556	0.000319684	0.0332907	LOC4337262	NC_029259.1	33530046	33533747	+	2048	protein_coding	uncharacterized LOC4337262 && - && PF01764:Lipase (class 3)	Lipase_3
4349607	222.714	188.463	229.021	310.494	448.235	330.324	213.399	363.018	-0.766266	0.000323209	0.0334264	LOC4349607	NC_029266.1	729339	732847	-	1157	protein_coding	probable chalcone--flavonone isomerase 3 && Q8VZW3.1 RecName: Full=Probable chalcone--flavonone isomerase 3; Short=Chalcone isomerase 3; AltName: Full=Chalcone isomerase-like 1 && PF02431:Chalcone-flavanone isomerase	-
9271049	18.2026	18.7422	23.8348	85.411	27.463	127.783	20.2599	80.2191	-1.98688	0.000324002	0.0334264	LOC9271049	NC_029266.1	25593760	25594890	+	1131	protein_coding	dirigent protein 1 && Q67YM6.1 RecName: Full=Dirigent protein 11; Short=AtDIR11; Flags: Precursor && PF03018:Dirigent-like protein	-
4335763	1348.06	1582.67	2287.1	997.802	1017.11	1098.76	1739.28	1037.89	0.744797	0.000326095	0.0334867	LOC4335763	NC_029259.1	20240158	20243493	-	1256	protein_coding	1,4-alpha-glucan-branching enzyme 1, chloroplastic/amyloplastic && Q41058.1 RecName: Full=1,4-alpha-glucan-branching enzyme 1, chloroplastic/amyloplastic; AltName: Full=Starch branching enzyme I; Flags: Precursor && PF02922:Carbohydrate-binding module 48 (Isoamylase N-terminal domain)	-
4332906	3970.31	3467.3	4422.91	2172.46	2974.83	1578.6	3953.51	2241.96	0.818557	0.00033094	0.0337466	LOC4332906	NC_029258.1	14206880	14209162	+	1992	protein_coding	probable serine/threonine-protein kinase PBL15 && Q8GXZ3.1 RecName: Full=Serine/threonine-protein kinase At5g01020 && PF07714:Protein tyrosine kinase	Pkinase_Tyr
4334672	14.9904	9.37108	11.3993	52.2515	20.5972	88.6659	11.9202	53.8382	-2.17909	0.000331669	0.0337466	LOC4334672	NC_029258.1	34932355	34937356	+	3409	protein_coding	uncharacterized LOC4334672, transcript variant X1 && - && PF14309:Domain of unknown function (DUF4378)|PF14383:DUF761-associated sequence motif	-
4348979	1511.89	1675.34	1550.3	2518.12	1910.64	2775.59	1579.18	2401.45	-0.604876	0.000337755	0.0342089	LOC4348979	NC_029265.1	18687853	18693387	-	1865	protein_coding	protein TIC110, chloroplastic && O24303.1 RecName: Full=Protein TIC110, chloroplastic; AltName: Full=Chloroplast inner envelope protein, 110 kDa; Short=psIEP110; AltName: Full=IAP100; AltName: Full=Translocon at the inner envelope membrane of chloroplasts 110; Flags: Precursor && PF16940:Chloroplast envelope transporter	-
4330682	18.2026	10.4123	12.4355	44.2128	13.7315	255.566	13.6835	104.504	-2.93552	0.000343656	0.0346484	LOC4330682	NC_029257.1	30985835	30988512	+	2678	protein_coding	protein JINGUBANG && - && PF00400:WD domain, G-beta repeat	WD40
4334268	622.101	1394.21	1860.15	656.158	455.101	583.282	1292.15	564.847	1.19393	0.000361746	0.0362404	LOC4334268	NC_029258.1	32028078	32029960	-	1883	protein_coding	uncharacterized LOC4334268 && - && PF06219:Protein of unknown function (DUF1005)	-
4348796	244.129	247.813	126.428	500.408	271.687	876.227	206.123	549.441	-1.41514	0.000362715	0.0362404	LOC4348796	NC_029265.1	16704956	16708503	-	1324	protein_coding	E3 ubiquitin-protein ligase RZFP34, transcript variant X1 && Q8VZK0.1 RecName: Full=E3 ubiquitin-protein ligase MIEL1; AltName: Full=MYB30-interacting E3 ligase 1 && PF14599:Zinc-ribbon|PF05495:CHY zinc finger	zf-CHY
4349919	11.7782	14.5772	14.5081	54.2611	15.6931	173.855	13.6212	81.2696	-2.5788	0.000375408	0.03706	LOC4349919	NC_029266.1	3758792	3760820	-	2029	protein_coding	transcription factor PCF3-like && Q53PH2.1 RecName: Full=Transcription factor PCF3 && PF03634:TCP family transcription factor	TCP
4325472	0	0	0	10.0484	9.8082	7.82346	0	9.22667	-5.57783	0.000377131	0.03706	LOC4325472	NC_029256.1	2080058	2081540	+	933	protein_coding	reticulon-like protein B9 && Q9SS37.1 RecName: Full=Reticulon-like protein B8; Short=AtRTNLB8 && PF02453:Reticulon	-
4325687	610.323	821.532	801.056	425.046	548.278	376.395	744.304	449.906	0.726985	0.000377839	0.03706	LOC4325687	NC_029256.1	1888468	1892260	+	1307	protein_coding	delta(7)-sterol-C5(6)-desaturase && Q9ZT29.1 RecName: Full=Delta(7)-sterol-C5(6)-desaturase; AltName: Full=Delta(7)-sterol-C5-desaturase; AltName: Full=Delta-7-C-5 sterol desaturase && PF04116:Fatty acid hydroxylase superfamily	-
4341198	3.21223	0	0	21.1016	3.92328	57.372	1.07074	27.4656	-4.7005	0.000378	0.03706	LOC4341198	NC_029261.1	19701297	19702378	+	1082	protein_coding	Alstrom syndrome protein 1 && - && -	-
4333055	36.4052	55.1853	54.9237	85.411	143.2	104.313	48.838	110.975	-1.18315	0.000380936	0.03706	LOC4333055	NC_029258.1	16214561	16215635	+	1006	transcribed_pseudogene	protein GOS9-like && - && -	-
4345024	25.6978	27.072	13.4718	60.2902	50.0218	75.6268	22.0806	61.9796	-1.49182	0.000380942	0.03706	LOC4345024	NC_029263.1	8394253	8397905	+	1165	protein_coding	endo-1,3%3B1,4-beta-D-glucanase && Q9ZT66.1 RecName: Full=Endo-1,3;1,4-beta-D-glucanase; Flags: Precursor && PF01738:Dienelactone hydrolase family	-
4324200	552.503	374.843	413.482	275.325	261.879	284.252	446.943	273.819	0.706335	0.000384316	0.037225	LOC4324200	NC_029256.1	22604512	22606679	+	2168	protein_coding	protein ANTAGONIST OF LIKE HETEROCHROMATIN PROTEIN 1 && - && PF13359:DDE superfamily endonuclease	-
4348659	6.42445	2.08246	0	38.1838	2.94246	99.0972	2.83564	46.7411	-4.05114	0.000389155	0.0375298	LOC4348659	NC_029265.1	14960477	14962897	-	1743	protein_coding	uncharacterized LOC4348659 && Q8LGS1.2 RecName: Full=Protein MARD1; AltName: Full=Mediator of ABA-regulated dormancy1; AltName: Full=Senescence-associated protein SAG102 && PF04570:zinc-finger of the FCS-type, C2-C2	-
107275890	265.544	180.133	197.932	126.609	117.698	70.4111	214.536	104.906	1.03487	0.000394516	0.0376869	LOC107275890	NC_029267.1	2816075	2823213	+	2243	protein_coding	cationic amino acid transporter 6, chloroplastic && Q9LZ20.1 RecName: Full=Cationic amino acid transporter 6, chloroplastic; Flags: Precursor && PF13906:C-terminus of AA_permease|PF13520:Amino acid permease	-
4333827	179.885	230.112	156.481	98.4739	118.679	86.9273	188.826	101.36	0.899109	0.000395725	0.0376869	LOC4333827	NC_029258.1	28143072	28146268	+	1186	protein_coding	uncharacterized LOC4333827 && - && PF13419:Haloacid dehalogenase-like hydrolase	-
4329013	68.5275	94.7521	79.7948	235.132	87.293	486.793	81.0248	269.739	-1.73596	0.000395882	0.0376869	LOC4329013	NC_029257.1	10273711	10283774	-	2997	protein_coding	ent-copalyl diphosphate synthase 1, chloroplastic-like && Q6ET36.1 RecName: Full=Ent-copalyl diphosphate synthase 1, chloroplastic; Short=Ent-CDP synthase 1; Short=OsCPS1; Short=OsCPS1ent; AltName: Full=Ent-kaurene synthase A; AltName: Full=OsCPS; Flags: Precursor && PF01397:Terpene synthase, N-terminal domain|PF03936:Terpene synthase family, metal binding domain	-
4335574	24.6271	18.7422	11.3993	66.3192	21.578	218.188	18.2562	102.028	-2.48527	0.000413204	0.0391678	LOC4335574	NC_029259.1	17180151	17183507	+	1292	protein_coding	quinone-oxidoreductase QR1, chloroplastic && Q9SV68.1 RecName: Full=Putative quinone-oxidoreductase homolog, chloroplastic && PF08240:Alcohol dehydrogenase GroES-like domain|PF13602:Zinc-binding dehydrogenase	ADH_N
112936602	10.7074	13.536	6.21777	34.1644	26.4821	64.3262	10.1537	41.6576	-2.04088	0.000433871	0.0409065	LOC112936602	NC_029265.1	19155969	19156765	-	797	protein_coding	uncharacterized LOC112936602 && - && -	-
4345180	178.814	191.587	238.348	129.624	117.698	106.051	202.916	117.791	0.786436	0.000436325	0.0409065	LOC4345180	NC_029263.1	11487293	11491383	+	1493	protein_coding	translation initiation factor IF-2 && - && -	-
4335599	595.332	434.193	490.168	313.509	358.98	275.56	506.565	316.016	0.681342	0.000438567	0.0409065	LOC4335599	NC_029259.1	18168715	18172035	+	1432	protein_coding	chloroplast envelope quinone oxidoreductase homolog && Q9SV68.1 RecName: Full=Putative quinone-oxidoreductase homolog, chloroplastic && PF13602:Zinc-binding dehydrogenase|PF08240:Alcohol dehydrogenase GroES-like domain	ADH_N
4349611	49.2541	55.1853	51.8148	17.0822	20.5972	23.4704	52.0847	20.3833	1.34949	0.000438922	0.0409065	LOC4349611	NC_029266.1	782295	783710	-	1218	protein_coding	probable WRKY transcription factor 67 && Q9SKD9.1 RecName: Full=Probable WRKY transcription factor 46; AltName: Full=WRKY DNA-binding protein 46 && PF03106:WRKY DNA -binding domain	WRKY
4343569	298.737	262.39	422.809	177.856	209.895	138.214	327.979	175.322	0.905072	0.00044808	0.0415852	LOC4343569	NC_029262.1	22169510	22171785	-	1514	protein_coding	cyclin-D6-1-like, transcript variant X2 && Q69S43.1 RecName: Full=Cyclin-D6-1; AltName: Full=G1/S-specific cyclin-D6-1; Short=CycD6;1 && PF00134:Cyclin, N-terminal domain	-
4349988	2683.28	1965.84	2090.21	1254.04	1668.37	917.953	2246.44	1280.12	0.81163	0.000462731	0.0427304	LOC4349988	NC_029266.1	4784987	4789380	+	2434	protein_coding	lipase-like PAD4 && Q9S745.1 RecName: Full=Lipase-like PAD4; AltName: Full=Protein ENHANCED DISEASE SUSCEPTIBILITY 9; AltName: Full=Protein PHYTOALEXIN DEFICIENT 4; Short=AtPAD4 && PF01764:Lipase (class 3)	Lipase_3
107278201	0	0	0	3.01451	1.96164	41.7251	0	15.5671	-6.33822	0.000464272	0.0427304	LOC107278201	NC_029260.1	23177993	23179385	+	1393	protein_coding	protein G1-like8 && Q6ATW6.1 RecName: Full=Protein G1-like8 && PF04852:Protein of unknown function (DUF640)	-
4342381	6864.53	11251.5	12139.2	3541.04	7215.89	4393.31	10085.1	5050.08	0.997864	0.000471553	0.0432211	LOC4342381	NC_029262.1	2193803	2197002	+	1423	protein_coding	uncharacterized oxidoreductase At1g06690, chloroplastic && Q94A68.1 RecName: Full=Uncharacterized oxidoreductase At1g06690, chloroplastic; Flags: Precursor && PF00248:Aldo/keto reductase family	Aldo_ket_red
4336927	4.28297	4.16493	3.10889	14.0677	7.84656	98.2279	3.85226	40.0474	-3.38245	0.00048134	0.0438661	LOC4336927	NC_029259.1	30734648	30739512	-	2086	protein_coding	probable cation transporter HKT7, transcript variant X1 && Q7XPF7.2 RecName: Full=Probable cation transporter HKT7; Short=OsHKT7 && PF02386:Cation transport protein	-
4344263	13.9196	16.6597	29.0163	85.411	15.6931	265.998	19.8652	122.367	-2.62369	0.000482545	0.0438661	LOC4344263	NC_029262.1	28531867	28532720	+	763	protein_coding	phylloplanin && - && -	-
4341942	99.579	80.1748	355.449	50.2418	40.2136	60.8491	178.401	50.4348	1.82179	0.000488051	0.0441855	LOC4341942	NC_029261.1	29144869	29146562	+	1160	protein_coding	xyloglucan endotransglucosylase/hydrolase protein 24 && Q38907.2 RecName: Full=Probable xyloglucan endotransglucosylase/hydrolase protein 25; Short=At-XTH25; Short=XTH-25; Flags: Precursor && PF06955:Xyloglucan endo-transglycosylase (XET) C-terminus|PF00722:Glycosyl hydrolases family 16	-
4341781	311.586	228.03	272.546	165.798	158.893	175.593	270.72	166.761	0.698155	0.00051518	0.046452	LOC4341781	NC_029261.1	27594618	27595608	+	991	protein_coding	VQ motif-containing protein 22 && Q9LIE6.1 RecName: Full=VQ motif-containing protein 22; Short=AtVQ22 && PF05678:VQ motif	-
4323864	18.2026	22.9071	11.3993	36.1741	42.1753	150.384	17.503	76.2445	-2.12638	0.000530455	0.0474797	LOC4323864	NC_029256.1	4003156	4005061	-	1799	protein_coding	gibberellin 3-beta-dioxygenase 2-3 && Q3I410.1 RecName: Full=Gibberellin 3-beta-dioxygenase 2-2; AltName: Full=Gibberellin 3 beta-hydroxylase 2-2; AltName: Full=Gibberellin 3-oxidase 2-2 && PF14226:non-haem dioxygenase in morphine synthesis N-terminal|PF03171:2OG-Fe(II) oxygenase superfamily	2OG-FeII_Oxy
4347211	572.847	570.595	539.91	389.876	308.958	172.985	561.117	290.607	0.950832	0.000531575	0.0474797	LOC4347211	NC_029264.1	16754454	16759661	+	3109	protein_coding	probable potassium transporter 17, transcript variant X2 && Q67UC7.2 RecName: Full=Probable potassium transporter 17; AltName: Full=OsHAK17 && PF02705:K+ potassium transporter	K_trans
4325373	2.14148	0	2.07259	17.0822	10.789	22.6011	1.40469	16.8241	-3.58873	0.000532998	0.0474797	LOC4325373	NC_029256.1	26369481	26374095	-	1569	protein_coding	protein trichome birefringence-like 38 && Q8VY22.1 RecName: Full=Protein trichome birefringence-like 38 && PF14416:PMR5 N terminal Domain|PF13839:GDSL/SGNH-like Acyl-Esterase family found in Pmr5 and Cas1p	-
4332374	409.023	433.152	589.652	293.412	322.69	228.619	477.276	281.574	0.762531	0.000537094	0.0475042	LOC4332374	NC_029258.1	8921390	8923437	-	1699	protein_coding	probable protein phosphatase 2C 30 && Q84JI0.1 RecName: Full=Probable protein phosphatase 2C 30; Short=OsPP2C30 && PF00481:Protein phosphatase 2C	PP2C
4352321	1.07074	0	0	9.04352	0.98082	57.372	0.356914	22.4655	-5.90465	0.000538813	0.0475042	LOC4352321	NC_029267.1	19680177	19682082	+	869	protein_coding	LIM domain-containing protein WLIM1 && Q94JX5.1 RecName: Full=LIM domain-containing protein WLIM1; AltName: Full=Widely-expressed LIM protein 1; Short=AtWLIM1 && PF00412:LIM domain	LIM
4327523	401.528	341.524	327.469	236.136	250.109	213.841	356.84	233.362	0.61332	0.000539699	0.0475042	LOC4327523	NC_029256.1	35407570	35408796	-	1227	pseudogene	- && Q9SIY7.1 RecName: Full=PRA1 family protein B2; Short=AtPRA1.B2 && -	-
4329826	44.9712	80.1748	41.4518	381.838	96.1204	1287.39	55.5326	588.451	-3.40563	0.000544357	0.0477248	LOC4329826	NC_029257.1	22805650	22808528	-	1746	protein_coding	lecithin-cholesterol acyltransferase-like 1 && Q10PI6.1 RecName: Full=Lecithin-cholesterol acyltransferase-like 1 && PF02450:Lecithin:cholesterol acyltransferase	-
4348330	14.9904	55.1853	2.07259	2.00967	0	0.869273	24.0827	0.959648	4.65965	0.00055015	0.0480428	LOC4348330	NC_029265.1	9212923	9215363	+	2441	protein_coding	crooked neck-like protein 1 && Q9BZJ0.4 RecName: Full=Crooked neck-like protein 1; AltName: Full=Crooked neck homolog; Short=hCrn && -	-
4333997	3.21223	1.04123	1.0363	15.0725	18.6356	15.6469	1.76325	16.4517	-3.2296	0.000557985	0.0484452	LOC4333997	NC_029258.1	29871082	29875764	+	1939	transcribed_pseudogene	serine carboxypeptidase-like 2 && Q9C7Z9.2 RecName: Full=Serine carboxypeptidase-like 18; Flags: Precursor && PF00450:Serine carboxypeptidase	Peptidase_S10
4330727	322.293	225.947	362.703	188.909	178.509	148.646	303.648	172.021	0.820955	0.000559126	0.0484452	LOC4330727	NC_029257.1	31444655	31447720	-	2082	protein_coding	F-box/kelch-repeat protein At1g74510 && Q8L736.2 RecName: Full=F-box/kelch-repeat protein SKIP11; AltName: Full=SKP1-interacting partner 11 && -	-
9271589	112.428	152.02	82.9036	286.378	150.065	417.251	115.784	284.565	-1.29823	0.000572835	0.0492838	LOC9271589	NC_029267.1	3709549	3711540	+	1992	protein_coding	transcription factor PCF3-like && Q9C7G4.1 RecName: Full=Transcription factor TCP22 && PF03634:TCP family transcription factor	TCP
9269428	69.5982	45.8142	95.3392	5.02418	30.4054	3.47709	70.2505	12.9689	2.44397	0.000573249	0.0492838	LOC9269428	NC_029264.1	14194157	14196845	-	2057	protein_coding	cytokinin hydroxylase && Q9ZW95.1 RecName: Full=Cytokinin hydroxylase; AltName: Full=Cytochrome P450 35A2 && PF00067:Cytochrome P450	p450
4347311	3676.93	4679.29	6247.83	2472.9	3479.95	2677.36	4868.02	2876.74	0.758945	0.000576373	0.0493468	LOC4347311	NC_029264.1	17648533	17653624	-	2269	protein_coding	glucose-6-phosphate isomerase 1, chloroplastic && Q8H103.1 RecName: Full=Glucose-6-phosphate isomerase 1, chloroplastic; Short=GPI 1; AltName: Full=Phosphoglucose isomerase 1; Short=PGI 1; AltName: Full=Phosphohexose isomerase; Short=PHI; Flags: Precursor && PF00342:Phosphoglucose isomerase	-
4349222	667.072	676.8	792.766	495.384	531.604	415.513	712.213	480.834	0.567659	0.000580097	0.0493468	LOC4349222	NC_029265.1	20736945	20738356	+	1412	protein_coding	protein SAR DEFICIENT 4 && Q73CR9.1 RecName: Full=Delta(1)-pyrroline-2-carboxylate reductase; Short=Pyr2C reductase; AltName: Full=Proline ketimine reductase && PF02423:Ornithine cyclodeaminase/mu-crystallin family	OCD_Mu_crystall
4337015	1.07074	2.08246	2.07259	11.0532	15.6931	23.4704	1.74193	16.7389	-3.26483	0.000582263	0.0493468	LOC4337015	NC_029259.1	31416371	31420184	+	2004	protein_coding	transcription factor PIF1, transcript variant X1 && Q8GZM7.1 RecName: Full=Transcription factor PIF1; AltName: Full=Basic helix-loop-helix protein 15; Short=AtbHLH15; Short=bHLH 15; AltName: Full=Protein PHY-INTERACTING FACTOR 1; AltName: Full=Protein PHYTOCHROME INTERACTING FACTOR 3-LIKE 5; AltName: Full=Transcription factor EN 101; AltName: Full=bHLH transcription factor bHLH015 && PF00010:Heli…	HLH
107278337	37.476	20.8246	29.0163	84.4062	54.9259	77.3653	29.1056	72.2325	-1.31284	0.00058288	0.0493468	LOC107278337	NC_029260.1	23739164	23739799	+	636	protein_coding	uncharacterized LOC107278337 && - && PF03168:Late embryogenesis abundant protein	-
4341358	58.8908	46.8554	59.0688	144.696	94.1587	100.836	54.9384	113.23	-1.04227	0.000586703	0.0494816	LOC4341358	NC_029261.1	22245391	22251720	+	3014	protein_coding	beta-galactosidase 9-like && Q5Z7L0.1 RecName: Full=Beta-galactosidase 9; Short=Lactase 9; Flags: Precursor && PF01301:Glycosyl hydrolases family 35	-
4339266	268.756	316.534	377.212	154.745	222.646	186.894	320.834	188.095	0.770366	0.000590358	0.0496013	LOC4339266	NC_029260.1	25158981	25163412	+	2625	protein_coding	jacalin-related lectin 3, transcript variant X1 && F4HQX1.1 RecName: Full=Jacalin-related lectin 3; AltName: Full=Mannose-binding lectin superfamily protein && -	-
4336753	73.8812	80.1748	71.5044	24.1161	45.1177	22.6011	75.1868	30.6116	1.29988	0.000612582	0.0512743	LOC4336753	NC_029259.1	29157215	29159263	+	1458	protein_coding	beta-carotene hydroxylase 2, chloroplastic && O49814.1 RecName: Full=Beta-carotene hydroxylase 2, chloroplastic; Flags: Precursor && PF04116:Fatty acid hydroxylase superfamily	-
4333912	433.65	589.337	922.303	406.959	307.977	233.835	648.43	316.257	1.03681	0.000623733	0.0520114	LOC4333912	NC_029258.1	29016115	29020074	-	3267	protein_coding	receptor protein kinase TMK1 && P43298.1 RecName: Full=Receptor protein kinase TMK1; AltName: Full=BARK1-like kinase 1; AltName: Full=Transmembrane kinase 1; Flags: Precursor && PF07714:Protein tyrosine kinase	Pkinase_Tyr
4347822	222.714	221.782	138.864	466.244	234.416	629.354	194.453	443.338	-1.18972	0.000627206	0.0521051	LOC4347822	NC_029264.1	22123781	22134732	+	6050	protein_coding	uncharacterized LOC4347822, transcript variant X1 && Q6K431.1 RecName: Full=Histone-lysine N-methyltransferase TRX1; Short=OsTrx1; AltName: Full=Protein SET DOMAIN GROUP 723; AltName: Full=SET family protein 33; Short=OsSET33 && PF13832:PHD-zinc-finger like domain|PF00856:SET domain|PF13831:PHD-finger	SET
4345471	1213.15	1438.98	821.782	2513.09	1327.05	4098.62	1157.97	2646.26	-1.1925	0.000631592	0.0522291	LOC4345471	NC_029263.1	18452691	18458049	+	1972	protein_coding	sulfite exporter TauE/SafE family protein 3, transcript variant X2 && - && PF01925:Sulfite exporter TauE/SafE	-
4327219	17.1319	21.8659	22.7985	82.3965	24.5205	137.345	20.5987	81.4207	-1.98437	0.000633408	0.0522291	LOC4327219	NC_029256.1	8203803	8207095	-	1194	protein_coding	germin-like protein 5-1 && Q6I544.1 RecName: Full=Germin-like protein 5-1; Flags: Precursor && PF00190:Cupin	-
4329618	13.9196	14.5772	7.25407	54.2611	13.7315	132.999	11.917	66.9971	-2.4941	0.000637229	0.0523495	LOC4329618	NC_029257.1	20622880	20626391	+	2564	protein_coding	probable serine/threonine-protein kinase At1g01540, transcript variant X1 && Q3EDL4.2 RecName: Full=Probable serine/threonine-protein kinase At1g01540 && PF00069:Protein kinase domain	Pkinase
4324882	47.1126	49.9791	34.1978	190.919	94.1587	815.378	43.7632	366.819	-3.06768	0.000640995	0.0524646	LOC4324882	NC_029256.1	38454840	38460559	-	2623	protein_coding	protein WVD2-like 7 && - && -	-
4341478	5603.19	9218.02	10479	5366.83	4147.89	5147.84	8433.41	4887.52	0.787021	0.000656653	0.0535486	LOC4341478	NC_029261.1	24089872	24091209	+	1270	protein_coding	uncharacterized LOC4341478 && - && -	-
4348304	585.696	710.12	651.83	801.859	1398.65	1058.77	649.215	1086.43	-0.742807	0.000665262	0.053782	LOC4348304	NC_029265.1	8679296	8681289	+	1901	protein_coding	flavonoid 3'-monooxygenase CYP75B3-like && Q9SD85.1 RecName: Full=Flavonoid 3'-monooxygenase; AltName: Full=Cytochrome P450 75B1; AltName: Full=Flavonoid 3'-hydroxylase; Short=AtF3'H; AltName: Full=Protein TRANSPARENT TESTA 7 && PF00067:Cytochrome P450	p450
4329851	26.7685	55.1853	23.8348	113.546	41.1944	295.553	35.2629	150.098	-2.09082	0.000666148	0.053782	LOC4329851	NC_029257.1	23044527	23047439	+	2440	protein_coding	BTB/POZ domain-containing protein At1g67900 && Q9C9V6.1 RecName: Full=BTB/POZ domain-containing protein At1g67900 && PF03000:NPH3 family	-
4336540	38.5467	39.5668	38.3429	118.571	45.1177	217.318	38.8188	127.002	-1.71179	0.000666789	0.053782	LOC4336540	NC_029259.1	27077406	27082073	-	3689	protein_coding	trihelix transcription factor GTL1, transcript variant X3 && Q39117.1 RecName: Full=Trihelix transcription factor GT-2; AltName: Full=Trihelix DNA-binding protein GT-2 && -	-
4326321	602.828	616.409	561.672	427.055	442.35	340.755	593.636	403.387	0.558523	0.000672515	0.0540473	LOC4326321	NC_029256.1	27301410	27302949	+	1142	protein_coding	ras-related protein RABA1f && Q9FJH0.1 RecName: Full=Ras-related protein RABA1f; Short=AtRABA1f && PF00071:Ras family	Ras
4330722	3.21223	2.08246	7.25407	46.2224	1.96164	94.7508	4.18292	47.645	-3.51009	0.000678761	0.0543524	LOC4330722	NC_029257.1	31396568	31399101	+	2534	protein_coding	transcription factor TCP14 && Q93Z00.1 RecName: Full=Transcription factor TCP14 && -	-
9271780	32.1223	32.2782	20.7259	68.3288	52.9643	91.2737	28.3754	70.8556	-1.32327	0.000684225	0.0545928	LOC9271780	NC_029256.1	36652403	36655709	-	2015	protein_coding	reticulon-like protein B12 && Q9M392.1 RecName: Full=Reticulon-like protein B12; Short=AtRTNLB12 && -	-
4347592	281.605	108.288	63.214	20.0967	13.7315	66.934	151.036	33.5874	2.1629	0.000688423	0.0547309	LOC4347592	NC_029264.1	20214354	20216192	+	1764	protein_coding	UDP-glycosyltransferase 79-like && Q6X1C0.1 RecName: Full=Crocetin glucosyltransferase 2 && PF00201:UDP-glucoronosyl and UDP-glucosyl transferase	UDPGT
4347626	50.3249	38.5256	115.029	203.982	86.3122	463.323	67.9597	251.205	-1.88664	0.000703715	0.055315	LOC4347626	NC_029264.1	20494523	20496926	-	2111	protein_coding	BAG family molecular chaperone regulator 1 && Q0WUQ1.1 RecName: Full=BAG family molecular chaperone regulator 1; AltName: Full=Bcl-2-associated athanogene 1 && -	-
4336803	102.791	110.371	83.9399	174.841	149.085	193.848	99.0339	172.591	-0.802572	0.000705431	0.055315	LOC4336803	NC_029259.1	29658376	29660574	+	2009	protein_coding	probable purine permease 11, transcript variant X1 && Q9LPF6.1 RecName: Full=Probable purine permease 11; Short=AtPUP11 && PF16913:Purine nucleobase transmembrane transport	-
4329729	124.206	136.401	129.537	181.875	274.63	214.71	130.048	223.738	-0.782644	0.000706499	0.055315	LOC4329729	NC_029257.1	21886211	21899237	-	3099	protein_coding	ent-isokaur-15-ene synthase-like, transcript variant X2 && A4KAG8.2 RecName: Full=Ent-isokaur-15-ene synthase; AltName: Full=Ent-kaurene synthase-like 5; Short=OsKS5; AltName: Full=Ent-kaurene synthase-like 6; Short=OsKS6; Short=OsKSL6; AltName: Full=Iso-kaurene synthase && PF01397:Terpene synthase, N-terminal domain|PF03936:Terpene synthase family, metal binding domain	-
4350215	333.001	352.977	241.457	561.703	394.29	1342.16	309.145	766.05	-1.30974	0.000707597	0.055315	LOC4350215	NC_029266.1	8198317	8201968	-	2630	protein_coding	ankyrin repeat-containing protein NPR4-like, transcript variant X5 && A2CIR5.1 RecName: Full=Ankyrin repeat-containing protein NPR4; Short=OsNPR4 && -	-
107278525	56.7493	53.1028	55.96	28.1354	8.82738	5.21564	55.2707	14.0595	1.98696	0.00070824	0.055315	LOC107278525	NC_029259.1	16425509	16426975	-	897	lncRNA	uncharacterized LOC107278525 && - && -	-
4351488	5847.32	8111.19	7159.77	5189.98	4982.57	4358.54	7039.43	4843.69	0.539439	0.000720826	0.0561005	LOC4351488	NC_029267.1	2215917	2219508	-	1172	protein_coding	stem-specific protein TSJT1 && P24805.1 RecName: Full=Stem-specific protein TSJT1 && PF12481:Aluminium induced protein	-
4335034	0	1.04123	3.10889	21.1016	10.789	17.3855	1.38337	16.4253	-3.55902	0.000736073	0.0570219	LOC4335034	NC_029259.1	4216387	4218587	+	2118	protein_coding	GRIP and coiled-coil domain-containing protein 2 && - && -	-
4342677	0	2.08246	5.18148	32.1547	3.92328	59.1106	2.42131	31.7295	-3.70768	0.000737807	0.0570219	LOC4342677	NC_029262.1	5612124	5613139	+	835	protein_coding	uncharacterized LOC4342677 && - && -	-
4335022	91.013	43.7317	120.21	38.1838	27.463	13.9084	84.985	26.5184	1.6863	0.000742551	0.0571894	LOC4335022	NC_029259.1	3465230	3470793	+	4271	protein_coding	uncharacterized LOC4335022, transcript variant X2 && - && PF13968:Domain of unknown function (DUF4220)|PF04578:Protein of unknown function, DUF594	-
4350145	39.6174	49.9791	48.7059	94.4546	73.5615	157.338	46.1008	108.452	-1.23637	0.000769894	0.05909	LOC4350145	NC_029266.1	7193228	7198571	-	2595	protein_coding	protein NRT1/ PTR FAMILY 4.4 && Q56XQ6.1 RecName: Full=Protein NRT1/ PTR FAMILY 4.4; Short=AtNPF4.4; AltName: Full=Nitrate transporter 1.13 && PF00854:POT family	-
4339971	70.669	84.3397	71.5044	215.035	75.5231	412.036	75.5044	234.198	-1.63411	0.000775424	0.0593092	LOC4339971	NC_029261.1	1414212	1416300	+	1801	protein_coding	BAG family molecular chaperone regulator 3 && Q0WUQ1.1 RecName: Full=BAG family molecular chaperone regulator 1; AltName: Full=Bcl-2-associated athanogene 1 && PF00240:Ubiquitin family|PF02179:BAG domain	ubiquitin
4331378	56.7493	54.144	49.7422	145.701	58.8492	312.069	53.5452	172.207	-1.68692	0.00079053	0.0601685	LOC4331378	NC_029258.1	752023	756458	-	3602	protein_coding	trihelix transcription factor GTL1 && Q39117.1 RecName: Full=Trihelix transcription factor GT-2; AltName: Full=Trihelix DNA-binding protein GT-2 && PF13837:Myb/SANT-like DNA-binding domain	-
4327575	96.3668	79.1336	78.7585	213.025	94.1587	411.166	84.7529	239.45	-1.49975	0.000792084	0.0601685	LOC4327575	NC_029256.1	35185510	35187999	-	2490	protein_coding	U-box domain-containing protein 16 && Q9LZW3.1 RecName: Full=U-box domain-containing protein 16; AltName: Full=Plant U-box protein 16 && PF00514:Armadillo/beta-catenin-like repeat|PF04564:U-box domain	U-box
9269507	515.027	643.481	422.809	338.63	129.468	272.952	527.105	247.017	1.09341	0.000796999	0.0603353	LOC9269507	NC_029259.1	13396697	13401460	-	1571	protein_coding	transcription factor bHLH35 && Q2HIV9.1 RecName: Full=Transcription factor bHLH35; AltName: Full=Basic helix-loop-helix protein 35; Short=AtbHLH35; Short=bHLH 35; AltName: Full=Transcription factor EN 41; AltName: Full=bHLH transcription factor bHLH035 && PF00010:Helix-loop-helix DNA-binding domain	HLH
4329820	505.39	653.893	671.52	898.323	1150.5	819.725	610.268	956.183	-0.647409	0.000799834	0.0603439	LOC4329820	NC_029257.1	22722684	22733266	-	1557	protein_coding	lecithin-cholesterol acyltransferase-like 1 && Q10PI6.1 RecName: Full=Lecithin-cholesterol acyltransferase-like 1 && PF02450:Lecithin:cholesterol acyltransferase	-
4339878	24.6271	3.12369	10.363	111.537	37.2712	381.611	12.7046	176.806	-3.80029	0.000802697	0.0603547	LOC4339878	NC_029261.1	543044	545780	+	1454	protein_coding	WAT1-related protein At3g30340 && Q9LI65.1 RecName: Full=WAT1-related protein At3g30340 && PF00892:EamA-like transporter family	DUF6
4332157	230.209	152.02	234.203	114.551	122.603	111.267	205.477	116.14	0.823356	0.000810077	0.0607038	LOC4332157	NC_029258.1	7018333	7019303	+	848	protein_coding	phytosulfokines 4-like && Q9AR88.1 RecName: Full=Phytosulfokines 4; Contains: RecName: Full=Phytosulfokine-alpha; Short=PSK-alpha; Short=Phytosulfokine-a; Contains: RecName: Full=Phytosulfokine-beta; Short=PSK-beta; Short=Phytosulfokine-b; Flags: Precursor && -	-
4325585	1627.53	1978.34	2184.51	1311.31	1470.25	1191.77	1930.13	1324.44	0.543585	0.000819827	0.0612276	LOC4325585	NC_029256.1	29830118	29836228	+	2681	protein_coding	type IV inositol polyphosphate 5-phosphatase 3 && Q8H0Z6.1 RecName: Full=Type IV inositol polyphosphate 5-phosphatase 3; Short=At5PTase3 && PF03372:Endonuclease/Exonuclease/phosphatase family	Exo_endo_phos
4343741	1584.7	1660.76	2004.2	1242.98	1278.01	887.528	1749.89	1136.17	0.623565	0.000831979	0.0619266	LOC4343741	NC_029262.1	23721667	23724795	+	2098	protein_coding	U-box domain-containing protein 4 && Q9C7R6.1 RecName: Full=U-box domain-containing protein 17; AltName: Full=Plant U-box protein 17 && PF00514:Armadillo/beta-catenin-like repeat	Arm
4344916	173.46	122.865	131.61	282.359	215.78	230.357	142.645	242.832	-0.767577	0.000836007	0.061973	LOC4344916	NC_029263.1	6040481	6048618	+	3387	protein_coding	probable LRR receptor-like serine/threonine-protein kinase At1g56130 && C0LGH2.2 RecName: Full=Probable LRR receptor-like serine/threonine-protein kinase At1g56130; Flags: Precursor && PF00069:Protein kinase domain|PF11721:Di-glucose binding within endoplasmic reticulum	Pkinase
4326163	493.612	740.315	473.587	402.939	294.246	285.991	569.171	327.725	0.797137	0.00083819	0.061973	LOC4326163	NC_029256.1	478287	481161	+	1380	protein_coding	transcription factor bHLH168 && - && PF00010:Helix-loop-helix DNA-binding domain	HLH
4324284	7011.22	8436.06	5789.78	10602	9567.9	10889.4	7079.02	10353.1	-0.548457	0.00084826	0.0625091	LOC4324284	NC_029256.1	7363666	7366157	-	1284	protein_coding	salt stress root protein RS1-like && Q0JPA6.1 RecName: Full=Salt stress root protein RS1 >A2WMG6.1 RecName: Full=Salt stress root protein RS1 && PF05558:DREPP plasma membrane polypeptide	-
9272197	206.653	315.493	259.074	137.663	178.509	111.267	260.407	142.48	0.871834	0.000858646	0.063065	LOC9272197	NC_029261.1	31118689	31121976	+	1770	protein_coding	DNA-binding protein RHL1, transcript variant X1 && O81242.1 RecName: Full=DNA-binding protein RHL1; AltName: Full=Protein ELONGATED HYPOCOTYL 7; AltName: Full=Protein ROOT HAIRLESS 1 && -	-
4346224	103.862	45.8142	49.7422	209.006	73.5615	398.127	66.4728	226.898	-1.77274	0.000866737	0.0634491	LOC4346224	NC_029263.1	27356899	27359103	-	2128	protein_coding	BAG family molecular chaperone regulator 2 && Q0WUQ1.1 RecName: Full=BAG family molecular chaperone regulator 1; AltName: Full=Bcl-2-associated athanogene 1 && PF02179:BAG domain	-
4338978	777.359	665.347	813.492	559.694	544.355	484.185	752.066	529.411	0.507035	0.000874444	0.0636941	LOC4338978	NC_029260.1	22371151	22373574	+	1315	protein_coding	transcription factor ILR3 && Q9FH37.1 RecName: Full=Transcription factor ILR3; AltName: Full=Basic helix-loop-helix protein 105; Short=AtbHLH105; Short=bHLH 105; AltName: Full=Protein IAA-LEUCINE RESISTANT 3; AltName: Full=Transcription factor EN 133; AltName: Full=bHLH transcription factor bHLH105 && PF00010:Helix-loop-helix DNA-binding domain	HLH
112937976	51.3956	69.7625	36.2703	118.571	154.97	86.0581	52.4761	119.866	-1.19031	0.000875826	0.0636941	LOC112937976	NC_029257.1	15206481	15213231	+	2344	lncRNA	uncharacterized LOC112937976 && - && -	-
4339991	130.63	92.6696	104.666	166.803	209.895	186.894	109.322	187.864	-0.781869	0.000879349	0.0637413	LOC4339991	NC_029261.1	1538966	1542212	+	1576	protein_coding	short-chain dehydrogenase TIC 32, chloroplastic, transcript variant X1 && A2RVM0.1 RecName: Full=Short-chain dehydrogenase TIC 32, chloroplastic; AltName: Full=Translocon at the inner envelope membrane of chloroplasts 32; Short=AtTIC32 && PF00106:short chain dehydrogenase	adh_short
4342370	30733.5	36194.2	29823.5	25068.6	23815.3	24183.2	32250.4	24355.7	0.405063	0.000887124	0.0640955	LOC4342370	NC_029262.1	2136866	2138393	-	1182	protein_coding	oxygen-evolving enhancer protein 2, chloroplastic && Q00434.1 RecName: Full=Oxygen-evolving enhancer protein 2, chloroplastic; Short=OEE2; AltName: Full=23 kDa subunit of oxygen evolving system of photosystem II; AltName: Full=23 kDa thylakoid membrane protein; AltName: Full=OEC 23 kDa subunit; Flags: Precursor && PF01789:PsbP	-
4331916	225.927	152.02	216.586	94.4546	88.2738	133.868	198.177	105.532	0.906257	0.000890514	0.0641024	LOC4331916	NC_029258.1	4820698	4822746	-	1162	protein_coding	non-specific lipid-transfer protein-like protein At2g13820 && Q8VYI9.1 RecName: Full=Non-specific lipid-transfer protein-like protein At5g64080; Flags: Precursor && PF14368:Probable lipid transfer	-
4335736	1273.11	981.881	1099.51	724.487	844.486	780.607	1118.17	783.193	0.513541	0.000893001	0.0641024	LOC4335736	NC_029259.1	19994422	19996288	+	1693	protein_coding	probable BOI-related E3 ubiquitin-protein ligase 2 && Q9LDD1.1 RecName: Full=Probable BOI-related E3 ubiquitin-protein ligase 3; AltName: Full=RING-type E3 ubiquitin transferase BRG3 && PF13920:Zinc finger, C3HC4 type (RING finger)	-
4349047	540.725	557.059	574.108	438.108	378.597	379.872	557.297	398.859	0.483224	0.000900515	0.0644333	LOC4349047	NC_029265.1	19190119	19194451	-	1557	protein_coding	F-box/LRR-repeat protein At3g48880 && Q9M2Z5.1 RecName: Full=F-box/LRR-repeat protein At3g48880 && PF12937:F-box-like	-
4329181	1760.3	2236.56	2989.71	1469.07	1528.12	1410.83	2328.86	1469.34	0.664567	0.000904411	0.064504	LOC4329181	NC_029257.1	13038999	13040263	+	1167	protein_coding	uncharacterized LOC4329181 && - && -	-
4325384	3.21223	0	0	8.03869	5.88492	60.8491	1.07074	24.9242	-4.56048	0.000915202	0.0646208	LOC4325384	NC_029256.1	42211873	42213771	+	1744	protein_coding	premnaspirodiene oxygenase && A6YIH8.1 RecName: Full=Premnaspirodiene oxygenase; Short=HPO; AltName: Full=Cytochrome P450 71D55 && PF00067:Cytochrome P450	p450
4348095	33.193	5.20616	8.29036	219.054	14.7123	1398.66	15.5632	544.142	-5.1285	0.000916585	0.0646208	LOC4348095	NC_029265.1	2709075	2712156	-	1878	protein_coding	cytochrome P450 76C2 && O64637.1 RecName: Full=Cytochrome P450 76C2; AltName: Full=Protein YELLOW-LEAF-SPECIFIC GENE 6 && PF00067:Cytochrome P450	p450
4332756	2696.13	2785.29	2591.78	1904.16	2247.06	1882.85	2691.07	2011.36	0.420126	0.000917322	0.0646208	LOC4332756	NC_029258.1	12401939	12408450	+	2551	protein_coding	vacuolar-sorting receptor 1 && O22925.1 RecName: Full=Vacuolar-sorting receptor 2; Short=AtVSR2; AltName: Full=BP80-like protein c; Short=AtBP80c; AltName: Full=Epidermal growth factor receptor-like protein 4; Short=AtELP4; Flags: Precursor && PF02225:PA domain	-
4335815	598.545	532.069	647.685	374.804	451.177	405.081	592.766	410.354	0.530563	0.000917702	0.0646208	LOC4335815	NC_029259.1	20640442	20645450	-	3921	protein_coding	WD repeat-containing protein 44, transcript variant X1 && Q9R037.1 RecName: Full=WD repeat-containing protein 44; AltName: Full=Rabphilin-11 && -	-
4342065	1698.2	1608.7	1127.49	2733.15	1795.88	3147.64	1478.13	2558.89	-0.7919	0.000923152	0.0646487	LOC4342065	NC_029261.1	30340372	30341810	+	1331	protein_coding	uncharacterized LOC4342065 && - && PF04570:zinc-finger of the FCS-type, C2-C2	-
4325295	799.844	826.738	981.372	580.795	667.938	593.714	869.318	614.149	0.50151	0.000923927	0.0646487	LOC4325295	NC_029256.1	28881468	28882969	-	1502	protein_coding	uncharacterized LOC4325295 && - && -	-
4324479	45229.2	53256.9	45983.5	38479.2	35574.3	36246.1	48156.5	36766.5	0.389344	0.000941293	0.0656567	LOC4324479	NC_029256.1	17349316	17350787	+	1355	protein_coding	oxygen-evolving enhancer protein 1, chloroplastic && P27665.1 RecName: Full=Oxygen-evolving enhancer protein 1, chloroplastic; Short=OEE1; AltName: Full=33 kDa subunit of oxygen evolving system of photosystem II; AltName: Full=33 kDa thylakoid membrane protein; AltName: Full=OEC 33 kDa subunit; Flags: Precursor && PF01716:Manganese-stabilising protein / photosystem II polypeptide	-
4350963	115.64	131.195	107.775	215.035	158.893	333.801	118.203	235.91	-0.998511	0.00095078	0.0661105	LOC4350963	NC_029266.1	24651997	24653177	-	723	protein_coding	protein SPIRAL1-like 2 && Q2R0W8.1 RecName: Full=Protein SPIRAL1-like 2 && -	-
4329844	614.606	708.037	569.963	1050.05	899.412	814.509	630.869	921.325	-0.54592	0.00095555	0.0662345	LOC4329844	NC_029257.1	22971870	22975179	+	2185	protein_coding	inorganic phosphate transporter 2-1, chloroplastic && Q38954.1 RecName: Full=Inorganic phosphate transporter 2-1, chloroplastic; AltName: Full=H(+)/Pi cotransporter; Short=AtPht2;1; Flags: Precursor && PF01384:Phosphate transporter family	-
4332677	122.065	87.4634	71.5044	177.856	130.449	493.747	93.6775	267.351	-1.51454	0.000961728	0.0664551	LOC4332677	NC_029258.1	11613235	11614904	+	1670	protein_coding	F-box protein At5g46170 && Q9FNK5.1 RecName: Full=F-box protein At5g46170 && PF12937:F-box-like	-
4346015	1711.05	1760.72	2026.99	1089.24	1502.62	1017.92	1832.92	1203.26	0.607467	0.000965386	0.0665007	LOC4346015	NC_029263.1	25416111	25418743	+	1198	protein_coding	psbP domain-containing protein 3, chloroplastic && Q9S720.2 RecName: Full=PsbP domain-containing protein 3, chloroplastic; AltName: Full=OEC23-like protein 2; Flags: Precursor && PF01789:PsbP	-
4327616	1927.34	2365.68	2037.36	1518.31	1654.64	1460.38	2110.12	1544.44	0.450412	0.000968643	0.0665185	LOC4327616	NC_029256.1	35121624	35123009	-	1297	protein_coding	RING-H2 finger protein ATL74, transcript variant X1 && Q9FLC6.1 RecName: Full=RING-H2 finger protein ATL73; AltName: Full=RING-type E3 ubiquitin transferase ATL73; Flags: Precursor && PF13639:Ring finger domain	-
4342826	3949.97	4082.67	5001.16	2854.74	3398.54	3067.67	4344.6	3106.98	0.483728	0.000971775	0.0665276	LOC4342826	NC_029262.1	8136956	8141057	+	1693	protein_coding	calreticulin-like, transcript variant X3 && Q9SLY8.2 RecName: Full=Calreticulin; Flags: Precursor && PF00262:Calreticulin family	-
9271796	192.734	169.721	137.827	279.344	247.167	269.475	166.761	265.329	-0.670538	0.000986503	0.0673281	LOC9271796	NC_029264.1	16403658	16408144	-	1867	protein_coding	cytochrome P450 71A1 && Q9SBQ9.1 RecName: Full=Flavonoid 3'-monooxygenase; AltName: Full=Cytochrome P450 75B2; AltName: Full=Flavonoid 3'-hydroxylase [Petunia x hybrida] && PF00067:Cytochrome P450	p450
4339397	80.3056	71.845	71.5044	135.653	108.871	265.998	74.5517	170.174	-1.19298	0.000994476	0.0673952	LOC4339397	NC_029260.1	26237492	26246103	-	3916	protein_coding	respiratory burst oxidase homolog protein A, transcript variant X4 && O48538.1 RecName: Full=Respiratory burst oxidase homolog protein F; AltName: Full=Cytochrome b245 beta chain homolog RbohAp108; AltName: Full=NADPH oxidase RBOHF; Short=AtRBOHF && PF01794:Ferric reductase like transmembrane component|PF08030:Ferric reductase NAD binding domain|PF08022:FAD-binding domain|PF08414:Respiratory burs…	FAD_binding_8
4339109	786.995	751.769	697.427	441.123	605.166	425.075	745.397	490.455	0.604337	0.000997038	0.0673952	LOC4339109	NC_029260.1	23509955	23511071	+	1117	protein_coding	RING-H2 finger protein ATL74 && Q9SG96.1 RecName: Full=RING-H2 finger protein ATL72; AltName: Full=RING-type E3 ubiquitin transferase ATL72 && PF13639:Ring finger domain	-
4348234	295.525	256.143	268.401	168.812	193.222	182.547	273.356	181.527	0.590149	0.000998545	0.0673952	LOC4348234	NC_029265.1	6272584	6276717	-	2959	protein_coding	uncharacterized LOC4348234, transcript variant X1 && - && PF04578:Protein of unknown function, DUF594|PF13968:Domain of unknown function (DUF4220)	-
4344298	193.804	131.195	131.61	86.4159	88.2738	73.019	152.203	82.5695	0.883281	0.00099964	0.0673952	LOC4344298	NC_029262.1	28848854	28853684	-	3999	protein_coding	protein ENHANCED DISEASE RESISTANCE 4, transcript variant X2 && - && PF11331:Probable zinc-ribbon domain	-
4339579	1312.73	1020.41	858.053	2009.67	1260.35	2538.28	1063.73	1936.1	-0.864264	0.0010076	0.0677261	LOC4339579	NC_029260.1	27740050	27747945	-	4443	protein_coding	probable ubiquitin-conjugating enzyme E2 24 && Q8VY10.1 RecName: Full=Probable ubiquitin-conjugating enzyme E2 24; AltName: Full=AtPHO2; AltName: Full=E2 ubiquitin-conjugating enzyme 24; AltName: Full=Ubiquitin carrier protein 24; AltName: Full=Ubiquitin-protein ligase 24 && PF00179:Ubiquitin-conjugating enzyme	UQ_con
4344702	431.509	308.204	486.023	903.347	444.311	1397.79	408.579	915.15	-1.16375	0.0010132	0.0678969	LOC4344702	NC_029263.1	3337794	3340954	-	1470	protein_coding	flavone 3'-O-methyltransferase 1-like && Q6ZD89.1 RecName: Full=Flavone 3'-O-methyltransferase 1; Short=OsOMT1; AltName: Full=Acetylserotonin O-methyltransferase COMT; AltName: Full=Caffeate O-methyltransferase 1; Short=OsCOMT1; AltName: Full=OsCOMT; AltName: Full=Quercetin 3'-O-methyltransferase 1; Flags: Precursor && PF08100:Dimerisation domain|PF00891:O-methyltransferase	-
4346160	2245.35	2033.52	1895.38	2875.84	2580.54	3876.09	2058.08	3110.82	-0.596215	0.00101678	0.0679315	LOC4346160	NC_029263.1	26785462	26791062	+	3259	protein_coding	uncharacterized LOC4346160, transcript variant X2 && Q5RBA3.1 RecName: Full=Protein FAM214B && -	-
4324003	0	0	0	8.03869	1.96164	19.9933	0	9.99787	-5.69942	0.00103035	0.0684743	LOC4324003	NC_029256.1	42636260	42638075	-	1816	protein_coding	putative polyol transporter 1 && Q8VZ80.2 RecName: Full=Polyol transporter 5; AltName: Full=Protein POLYOL TRANSPORTER 5; Short=AtPLT5; AltName: Full=Sugar-proton symporter PLT5 && PF00083:Sugar (and other) transporter	Sugar_tr
4328581	1.07074	16.6597	2.07259	25.1209	14.7123	155.6	6.60101	65.1444	-3.30285	0.00103108	0.0684743	LOC4328581	NC_029257.1	5078926	5079723	-	798	protein_coding	protein GLUTAMINE DUMPER 6 && - && -	-
4324397	152.045	92.6696	120.21	224.078	283.457	177.332	121.642	228.289	-0.907758	0.00105665	0.0699519	LOC4324397	NC_029256.1	28088364	28089187	-	824	protein_coding	uncharacterized LOC4324397 && - && -	-
4325177	50.3249	59.3502	96.3755	102.493	224.608	154.731	68.6835	160.611	-1.22502	0.0010605	0.0699519	LOC4325177	NC_029256.1	9488800	9493992	+	1437	protein_coding	probable indole-3-pyruvate monooxygenase YUCCA10 && Q9FVQ0.1 RecName: Full=Probable indole-3-pyruvate monooxygenase YUCCA10; AltName: Full=Flavin-containing monooxygenase YUCCA10 && PF00743:Flavin-binding monooxygenase-like	FMO-like
4331090	3.21223	11.4535	3.10889	27.1306	13.7315	70.4111	5.92489	37.0911	-2.64806	0.00106279	0.0699519	LOC4331090	NC_029257.1	34609413	34615052	+	3326	protein_coding	phosphate transporter PHO1-2-like && Q6K991.1 RecName: Full=Phosphate transporter PHO1-2; AltName: Full=Protein PHO1-2; Short=OsPHO1;2 && -	-
4336389	888.716	1048.52	985.517	746.593	731.692	652.824	974.251	710.37	0.456308	0.00109166	0.0713487	LOC4336389	NC_029259.1	25658234	25667058	+	2182	protein_coding	beta-glucosidase 16-like, transcript variant X2 && Q7XSK2.2 RecName: Full=Beta-glucosidase 16; Short=Os4bglu16; Flags: Precursor && PF00232:Glycosyl hydrolase family 1	Glyco_hydro_1
4341343	125.277	145.772	206.223	263.267	340.345	246.004	159.091	283.205	-0.831024	0.0010934	0.0713487	LOC4341343	NC_029261.1	22020843	22028152	-	1848	protein_coding	ent-sandaracopimaradiene 3-hydroxylase-like && Q0DBF4.1 RecName: Full=Ent-sandaracopimaradiene 3-hydroxylase; AltName: Full=Cytochrome P450 701A8; AltName: Full=Ent-kaurene oxidase 4; Short=OsKO4; AltName: Full=Ent-kaurene oxidase-like 4; Short=OsKOL4; AltName: Full=OsKOS1 && PF00067:Cytochrome P450	p450
4340788	4470.35	5003.12	4191.82	6921.31	5809.4	5851.08	4555.09	6193.93	-0.44332	0.00109366	0.0713487	LOC4340788	NC_029261.1	10588151	10589943	-	1793	protein_coding	UDP-glucose:2-hydroxyflavanone C-glucosyltransferase && C3W7B0.1 RecName: Full=UDP-glucose:2-hydroxyflavanone C-glucosyltransferase; Short=OsCGT && PF00201:UDP-glucoronosyl and UDP-glucosyl transferase	UDPGT
4343416	10.7074	8.32985	120.21	6.02902	2.94246	6.08491	46.4159	5.0188	3.20735	0.00109835	0.071444	LOC4343416	NC_029262.1	20273528	20275676	+	711	protein_coding	60S ribosomal protein L44 && Q96499.3 RecName: Full=60S ribosomal protein L44 && PF00935:Ribosomal protein L44	-
4343521	1109.29	928.778	1095.36	738.554	738.558	809.293	1044.48	762.135	0.454266	0.00111015	0.0720006	LOC4343521	NC_029262.1	21614951	21619645	+	2153	protein_coding	chitin-inducible gibberellin-responsive protein 1-like, transcript variant X1 && Q69VG1.1 RecName: Full=Chitin-inducible gibberellin-responsive protein 1 && PF03514:GRAS domain family	GRAS
4344864	1122.14	1162.01	1316.1	811.907	970.031	799.731	1200.08	860.557	0.480085	0.00112955	0.0729499	LOC4344864	NC_029263.1	5418254	5420364	+	1905	protein_coding	transcription factor GTE7 && Q7Y214.1 RecName: Full=Transcription factor GTE7; AltName: Full=Bromodomain-containing protein GTE7; AltName: Full=Protein GLOBAL TRANSCRIPTION FACTOR GROUP E7 && PF00439:Bromodomain|PF17035:Bromodomain extra-terminal - transcription regulation	Bromodomain
4347769	34.2637	47.8966	34.1978	64.3095	98.082	87.7966	38.786	83.396	-1.10492	0.00113299	0.0729499	LOC4347769	NC_029264.1	21642712	21644833	+	1184	protein_coding	probable cytokinin riboside 5'-monophosphate phosphoribohydrolase LOGL9 && B7E7M8.1 RecName: Full=Probable cytokinin riboside 5'-monophosphate phosphoribohydrolase LOGL9; AltName: Full=Protein LONELY GUY-like 9 && PF03641:Possible lysine decarboxylase	-
4326701	311.586	279.05	260.11	407.963	443.331	383.35	283.582	411.548	-0.537109	0.00113465	0.0729499	LOC4326701	NC_029256.1	6705820	6710648	-	2929	protein_coding	uncharacterized LOC4326701, transcript variant X1 && - && -	-
4336028	3841.82	3865.05	2658.1	2155.37	2220.58	2537.41	3454.99	2304.45	0.584116	0.00114506	0.073406	LOC4336028	NC_029259.1	22835910	22837589	-	1570	protein_coding	chlorophyll a-b binding protein CP24, chloroplastic && P27524.1 RecName: Full=Chlorophyll a-b binding protein CP24 10A, chloroplastic; Short=CAB-10A; Short=LHCP; Flags: Precursor && PF00504:Chlorophyll A-B binding protein	-
4351327	231.28	233.236	202.078	128.619	148.104	151.254	222.198	142.659	0.638074	0.00115233	0.073657	LOC4351327	NC_029267.1	817004	822998	-	1460	protein_coding	probable WRKY transcription factor 46, transcript variant X5 && Q9SKD9.1 RecName: Full=Probable WRKY transcription factor 46; AltName: Full=WRKY DNA-binding protein 46 && PF03106:WRKY DNA -binding domain	WRKY
4338950	10948.3	14817.8	15361	6933.37	10736.1	4928.78	13709	7532.73	0.863931	0.00115561	0.073657	LOC4338950	NC_029260.1	21963793	21966031	-	1999	protein_coding	uncharacterized LOC4338950 && - && PF13432:Tetratricopeptide repeat	-
4324989	19.2734	8.32985	4.14518	33.1596	21.578	118.221	10.5828	57.6529	-2.45127	0.00118463	0.0751704	LOC4324989	NC_029256.1	39562474	39565696	+	1898	protein_coding	proline transporter 1 && Q60DN5.1 RecName: Full=Proline transporter 1; AltName: Full=OsPROT && PF01490:Transmembrane amino acid transporter protein	Aa_trans
4325092	43.9004	41.6493	35.234	72.3482	101.024	74.7575	40.2612	82.71	-1.03847	0.00118613	0.0751704	LOC4325092	NC_029256.1	38117983	38120758	-	1785	protein_coding	amino acid permease 8 && P92934.1 RecName: Full=Amino acid permease 6; AltName: Full=Amino acid transporter AAP6 && PF01490:Transmembrane amino acid transporter protein	Aa_trans
4333632	76.0227	120.783	151.299	652.138	163.797	821.463	116.035	545.8	-2.23381	0.00120204	0.0758853	LOC4333632	NC_029258.1	25942727	25946738	+	1831	protein_coding	tubulin beta-8 chain-like && Q76FS2.1 RecName: Full=Tubulin beta-8 chain; AltName: Full=Beta-8-tubulin && PF00091:Tubulin/FtsZ family, GTPase domain|PF03953:Tubulin C-terminal domain	Tubulin
4339675	972.234	448.771	670.483	366.765	442.35	263.39	697.162	357.502	0.964043	0.00120426	0.0758853	LOC4339675	NC_029260.1	28551310	28557317	-	2486	protein_coding	CTP synthase && Q54V77.1 RecName: Full=CTP synthase; AltName: Full=CTP synthetase; AltName: Full=UTP--ammonia ligase && PF00117:Glutamine amidotransferase class-I|PF06418:CTP synthase N-terminus	CTP_synth_N
4346586	450.782	425.864	398.974	288.388	323.671	233.835	425.207	281.964	0.593912	0.00122443	0.076938	LOC4346586	NC_029264.1	5554220	5556384	-	2165	protein_coding	SKP1-like protein 1A && Q39255.1 RecName: Full=SKP1-like protein 1A; Short=SKP1-like 1; AltName: Full=UFO-binding protein 1 && PF01466:Skp1 family, dimerisation domain|PF03931:Skp1 family, tetramerisation domain	Skp1
4350169	0	0	0	14.0677	1.96164	11.3006	0	9.10996	-5.56129	0.00125307	0.078235	LOC4350169	NC_029266.1	7567980	7568823	-	844	protein_coding	uncharacterized LOC4350169 && - && PF04398:Protein of unknown function, DUF538	-
4342946	2740.03	939.191	1003.13	606.921	869.987	558.073	1560.78	678.327	1.20226	0.00125496	0.078235	LOC4342946	NC_029262.1	11241314	11242085	+	772	protein_coding	putative lipid-transfer protein DIR1 && - && PF14368:Probable lipid transfer	-
4331871	1024.7	1148.48	997.953	1699.18	1263.3	1560.35	1057.04	1507.61	-0.512225	0.00125801	0.078235	LOC4331871	NC_029258.1	4513395	4518522	+	4003	protein_coding	uncharacterized LOC4331871 && - && PF12371:Transmembrane protein 131-like	-
4324079	936.899	910.036	896.396	683.288	736.596	630.223	914.444	683.369	0.42069	0.00126028	0.078235	LOC4324079	NC_029256.1	2982224	2986396	+	3657	protein_coding	receptor-like protein kinase HERK 1 && Q9LX66.1 RecName: Full=Receptor-like protein kinase HERK 1; AltName: Full=Protein HERCULES RECEPTOR KINASE 1; Flags: Precursor && -	-
4334468	53.5371	88.5047	195.86	51.2466	19.6164	33.9017	112.634	34.9216	1.69084	0.00126271	0.078235	LOC4334468	NC_029258.1	33487581	33489765	+	1928	protein_coding	AAA-ATPase At3g28580 && Q9FLD5.1 RecName: Full=AAA-ATPase ASD, mitochondrial; AltName: Full=AAA-ATPase 1; AltName: Full=Protein ATPASE-IN-SEED-DEVELOPMENT && PF14363:Domain associated at C-terminal with AAA|PF00004:ATPase family associated with various cellular activities (AAA)	AAA
4324585	16.0611	34.3606	5.18148	73.353	31.3862	153.861	18.5344	86.2002	-2.21905	0.00126739	0.0783063	LOC4324585	NC_029256.1	6494419	6499806	+	1374	protein_coding	protein RICE FLOWERING LOCUS T 1-like && Q8VWH2.1 RecName: Full=Protein RICE FLOWERING LOCUS T 1; AltName: Full=FLOWERING LOCUS T-like protein 3; Short=FT-like protein 3; Short=OsFTL3 && PF01161:Phosphatidylethanolamine-binding protein	-
107277191	21.4148	17.7009	15.5444	5.02418	1.96164	0	18.2201	2.32861	3.00521	0.00127116	0.0783214	LOC107277191	NC_029259.1	23382085	23383307	-	1136	protein_coding	uncharacterized LOC107277191, transcript variant X2 && - && -	-
4331484	34.2637	29.1545	42.4881	99.4787	32.3671	295.553	35.3021	142.466	-2.01429	0.00129616	0.0795949	LOC4331484	NC_029258.1	1579227	1580919	+	1693	protein_coding	fasciclin-like arabinogalactan protein 10 && Q9LZX4.1 RecName: Full=Fasciclin-like arabinogalactan protein 10; Flags: Precursor && PF02469:Fasciclin domain	-
9266709	50.3249	44.7729	40.4155	119.575	53.9451	196.456	45.1711	123.325	-1.45114	0.00129901	0.0795949	LOC9266709	NC_029261.1	6605479	6608516	-	1978	protein_coding	probable galacturonosyltransferase 9 && Q9FWA4.1 RecName: Full=Probable galacturonosyltransferase 9 && PF01501:Glycosyl transferase family 8	Glyco_transf_8
4343675	9.63668	5.20616	5.18148	45.2176	12.7507	35.6402	6.67477	31.2028	-2.22767	0.00131273	0.0798593	LOC4343675	NC_029262.1	23108500	23111318	+	2711	protein_coding	uncharacterized LOC4343675 && - && -	-
4336056	3292.53	4041.02	4202.18	2810.53	2989.54	2526.11	3845.24	2775.39	0.470537	0.00131301	0.0798593	LOC4336056	NC_029259.1	23027328	23029003	+	832	protein_coding	30S ribosomal protein 3, chloroplastic && O48609.1 RecName: Full=30S ribosomal protein 3, chloroplastic; AltName: Full=Plastid-specific 30S ribosomal protein 3; Short=PSRP-3; Flags: Precursor && PF04839:Plastid and cyanobacterial ribosomal protein (PSRP-3 / Ycf65)	-
4349004	7657.94	9779.24	9774.34	6008.92	7253.16	5012.23	9070.51	6091.44	0.574479	0.00131435	0.0798593	LOC4349004	NC_029265.1	18900274	18903946	+	1705	protein_coding	protochlorophyllide reductase B, chloroplastic-like && Q8W3D9.1 RecName: Full=Protochlorophyllide reductase B, chloroplastic; Short=PCR B; AltName: Full=NADPH-protochlorophyllide oxidoreductase B; Short=POR B; Flags: Precursor && PF00106:short chain dehydrogenase	adh_short
4341625	468.985	332.153	618.668	895.309	724.826	773.653	473.269	797.929	-0.753459	0.00131773	0.0798593	LOC4341625	NC_029261.1	26060837	26065674	+	1932	protein_coding	premnaspirodiene oxygenase && A6YIH8.1 RecName: Full=Premnaspirodiene oxygenase; Short=HPO; AltName: Full=Cytochrome P450 71D55 && PF00067:Cytochrome P450	p450
4345074	61.0323	34.3606	62.1777	99.4787	84.3505	259.913	52.5235	147.914	-1.49594	0.00132304	0.0799631	LOC4345074	NC_029263.1	9101231	9105741	-	3137	protein_coding	probable receptor-like serine/threonine-protein kinase At5g57670, transcript variant X1 && Q5XF57.1 RecName: Full=Probable receptor-like serine/threonine-protein kinase At5g57670 && PF00069:Protein kinase domain	Pkinase
9268283	130.63	82.2573	161.662	366.765	255.994	174.724	124.85	265.828	-1.08923	0.00133357	0.0803804	LOC9268283	NC_029256.1	32934177	32935007	+	626	lncRNA	uncharacterized LOC9268283 && - && -	-
4349828	1908.06	1910.66	1567.92	3287.82	1935.16	5402.53	1795.55	3541.84	-0.980208	0.00136249	0.0819007	LOC4349828	NC_029266.1	2738441	2739472	-	1032	protein_coding	NDR1/HIN1-like protein 1 && Q9SJ54.1 RecName: Full=NDR1/HIN1-like protein 12 && PF03168:Late embryogenesis abundant protein	-
4329720	14.9904	1.04123	4.14518	58.2805	17.6548	494.616	6.7256	190.184	-4.82349	0.00136782	0.0819989	LOC4329720	NC_029257.1	21608093	21613282	-	2949	protein_coding	coleoptile phototropism protein 1-like && Q5KS50.1 RecName: Full=Coleoptile phototropism protein 1; AltName: Full=BTB/POZ domain-containing protein CPT1; AltName: Full=Non-phototropic hypocotyl 3-like protein; Short=NPH3-like protein && PF03000:NPH3 family	-
4329601	410.094	419.616	474.623	727.501	753.27	518.087	434.778	666.286	-0.615029	0.00138903	0.0829872	LOC4329601	NC_029257.1	20165637	20166661	-	807	protein_coding	abscisic stress-ripening protein 1 && - && PF02496:ABA/WDS induced protein	-
4343583	32043	38699.4	31266.1	21968.7	28131.9	20559.2	34002.8	23553.3	0.529742	0.00139373	0.0829872	LOC4343583	NC_029262.1	22316313	22317929	-	1245	protein_coding	chlorophyll a-b binding protein CP29.1, chloroplastic && Q07473.1 RecName: Full=Chlorophyll a-b binding protein CP29.1, chloroplastic; AltName: Full=LHCB4.1; AltName: Full=LHCII protein 4.1; Flags: Precursor && PF00504:Chlorophyll A-B binding protein	-
4342404	2813.91	3968.13	2506.8	5458.27	3931.13	5539.01	3096.28	4976.13	-0.684512	0.00139745	0.0829872	LOC4342404	NC_029262.1	2546435	2547379	+	710	protein_coding	photosystem I reaction center subunit psaK, chloroplastic && P36886.1 RecName: Full=Photosystem I reaction center subunit psaK, chloroplastic; AltName: Full=Light-harvesting complex I 7 kDa protein; AltName: Full=PSI-K; AltName: Full=Photosystem I subunit X; Flags: Precursor && PF01241:Photosystem I psaG / psaK	-
4336242	1654.3	1608.7	1611.44	1183.7	1360.4	1143.09	1624.81	1229.06	0.402936	0.00139927	0.0829872	LOC4336242	NC_029259.1	24512400	24515368	+	1650	protein_coding	PTI1-like tyrosine-protein kinase 3 && B9DFG5.1 RecName: Full=PTI1-like tyrosine-protein kinase 3; Short=PTI1-3 && PF07714:Protein tyrosine kinase	Pkinase_Tyr
4330776	2.14148	0	3.10889	14.0677	4.9041	47.81	1.75012	22.2606	-3.67393	0.00140812	0.0832892	LOC4330776	NC_029257.1	31814335	31815662	-	1227	protein_coding	EPIDERMAL PATTERNING FACTOR-like protein 1 && Q9LFT5.1 RecName: Full=EPIDERMAL PATTERNING FACTOR-like protein 1; Short=EPF-like protein 1; Contains: RecName: Full=MEPFL1; Flags: Precursor && -	-
9271669	70.669	57.2677	55.96	109.527	90.2354	281.645	61.2989	160.469	-1.39073	0.00141547	0.083341	LOC9271669	NC_029261.1	25727429	25733351	-	3086	protein_coding	protein STRUBBELIG-RECEPTOR FAMILY 8 && Q6R2J8.1 RecName: Full=Protein STRUBBELIG-RECEPTOR FAMILY 8; AltName: Full=Leucine-rich repeat receptor kinase-like protein SRF8; Flags: Precursor && PF00069:Protein kinase domain	Pkinase
4324881	584.625	818.408	854.944	528.544	453.139	503.309	752.659	494.997	0.604747	0.00141701	0.083341	LOC4324881	NC_029256.1	38448101	38450493	-	1895	protein_coding	uncharacterized LOC4324881 && - && -	-
4340241	281.605	281.132	212.441	397.915	352.114	438.983	258.393	396.337	-0.617954	0.00142026	0.083341	LOC4340241	NC_029261.1	3319113	3322605	-	1419	protein_coding	F-box protein At5g67140, transcript variant X2 && Q9FH99.1 RecName: Full=F-box protein At5g67140 && PF12937:F-box-like	-
4344012	63.1738	51.0203	86.0125	187.904	73.5615	269.475	66.7355	176.98	-1.40805	0.00147964	0.0865958	LOC4344012	NC_029262.1	26298315	26300622	-	2308	protein_coding	uncharacterized LOC4344012 && - && -	-
107280775	56.7493	52.0616	53.8874	29.1402	4.9041	6.08491	54.2327	13.3764	2.02956	0.00148681	0.0867866	LOC107280775	NC_029259.1	27175326	27177493	-	1053	lncRNA	uncharacterized LOC107280775 && - && -	-
4352167	48.1834	20.8246	24.8711	91.4401	36.2903	228.619	31.293	118.783	-1.92709	0.00149365	0.0868418	LOC4352167	NC_029267.1	15776387	15780289	+	3903	protein_coding	probable kinase CHARK && Q2QRN7.1 RecName: Full=Probable kinase CHARK; AltName: Full=CHASE domain receptor-like serine/threonine kinase; AltName: Full=OsCRL4; AltName: Full=OsHKL1 && PF00069:Protein kinase domain|PF03924:CHASE domain	Pkinase
112938639	475.409	550.811	566.854	365.76	409.002	348.579	531.025	374.447	0.504692	0.00149655	0.0868418	LOC112938639	NC_029259.1	26522763	26523397	+	635	protein_coding	uncharacterized LOC112938639 && - && -	-
4340892	44016.1	68032	48909	38845.9	33983.5	34985.6	53652.3	35938.3	0.578121	0.0014995	0.0868418	LOC4340892	NC_029261.1	12452660	12454083	+	1130	protein_coding	chlorophyll a-b binding protein 1B-21, chloroplastic && Q9SDM1.1 RecName: Full=Chlorophyll a-b binding protein 1B-21, chloroplastic; AltName: Full=LHCI type I CAB-1B-21; AltName: Full=LHCI-730 chlorophyll a/b binding protein; AltName: Full=Light-harvesting complex I 21 kDa protein; Flags: Precursor && PF00504:Chlorophyll A-B binding protein	-
9267579	163.823	133.278	131.61	245.18	187.337	350.317	142.904	260.945	-0.870383	0.00150841	0.0869504	LOC9267579	NC_029256.1	32886855	32892596	+	2111	protein_coding	aspartic proteinase-like protein 2 && Q9S9K4.2 RecName: Full=Aspartic proteinase-like protein 2; Flags: Precursor && PF14541:Xylanase inhibitor C-terminal|PF14543:Xylanase inhibitor N-terminal	-
4331834	32.1223	71.845	39.3792	23.1112	6.86574	9.56201	47.7821	13.1797	1.86508	0.00150922	0.0869504	LOC4331834	NC_029258.1	4248884	4249898	+	1015	protein_coding	protein TIFY 11b-like && Q10QW3.1 RecName: Full=Protein TIFY 11b; Short=OsTIFY11b; AltName: Full=Jasmonate ZIM domain-containing protein 10; Short=OsJAZ10; AltName: Full=OsJAZ4 && PF09425:Divergent CCT motif|PF06200:tify domain	Zim
4330560	218.431	416.493	554.418	188.909	233.435	156.469	396.447	192.938	1.03989	0.00151879	0.0872752	LOC4330560	NC_029257.1	29947193	29949646	-	1150	protein_coding	GPI-anchored protein LLG1 && Q9FKT1.1 RecName: Full=GPI-anchored protein LLG1; AltName: Full=LORELEI-like-GPI-anchored protein 1; Flags: Precursor && -	-
4342449	107.074	78.0923	61.1414	166.803	113.775	273.821	82.1027	184.8	-1.17259	0.001527	0.0875206	LOC4342449	NC_029262.1	3219928	3229235	+	2982	protein_coding	protein YABBY 1-like, transcript variant X1 && Q7XIM7.1 RecName: Full=Protein YABBY 1; AltName: Full=OsYABBY1; Short=OsYAB1; AltName: Full=Protein FILAMENTOUS FLOWER 1 && PF04690:YABBY protein	YABBY
4331797	459.348	426.905	338.869	619.984	600.262	559.812	408.374	593.353	-0.538954	0.00153903	0.0878289	LOC4331797	NC_029258.1	4014326	4016120	+	1795	protein_coding	solute carrier family 25 member 44 && Q8BGF9.1 RecName: Full=Solute carrier family 25 member 44 && PF00153:Mitochondrial carrier protein	Mito_carr
4328864	47.1126	76.0099	44.5607	111.537	117.698	100.836	55.8944	110.024	-0.975944	0.0015403	0.0878289	LOC4328864	NC_029257.1	8243999	8248951	-	3121	protein_coding	potassium channel KAT1-like && Q6K3T2.1 RecName: Full=Potassium channel KAT1 && PF00520:Ion transport protein|PF11834:KHA, dimerisation domain of potassium ion channel|PF00027:Cyclic nucleotide-binding domain	Ion_trans
4327259	8.56593	5.20616	5.18148	31.1499	10.789	53.0257	6.31786	31.6549	-2.33038	0.00155083	0.0882024	LOC4327259	NC_029256.1	40459915	40461151	+	1237	protein_coding	uncharacterized LOC4327259 && - && PF14364:Domain of unknown function (DUF4408)	-
4347155	3080.52	2604.12	1638.38	4340.89	3333.81	4691.47	2441.01	4122.06	-0.755971	0.00156479	0.0887689	LOC4347155	NC_029264.1	16153100	16155040	+	1265	protein_coding	dormancy-associated protein homolog 3 && Q8LD26.1 RecName: Full=Dormancy-associated protein homolog 3; AltName: Full=DRM1 homolog 3 && PF05564:Dormancy/auxin associated protein	-
4326324	157.399	91.6284	108.811	77.3724	34.3287	42.5944	119.279	51.4318	1.21585	0.00159252	0.0901115	LOC4326324	NC_029256.1	27326055	27327042	-	988	protein_coding	monothiol glutaredoxin-S5-like && Q5QLR2.1 RecName: Full=Monothiol glutaredoxin-S5 && -	-
4335203	1530.09	1684.71	1830.1	829.994	1406.5	917.953	1681.63	1051.48	0.677592	0.0016267	0.0918113	LOC4335203	NC_029259.1	8243687	8249939	-	1853	protein_coding	probable flavin-containing monooxygenase 1 && Q9LMA1.1 RecName: Full=Probable flavin-containing monooxygenase 1 && PF00743:Flavin-binding monooxygenase-like	FMO-like
4348150	9.63668	18.7422	7.25407	37.1789	8.82738	191.24	11.8776	79.0821	-2.7369	0.00166462	0.093713	LOC4348150	NC_029265.1	3779649	3781704	-	1420	protein_coding	fibrous sheath CABYR-binding protein, transcript variant X1 && Q00445.1 RecName: Full=Small heat shock protein, chloroplastic; AltName: Full=Heat shock protein 26.6; Flags: Precursor && PF00011:Hsp20/alpha crystallin family	-
4342859	4.28297	0	1.0363	13.0629	6.86574	43.4637	1.77309	21.1308	-3.58918	0.00167029	0.0937944	LOC4342859	NC_029262.1	8871580	8878943	-	2107	protein_coding	metal transporter Nramp5-like && Q8H4H5.1 RecName: Full=Metal transporter Nramp5 && -	-
107278720	32.1223	33.3194	39.3792	65.3143	80.4272	66.934	34.9403	70.8919	-1.01979	0.00167603	0.0938787	LOC107278720	NC_029262.1	1140201	1142231	+	1925	protein_coding	uncharacterized LOC107278720 && - && PF08224:Domain of unknown function (DUF1719)	-
9271714	141.338	169.721	129.537	291.402	179.49	322.5	146.865	264.464	-0.849339	0.00168087	0.0939126	LOC9271714	NC_029259.1	21609393	21620699	-	4223	protein_coding	kinesin-like protein KIN-7E, chloroplastic, transcript variant X1 && B9FFA3.2 RecName: Full=Kinesin-like protein KIN-7E, chloroplastic; Flags: Precursor && PF00225:Kinesin motor domain	Kinesin
4326114	83.5179	29.1545	53.8874	99.4787	93.1779	354.663	55.5199	182.44	-1.7184	0.00168724	0.093994	LOC4326114	NC_029256.1	623921	624710	+	790	protein_coding	uncharacterized LOC4326114 && - && -	-
4335436	813.764	819.449	1184.49	1577.59	2083.26	1151.79	939.233	1604.21	-0.772036	0.0016908	0.093994	LOC4335436	NC_029259.1	13863201	13868219	+	3250	protein_coding	wall-associated receptor kinase 4 && Q9LMN7.1 RecName: Full=Wall-associated receptor kinase 5; Flags: Precursor && PF00069:Protein kinase domain|PF13947:Wall-associated receptor kinase galacturonan-binding	Pkinase
4333584	83.5179	49.9791	51.8148	120.58	72.5807	435.506	61.7706	209.556	-1.76407	0.00169786	0.0941506	LOC4333584	NC_029258.1	25197010	25206962	+	1318	protein_coding	protein YABBY 2-like && Q10FZ7.1 RecName: Full=Protein YABBY 2; AltName: Full=OsYABBY2; Short=OsYAB2; AltName: Full=Protein FILAMENTOUS FLOWER 2 && PF04690:YABBY protein	YABBY
4345656	1402.67	1034.98	1399	254.223	959.242	477.231	1278.88	563.566	1.18225	0.00171006	0.0945904	LOC4345656	NC_029263.1	21050477	21052848	+	1411	protein_coding	extracellular ribonuclease LE && P80022.2 RecName: Full=Extracellular ribonuclease LE; Short=RNase LE; Flags: Precursor && PF00445:Ribonuclease T2 family	Ribonuclease_T2
4325026	710.973	568.512	565.817	805.878	914.124	866.665	615.101	862.223	-0.487527	0.00172488	0.0951729	LOC4325026	NC_029256.1	39428991	39432425	+	1375	protein_coding	E3 ubiquitin-protein ligase AIRP2 && - && PF13920:Zinc finger, C3HC4 type (RING finger)	-
4336947	231.28	106.206	150.263	51.2466	57.8684	102.574	162.583	70.5631	1.20025	0.00173342	0.0954069	LOC4336947	NC_029259.1	30939148	30940275	+	1128	protein_coding	ethylene-responsive transcription factor 11 && Q9FE67.1 RecName: Full=Ethylene-responsive transcription factor 9; Short=AtERF9; AltName: Full=Ethylene-responsive element-binding factor 9; Short=EREBP-9 && PF00847:AP2 domain	AP2
4337154	306.232	260.308	250.784	464.234	321.709	992.71	272.441	592.884	-1.1226	0.0017409	0.0955814	LOC4337154	NC_029259.1	32459512	32460788	-	1195	protein_coding	uncharacterized LOC4337154, transcript variant X2 && - && -	-
9272521	11.7782	3.12369	10.363	23.1112	22.5589	72.1497	8.4216	39.2733	-2.22685	0.00174741	0.0957022	LOC9272521	NC_029261.1	30563603	30567203	+	1266	protein_coding	ABSCISIC ACID-INSENSITIVE 5-like protein 2, transcript variant X2 && Q84JK2.1 RecName: Full=Protein FD; AltName: Full=bZIP transcription factor 14; Short=AtbZIP14 && PF00170:bZIP transcription factor	bZIP_1
4346344	129.56	98.917	135.755	219.054	151.046	512.002	121.41	294.034	-1.27737	0.00178054	0.0972764	LOC4346344	NC_029263.1	28264249	28269928	+	4434	protein_coding	ABC transporter B family member 1 && Q9ZR72.1 RecName: Full=ABC transporter B family member 1; Short=ABC transporter ABCB.1; Short=AtABCB1; AltName: Full=Multidrug resistance protein 1; AltName: Full=P-glycoprotein 1; Short=AtPgp1 && PF00664:ABC transporter transmembrane region|PF00005:ABC transporter	ABC_membrane
9268658	31.0515	27.072	33.1615	61.295	55.9067	76.496	30.4283	64.5659	-1.0875	0.00178681	0.0973789	LOC9268658	NC_029261.1	22314839	22319008	+	4170	protein_coding	putative receptor protein kinase ZmPK1 && P17801.2 RecName: Full=Putative receptor protein kinase ZmPK1; Flags: Precursor && PF00954:S-locus glycoprotein domain|PF00069:Protein kinase domain|PF01453:D-mannose binding lectin	Pkinase
4346004	764.51	815.284	899.505	632.042	632.629	549.381	826.433	604.684	0.451413	0.00179313	0.097484	LOC4346004	NC_029263.1	25332975	25334593	-	1619	protein_coding	uncharacterized LOC4346004 && - && -	-
4340563	85.6593	13.536	67.3592	9.04352	19.6164	9.56201	55.5182	12.7406	2.12532	0.00179772	0.0974945	LOC4340563	NC_029261.1	6701248	6704568	-	2357	protein_coding	ATP-dependent zinc metalloprotease FTSH 6, chloroplastic-like && Q67WJ2.1 RecName: Full=ATP-dependent zinc metalloprotease FTSH 6, chloroplastic; Short=OsFTSH6; Flags: Precursor && PF01434:Peptidase family M41|PF00004:ATPase family associated with various cellular activities (AAA)	AAA
4338977	53.5371	52.0616	49.7422	118.571	50.0218	363.356	51.7803	177.316	-1.77739	0.00181639	0.0980093	LOC4338977	NC_029260.1	22353958	22358566	+	2587	protein_coding	BEL1-like homeodomain protein 9 && Q9LZM8.1 RecName: Full=BEL1-like homeodomain protein 9; Short=BEL1-like protein 9; AltName: Full=Protein BELLRINGER; AltName: Full=Protein LARSON; AltName: Full=Protein PENNYWISE; AltName: Full=Protein REPLUMLESS; AltName: Full=Protein VAAMANA && PF05920:Homeobox KN domain|PF07526:Associated with HOX	POX
4324396	415.448	498.75	183.424	844.062	655.188	684.987	365.874	728.079	-0.992768	0.00181762	0.0980093	LOC4324396	NC_029256.1	28085780	28086581	-	802	protein_coding	uncharacterized LOC4324396 && - && -	-
9271895	1.07074	2.08246	0	12.058	6.86574	23.4704	1.05107	14.1314	-3.7552	0.00182047	0.0980093	LOC9271895	NC_029258.1	4710885	4713377	-	1475	lncRNA	uncharacterized LOC9271895 && - && -	-
4334029	543.937	570.595	630.068	1217.86	545.336	2169.71	581.533	1310.97	-1.17295	0.00186823	0.0998584	LOC4334029	NC_029258.1	30181667	30185065	-	2427	protein_coding	endoglucanase 10-like && Q84R49.1 RecName: Full=Endoglucanase 10; AltName: Full=Endo-1,4-beta glucanase 10; AltName: Full=OsGLU2 && PF00759:Glycosyl hydrolase family 9	-
112936158	25.6978	22.9071	20.7259	9.04352	3.92328	4.34637	23.1103	5.77106	2.01091	0.00187036	0.0998584	LOC112936158	NC_029263.1	13505375	13507013	-	1347	lncRNA	uncharacterized LOC112936158 && - && PF02992:Transposase family tnp2	Transposase_21
9268987	185.238	239.483	305.707	165.798	135.353	113.875	243.476	138.342	0.817555	0.00187588	0.0998584	LOC9268987	NC_029259.1	20624259	20626021	+	1763	protein_coding	translation initiation factor IF-2 && - && PF05678:VQ motif	-
4332218	498.966	414.41	432.135	271.306	354.076	222.534	448.504	282.639	0.667204	0.00187758	0.0998584	LOC4332218	NC_029258.1	7519730	7521511	-	1782	protein_coding	formin-like protein 5 && - && -	-
4330408	1120	1399.41	1035.26	756.641	934.722	634.569	1184.89	775.311	0.612356	0.0018776	0.0998584	LOC4330408	NC_029257.1	28681676	28683929	-	2154	protein_coding	pentatricopeptide repeat-containing protein At1g31920 && Q9C6T2.1 RecName: Full=Pentatricopeptide repeat-containing protein At1g31920 && PF13041:PPR repeat family|PF14432:DYW family of nucleic acid deaminases	-
4348795	50.3249	34.3606	32.1252	92.4449	65.7149	85.1888	38.9369	81.1162	-1.06031	0.00188183	0.0998584	LOC4348795	NC_029265.1	16693464	16697756	-	1450	protein_coding	ras-related protein RABC2a && O49841.1 RecName: Full=Ras-related protein RABC2a; Short=AtRABC2a; AltName: Full=Ras-related protein Rab18B; Short=AtRab18B && PF00071:Ras family	Ras
4334184	205.582	219.7	132.646	263.267	297.188	620.661	185.976	393.706	-1.08316	0.00189733	0.100441	LOC4334184	NC_029258.1	31448602	31451690	+	2255	protein_coding	isoflavone 3'-hydroxylase, transcript variant X1 && Q6WNQ9.1 RecName: Full=Isoflavone 3'-hydroxylase; AltName: Full=Cytochrome P450 81E9, partial [Medicago truncatula] && PF00067:Cytochrome P450	p450
4347729	51817.5	71910.6	91617.9	41644.4	52244.4	26008.7	71782	39965.8	0.844865	0.00190212	0.100454	LOC4347729	NC_029264.1	21310114	21311542	+	1328	protein_coding	probable aquaporin PIP2-7 && Q651D5.2 RecName: Full=Probable aquaporin PIP2-7; AltName: Full=OsPIP2;7; AltName: Full=Plasma membrane intrinsic protein 2-7 && PF00230:Major intrinsic protein	-
4333794	86.7301	128.071	108.811	264.272	110.833	417.251	107.871	264.119	-1.29264	0.00190833	0.100543	LOC4333794	NC_029258.1	27791019	27792063	-	1045	protein_coding	germin-like protein 3-6 && Q851K1.1 RecName: Full=Germin-like protein 3-6; Flags: Precursor && PF00190:Cupin	-
4338669	68.5275	42.6905	39.3792	109.527	48.0602	417.251	50.1991	191.613	-1.93416	0.00192403	0.10113	LOC4338669	NC_029260.1	18812070	18817749	+	1855	protein_coding	AP2-like ethylene-responsive transcription factor At2g41710 && Q8GWK2.2 RecName: Full=AP2-like ethylene-responsive transcription factor At2g41710 && PF00847:AP2 domain	AP2
4333126	379.043	246.772	319.179	182.88	208.915	201.671	314.998	197.822	0.670583	0.00193185	0.101301	LOC4333126	NC_029258.1	17449211	17452660	+	1659	protein_coding	ninja-family protein Os03g0419100-like && Q10JI3.1 RecName: Full=Ninja-family protein Os03g0419100 && PF16136:Putative nuclear localisation signal|PF16135:TPL-binding domain in jasmonate signalling|PF07897:Ethylene-responsive binding factor-associated repression	-
9266216	9.63668	24.9896	150.263	7.03385	15.6931	4.34637	61.6297	9.02445	2.77675	0.00193761	0.101364	LOC9266216	NC_029261.1	3896404	3898785	+	1448	protein_coding	protein SRG1 && Q39224.1 RecName: Full=Protein SRG1; Short=AtSRG1; AltName: Full=Protein SENESCENCE-RELATED GENE 1 && PF14226:non-haem dioxygenase in morphine synthesis N-terminal|PF03171:2OG-Fe(II) oxygenase superfamily	2OG-FeII_Oxy
4329630	1030.05	1187	1224.9	856.12	908.239	794.516	1147.32	852.958	0.428138	0.00196927	0.102778	LOC4329630	NC_029257.1	20746352	20751374	-	1629	protein_coding	serine/threonine-protein kinase SAPK6-like && Q6ZI44.1 RecName: Full=Serine/threonine-protein kinase SAPK6; AltName: Full=Osmotic stress/abscisic acid-activated protein kinase 6 && PF00069:Protein kinase domain	Pkinase
9268578	26.7685	28.1132	5.18148	118.571	21.578	130.391	20.0211	90.1799	-2.17283	0.00197412	0.102789	LOC9268578	NC_029257.1	22789908	22792344	-	2137	transcribed_pseudogene	lecithin-cholesterol acyltransferase-like 1 && Q10PI6.1 RecName: Full=Lecithin-cholesterol acyltransferase-like 1 && -	-
4329482	98.5082	109.329	83.9399	205.991	123.583	202.541	97.2592	177.372	-0.867563	0.00200453	0.104127	LOC4329482	NC_029257.1	18817938	18821840	-	3221	protein_coding	uncharacterized LOC4329482, transcript variant X2 && - && -	-
4348804	1142.48	1087.05	940.956	751.617	793.483	815.378	1056.83	786.826	0.425297	0.0020108	0.104209	LOC4348804	NC_029265.1	16775389	16779643	+	1914	protein_coding	3-ketoacyl-CoA thiolase 2, peroxisomal && Q56WD9.2 RecName: Full=3-ketoacyl-CoA thiolase 2, peroxisomal; AltName: Full=Acetyl-CoA acyltransferase 2; AltName: Full=Beta-ketothiolase 2; AltName: Full=Peroxisomal 3-oxoacyl-CoA thiolase 2; AltName: Full=Peroxisome defective protein 1; Flags: Precursor && PF00108:Thiolase, N-terminal domain|PF02803:Thiolase, C-terminal domain	Thiolase_N
9266492	116.711	159.308	150.263	78.3772	96.1204	66.934	142.094	80.4772	0.822636	0.00203392	0.105162	LOC9266492	NC_029258.1	4069587	4072503	-	1112	protein_coding	uncharacterized LOC9266492 && - && -	-
4330372	32.1223	20.8246	19.6896	157.759	27.463	414.643	24.2122	199.955	-3.0466	0.00204132	0.105299	LOC4330372	NC_029257.1	28312589	28316231	-	2380	protein_coding	protein NRT1/ PTR FAMILY 7.2 && Q9LQL2.2 RecName: Full=Protein NRT1/ PTR FAMILY 7.3; Short=AtNPF7.3; AltName: Full=Nitrate transporter 1.5 && PF00854:POT family	-
4341607	63.1738	40.608	164.771	20.0967	26.4821	37.3788	89.5176	27.9859	1.67441	0.00205084	0.105545	LOC4341607	NC_029261.1	25899428	25900829	-	1402	protein_coding	transcription factor MYB77 && Q9FDW1.1 RecName: Full=Transcription factor MYB44; AltName: Full=Myb-related protein 44; Short=AtMYB44; AltName: Full=Myb-related protein R1; Short=AtMYBR1 && PF00249:Myb-like DNA-binding domain	Myb_DNA-binding
4339379	44.9712	37.4843	58.0325	93.4497	64.7341	223.403	46.8293	127.196	-1.44369	0.00208403	0.107004	LOC4339379	NC_029260.1	26171110	26172360	-	1251	protein_coding	zinc finger CCCH domain-containing protein 37-like && Q65X92.1 RecName: Full=Zinc finger CCCH domain-containing protein 37; Short=OsC3H37 && PF00642:Zinc finger C-x8-C-x5-C-x3-H type (and similar)	zf-CCCH
9271608	549.291	528.946	964.791	359.731	469.813	312.938	681.009	380.827	0.839074	0.00209692	0.107181	LOC9271608	NC_029257.1	3655217	3656208	+	992	protein_coding	auxin-responsive protein SAUR71 && Q9LTV3.1 RecName: Full=Auxin-responsive protein SAUR72; AltName: Full=Protein SMALL AUXIN UP RNA 72 && PF02519:Auxin responsive protein	Auxin_inducible
4350572	56.7493	70.8037	30.0526	249.199	80.4272	672.818	52.5352	334.148	-2.66953	0.00209714	0.107181	LOC4350572	NC_029266.1	18171703	18174498	-	1516	protein_coding	bidirectional sugar transporter SWEET14-like && B8BKP4.1 RecName: Full=Bidirectional sugar transporter SWEET14; Short=OsSWEET14 && PF03083:Sugar efflux transporter for intercellular exchange	-
4331500	152.045	168.679	217.622	68.3288	46.0985	127.783	179.449	80.7369	1.14847	0.00211689	0.107882	LOC4331500	NC_029258.1	1706032	1708368	+	2203	protein_coding	probable acyl-activating enzyme 12, peroxisomal && Q9SS00.1 RecName: Full=Probable acyl-activating enzyme 12, peroxisomal && PF00501:AMP-binding enzyme|PF13193:AMP-binding enzyme C-terminal domain	AMP-binding
107280849	43.9004	69.7625	64.2503	112.542	92.1971	140.822	59.3044	115.187	-0.958522	0.00212058	0.107882	LOC107280849	NC_029260.1	25953438	25955835	+	974	lncRNA	uncharacterized LOC107280849 && - && -	-
4348481	42.8297	41.6493	42.4881	98.4739	48.0602	222.534	42.3223	123.023	-1.54159	0.00218471	0.11089	LOC4348481	NC_029265.1	11807239	11817855	-	4383	protein_coding	uncharacterized LOC4348481, transcript variant X5 && - && PF00112:Papain family cysteine protease	Peptidase_C1
4328874	219.502	280.091	197.932	132.638	167.72	121.698	232.509	140.686	0.725993	0.00220775	0.111804	LOC4328874	NC_029257.1	8358776	8362960	+	2362	protein_coding	sodium/calcium exchanger NCL2-like && - && PF01699:Sodium/calcium exchanger protein	Na_Ca_ex
4328316	63.1738	58.309	40.4155	130.629	70.619	152.123	53.9661	117.79	-1.12796	0.00223063	0.112372	LOC4328316	NC_029257.1	2824364	2830562	-	2491	protein_coding	endoglucanase 5-like && Q67UW5.1 RecName: Full=Endoglucanase 5; AltName: Full=Endo-1,4-beta glucanase 5; Flags: Precursor && PF00759:Glycosyl hydrolase family 9	-
107278106	486.117	654.934	577.217	1299.25	681.67	917.083	572.756	966.002	-0.753861	0.00223086	0.112372	LOC107278106	NC_029259.1	17739174	17766860	-	3407	protein_coding	wall-associated receptor kinase 3, transcript variant X2 && Q9LMN8.2 RecName: Full=Wall-associated receptor kinase 3; Flags: Precursor && PF07714:Protein tyrosine kinase|PF13947:Wall-associated receptor kinase galacturonan-binding	Pkinase_Tyr
4331814	208.795	251.978	187.569	426.05	260.898	396.389	216.114	361.112	-0.740852	0.00223417	0.112372	LOC4331814	NC_029258.1	4119971	4127139	-	3311	protein_coding	copper-transporting ATPase PAA2, chloroplastic, transcript variant X1 && B9DFX7.1 RecName: Full=Copper-transporting ATPase PAA2, chloroplastic; AltName: Full=Protein HEAVY METAL ATPASE 8; Flags: Precursor && PF00702:haloacid dehalogenase-like hydrolase|PF00122:E1-E2 ATPase|PF00403:Heavy-metal-associated domain	E1-E2_ATPase
4343070	5616.04	7007.49	6028.13	5070.4	4535.31	4019.52	6217.22	4541.74	0.45314	0.00225896	0.112942	LOC4343070	NC_029262.1	14533284	14534362	+	839	protein_coding	photosystem I reaction center subunit IV, chloroplastic && P13194.2 RecName: Full=Photosystem I reaction center subunit IV, chloroplastic; Short=PSI-E; AltName: Full=Photosystem I 10.8 kDa polypeptide; Flags: Precursor && PF02427:Photosystem I reaction centre subunit IV / PsaE	-
4349567	85.6593	104.123	137.827	191.924	152.027	286.86	109.203	210.27	-0.946229	0.00226003	0.112942	LOC4349567	NC_029266.1	397421	401954	-	2974	protein_coding	probable receptor-like protein kinase At5g18500, transcript variant X3 && Q8LEB6.1 RecName: Full=Probable receptor-like protein kinase At5g18500 && -	-
4341682	11.7782	19.7834	23.8348	47.2273	37.2712	60.8491	18.4655	48.4492	-1.392	0.00226303	0.112942	LOC4341682	NC_029261.1	26569402	26572469	-	1884	protein_coding	probable GMP synthase [glutamine-hydrolyzing] && Q7VG78.1 RecName: Full=Probable GMP synthase [glutamine-hydrolyzing]; AltName: Full=GMP synthetase; AltName: Full=Glutamine amidotransferase && PF03352:Methyladenine glycosylase	-
4328073	20029.3	12882.1	10507	26837.2	18879.8	28012.3	14472.8	24576.4	-0.763947	0.00226588	0.112942	LOC4328073	NC_029257.1	825039	827695	-	1934	protein_coding	catalase isozyme A-like && Q0E4K1.1 RecName: Full=Catalase isozyme A; Short=CAT-A >P0C549.1 RecName: Full=Catalase isozyme A; Short=CAT-A && PF06628:Catalase-related immune-responsive|PF00199:Catalase	Catalase
9271402	2.14148	1.04123	0	4.01934	0.98082	74.7575	1.0609	26.5859	-4.65799	0.00229404	0.11409	LOC9271402	NC_029259.1	5241472	5247861	-	1896	protein_coding	LEAF RUST 10 DISEASE-RESISTANCE LOCUS RECEPTOR-LIKE PROTEIN KINASE-like 2.4 && F4HQ20.1 RecName: Full=LEAF RUST 10 DISEASE-RESISTANCE LOCUS RECEPTOR-LIKE PROTEIN KINASE-like 2.5; AltName: Full=Probable receptor-like serine/threonine-protein kinase LRK10L-2.5; Flags: Precursor && PF01657:Salt stress response/antifungal|PF00069:Protein kinase domain	Pkinase
4341626	13.9196	14.5772	12.4355	37.1789	19.6164	99.9664	13.6441	52.2539	-1.94117	0.00231079	0.114666	LOC4341626	NC_029261.1	26072307	26074215	+	1767	protein_coding	premnaspirodiene oxygenase && A6YIH8.1 RecName: Full=Premnaspirodiene oxygenase; Short=HPO; AltName: Full=Cytochrome P450 71D55 && PF00067:Cytochrome P450	p450
4343786	8.56593	4.16493	2.07259	25.1209	3.92328	90.4044	4.93448	39.8162	-3.01832	0.0023493	0.116317	LOC4343786	NC_029262.1	24164100	24165103	+	1004	protein_coding	zinc finger protein 7 && Q39266.1 RecName: Full=Zinc finger protein 7 && -	-
4328603	4611.68	5047.89	3835.33	2907.99	3206.3	1384.75	4498.3	2499.68	0.847816	0.00237004	0.116946	LOC4328603	NC_029257.1	5276652	5282849	-	3415	protein_coding	lipoxygenase 2.3, chloroplastic && Q8GSM2.1 RecName: Full=Lipoxygenase 2.3, chloroplastic; AltName: Full=LOX2:Hv:3; Flags: Precursor && PF01477:PLAT/LH2 domain|PF00305:Lipoxygenase	Lipoxygenase
4331464	806.269	898.583	1531.64	761.666	496.295	572.851	1078.83	610.271	0.82222	0.00237412	0.116946	LOC4331464	NC_029258.1	1457521	1461377	+	1939	protein_coding	probable serine/threonine-protein kinase At1g01540 && Q3EDL4.2 RecName: Full=Probable serine/threonine-protein kinase At1g01540 && PF07714:Protein tyrosine kinase	Pkinase_Tyr
4338611	205.582	122.865	61.1414	346.668	512.969	165.162	129.863	341.6	-1.39524	0.00237783	0.116946	LOC4338611	NC_029260.1	18106236	18110997	-	1610	protein_coding	lichenase-2 && P12257.1 RecName: Full=Lichenase-2; AltName: Full=(1->3,1->4)-beta-glucanase isoenzyme EII; AltName: Full=Endo-beta-1,3-1,4 glucanase II; AltName: Full=Lichenase II; Flags: Precursor && PF00332:Glycosyl hydrolases family 17	Glyco_hydro_17
4339522	125.277	71.845	86.0125	174.841	202.049	141.692	94.3781	172.861	-0.872904	0.00240462	0.118002	LOC4339522	NC_029260.1	27302842	27304596	+	1755	protein_coding	AP2/ERF and B3 domain-containing protein Os05g0549800-like && Q6L4H4.1 RecName: Full=AP2/ERF and B3 domain-containing protein Os05g0549800 && PF02362:B3 DNA binding domain|PF00847:AP2 domain	B3
4336873	167.036	209.287	182.388	132.638	113.775	106.051	186.237	117.488	0.666447	0.00241461	0.11823	LOC4336873	NC_029259.1	30282921	30286318	-	1641	protein_coding	uncharacterized LOC4336873, transcript variant X8 && - && -	-
9269280	81.3764	116.618	110.884	206.996	229.512	132.13	102.959	189.546	-0.878402	0.00242983	0.118714	LOC9269280	NC_029261.1	11984662	11993501	-	3257	protein_coding	jasmonate O-methyltransferase, transcript variant X2 && D9J100.1 RecName: Full=Anthranilate O-methyltransferase 3; AltName: Full=Anthranilic acid methyltransferase 3; AltName: Full=Benzoate O-methyltransferase; AltName: Full=O-methyltransferase 3; AltName: Full=Salicylate O-methyltransferas && PF03492:SAM dependent carboxyl methyltransferase	-
4337742	657.435	572.677	436.28	851.096	777.79	818.855	555.464	815.914	-0.554936	0.00244006	0.118952	LOC4337742	NC_029260.1	2165050	2171510	+	4599	protein_coding	ABC transporter B family member 21 && O80725.1 RecName: Full=ABC transporter B family member 4; Short=ABC transporter ABCB.4; Short=AtABCB4; AltName: Full=Multidrug resistance protein 4; AltName: Full=P-glycoprotein 4 && PF00005:ABC transporter|PF00664:ABC transporter transmembrane region	ABC_membrane
4327471	122.065	146.814	90.1577	193.933	196.164	204.279	119.679	198.126	-0.72766	0.00247004	0.120149	LOC4327471	NC_029256.1	36391942	36392832	+	891	protein_coding	uncharacterized LOC4327471 && - && -	-
112939046	17.1319	21.8659	7.25407	45.2176	24.5205	105.182	15.4173	58.3067	-1.92265	0.00248082	0.120409	LOC112939046	NC_029260.1	17955547	17956124	-	578	protein_coding	uncharacterized LOC112939046 && - && -	-
4350787	1017.2	663.264	1140.96	556.679	687.555	443.329	940.477	562.521	0.741927	0.00251757	0.121862	LOC4350787	NC_029266.1	21991599	21994236	-	1232	protein_coding	probable E3 ubiquitin-protein ligase RHY1A && - && PF13639:Ring finger domain	-
4340126	357.628	290.504	300.526	211.016	224.608	219.926	316.219	218.516	0.532749	0.00252174	0.121862	LOC4340126	NC_029261.1	2498860	2502936	-	1577	protein_coding	mitogen-activated protein kinase kinase 2 && Q9S7U9.2 RecName: Full=Mitogen-activated protein kinase kinase 2; Short=AtMAP2Kbeta; Short=AtMKK2; Short=MAP kinase kinase 2 && PF00069:Protein kinase domain	Pkinase
4335226	299.808	372.761	261.146	685.298	297.188	1067.47	311.238	683.318	-1.13497	0.00252934	0.121964	LOC4335226	NC_029259.1	8948353	8950023	-	1394	protein_coding	probable aquaporin PIP2-6 && Q7XLR1.2 RecName: Full=Probable aquaporin PIP2-6; AltName: Full=OsPIP2;6; AltName: Full=Plasma membrane intrinsic protein 2-6 && PF00230:Major intrinsic protein	-
4350043	1614.68	1324.45	1277.75	1088.24	1050.46	873.62	1405.63	1004.11	0.485635	0.0025426	0.122337	LOC4350043	NC_029266.1	5593069	5603071	-	7799	protein_coding	probable leucine-rich repeat receptor-like protein kinase At1g35710, transcript variant X1 && Q1MX30.1 RecName: Full=Receptor kinase-like protein Xa21; Contains: RecName: Full=Receptor kinase-like protein Xa21, processed; Flags: Precursor && PF08263:Leucine rich repeat N-terminal domain|PF00069:Protein kinase domain|PF13855:Leucine rich repeat	Pkinase
4325890	627.455	653.893	486.023	967.657	669.9	1841.99	589.124	1159.85	-0.977709	0.00255451	0.122644	LOC4325890	NC_029256.1	7249755	7253758	+	1377	protein_coding	auxin-responsive protein IAA3-like && Q5NB25.1 RecName: Full=Auxin-responsive protein IAA3; AltName: Full=Indoleacetic acid-induced protein 3 && PF02309:AUX/IAA family	-
4336052	123.135	72.8862	46.6333	179.866	89.2546	485.924	80.8849	251.681	-1.63915	0.00259172	0.124162	LOC4336052	NC_029259.1	22994474	22996694	+	1585	protein_coding	NAC domain-containing protein 92, transcript variant X2 && Q9FLR3.1 RecName: Full=NAC domain-containing protein 79; Short=ANAC79; Short=ANAC80; Short=AtNAC79; Short=AtNAC80 && PF02365:No apical meristem (NAM) protein	NAM
4343709	29325.5	40566.4	28622.5	24629.5	23193.5	21631.9	32838.1	23151.6	0.504269	0.00260135	0.124355	LOC4343709	NC_029262.1	23357688	23359391	+	1194	protein_coding	photosystem I chlorophyll a/b-binding protein 2, chloroplastic && P10708.1 RecName: Full=Chlorophyll a-b binding protein 7, chloroplastic; AltName: Full=LHCI type II CAB-7; Flags: Precursor && PF00504:Chlorophyll A-B binding protein	-
4345978	28.91	13.536	10.363	48.2321	30.4054	102.574	17.603	60.4039	-1.78376	0.00261212	0.124601	LOC4345978	NC_029263.1	25015784	25017360	-	1577	protein_coding	DNA damage-repair/toleration protein DRT100 && Q00874.2 RecName: Full=DNA-damage-repair/toleration protein DRT100; Flags: Precursor && PF08263:Leucine rich repeat N-terminal domain|PF13855:Leucine rich repeat	LRRNT_2
4339312	1.07074	9.37108	13.4718	0	0	0	7.97122	0	5.51301	0.0026295	1	LOC4339312	NC_029260.1	25543081	25546672	+	2401	protein_coding	cytochrome P450 71A1, transcript variant X3 && P24465.2 RecName: Full=Cytochrome P450 71A1; AltName: Full=ARP-2; AltName: Full=CYPLXXIA1 && PF00067:Cytochrome P450	p450
9271775	2.14148	4.16493	11.3993	17.0822	5.88492	124.306	5.90189	49.0911	-3.05665	0.00264436	0.125868	LOC9271775	NC_029266.1	28947302	28949097	-	1796	protein_coding	probable transcriptional regulator RABBIT EARS && Q9LHS9.2 RecName: Full=Probable transcriptional regulator RABBIT EARS && -	-
4332014	576.059	645.563	537.837	383.847	460.005	423.336	586.487	422.396	0.473355	0.00265517	0.126071	LOC4332014	NC_029258.1	5680672	5685422	-	1784	protein_coding	mannose-1-phosphate guanyltransferase alpha && Q7SXP8.1 RecName: Full=Mannose-1-phosphate guanyltransferase alpha-B; AltName: Full=GDP-mannose pyrophosphorylase A-B; AltName: Full=GTP-mannose-1-phosphate guanylyltransferase alpha-b && PF00483:Nucleotidyl transferase	-
4325283	649.94	541.44	569.963	748.603	776.809	976.194	587.114	833.869	-0.506923	0.00266	0.126071	LOC4325283	NC_029256.1	27983678	27990420	+	3479	protein_coding	YTH domain-containing family protein 2, transcript variant X1 && Q0VCZ3.1 RecName: Full=YTH domain-containing family protein 2 && PF04146:YT521-B-like domain	YTH
4341803	24.6271	37.4843	18.6533	77.3724	51.9835	59.1106	26.9216	62.8221	-1.22151	0.00266578	0.126076	LOC4341803	NC_029261.1	27777554	27780833	+	1571	protein_coding	probable transcription factor KAN3 && Q700D9.2 RecName: Full=Putative Myb family transcription factor At1g14600 && PF00249:Myb-like DNA-binding domain	Myb_DNA-binding
4352721	1.07074	3.12369	3.10889	12.058	5.88492	43.4637	2.43444	20.4689	-3.07369	0.00269108	0.126745	LOC4352721	NC_029267.1	25310874	25316270	-	1683	protein_coding	auxin-responsive protein IAA30-like && P0C132.1 RecName: Full=Auxin-responsive protein IAA30; AltName: Full=Indoleacetic acid-induced protein 30 && PF02309:AUX/IAA family	-
4349989	122.065	97.8757	91.194	186.899	133.392	253.828	103.711	191.373	-0.885771	0.00269589	0.126745	LOC4349989	NC_029266.1	4799112	4801313	+	2002	protein_coding	amino acid permease 3 && Q39134.2 RecName: Full=Amino acid permease 3; AltName: Full=Amino acid transporter AAP3 && PF01490:Transmembrane amino acid transporter protein	Aa_trans
4333793	13.9196	29.1545	12.4355	58.2805	24.5205	116.483	18.5032	66.4279	-1.84601	0.00270143	0.126745	LOC4333793	NC_029258.1	27788051	27788990	-	940	protein_coding	germin-like protein 3-5 && Q851K0.1 RecName: Full=Germin-like protein 3-5; Flags: Precursor && PF00190:Cupin	-
4326298	8.56593	15.6185	14.5081	42.2031	15.6931	100.836	12.8975	52.9106	-2.03859	0.00270401	0.126745	LOC4326298	NC_029256.1	270182	275305	-	1929	protein_coding	fatty alcohol:caffeoyl-CoA acyltransferase && Q5SMM6.1 RecName: Full=Hydroxycinnamoyltransferase 4; Short=OsHCT4; AltName: Full=BAHD-like hydroxycinnamoyl transferase HCT4; AltName: Full=Glycerol hydroxycinnamoyl transferase && PF02458:Transferase family	-
9267479	39.6174	27.072	39.3792	61.295	64.7341	107.79	35.3562	77.9397	-1.14383	0.00270849	0.126745	LOC9267479	NC_029259.1	32478664	32479517	+	640	protein_coding	uncharacterized LOC9267479 && - && -	-
4343353	453.994	522.698	502.603	613.955	871.949	672.818	493.099	719.574	-0.545061	0.00273465	0.127611	LOC4343353	NC_029262.1	19462340	19464320	-	1981	protein_coding	anthocyanidin 3-O-glucosyltransferase 2 && Q76MR7.1 RecName: Full=Baicalein 7-O-glucuronosyltransferase; AltName: Full=UDP-glucuronate:baicalein 7-O-glucuronosyltransferase && PF00201:UDP-glucoronosyl and UDP-glucosyl transferase	UDPGT
9268661	132.772	136.401	77.7222	236.136	136.334	430.29	115.632	267.587	-1.21178	0.00273852	0.127611	LOC9268661	NC_029257.1	28582118	28587976	-	2674	protein_coding	oligopeptide transporter 4 && Q9FME8.1 RecName: Full=Oligopeptide transporter 4; Short=AtOPT4 && PF03169:OPT oligopeptide transporter protein	OPT
112939093	61.0323	73.9274	65.2866	134.648	106.909	105.182	66.7488	115.58	-0.790499	0.00276215	0.128269	LOC112939093	NC_029260.1	22436453	22437526	-	1074	protein_coding	uncharacterized LOC112939093 && - && -	-
4335802	31.0515	36.4431	33.1615	86.4159	34.3287	195.586	33.552	105.444	-1.65404	0.0027642	0.128269	LOC4335802	NC_029259.1	20508543	20509616	+	962	protein_coding	uncharacterized LOC4335802 && - && -	-
4334233	289.1	326.947	261.146	182.88	141.238	222.534	292.398	182.217	0.680553	0.00280299	0.129548	LOC4334233	NC_029258.1	31765035	31767095	-	2061	protein_coding	allene oxide synthase 1, chloroplastic-like && Q7Y0C8.1 RecName: Full=Allene oxide synthase 1, chloroplastic; AltName: Full=Cytochrome P450 74A1; AltName: Full=Hydroperoxide dehydrase 1; Flags: Precursor && PF00067:Cytochrome P450	p450
4335862	777.359	790.295	655.975	1164.6	869.987	1137.88	741.209	1057.49	-0.512884	0.00280343	0.129548	LOC4335862	NC_029259.1	21310423	21318245	+	2277	protein_coding	nicotinate phosphoribosyltransferase 2 && Q84WV8.1 RecName: Full=Nicotinate phosphoribosyltransferase 2 && -	-
4333648	16.0611	12.4948	8.29036	30.1451	30.4054	46.0715	12.2821	35.5407	-1.53789	0.00281491	0.129808	LOC4333648	NC_029258.1	26032948	26033876	-	929	protein_coding	protein P21 && P25096.1 RecName: Full=Protein P21 && PF00314:Thaumatin family	Thaumatin
4348533	55.6786	74.9687	58.0325	27.1306	37.2712	16.5162	62.8933	26.9726	1.22763	0.00282706	0.129926	LOC4348533	NC_029265.1	13069740	13070917	-	977	protein_coding	protein TIFY 11d-like && Q7XEZ1.1 RecName: Full=Protein TIFY 11d; Short=OsTIFY11d; AltName: Full=Jasmonate ZIM domain-containing protein 12; Short=OsJAZ12; AltName: Full=OsJAZ1 && PF06200:tify domain|PF09425:Divergent CCT motif	Zim
4326410	6.42445	4.16493	7.25407	32.1547	9.8082	39.1173	5.94781	27.0267	-2.18674	0.00283252	0.129926	LOC4326410	NC_029256.1	19350932	19359550	+	5108	protein_coding	ABC transporter B family member 11, transcript variant X4 && Q9FWX7.1 RecName: Full=ABC transporter B family member 11; Short=ABC transporter ABCB.11; Short=AtABCB11; AltName: Full=Multidrug resistance protein 8; AltName: Full=P-glycoprotein 11 && -	-
4336284	114.569	209.287	537.837	119.575	107.89	105.182	287.231	110.883	1.37364	0.00283732	0.129926	LOC4336284	NC_029259.1	24864002	24867834	-	2379	protein_coding	endoglucanase 12-like && Q7XUK4.2 RecName: Full=Endoglucanase 12; AltName: Full=Endo-1,4-beta glucanase 12; AltName: Full=OsGLU3 && PF00759:Glycosyl hydrolase family 9	-
4349781	14.9904	26.0308	38.3429	33.1596	39.2328	298.161	26.4547	123.518	-2.22424	0.00284091	0.129926	LOC4349781	NC_029266.1	2291304	2292506	+	987	protein_coding	phytosulfokines 2-like && Q0IUL4.1 RecName: Full=Phytosulfokines 2; Contains: RecName: Full=Phytosulfokine-alpha; Short=PSK-alpha; Short=Phytosulfokine-a; Contains: RecName: Full=Phytosulfokine-beta; Short=PSK-beta; Short=Phytosulfokine-b; Flags: Precursor && PF06404:Phytosulfokine precursor protein (PSK)	-
4324842	116.711	69.7625	61.1414	38.1838	45.1177	22.6011	82.5383	35.3009	1.22917	0.00285927	0.130497	LOC4324842	NC_029256.1	38206872	38211871	-	2095	protein_coding	probable pectinesterase/pectinesterase inhibitor 51 && Q9LXD9.1 RecName: Full=Probable pectinesterase/pectinesterase inhibitor 51; Includes: RecName: Full=Pectinesterase inhibitor 51; AltName: Full=Pectin methylesterase inhibitor 51; Includes: RecName: Full=Pectinesterase 51; Short=PE 51; AltName: Full=Pectin methylesterase 51; Short=AtPME51; Flags: Precursor && PF01095:Pectinesterase	-
4324956	84.5886	21.8659	38.3429	17.0822	14.7123	11.3006	48.2658	14.365	1.75096	0.00286692	0.130577	LOC4324956	NC_029256.1	38818692	38822165	+	2122	protein_coding	integrin-linked protein kinase 1, transcript variant X1 && Q55GU0.1 RecName: Full=Probable serine/threonine-protein kinase DDB_G0267514 && PF13857:Ankyrin repeats (many copies)|PF07714:Protein tyrosine kinase	Pkinase_Tyr
4344548	365.123	305.081	320.215	478.302	410.964	642.393	330.14	510.553	-0.630036	0.00287482	0.130669	LOC4344548	NC_029263.1	1197185	1200104	-	2274	protein_coding	glycosyltransferase family 92 protein Os08g0121900-like && Q6YRM6.1 RecName: Full=Glycosyltransferase family 92 protein Os08g0121900 && PF01697:Glycosyltransferase family 92	-
4347081	8.56593	6.24739	9.32666	51.2466	6.86574	60.8491	8.04666	39.6538	-2.30283	0.00289539	0.131111	LOC4347081	NC_029264.1	15135198	15139468	-	1840	protein_coding	probable GMP synthase [glutamine-hydrolyzing] && Q7VG78.1 RecName: Full=Probable GMP synthase [glutamine-hydrolyzing]; AltName: Full=GMP synthetase; AltName: Full=Glutamine amidotransferase && PF03352:Methyladenine glycosylase	-
4352572	14354.4	25367.5	16298.9	4993.03	10207.4	3678.76	18673.6	6293.06	1.56918	0.00289636	0.131111	LOC4352572	NC_029267.1	23435442	23436594	+	1153	protein_coding	osmotin-like protein && Q41350.1 RecName: Full=Osmotin-like protein; Flags: Precursor && PF00314:Thaumatin family	Thaumatin
4333862	11.7782	32.2782	133.682	15.0725	12.7507	7.82346	59.2462	11.8822	2.32236	0.00298491	0.134762	LOC4333862	NC_029258.1	28548292	28549952	+	1341	protein_coding	phospholipase A2 homolog 3-like && Q10E50.1 RecName: Full=Phospholipase A2 homolog 3; Flags: Precursor && -	-
4324623	3.21223	11.4535	12.4355	25.1209	28.4438	42.5944	9.03377	32.053	-1.82631	0.00300022	0.134762	LOC4324623	NC_029256.1	31403703	31407263	+	1141	protein_coding	ras-related protein RIC2-like && P40393.2 RecName: Full=Ras-related protein RIC2 && PF00071:Ras family	Ras
4334948	20.3441	23.9483	15.5444	46.2224	101.024	31.2938	19.9456	59.5136	-1.57523	0.00300133	0.134762	LOC4334948	NC_029259.1	967967	970304	-	1708	protein_coding	uncharacterized LOC4334948 && F4I0N3.1 RecName: Full=WEB family protein At1g75720 && -	-
9270360	23.5563	13.536	10.363	35.1693	25.5013	123.437	15.8184	61.3691	-1.96068	0.00300666	0.134762	LOC9270360	NC_029258.1	14788088	14798105	-	4044	protein_coding	probable polyamine transporter At3g13620, transcript variant X1 && Q9LHN7.1 RecName: Full=Probable polyamine transporter At3g13620 && -	-
4334762	669.214	722.615	532.656	473.278	430.58	454.63	641.495	452.829	0.502425	0.00300826	0.134762	LOC4334762	NC_029258.1	35524244	35526395	-	1625	protein_coding	pirin-like protein, transcript variant X2 && Q9SEE4.1 RecName: Full=Pirin-like protein && PF02678:Pirin|PF05726:Pirin C-terminal cupin domain	-
4352474	43.9004	68.7213	51.8148	117.566	76.504	133.868	54.8122	109.313	-0.996678	0.00301348	0.134762	LOC4352474	NC_029267.1	22466236	22469294	+	2309	protein_coding	uncharacterized LOC4352474, transcript variant X1 && - && -	-
4337240	1250.63	1391.09	1277.75	1055.08	1031.82	971.848	1306.49	1019.58	0.358027	0.00303377	0.134917	LOC4337240	NC_029259.1	33306468	33310135	+	1101	protein_coding	protein TIFY 3-like, transcript variant X1 && Q7XPM8.1 RecName: Full=Protein TIFY 3; Short=OsTIFY3; AltName: Full=Jasmonate ZIM domain-containing protein 1; Short=OsJAZ1; AltName: Full=OsJAZ10; AltName: Full=Protein EXTRA GLUME 2 && PF06200:tify domain|PF09425:Divergent CCT motif	Zim
4346327	5.35371	0	0	39.1886	15.6931	331.193	1.78457	128.692	-6.17748	0.00303525	0.134917	LOC4346327	NC_029263.1	28118719	28121569	+	1614	protein_coding	protein WALLS ARE THIN 1 && Q94AP3.1 RecName: Full=Protein WALLS ARE THIN 1 && PF00892:EamA-like transporter family	DUF6
4332708	195.946	138.484	133.682	245.18	217.742	319.023	156.037	260.648	-0.74188	0.00303674	0.134917	LOC4332708	NC_029258.1	11883748	11898214	-	6624	protein_coding	phospholipid-transporting ATPase 1, transcript variant X1 && P98204.1 RecName: Full=Phospholipid-transporting ATPase 1; Short=AtALA1; AltName: Full=Aminophospholipid flippase 1 && PF16212:Phospholipid-translocating P-type ATPase C-terminal|PF00122:E1-E2 ATPase|PF16209:Phospholipid-translocating ATPase N-terminal|PF12710:haloacid dehalogenase-like hydrolase	E1-E2_ATPase
4327173	62.103	56.2265	55.96	100.484	84.3505	141.692	58.0965	108.842	-0.908463	0.00304127	0.134917	LOC4327173	NC_029256.1	26888395	26895779	-	2291	protein_coding	plastidial pyruvate kinase 2 && Q9FLW9.1 RecName: Full=Plastidial pyruvate kinase 2; Short=PKp2; AltName: Full=Plastidial pyruvate kinase 1; Short=PKP1; AltName: Full=Pyruvate kinase III; AltName: Full=Pyruvate kinase isozyme B1, chloroplastic; Short=PKP-BETA1; Short=Plastidic pyruvate kinase beta subunit 1; Flags: Precursor && PF00224:Pyruvate kinase, barrel domain|PF02887:Pyruvate kinase, alpha…	PK
4352918	38.5467	51.0203	53.8874	96.4642	65.7149	150.384	47.8181	104.188	-1.12541	0.00307021	0.135929	LOC4352918	NC_029267.1	27430200	27435098	+	2505	protein_coding	HIPL1 protein && Q9SSG3.2 RecName: Full=HIPL1 protein; Flags: Precursor && PF07995:Glucose / Sorbosone dehydrogenase	-
4341294	9.63668	20.8246	14.5081	32.1547	27.463	102.574	14.9898	54.064	-1.85342	0.00307917	0.136054	LOC4341294	NC_029261.1	21279304	21282208	+	2828	protein_coding	receptor-like protein kinase 5 && C0LGX3.1 RecName: Full=LRR receptor-like serine/threonine-protein kinase HSL2; AltName: Full=Protein HAESA-LIKE2; Flags: Precursor && PF00069:Protein kinase domain|PF13855:Leucine rich repeat	Pkinase
4339944	16.0611	26.0308	9.32666	62.2998	26.4821	71.2804	17.1395	53.3541	-1.63983	0.0031174	0.137469	LOC4339944	NC_029261.1	1063520	1066541	-	1936	protein_coding	aspartyl protease family protein At5g10770 && Q8S9J6.1 RecName: Full=Aspartyl protease family protein At5g10770; Flags: Precursor && PF14541:Xylanase inhibitor C-terminal|PF14543:Xylanase inhibitor N-terminal	-
4325409	297.666	319.658	284.981	209.006	230.493	188.632	300.768	209.377	0.523657	0.00314654	0.138479	LOC4325409	NC_029256.1	42086416	42095973	+	2758	protein_coding	protein CLT1, chloroplastic, transcript variant X2 && Q058P6.1 RecName: Full=Protein CLT1, chloroplastic; AltName: Full=CRT-like transporter 1; AltName: Full=Chloroquine-resistance transporter-like transporter 1; Flags: Precursor && -	-
4327305	447.57	488.337	354.413	650.129	532.585	805.816	430.107	662.843	-0.624605	0.0031586	0.138735	LOC4327305	NC_029256.1	4971385	4973550	-	1550	protein_coding	transcription factor MYBS3-like && Q2V9B0.1 RecName: Full=Transcription factor MYB1R1; AltName: Full=Myb-related protein R1; Short=StMYB1R-1 && PF00249:Myb-like DNA-binding domain	Myb_DNA-binding
4350434	581.413	548.729	479.805	858.13	626.744	844.934	536.649	776.602	-0.533506	0.0031708	0.138995	LOC4350434	NC_029266.1	14737408	14740515	+	3108	protein_coding	receptor like protein kinase S.2 && O48837.2 RecName: Full=Receptor like protein kinase S.2; Short=LecRK-S.2 && PF00069:Protein kinase domain|PF07714:Protein tyrosine kinase	Pkinase
4339804	0	0	0	3.01451	3.92328	15.6469	0	7.52824	-5.29175	0.00317281	1	LOC4339804	NC_029260.1	29578865	29580769	-	1905	protein_coding	vacuolar-processing enzyme && P49044.1 RecName: Full=Vacuolar-processing enzyme; Short=VPE; AltName: Full=Proteinase B; Flags: Precursor && PF01650:Peptidase C13 family	-
4348326	92.0838	76.0099	90.1577	127.614	136.334	155.6	86.0838	139.849	-0.701624	0.00318004	0.139125	LOC4348326	NC_029265.1	9120529	9126506	-	1857	protein_coding	phosphatidate cytidylyltransferase 1, transcript variant X1 && O04940.1 RecName: Full=Phosphatidate cytidylyltransferase 1; AltName: Full=CDP-DAG synthase; AltName: Full=CDP-DG synthase; AltName: Full=CDP-diacylglycerol synthase; Short=CDS; AltName: Full=CDP-diglyceride pyrophosphorylase; AltName: Full=CDP-diglyceride synthase; AltName: Full=CTP:phosphatidate cytidylyltransferase && PF01148:Cytid…	-
4342463	303.02	327.988	121.247	487.345	476.679	491.139	250.751	485.054	-0.952125	0.00318636	0.139127	LOC4342463	NC_029262.1	3351192	3352666	-	1475	protein_coding	probable carboxylesterase 15 && Q9FG13.1 RecName: Full=Probable carboxylesterase 15; AltName: Full=AtCXE15 && PF07859:alpha/beta hydrolase fold	Abhydrolase_3
4352835	10.7074	12.4948	10.363	27.1306	15.6931	102.574	11.1884	48.466	-2.11887	0.00319873	0.139393	LOC4352835	NC_029267.1	26669056	26671308	+	2253	protein_coding	cation/calcium exchanger 1 && Q9FKP1.1 RecName: Full=Cation/calcium exchanger 1; Short=AtCCX1; AltName: Full=Protein CATION EXCHANGER 7 && PF01699:Sodium/calcium exchanger protein	Na_Ca_ex
4331775	1000.07	1142.23	921.267	1182.69	1520.27	2000.2	1021.19	1567.72	-0.618771	0.00321129	0.139666	LOC4331775	NC_029258.1	3797694	3804148	-	2272	protein_coding	sucrose transport protein SUT1, transcript variant X1 && Q9LKH3.1 RecName: Full=Sucrose transport protein SUT1; AltName: Full=Sucrose permease 1; AltName: Full=Sucrose transporter 1; Short=OsSUT1; AltName: Full=Sucrose-proton symporter 1 >Q10R54.1 RecName: Full=Sucrose transport protein SUT1; AltName: Full=Sucrose permease 1; AltName: Full=Sucrose transporter 1; Short=OsSUT1; AltName: Full=Sucros…	-
4346009	6.42445	15.6185	11.3993	28.1354	25.5013	57.372	11.1474	37.0029	-1.73308	0.0032199	0.13971	LOC4346009	NC_029263.1	25365808	25367346	-	1248	protein_coding	uncharacterized LOC4346009, transcript variant X2 && - && -	-
4330898	236.634	219.7	306.743	183.885	138.296	159.946	254.359	160.709	0.662895	0.0032249	0.13971	LOC4330898	NC_029257.1	32750146	32751585	-	1440	protein_coding	zinc finger protein 8 && P93751.1 RecName: Full=Zinc finger protein 8 && -	-
4331939	188.451	269.679	286.018	437.104	411.944	326.847	248.049	391.965	-0.658944	0.00323779	0.139995	LOC4331939	NC_029258.1	5034147	5040488	+	1309	protein_coding	CASP-like protein Os03g0196400 && Q10QH3.2 RecName: Full=CASP-like protein Os03g0196400 && PF04535:Domain of unknown function (DUF588)	-
4344246	0	0	1.0363	8.03869	1.96164	23.4704	0.345432	11.1569	-4.89667	0.00327282	0.141112	LOC4344246	NC_029262.1	28382539	28384148	+	1399	protein_coding	heavy metal-associated isoprenylated plant protein 35 && Q84J88.1 RecName: Full=Heavy metal-associated isoprenylated plant protein 36; Short=AtHIP36; Flags: Precursor && PF00403:Heavy-metal-associated domain	HMA
4328751	399.387	444.606	432.135	556.679	544.355	600.668	425.376	567.234	-0.41549	0.00327636	0.141112	LOC4328751	NC_029257.1	6705604	6716688	-	3152	protein_coding	protein CYTOKININ-RESPONSIVE GATA TRANSCRIPTION FACTOR 1-like && Q9SZI6.1 RecName: Full=Putative GATA transcription factor 22 && PF00320:GATA zinc finger	GATA
4337818	409.023	356.101	451.825	565.723	513.95	790.169	405.65	623.281	-0.62042	0.00330276	0.141974	LOC4337818	NC_029260.1	2825305	2826914	+	1335	protein_coding	1-aminocyclopropane-1-carboxylate oxidase && Q9FR99.1 RecName: Full=1-aminocyclopropane-1-carboxylate oxidase; Short=ACC oxidase; AltName: Full=Ethylene-forming enzyme; Short=EFE && PF03171:2OG-Fe(II) oxygenase superfamily|PF14226:non-haem dioxygenase in morphine synthesis N-terminal	2OG-FeII_Oxy
4349121	8.56593	11.4535	22.7985	49.237	22.5589	72.1497	14.2727	47.9818	-1.74992	0.0033117	0.142083	LOC4349121	NC_029265.1	19971726	19972651	-	823	protein_coding	uncharacterized LOC4349121 && - && -	-
4338915	331.93	494.585	570.999	260.252	342.306	238.181	465.838	280.247	0.733923	0.00332307	0.142137	LOC4338915	NC_029260.1	21509310	21510721	-	1412	protein_coding	RING-H2 finger protein ATL72 && P0C034.1 RecName: Full=RING-H2 finger protein ATL10; AltName: Full=RING-type E3 ubiquitin transferase ATL10 && -	-
4325160	3.21223	0	0	4.01934	5.88492	50.4179	1.07074	20.1074	-4.24997	0.00333584	0.142137	LOC4325160	NC_029256.1	10561332	10565337	-	1667	protein_coding	acyl transferase 4-like && Q5JNT2.1 RecName: Full=Acyl transferase 4; Short=OsAT4; AltName: Full=p-coumaroyl-CoA monolignol transferase; Short=OsPMT && PF02458:Transferase family	-
4323865	31.0515	37.4843	27.98	67.324	49.041	96.4893	32.1719	70.9514	-1.1438	0.00333637	0.142137	LOC4323865	NC_029256.1	4033699	4043595	-	4823	protein_coding	ABC transporter G family member 31-like && Q8GU87.3 RecName: Full=ABC transporter G family member 31; Short=OsABCG31; AltName: Full=Pleiotropic drug resistance protein 6; Short=OsPDR6 && PF00005:ABC transporter|PF14510:ABC-transporter extracellular N-terminal|PF08370:Plant PDR ABC transporter associated|PF01061:ABC-2 type transporter	ABC2_membrane
4344146	365.123	430.029	402.083	618.979	457.062	1240.45	399.078	772.165	-0.952797	0.00334595	0.142137	LOC4344146	NC_029262.1	27615603	27618639	+	1915	protein_coding	beta-glucosidase 26-like && A3BMZ5.1 RecName: Full=Beta-glucosidase 26; Short=Os7bglu26; Flags: Precursor && PF00232:Glycosyl hydrolase family 1	Glyco_hydro_1
4328858	380.113	382.132	339.905	286.378	255.994	247.743	367.383	263.372	0.4809	0.00335039	0.142137	LOC4328858	NC_029257.1	8164624	8169131	+	1681	protein_coding	polyadenylate-binding protein-interacting protein 9 && Q9LPI5.1 RecName: Full=Polyadenylate-binding protein-interacting protein 11; Short=PABP-interacting protein 11; Short=Poly(A)-binding protein-interacting protein 11; AltName: Full=PAM2-containing protein CID11; AltName: Full=Protein CTC-INTERACTING DOMAIN 11 && PF00076:RNA recognition motif. (a.k.a. RRM, RBD, or RNP domain)	RRM_1
4339814	2628.67	2702	3106.81	2085.03	2172.52	2289.67	2812.49	2182.41	0.365839	0.00335348	0.142137	LOC4339814	NC_029260.1	29656549	29660318	+	1596	protein_coding	uncharacterized LOC4339814 && - && PF06203:CCT motif	CCT
107278956	3.21223	0	4.14518	7.03385	2.94246	86.9273	2.45247	32.3012	-3.7233	0.00335781	0.142137	LOC107278956	NC_029264.1	6372649	6374179	-	1311	pseudogene	- && Q6IEQ7.1 RecName: Full=WRKY transcription factor WRKY24; Short=OsWRKY24 && PF03106:WRKY DNA -binding domain	WRKY
4345261	265.544	216.576	221.767	900.333	284.438	2114.94	234.629	1099.9	-2.22906	0.0033723	0.142213	LOC4345261	NC_029263.1	13985120	13988215	-	1858	protein_coding	fasciclin-like arabinogalactan protein 1 && Q9SU13.1 RecName: Full=Fasciclin-like arabinogalactan protein 2; Flags: Precursor && PF02469:Fasciclin domain	-
4337958	796.632	728.862	1076.71	1614.77	856.256	2935.54	867.402	1802.19	-1.05516	0.00337243	0.142213	LOC4337958	NC_029260.1	4565274	4571456	-	3967	protein_coding	probable cellulose synthase A catalytic subunit 1 [UDP-forming] && Q6AT26.1 RecName: Full=Probable cellulose synthase A catalytic subunit 1 [UDP-forming]; AltName: Full=OsCesA1 >A2Y0X2.1 RecName: Full=Probable cellulose synthase A catalytic subunit 1 [UDP-forming]; AltName: Full=OsCesA1 && PF14569:Zinc-binding RING-finger|PF03552:Cellulose synthase	-
4325011	34.2637	29.1545	30.0526	51.2466	59.83	87.7966	31.1569	66.2911	-1.09304	0.00339567	0.14278	LOC4325011	NC_029256.1	39275195	39283022	+	3624	lncRNA	uncharacterized LOC4325011 && Q9LK64.1 RecName: Full=ABC transporter C family member 3; Short=ABC transporter ABCC.3; Short=AtABCC3; AltName: Full=ATP-energized glutathione S-conjugate pump 3; AltName: Full=Glutathione S-conjugate-transporting ATPase 3; AltName: Full=Multidrug resistance-associated protein 3 && -	-
4326967	1.07074	1.04123	3.10889	11.0532	2.94246	43.4637	1.74029	19.1531	-3.46211	0.00340233	0.14278	LOC4326967	NC_029256.1	40780288	40784573	+	1984	protein_coding	uncharacterized LOC4326967, transcript variant X2 && - && PF12576:Protein of unknown function (DUF3754)	-
4334975	34.2637	12.4948	11.3993	51.2466	26.4821	152.992	19.3859	76.907	-1.9922	0.00340519	0.14278	LOC4334975	NC_029259.1	1248358	1260334	+	2599	protein_coding	subtilisin-like protease SBT3.9 && Q9ZSB0.1 RecName: Full=Subtilisin-like protease SBT3.9; AltName: Full=Subtilase subfamily 3 member 9; Short=AtSBT3.9; Flags: Precursor && PF05922:Peptidase inhibitor I9|PF00082:Subtilase family	Peptidase_S8
4332925	0	0	0	5.02418	4.9041	9.56201	0	6.49676	-5.07642	0.0034183	1	LOC4332925	NC_029258.1	14469679	14471254	+	1484	protein_coding	peroxidase 2 && Q9FEQ8.1 RecName: Full=Peroxidase 2; AltName: Full=Plasma membrane-bound peroxidase 2; Short=pmPOX2; Flags: Precursor && PF00141:Peroxidase	-
9270872	38.5467	12.4948	29.0163	68.3288	51.9835	81.7117	26.6859	67.3413	-1.33803	0.00342983	0.143407	LOC9270872	NC_029265.1	18697148	18700366	+	2592	transcribed_pseudogene	probable inactive receptor kinase At5g16590 && Q9SJQ1.1 RecName: Full=Leucine-rich repeat receptor-like protein kinase PXC1; AltName: Full=Protein PXY/TDR-CORRELATED 1; Flags: Precursor && -	-
112937804	19.2734	18.7422	32.1252	8.03869	3.92328	6.95419	23.3802	6.30538	1.89005	0.00343307	0.143407	LOC112937804	NC_029257.1	20749404	20749966	+	468	lncRNA	uncharacterized LOC112937804 && Q6ZI44.1 RecName: Full=Serine/threonine-protein kinase SAPK6; AltName: Full=Osmotic stress/abscisic acid-activated protein kinase 6 && -	-
4345582	0	2.08246	0	9.04352	0.98082	46.0715	0.694154	18.6986	-4.749	0.00344649	0.143442	LOC4345582	NC_029263.1	19950552	19952403	-	1374	protein_coding	2-oxoglutarate-dependent dioxygenase AOP3, transcript variant X1 && Q9C971.1 RecName: Full=Gibberellin 3-beta-dioxygenase 4; AltName: Full=GA 3-oxidase 4; Short=AtGA3ox3; Short=AtGA3ox4; AltName: Full=Gibberellin 3 beta-hydroxylase 4 && PF14226:non-haem dioxygenase in morphine synthesis N-terminal|PF03171:2OG-Fe(II) oxygenase superfamily	2OG-FeII_Oxy
4334060	1321.3	1856.52	959.61	659.172	1061.25	484.185	1379.14	734.868	0.908544	0.00344685	0.143442	LOC4334060	NC_029258.1	30402987	30409386	+	5068	protein_coding	transcription factor BHLH148-like && Q75KV9.1 RecName: Full=Transcription factor BHLH148; AltName: Full=Basic helix-loop-helix protein 148; Short=OsbHLH148; AltName: Full=bHLH transcription factor bHLH148 && -	-
4348152	735.6	741.357	463.224	1109.34	748.366	1706.38	646.727	1188.03	-0.87772	0.00345826	0.143648	LOC4348152	NC_029265.1	3793834	3803841	-	1717	protein_coding	alcohol dehydrogenase-like 4 && Q8VZ49.1 RecName: Full=Alcohol dehydrogenase-like 4 && PF08240:Alcohol dehydrogenase GroES-like domain|PF00107:Zinc-binding dehydrogenase	ADH_N
112936005	176.672	293.627	225.912	403.944	357.999	338.147	232.071	366.697	-0.659234	0.0034711	0.143911	LOC112936005	NC_029258.1	31294533	31297865	-	2413	protein_coding	UDP-glycosyltransferase 83A1-like && Q9SGA8.1 RecName: Full=UDP-glycosyltransferase 83A1 && PF00201:UDP-glucoronosyl and UDP-glucosyl transferase	UDPGT
4325067	118.852	40.608	37.3066	15.0725	24.5205	25.2089	65.589	21.6007	1.59892	0.00347942	0.143935	LOC4325067	NC_029256.1	37238921	37240718	+	1798	protein_coding	hevamine-A && P23472.2 RecName: Full=Hevamine-A; Includes: RecName: Full=Chitinase; Includes: RecName: Full=Lysozyme; Flags: Precursor && PF00704:Glycosyl hydrolases family 18	-
4345810	156.328	68.7213	69.4318	31.1499	57.8684	26.9475	98.1605	38.6553	1.34614	0.00348465	0.143935	LOC4345810	NC_029263.1	23288509	23294160	-	2299	protein_coding	abscisic acid 8'-hydroxylase 2-like && Q6ZDE3.1 RecName: Full=Abscisic acid 8'-hydroxylase 2; Short=ABA 8'-hydroxylase 2; AltName: Full=Cytochrome P450 707A6; AltName: Full=OsABA8ox2 && PF00067:Cytochrome P450	p450
4335817	795.561	967.304	1207.28	707.404	698.344	640.654	990.05	682.134	0.537803	0.00349355	0.143951	LOC4335817	NC_029259.1	20690481	20692614	+	2134	protein_coding	U-box domain-containing protein 29 && Q9FLF4.1 RecName: Full=U-box domain-containing protein 27; AltName: Full=Plant U-box protein 27 && PF04564:U-box domain	U-box
112937623	41.7589	37.4843	37.3066	70.3385	57.8684	137.345	38.85	88.5174	-1.19151	0.00350105	0.143951	LOC112937623	NC_029256.1	41147180	41148812	-	1083	pseudogene	- && - && -	-
4332213	177.743	128.071	132.646	222.069	203.03	289.468	146.153	238.189	-0.706414	0.00350712	0.143951	LOC4332213	NC_029258.1	7483339	7487760	-	3256	protein_coding	probable receptor-like serine/threonine-protein kinase At5g57670 && Q9CAL8.1 RecName: Full=Proline-rich receptor-like protein kinase PERK13; AltName: Full=Proline-rich extensin-like receptor kinase 13; Short=AtPERK13; AltName: Full=Protein ROOT HAIR SPECIFIC 10 && -	-
112938752	78.1641	57.2677	54.9237	128.619	95.1395	115.613	63.4518	113.124	-0.835012	0.00351099	0.143951	LOC112938752	NC_029259.1	35443922	35445659	+	1222	protein_coding	protein STAY-GREEN LIKE, chloroplastic && Q0J8Q3.1 RecName: Full=Protein STAY-GREEN LIKE, chloroplastic && PF12638:Staygreen protein	-
4346884	9282.26	7137.64	9161.89	6177.73	6829.45	5982.34	8527.26	6329.84	0.429932	0.00352341	0.14417	LOC4346884	NC_029264.1	12216414	12218323	+	1910	protein_coding	ethylene-responsive transcription factor RAP2-13 && Q8H1E4.1 RecName: Full=Ethylene-responsive transcription factor RAP2-4; AltName: Full=Ethylene-responsive transcription factor ERF059; AltName: Full=Protein RELATED TO APETALA2 4 && -	-
4343174	249.483	268.638	241.457	383.847	311.901	387.696	253.192	361.148	-0.512758	0.00352934	0.14417	LOC4343174	NC_029262.1	16512358	16520924	+	4569	protein_coding	uncharacterized LOC4343174, transcript variant X3 && - && PF13207:AAA domain	-
4346684	354.416	389.421	415.555	274.32	300.131	219.926	386.464	264.792	0.547014	0.00353945	0.144317	LOC4346684	NC_029264.1	8194305	8195632	+	1328	protein_coding	uncharacterized LOC4346684 && - && -	-
4343268	122.065	114.535	141.972	195.943	173.605	212.972	126.191	194.173	-0.622412	0.00355384	0.144638	LOC4343268	NC_029262.1	18236178	18241427	+	2785	protein_coding	nucleobase-ascorbate transporter 11 && Q6SZ87.1 RecName: Full=Nucleobase-ascorbate transporter 11; Short=AtNAT11 && PF00860:Permease family	-
4349792	9.63668	8.32985	6.21777	0	0	0.869273	8.06143	0.289758	4.5658	0.00358497	0.145426	LOC4349792	NC_029266.1	2390600	2392380	-	1781	protein_coding	cytochrome P450 94C1 && Q9ZUX1.1 RecName: Full=Cytochrome P450 94C1 && PF00067:Cytochrome P450	p450
4333988	1071.81	1132.86	940.956	723.482	818.985	459.846	1048.54	667.437	0.652395	0.00359077	0.145426	LOC4333988	NC_029258.1	29798637	29800542	-	1081	protein_coding	prostamide/prostaglandin F synthase && A9CQL8.1 RecName: Full=Prostamide/prostaglandin F synthase; Short=Prostamide/PG F synthase; Short=Prostamide/PGF synthase && PF13911:AhpC/TSA antioxidant enzyme	-
4348520	2349.21	2416.7	2513.02	1732.34	2089.15	1822.87	2426.31	1881.45	0.366972	0.00359631	0.145426	LOC4348520	NC_029265.1	12899327	12902151	-	1484	protein_coding	uncharacterized LOC4348520, transcript variant X2 && - && -	-
4347158	244.129	296.751	237.312	453.181	295.227	540.688	259.397	429.699	-0.728806	0.00359943	0.145426	LOC4347158	NC_029264.1	16186269	16197221	+	3612	protein_coding	respiratory burst oxidase homolog protein E && O81211.2 RecName: Full=Respiratory burst oxidase homolog protein E; AltName: Full=NADPH oxidase RBOHE; Short=AtRBOHE && PF01794:Ferric reductase like transmembrane component|PF08022:FAD-binding domain|PF08030:Ferric reductase NAD binding domain|PF08414:Respiratory burst NADPH oxidase	FAD_binding_8
4347261	128.489	61.4326	181.352	27.1306	75.5231	16.5162	123.758	39.7233	1.64245	0.00361741	0.145887	LOC4347261	NC_029264.1	17252034	17255524	-	1939	protein_coding	abscisic acid 8'-hydroxylase 3-like, transcript variant X1 && Q0J185.1 RecName: Full=Abscisic acid 8'-hydroxylase 3; Short=ABA 8'-hydroxylase 3; AltName: Full=Cytochrome P450 707A7; AltName: Full=OsABA8ox3 && PF00067:Cytochrome P450	p450
4340000	20.3441	15.6185	9.32666	40.1934	18.6356	119.96	15.0964	59.5962	-1.98523	0.00364155	0.146594	LOC4340000	NC_029261.1	1605452	1612393	+	3731	protein_coding	LRR receptor-like serine/threonine-protein kinase ERL1 && C0LGW6.1 RecName: Full=LRR receptor-like serine/threonine-protein kinase ERL1; AltName: Full=Protein ERECTA-like kinase 1; Flags: Precursor && PF00069:Protein kinase domain|PF13855:Leucine rich repeat|PF08263:Leucine rich repeat N-terminal domain	Pkinase
4324051	20.3441	30.1957	24.8711	7.03385	4.9041	10.4313	25.137	7.45641	1.74386	0.00368881	0.148227	LOC4324051	NC_029256.1	17767756	17768470	+	715	protein_coding	NRR repressor homolog 3 && B7F924.1 RecName: Full=NRR repressor homolog 3 && PF15699:NPR1 interacting	-
4336996	5.35371	6.24739	6.21777	32.1547	2.94246	357.271	5.93962	130.79	-4.46106	0.00369701	0.148288	LOC4336996	NC_029259.1	31263075	31268476	-	3232	protein_coding	probable LRR receptor-like serine/threonine-protein kinase At1g56140 && C0LGH3.2 RecName: Full=Probable LRR receptor-like serine/threonine-protein kinase At1g56140; Flags: Precursor && PF00069:Protein kinase domain|PF11721:Di-glucose binding within endoplasmic reticulum	Pkinase
4341990	1583.63	1771.13	1696.42	1163.6	1392.76	1323.9	1683.73	1293.42	0.380354	0.00371348	0.14868	LOC4341990	NC_029261.1	29723418	29727115	+	1969	protein_coding	protein PHOSPHATE STARVATION RESPONSE 3-like && Q6YXZ4.1 RecName: Full=Protein PHOSPHATE STARVATION RESPONSE 3; Short=OsPHR3 && PF00249:Myb-like DNA-binding domain|PF14379:MYB-CC type transfactor, LHEQLE motif	Myb_DNA-binding
9269432	9.63668	23.9483	148.19	18.087	6.86574	5.21564	60.5918	10.0561	2.59721	0.00372366	0.148819	LOC9269432	NC_029261.1	12366460	12367064	+	605	protein_coding	arabinogalactan protein 23-like && - && -	-
107280548	147.762	154.102	195.86	109.527	102.005	103.444	165.908	104.992	0.660753	0.0037342	0.148972	LOC107280548	NC_029259.1	12119521	12134384	+	1028	lncRNA	uncharacterized LOC107280548 && - && -	-
4346328	173.46	155.143	139.9	293.412	188.317	274.69	156.168	252.14	-0.691696	0.00377296	0.150248	LOC4346328	NC_029263.1	28123294	28126625	-	2544	protein_coding	serine/arginine repetitive matrix protein 1, transcript variant X1 && Q9LX14.1 RecName: Full=Protein UPSTREAM OF FLC && PF06136:Domain of unknown function (DUF966)	-
4328121	32978.8	29253.4	35590.5	21009.1	28361.4	20790.4	32607.6	23387	0.479513	0.00379382	0.150808	LOC4328121	NC_029257.1	1116046	1116972	+	927	protein_coding	peptidyl-prolyl cis-trans isomerase && P21569.1 RecName: Full=Peptidyl-prolyl cis-trans isomerase; Short=PPIase; AltName: Full=Cyclophilin; AltName: Full=Cyclosporin A-binding protein; AltName: Full=Rotamase && PF00160:Cyclophilin type peptidyl-prolyl cis-trans isomerase/CLD	Pro_isomerase
9272115	508.602	401.915	226.949	691.327	579.665	701.504	379.155	657.498	-0.794561	0.00381349	0.15115	LOC9272115	NC_029261.1	29341869	29343861	+	1919	protein_coding	uncharacterized LOC9272115 && - && -	-
4331573	990.436	1359.85	1368.95	902.343	916.086	615.445	1239.74	811.291	0.612369	0.00381606	0.15115	LOC4331573	NC_029258.1	2248835	2250685	+	1609	protein_coding	uncharacterized LOC4331573 && - && -	-
4338750	2398.46	3700.54	2439.44	4248.45	3574.11	5911.06	2846.15	4577.87	-0.68574	0.00384243	0.151923	LOC4338750	NC_029260.1	19718508	19737701	-	3364	protein_coding	pyruvate, phosphate dikinase 1, chloroplastic-like && Q6AVA8.1 RecName: Full=Pyruvate, phosphate dikinase 1, chloroplastic; AltName: Full=OsPPDKB; AltName: Full=Pyruvate, orthophosphate dikinase 1; Flags: Precursor && PF02896:PEP-utilising enzyme, TIM barrel domain|PF00391:PEP-utilising enzyme, mobile domain|PF01326:Pyruvate phosphate dikinase, PEP/pyruvate binding domain	-
4330552	132.772	66.6388	75.6496	41.1983	52.9643	22.6011	91.6868	38.9212	1.2399	0.0038791	0.1531	LOC4330552	NC_029257.1	29892471	29894437	-	1876	protein_coding	aspartyl protease family protein At5g10770 && Q8S9J6.1 RecName: Full=Aspartyl protease family protein At5g10770; Flags: Precursor && PF14543:Xylanase inhibitor N-terminal|PF14541:Xylanase inhibitor C-terminal	-
9271405	362.981	304.04	292.235	425.046	436.465	472.015	319.752	444.509	-0.47604	0.00389141	0.153106	LOC9271405	NC_029259.1	20021277	20025223	-	2527	protein_coding	probable protein phosphatase 2C 39, transcript variant X1 && Q7XVF9.2 RecName: Full=Probable protein phosphatase 2C 39; Short=OsPP2C39 && PF00481:Protein phosphatase 2C	PP2C
4330711	2667.22	3060.18	3344.13	2240.78	2174.48	2474.82	3023.84	2296.69	0.396728	0.00389304	0.153106	LOC4330711	NC_029257.1	31246201	31248802	+	1853	protein_coding	geranylgeranyl diphosphate reductase, chloroplastic-like && Q6Z2T6.1 RecName: Full=Geranylgeranyl diphosphate reductase, chloroplastic; AltName: Full=Geranylgeranyl reductase; Flags: Precursor && -	-
4339552	231.28	207.205	268.401	168.812	149.085	156.469	235.629	158.122	0.575852	0.00392353	0.154032	LOC4339552	NC_029260.1	27546064	27548801	-	2069	protein_coding	50S ribosomal protein L7/L12, transcript variant X1 && Q9L5W4.1 RecName: Full=50S ribosomal protein L7/L12 && PF00542:Ribosomal protein L7/L12 C-terminal domain	-
4342341	82.4471	172.844	266.328	98.4739	60.8108	68.6726	173.873	75.9858	1.19554	0.00393476	0.154064	LOC4342341	NC_029262.1	1770682	1772588	-	1824	protein_coding	uncharacterized LOC4342341 && - && PF06219:Protein of unknown function (DUF1005)	-
9267482	25.6978	53.1028	42.4881	126.609	37.2712	196.456	40.4296	120.112	-1.57167	0.00393824	0.154064	LOC9267482	NC_029262.1	5113847	5115489	-	834	lncRNA	uncharacterized LOC9267482 && - && -	-
4333826	349.062	439.4	379.284	263.267	299.15	262.521	389.249	274.979	0.501858	0.0039459	0.154092	LOC4333826	NC_029258.1	28138879	28141960	-	2417	protein_coding	pre-mRNA-splicing factor 18, transcript variant X3 && Q2HJ41.1 RecName: Full=Pre-mRNA-splicing factor 18; AltName: Full=PRP18 homolog && -	-
4344713	551.432	437.317	564.781	744.583	629.686	1308.26	517.843	894.175	-0.788626	0.00399015	0.15521	LOC4344713	NC_029263.1	3460721	3464851	-	2158	protein_coding	protein LSD1-like, transcript variant X1 && Q0J7V9.1 RecName: Full=Protein LSD1; AltName: Full=Protein LESION SIMULATING DISEASE 1; Short=OsLSD1; AltName: Full=Putative zinc finger LSD1 && PF06943:LSD1 zinc finger	zf-LSD1
4338644	644.587	778.841	509.857	512.466	367.808	351.186	644.428	410.487	0.651359	0.0039945	0.15521	LOC4338644	NC_029260.1	18494331	18496592	-	1868	protein_coding	annexin D4 && Q9ZVJ6.1 RecName: Full=Annexin D4; AltName: Full=AnnAt4 && PF00191:Annexin	-
4329643	6879.52	6888.79	7735.95	5403	6056.56	5620.72	7168.08	5693.43	0.332302	0.00399553	0.15521	LOC4329643	NC_029257.1	20868300	20872075	-	1781	protein_coding	probable L-ascorbate peroxidase 8, chloroplastic, transcript variant X2 && Q69SV0.2 RecName: Full=Probable L-ascorbate peroxidase 8, chloroplastic; AltName: Full=OsAPx08; Flags: Precursor && PF00141:Peroxidase	-
4352601	603.898	518.533	527.474	767.695	657.149	875.358	549.969	766.734	-0.480013	0.00401205	0.155579	LOC4352601	NC_029267.1	23701541	23712918	+	4836	protein_coding	uncharacterized LOC4352601, transcript variant X1 && Q8TB72.2 RecName: Full=Pumilio homolog 2; Short=Pumilio-2 && PF00806:Pumilio-family RNA binding repeat	PUF
4331593	675.638	674.718	705.717	1056.08	758.174	1237.85	685.358	1017.37	-0.57029	0.00403749	0.156292	LOC4331593	NC_029258.1	2432757	2449173	+	4302	protein_coding	protein PIR && Q5S2C3.2 RecName: Full=Protein PIR; AltName: Full=PIR of plants; AltName: Full=Protein KLUNKER; Short=AtSRA1; AltName: Full=Protein PIROGI && PF07159:Protein of unknown function (DUF1394)|PF05994:Cytoplasmic Fragile-X interacting family	-
4332061	117.782	136.401	116.065	236.136	137.315	329.455	123.416	234.302	-0.926064	0.00405246	0.156417	LOC4332061	NC_029258.1	6075472	6084514	+	2941	protein_coding	microtubule-associated protein 70-4-like, transcript variant X1 && Q10PZ6.1 RecName: Full=Microtubule-associated protein 70-4; Short=AtMAP70-4; AltName: Full=70 kDa microtubule-associated protein 4 && PF07058:Microtubule-associated protein 70	-
4327905	1696.05	791.336	1264.28	769.704	695.401	791.908	1250.56	752.338	0.732959	0.00405482	0.156417	LOC4327905	NC_029256.1	10133862	10135328	+	1467	protein_coding	protein TsetseEP && - && -	-
9270748	53.5371	55.1853	42.4881	95.4594	82.3889	89.5351	50.4035	89.1278	-0.822624	0.00408087	0.157149	LOC9270748	NC_029266.1	7752921	7762447	-	4478	protein_coding	protein STICHEL, transcript variant X1 && O64728.2 RecName: Full=Protein STICHEL && PF12169:DNA polymerase III subunits gamma and tau domain III|PF13177:DNA polymerase III, delta subunit	-
4331329	382.255	293.627	303.635	538.592	369.769	800.601	326.506	569.654	-0.803822	0.00410724	0.15789	LOC4331329	NC_029258.1	440255	447592	+	5054	protein_coding	myosin-11 && - && -	-
4335092	11.7782	8.32985	16.5807	36.1741	59.83	20.8626	12.2296	38.9556	-1.66812	0.00413535	0.15836	LOC4335092	NC_029259.1	5380072	5381587	-	1153	protein_coding	momilactone A synthase-like, transcript variant X2 && Q7FAE1.1 RecName: Full=Momilactone A synthase; Short=OsMAS && PF00106:short chain dehydrogenase	adh_short
4336977	23.5563	16.6597	25.9074	57.2756	32.3671	76.496	22.0411	55.3796	-1.3319	0.0041358	0.15836	LOC4336977	NC_029259.1	31108930	31113473	-	2063	protein_coding	UDP-N-acetylglucosamine diphosphorylase 2 && O64765.1 RecName: Full=UDP-N-acetylglucosamine diphosphorylase 2; AltName: Full=N-acetylglucosamine-1-phosphate uridylyltransferase 2; AltName: Full=UDP-N-acetylgalactosamine diphosphorylase 2; AltName: Full=UTP--glucose-1-phosphate uridylyltransferase 2 && PF01704:UTP--glucose-1-phosphate uridylyltransferase	-
4352677	46.0419	45.8142	52.8511	79.382	69.6382	186.024	48.2357	111.682	-1.21394	0.00414087	0.15836	LOC4352677	NC_029267.1	24793218	24800058	-	1727	protein_coding	uncharacterized LOC4352677 && Q93WJ9.1 RecName: Full=Transcription repressor KAN1; AltName: Full=Protein KANADI 1 && PF00249:Myb-like DNA-binding domain	Myb_DNA-binding
4334553	422.943	336.318	451.825	222.069	319.747	252.959	403.695	264.925	0.60772	0.00416567	0.159034	LOC4334553	NC_029258.1	34166087	34167519	+	1304	protein_coding	NAC domain-containing protein 2-like && Q7EZT1.1 RecName: Full=NAC domain-containing protein 67; Short=ONAC067 && PF02365:No apical meristem (NAM) protein	NAM
4352487	61.0323	119.742	99.4844	119.575	319.747	175.593	93.4194	204.972	-1.13304	0.00421468	0.160419	LOC4352487	NC_029267.1	22580783	22581945	+	866	protein_coding	major allergen Dau c 1 && - && PF10604:Polyketide cyclase / dehydrase and lipid transport	-
4328620	1803.13	1872.13	1654.96	1417.82	1462.4	1284.79	1776.74	1388.34	0.356131	0.0042164	0.160419	LOC4328620	NC_029257.1	5442084	5447380	+	1861	protein_coding	MLO-like protein 13 && O49621.1 RecName: Full=MLO-like protein 1; Short=AtMlo1; AltName: Full=MLO protein homolog 1; Short=AtMlo-H1 && PF03094:Mlo family	-
4351614	19.2734	17.7009	11.3993	37.1789	24.5205	95.6201	16.1245	52.4398	-1.70606	0.00425917	0.161768	LOC4351614	NC_029267.1	3514872	3521847	-	4335	protein_coding	filament-like plant protein 3, transcript variant X2 && Q9MA92.2 RecName: Full=Filament-like plant protein 3; Short=AtFPP3 && -	-
4340381	10.7074	6.24739	2.07259	16.0774	13.7315	73.019	6.34247	34.2759	-2.44134	0.0042875	0.161857	LOC4340381	NC_029261.1	4703873	4704917	-	769	protein_coding	uncharacterized LOC4340381 && - && -	-
9267549	197.016	307.163	325.397	63.3047	153.008	180.809	276.526	132.374	1.06105	0.00428979	0.161857	LOC9267549	NC_029260.1	1840616	1844586	-	846	pseudogene	- && Q7XA78.1 RecName: Full=Beta-carotene isomerase D27, chloroplastic; AltName: Full=Protein DWARF-27 homolog; Short=AtD27; Flags: Precursor && -	-
4324561	80.3056	94.7521	44.5607	478.302	67.6766	899.698	73.2061	481.892	-2.71887	0.00430174	0.161857	LOC4324561	NC_029256.1	20938260	20942178	-	3239	protein_coding	uncharacterized LOC4324561, transcript variant X1 && O58403.1 RecName: Full=Aspartate racemase && PF01177:Asp/Glu/Hydantoin racemase	Asp_Glu_race
4342593	13586.6	13802.6	12329.8	7806.57	11014.6	10191.4	13239.7	9670.85	0.453123	0.00430234	0.161857	LOC4342593	NC_029262.1	4574315	4576238	-	743	protein_coding	thioredoxin H1-like && Q0D840.1 RecName: Full=Thioredoxin H1; Short=OsTrxh1; AltName: Full=Phloem sap 13 kDa protein 1 >A2YIW7.1 RecName: Full=Thioredoxin H-type; Short=Trx-H; AltName: Full=Phloem sap 13 kDa protein 1 && PF00085:Thioredoxin	-
4325976	248.412	149.937	127.464	79.382	111.813	90.4044	175.271	93.8666	0.9004	0.00430392	0.161857	LOC4325976	NC_029256.1	1698198	1702818	+	3218	protein_coding	alpha-xylosidase 1 && Q9S7Y7.1 RecName: Full=Alpha-xylosidase 1; Flags: Precursor && PF01055:Glycosyl hydrolases family 31|PF16863:N-terminal barrel of NtMGAM and CtMGAM, maltase-glucoamylase	Glyco_hydro_31
4336545	859.806	865.263	830.073	630.032	694.421	673.687	851.714	666.046	0.354559	0.00430546	0.161857	LOC4336545	NC_029259.1	27154293	27159796	-	2946	protein_coding	probable metal-nicotianamine transporter YSL9, transcript variant X2 && Q7XUJ2.2 RecName: Full=Probable metal-nicotianamine transporter YSL9; AltName: Full=Protein YELLOW STRIPE LIKE 9; Short=OsYSL9 && PF03169:OPT oligopeptide transporter protein	OPT
4335922	1930.55	1678.46	1169.98	2416.63	2211.75	2390.5	1593	2339.63	-0.554631	0.00431259	0.161857	LOC4335922	NC_029259.1	21842288	21848089	+	3887	protein_coding	uncharacterized LOC4335922 && - && PF05794:T-complex protein 11	-
4330512	231.28	222.824	334.723	176.851	162.816	163.423	262.942	167.697	0.649449	0.00433065	0.16226	LOC4330512	NC_029257.1	29604453	29610143	-	2184	protein_coding	pyrophosphate--fructose 6-phosphate 1-phosphotransferase subunit alpha && Q41140.1 RecName: Full=Pyrophosphate--fructose 6-phosphate 1-phosphotransferase subunit alpha; Short=PFP; AltName: Full=6-phosphofructokinase, pyrophosphate dependent; AltName: Full=PPi-PFK; AltName: Full=Pyrophosphate-dependent 6-phosphofructose-1-kinase && PF00365:Phosphofructokinase	PFK
4339151	167.036	154.102	143.009	224.078	202.049	379.872	154.716	268.667	-0.797983	0.00436688	0.163342	LOC4339151	NC_029260.1	24015208	24017710	-	1651	protein_coding	myb-related protein 2, transcript variant X3 && Q9FK47.1 RecName: Full=Myb-related protein 1; AltName: Full=Myb family transcription factor PHL10; AltName: Full=Protein PHR1-LIKE 10 && PF00249:Myb-like DNA-binding domain|PF14379:MYB-CC type transfactor, LHEQLE motif	Myb_DNA-binding
4328833	587.837	659.099	497.422	933.492	656.169	1137.01	581.453	908.89	-0.644864	0.00438071	0.163584	LOC4328833	NC_029257.1	7760634	7762495	+	1669	protein_coding	peroxidase P7 && A5H452.1 RecName: Full=Peroxidase 70; AltName: Full=Plasma membrane-bound peroxidase 2b; Short=pmPOX2b; Flags: Precursor && PF00141:Peroxidase	-
4325545	466.843	371.72	403.119	305.47	305.035	283.383	413.894	297.963	0.474383	0.00442355	0.164906	LOC4325545	NC_029256.1	31299021	31300239	-	1219	protein_coding	VQ motif-containing protein 4 && Q5M750.1 RecName: Full=VQ motif-containing protein 4; Short=AtVQ4; AltName: Full=MPK3/6-targeted VQ-motif-containing protein 1 && PF05678:VQ motif	-
4339471	106.003	63.5151	70.4681	17.0822	53.9451	21.7318	79.9955	30.9197	1.37302	0.00445366	0.165749	LOC4339471	NC_029260.1	26863289	26866219	+	1619	protein_coding	protein IQ-DOMAIN 1 && Q9SF32.1 RecName: Full=Protein IQ-DOMAIN 1 && -	-
4342407	1423.02	1309.87	1066.35	2003.64	1390.8	2832.09	1266.41	2075.51	-0.712972	0.00448794	0.166532	LOC4342407	NC_029262.1	2601190	2606226	-	2770	protein_coding	CSC1-like protein ERD4 && Q9C8G5.1 RecName: Full=CSC1-like protein ERD4; AltName: Full=Protein EARLY-RESPONSIVE TO DEHYDRATION STRESS 4 && PF13967:Late exocytosis, associated with Golgi transport|PF14703:Cytosolic domain of 10TM putative phosphate transporter|PF02714:Calcium-dependent channel, 7TM region, putative phosphate	-
4325662	299.808	19.7834	207.259	22.1064	35.3095	15.6469	175.617	24.3543	2.85111	0.00448971	0.166532	LOC4325662	NC_029256.1	4646417	4648255	+	1839	protein_coding	protein ANTAGONIST OF LIKE HETEROCHROMATIN PROTEIN 1 && - && PF13359:DDE superfamily endonuclease	-
4341998	374.76	417.534	415.555	567.732	518.854	518.087	402.616	534.891	-0.409362	0.00450933	0.166981	LOC4341998	NC_029261.1	29762519	29766793	-	2336	protein_coding	uncharacterized LOC4341998, transcript variant X1 && - && PF13460:NAD(P)H-binding|PF05368:NmrA-like family|PF08547:Complex I intermediate-associated protein 30 (CIA30)	NmrA
4324570	473.268	466.472	401.046	313.509	352.114	232.096	446.929	299.24	0.580048	0.00454241	0.167925	LOC4324570	NC_029256.1	21056490	21058045	-	1432	protein_coding	methylesterase 3 && O80477.1 RecName: Full=Methylesterase 3; Short=AtMES3 && PF12697:Alpha/beta hydrolase family	-
4332315	323.364	361.307	332.651	520.505	360.942	1293.48	339.107	724.975	-1.09676	0.00456312	0.16841	LOC4332315	NC_029258.1	8429230	8433514	+	3772	protein_coding	myosin-binding protein 3, transcript variant X2 && Q9CAC4.1 RecName: Full=Myosin-binding protein 2 && -	-
4340083	9.63668	16.6597	11.3993	31.1499	4.9041	196.456	12.5652	77.5033	-2.62642	0.00458682	0.169004	LOC4340083	NC_029261.1	2199339	2200562	-	927	protein_coding	early nodulin-93 && Q02921.1 RecName: Full=Early nodulin-93; Short=N-93 && PF03386:Early nodulin 93 ENOD93 protein	-
4349090	682.062	496.667	715.044	300.446	526.7	297.291	631.258	374.813	0.752494	0.00459609	0.169065	LOC4349090	NC_029265.1	19631256	19632275	-	1020	protein_coding	auxin-responsive protein SAUR32 && O22150.1 RecName: Full=Auxin-responsive protein SAUR36; AltName: Full=Protein RESPONSE TO AUXINS AND GIBBERELLINS 1; AltName: Full=Protein SENESCENCE-ASSOCIATED GENE 201; AltName: Full=Protein SMALL AUXIN UP RNA 36 && PF02519:Auxin responsive protein	Auxin_inducible
4350081	791.278	847.562	937.847	1147.52	1157.37	1047.47	858.896	1117.45	-0.379284	0.00461241	0.169122	LOC4350081	NC_029266.1	6068236	6073794	-	2589	protein_coding	protein ACTIVITY OF BC1 COMPLEX KINASE 1, chloroplastic, transcript variant X1 && Q8RWG1.1 RecName: Full=Uncharacterized aarF domain-containing protein kinase At4g31390, chloroplastic; Flags: Precursor && PF03109:ABC1 family	ABC1
9272509	111.357	203.04	213.477	568.737	245.205	1280.44	175.958	698.127	-1.98836	0.00461291	0.169122	LOC9272509	NC_029258.1	16072895	16078822	-	2699	protein_coding	protein STRUBBELIG-RECEPTOR FAMILY 7, transcript variant X1 && Q9C8M9.1 RecName: Full=Protein STRUBBELIG-RECEPTOR FAMILY 6; AltName: Full=Leucine-rich repeat receptor kinase-like protein SRF6; Flags: Precursor && PF07714:Protein tyrosine kinase|PF08263:Leucine rich repeat N-terminal domain|PF13855:Leucine rich repeat	Pkinase_Tyr
4330360	2053.68	2670.76	2682.97	1908.18	1896.91	1477.76	2469.14	1760.95	0.487955	0.00464362	0.169967	LOC4330360	NC_029257.1	28160294	28162171	-	1557	protein_coding	BOI-related E3 ubiquitin-protein ligase 1 && - && PF13920:Zinc finger, C3HC4 type (RING finger)	-
107278550	0	0	0	12.058	6.86574	1.73855	0	6.88744	-5.15231	0.00467596	1	LOC107278550	NC_029259.1	1446606	1452653	-	2352	pseudogene	- && Q9FHG4.1 RecName: Full=Probable L-type lectin-domain containing receptor kinase S.7; Short=LecRK-S.7; Flags: Precursor && -	-
9272110	186.309	198.875	135.755	567.732	220.685	1429.95	173.646	739.457	-2.09052	0.00468092	0.170967	LOC9272110	NC_029260.1	4665323	4667944	-	642	lncRNA	uncharacterized LOC9272110 && - && -	-
4340914	22.4856	40.608	20.7259	59.2853	32.3671	189.502	27.9398	93.718	-1.74814	0.00468635	0.170967	LOC4340914	NC_029261.1	12962743	12966524	+	2282	protein_coding	galactan beta-1,4-galactosyltransferase GALS1 && O22807.2 RecName: Full=Galactan beta-1,4-galactosyltransferase GALS1; AltName: Full=Beta-1,4-galactan synthase; AltName: Full=Galactan synthase 1 && PF01697:Glycosyltransferase family 92	-
107278343	36.4052	35.4019	27.98	14.0677	9.8082	14.7776	33.2624	12.8845	1.36502	0.00469434	0.170977	LOC107278343	NC_029262.1	22802531	22802972	-	442	protein_coding	uncharacterized LOC107278343 && - && -	-
4338844	230.209	534.152	560.636	195.943	297.188	189.502	441.666	227.544	0.957401	0.00470274	0.171002	LOC4338844	NC_029260.1	20777601	20781286	+	3415	protein_coding	amino acid permease 3, transcript variant X1 && Q39134.2 RecName: Full=Amino acid permease 3; AltName: Full=Amino acid transporter AAP3 && PF01490:Transmembrane amino acid transporter protein	Aa_trans
4333986	1376.97	1834.65	2268.45	1209.82	1391.78	993.579	1826.69	1198.4	0.608427	0.00471807	0.171279	LOC4333986	NC_029258.1	29788462	29791271	-	1238	protein_coding	uncharacterized LOC4333986 && - && PF11255:Protein of unknown function (DUF3054)	-
4335509	40.6882	58.309	44.5607	86.4159	41.1944	367.703	47.8526	165.104	-1.7881	0.0047937	0.173531	LOC4335509	NC_029259.1	15888286	15893909	+	1972	protein_coding	probable aldo-keto reductase 1 && Q0JE32.1 RecName: Full=Probable aldo-keto reductase 1 >B8ASB2.2 RecName: Full=Probable aldo-keto reductase 1 && PF00248:Aldo/keto reductase family	Aldo_ket_red
4334493	3037.69	3298.62	3028.06	2330.21	2711.97	2178.4	3121.46	2406.86	0.375229	0.00479576	0.173531	LOC4334493	NC_029258.1	33612510	33617790	-	2469	protein_coding	DEAD-box ATP-dependent RNA helicase 37-like && Q75HJ0.1 RecName: Full=DEAD-box ATP-dependent RNA helicase 37; AltName: Full=OsPL10a && PF00270:DEAD/DEAH box helicase|PF00271:Helicase conserved C-terminal domain	DEAD
4346246	722.751	759.058	341.978	1359.54	968.069	917.083	607.929	1081.57	-0.831079	0.00486643	0.175533	LOC4346246	NC_029263.1	27548026	27549199	-	1098	protein_coding	myb-related protein Zm38 && P20026.1 RecName: Full=Myb-related protein Hv1 && PF00249:Myb-like DNA-binding domain	Myb_DNA-binding
4333970	556.786	797.583	688.1	383.847	559.067	290.337	680.823	411.084	0.728679	0.00486691	0.175533	LOC4333970	NC_029258.1	29560521	29566018	-	2221	protein_coding	sulfite exporter TauE/SafE family protein 4 && - && PF01925:Sulfite exporter TauE/SafE	-
4336015	2344.92	3140.35	3011.47	1642.91	2366.72	1096.15	2832.25	1701.93	0.735022	0.00488548	0.175917	LOC4336015	NC_029259.1	22628200	22633469	-	1982	protein_coding	sugar transport protein MST1-like && Q93Y91.1 RecName: Full=Sugar transport protein 5; AltName: Full=Hexose transporter 5 && PF00083:Sugar (and other) transporter	Sugar_tr
4339251	670.284	166.597	415.555	213.025	212.838	113.875	417.479	179.913	1.21514	0.0049125	0.176255	LOC4339251	NC_029260.1	24997297	24999595	+	1337	protein_coding	protein SULFUR DEFICIENCY-INDUCED 2 && Q8L730.1 RecName: Full=Protein SULFUR DEFICIENCY-INDUCED 2 && PF13414:TPR repeat	-
4344739	2728.25	2956.06	3643.62	2515.1	2259.81	1799.4	3109.31	2191.44	0.504967	0.00492079	0.176255	LOC4344739	NC_029263.1	3740153	3745413	+	1996	protein_coding	uncharacterized LOC4344739 && - && PF06219:Protein of unknown function (DUF1005)	-
4351086	13.9196	5.20616	5.18148	28.1354	15.6931	49.5486	8.10243	31.1257	-1.94869	0.00492798	0.176255	LOC4351086	NC_029266.1	27077844	27088774	+	5729	protein_coding	cysteine-rich receptor-like protein kinase 21, transcript variant X3 && Q3E9X6.1 RecName: Full=Cysteine-rich receptor-like protein kinase 21; Short=Cysteine-rich RLK21; Flags: Precursor && PF07714:Protein tyrosine kinase	Pkinase_Tyr
9270205	691.699	669.512	718.153	490.36	582.607	502.44	693.121	525.136	0.400632	0.00493438	0.176255	LOC9270205	NC_029267.1	21525270	21528006	-	1716	lncRNA	uncharacterized LOC9270205, transcript variant X2 && - && -	-
4324504	1409.1	1493.13	1343.04	1212.84	1048.5	981.41	1415.09	1080.91	0.389059	0.00493461	0.176255	LOC4324504	NC_029256.1	2872095	2872865	+	771	protein_coding	histone H2B.5 && A2XF66.1 RecName: Full=Histone H2B.1 >A3AGM4.1 RecName: Full=Histone H2B.1 && PF00125:Core histone H2A/H2B/H3/H4	Histone
4334258	9.63668	8.32985	6.21777	35.1693	6.86574	71.2804	8.06143	37.7718	-2.2322	0.00494824	0.176458	LOC4334258	NC_029258.1	31930727	31934619	-	2821	protein_coding	probable xyloglucan glycosyltransferase 9, transcript variant X2 && Q6AU53.2 RecName: Full=Probable xyloglucan glycosyltransferase 9; AltName: Full=Cellulose synthase-like protein C9; AltName: Full=OsCslC9 && PF13641:Glycosyltransferase like family 2	-
4338870	362.981	337.359	252.856	667.211	333.479	658.909	317.732	553.2	-0.80037	0.00496303	0.176607	LOC4338870	NC_029260.1	21065431	21068437	-	2386	protein_coding	patellin-3 && Q9M0R2.2 RecName: Full=Patellin-5 && PF03765:CRAL/TRIO, N-terminal domain|PF00650:CRAL/TRIO domain	CRAL_TRIO_N
9270610	31.0515	17.7009	19.6896	55.266	30.4054	107.79	22.814	64.4871	-1.50323	0.00496833	0.176607	LOC9270610	NC_029266.1	28005356	28012782	+	5008	protein_coding	uncharacterized LOC9270610 && - && -	-
4347685	96.3668	109.329	119.174	262.262	87.293	453.761	108.29	267.772	-1.30692	0.00497778	0.176659	LOC4347685	NC_029264.1	20976455	20980645	-	2119	protein_coding	endoglucanase 24-like && Q69SG5.1 RecName: Full=Endoglucanase 24; AltName: Full=Endo-1,4-beta glucanase 24; Flags: Precursor && -	-
4335600	821.259	878.799	995.88	595.868	645.38	744.967	898.646	662.071	0.440192	0.00499905	0.176892	LOC4335600	NC_029259.1	18172229	18177553	-	2415	protein_coding	ras GTPase-activating protein-binding protein 2, transcript variant X1 && O94260.1 RecName: Full=Putative G3BP-like protein && PF00076:RNA recognition motif. (a.k.a. RRM, RBD, or RNP domain)|PF02136:Nuclear transport factor 2 (NTF2) domain	RRM_1
4327243	66.386	52.0616	66.3229	75.3627	117.698	189.502	61.5902	127.521	-1.0526	0.00500027	0.176892	LOC4327243	NC_029256.1	40633121	40636350	-	2011	protein_coding	probable glucuronosyltransferase Os01g0926700 && Q8S1X7.1 RecName: Full=Probable glucuronosyltransferase Os01g0926700 && PF03016:Exostosin family	-
4347221	267.685	182.215	128.501	550.65	295.227	1511.67	192.801	785.848	-2.02741	0.00500871	0.176908	LOC4347221	NC_029264.1	16855319	16861104	-	2754	protein_coding	65-kDa microtubule-associated protein 6 && Q9SIS3.1 RecName: Full=65-kDa microtubule-associated protein 6; Short=AtMAP65-6 && PF03999:Microtubule associated protein (MAP65/ASE1 family)	-
4329427	84.5886	146.814	153.372	253.219	159.874	308.592	128.258	240.561	-0.907653	0.00502801	0.177307	LOC4329427	NC_029257.1	17873493	17875971	+	1990	protein_coding	isoflavone 2'-hydroxylase && Q6WNR0.1 RecName: Full=Isoflavone 2'-hydroxylase; AltName: Full=4'-methoxyisoflavone 2'-hydroxylase; AltName: Full=Cytochrome P450 81E7 && PF00067:Cytochrome P450	p450
107275961	56.7493	93.7108	50.7785	19.0919	43.1561	15.6469	67.0795	25.965	1.37336	0.00504779	0.177722	LOC107275961	NC_029258.1	30401957	30402936	-	980	pseudogene	- && Q6Z1I5.1 RecName: Full=Acyl-[acyl-carrier-protein] desaturase 7, chloroplastic; Flags: Precursor >A2YS76.1 RecName: Full=Acyl-[acyl-carrier-protein] desaturase 7, chloroplastic; Flags: Precursor && PF03405:Fatty acid desaturase	-
4327303	283.747	207.205	227.985	421.026	247.167	799.731	239.646	489.308	-1.03071	0.00505861	0.177733	LOC4327303	NC_029256.1	4917849	4919439	-	1415	protein_coding	transcription factor RAX2, transcript variant X1 && Q9SJL7.1 RecName: Full=Transcription factor RAX2; AltName: Full=Myb-related protein 38; Short=AtMYB38; AltName: Full=Protein REGULATOR OF AXILLARY MERISTEMS 2 && PF00249:Myb-like DNA-binding domain	Myb_DNA-binding
9271028	339.425	294.668	216.586	462.224	336.421	692.811	283.56	497.152	-0.810971	0.00506411	0.177733	LOC9271028	NC_029265.1	11388656	11396228	-	5976	lncRNA	uncharacterized LOC9271028, transcript variant X4 && - && -	-
4339892	2871.73	2642.65	3143.08	1973.5	2504.03	1966.3	2885.82	2147.94	0.426132	0.00507666	0.177892	LOC4339892	NC_029261.1	643610	646721	+	1935	protein_coding	6-phosphogluconate dehydrogenase, decarboxylating 1-like, transcript variant X1 && Q9LI00.1 RecName: Full=6-phosphogluconate dehydrogenase, decarboxylating 1; Short=OsG6PGH1 && PF00393:6-phosphogluconate dehydrogenase, C-terminal domain|PF03446:NAD binding domain of 6-phosphogluconate dehydrogenase	NAD_binding_2
4324175	25.6978	24.9896	18.6533	10.0484	4.9041	6.08491	23.1136	7.01246	1.72579	0.00510617	0.178621	LOC4324175	NC_029256.1	26532017	26532562	-	546	protein_coding	uncharacterized LOC4324175 && - && -	-
4330301	281.605	317.576	441.462	214.03	257.956	176.462	346.881	216.149	0.683676	0.00511357	0.178621	LOC4330301	NC_029257.1	27548396	27551575	+	2103	protein_coding	F-box protein PP2-A13, transcript variant X1 && Q9LEX0.1 RecName: Full=F-box protein PP2-A13; AltName: Full=Protein PHLOEM PROTEIN 2-LIKE A13; Short=AtPP2-A13; AltName: Full=SKP1-interacting partner 9 && PF14299:Phloem protein 2	-
4325007	64.2445	73.9274	82.9036	136.658	93.1779	168.639	73.6919	132.825	-0.851233	0.00514249	0.179348	LOC4325007	NC_029256.1	38409200	38413065	+	2775	protein_coding	U-box domain-containing protein 4 && O22193.3 RecName: Full=U-box domain-containing protein 4; AltName: Full=Plant U-box protein 4 && PF04564:U-box domain|PF00514:Armadillo/beta-catenin-like repeat	U-box
4332240	43.9004	18.7422	60.1051	107.517	52.9643	173.855	40.9159	111.445	-1.44708	0.00516211	0.179426	LOC4332240	NC_029258.1	7740841	7749359	+	5839	protein_coding	filament-like plant protein 4, transcript variant X1 && Q0WSY2.1 RecName: Full=Filament-like plant protein 4; Short=AtFPP4 && -	-
4335732	4259.41	4778.21	5543.14	3377.25	4093.94	3300.63	4860.26	3590.61	0.436886	0.00516283	0.179426	LOC4335732	NC_029259.1	19913311	19916765	-	2077	protein_coding	calnexin homolog && Q39817.1 RecName: Full=Calnexin homolog; Flags: Precursor && PF00262:Calreticulin family	-
4336260	4156.62	5009.36	4279.9	2889.91	3762.43	1915.88	4481.96	2856.07	0.650263	0.00517141	0.179426	LOC4336260	NC_029259.1	24647989	24649391	-	1179	protein_coding	B-box zinc finger protein 24 && Q96288.1 RecName: Full=B-box zinc finger protein 24; AltName: Full=Salt tolerance protein && PF00643:B-box zinc finger	zf-B_box
9271451	111.357	149.937	117.101	254.223	116.718	520.695	126.132	297.212	-1.2375	0.00517706	0.179426	LOC9271451	NC_029260.1	20898259	20903665	-	2701	protein_coding	UDP-glucuronate:xylan alpha-glucuronosyltransferase 1 && Q9LSB1.1 RecName: Full=UDP-glucuronate:xylan alpha-glucuronosyltransferase 1; Short=UDP-GlcA:xylan glucuronyltransferase 1; AltName: Full=Glycogenin-like protein 1; AltName: Full=Plant glycogenin-like starch initiation protein 1; AltName: Full=Protein GLUCURONIC ACID SUBSTITUTION OF XYLAN 1; Short=AtGUX1 && PF01501:Glycosyl transferase fami…	Glyco_transf_8
4339187	0	0	0	4.01934	5.88492	7.82346	0	5.90924	-4.93888	0.0052296	1	LOC4339187	NC_029260.1	24254519	24257022	+	1771	protein_coding	WAT1-related protein At5g07050 && Q9FL41.1 RecName: Full=WAT1-related protein At5g07050 && PF00892:EamA-like transporter family	DUF6
9269169	676.709	718.45	621.777	509.452	546.317	459.846	672.312	505.205	0.412852	0.00523318	0.181087	LOC9269169	NC_029266.1	742834	747741	-	2572	protein_coding	vacuolar-sorting receptor 1-like && P93026.2 RecName: Full=Vacuolar-sorting receptor 1; Short=AtVSR1; AltName: Full=BP80-like protein b; Short=AtBP80b; AltName: Full=Epidermal growth factor receptor-like protein 1; Short=AtELP; Short=AtELP1; AltName: Full=Spot 3 protein; Flags: Precursor && PF02225:PA domain	-
4326052	10.7074	2.08246	7.25407	23.1112	7.84656	81.7117	6.68132	37.5565	-2.49631	0.00529037	0.182706	LOC4326052	NC_029256.1	41384313	41386408	-	1624	protein_coding	probable inactive purple acid phosphatase 16 && Q9SR79.1 RecName: Full=Probable inactive purple acid phosphatase 16; Flags: Precursor && PF00149:Calcineurin-like phosphoesterase	Metallophos
4330554	753.802	745.522	660.12	1228.91	733.653	1642.93	719.815	1201.83	-0.739882	0.00530373	0.182706	LOC4330554	NC_029257.1	29911233	29916317	+	2101	protein_coding	aspartyl protease family protein At5g10770 && Q8S9J6.1 RecName: Full=Aspartyl protease family protein At5g10770; Flags: Precursor && PF14541:Xylanase inhibitor C-terminal|PF14543:Xylanase inhibitor N-terminal	-
112936955	86.7301	114.535	84.9762	162.783	121.622	226.011	95.4139	170.139	-0.836	0.00530946	0.182706	LOC112936955	NC_029266.1	8542425	8546330	-	3011	lncRNA	uncharacterized LOC112936955, transcript variant X4 && - && -	-
4352491	1031.12	828.82	961.682	1357.53	1633.07	1077.03	940.542	1355.88	-0.527396	0.00532141	0.182706	LOC4352491	NC_029267.1	22599959	22601198	+	919	protein_coding	major pollen allergen Bet v 1-D/H && - && PF00407:Pathogenesis-related protein Bet v I family	-
4340223	55.6786	63.5151	46.6333	100.484	72.5807	165.162	55.2757	112.742	-1.03089	0.0053359	0.182706	LOC4340223	NC_029261.1	3199309	3203956	+	2143	protein_coding	protein disulfide isomerase-like 1-5 && Q5WA72.1 RecName: Full=Protein disulfide isomerase-like 1-5; Short=OsPDIL1-5; AltName: Full=Protein disulfide isomerase-like 3-1; Short=OsPDIL3-1; Flags: Precursor && PF00085:Thioredoxin|PF13848:Thioredoxin-like domain	-
4340522	101.72	72.8862	67.3592	177.856	71.5999	379.872	80.6553	209.776	-1.38054	0.00534874	0.182706	LOC4340522	NC_029261.1	6250687	6253685	+	1281	protein_coding	annexin D1 && Q9SYT0.1 RecName: Full=Annexin D1; AltName: Full=AnnAt1; AltName: Full=Annexin A1 && PF00191:Annexin	-
4329021	2746.45	3531.86	3184.54	2111.16	2694.31	2086.26	3154.28	2297.24	0.457528	0.00535859	0.182706	LOC4329021	NC_029257.1	10378584	10380706	-	1272	protein_coding	probable lactoylglutathione lyase, chloroplastic && Q8W593.1 RecName: Full=Probable lactoylglutathione lyase, chloroplastic; AltName: Full=Glyoxalase I; Flags: Precursor && PF00903:Glyoxalase/Bleomycin resistance protein/Dioxygenase superfamily	Glyoxalase
112936513	3873.94	3480.84	2396.95	1355.52	1738.01	2707.79	3250.58	1933.77	0.749009	0.00536238	0.182706	LOC112936513	NC_029264.1	3626	5436	+	1811	rRNA	18S ribosomal RNA && - && -	-
9271064	27.8393	24.9896	20.7259	50.2418	24.5205	182.547	24.5182	85.7699	-1.80954	0.00536379	0.182706	LOC9271064	NC_029261.1	534484	536047	-	1564	protein_coding	probable E3 ubiquitin-protein ligase XERICO && - && PF13639:Ring finger domain	-
4332147	86.7301	100.999	96.3755	149.721	99.0628	493.747	94.7017	247.51	-1.38729	0.00537387	0.182706	LOC4332147	NC_029258.1	6931566	6933978	+	1904	protein_coding	homeobox-leucine zipper protein HOX19-like, transcript variant X1 && Q8GRL4.1 RecName: Full=Homeobox-leucine zipper protein HOX19; AltName: Full=HD-ZIP protein HOX19; AltName: Full=Homeodomain transcription factor HOX19; AltName: Full=OsHox19 >A2XE76.1 RecName: Full=Homeobox-leucine zipper protein HOX19; AltName: Full=HD-ZIP protein HOX19; AltName: Full=Homeodomain transcription factor HOX19; Alt…	Homeobox
4348864	724.892	620.574	488.095	1024.93	709.133	1065.73	611.187	933.265	-0.611021	0.00537418	0.182706	LOC4348864	NC_029265.1	17374439	17378974	+	2101	protein_coding	protein NRT1/ PTR FAMILY 5.2 && Q9FNL7.1 RecName: Full=Protein NRT1/ PTR FAMILY 5.2; Short=AtNPF5.2; AltName: Full=Peptide transporter PTR3-A; Short=AtPTR3 && PF00854:POT family	-
4328543	203.441	184.298	182.388	343.654	199.106	501.571	190.042	348.11	-0.874286	0.0053788	0.182706	LOC4328543	NC_029257.1	4826331	4828222	+	1799	protein_coding	ent-isokaurene C2/C3-hydroxylase-like && A3A871.1 RecName: Full=Ent-isokaurene C2-hydroxylase; AltName: Full=Cytochrome P450 71Z6 && PF00067:Cytochrome P450	p450
112937592	0	0	1.0363	4.01934	11.7698	8.69273	0.345432	8.16064	-4.44139	0.00542806	0.184098	LOC112937592	NC_029256.1	793994	795575	+	1582	protein_coding	rust resistance kinase Lr10-like && P93604.1 RecName: Full=Rust resistance kinase Lr10; AltName: Full=Probable receptor-like serine/threonine-protein kinase LRK10; Flags: Precursor && PF00069:Protein kinase domain	Pkinase
4343687	158.47	142.649	163.735	237.141	197.145	250.351	154.951	228.212	-0.559357	0.00543883	0.184181	LOC4343687	NC_029262.1	23187287	23192389	-	1878	protein_coding	CMP-sialic acid transporter 2-like && Q6ZL17.1 RecName: Full=CMP-sialic acid transporter 2; Short=CMP-SA-Tr 2; Short=CMP-Sia-Tr 2; AltName: Full=CMP-sialic acid transporter-like protein 2; Short=OsCSTLP2 && PF04142:Nucleotide-sugar transporter	-
9270713	2.14148	5.20616	11.3993	34.1644	0.98082	119.96	6.24896	51.7017	-3.04843	0.00548939	0.184908	LOC9270713	NC_029256.1	8394393	8395821	+	1429	protein_coding	putative protein TPRXL && - && PF07816:Protein of unknown function (DUF1645)	-
4332599	54.6078	38.5256	31.0889	87.4207	43.1561	227.75	41.4074	119.442	-1.53095	0.00549201	0.184908	LOC4332599	NC_029258.1	10854027	10856380	-	2354	protein_coding	probable glycosyltransferase 4 && Q10MK2.1 RecName: Full=Probable glycosyltransferase 4; Short=OsGT4 >A2XFT5.1 RecName: Full=Probable glycosyltransferase 4 && PF05637:galactosyl transferase GMA12/MNN10 family	-
9266636	4.28297	10.4123	6.21777	26.1257	12.7507	41.7251	6.97102	26.8672	-1.94836	0.00549313	0.184908	LOC9266636	NC_029258.1	13035254	13046121	-	1976	transcribed_pseudogene	alpha-humulene synthase-like && Q8SA63.1 RecName: Full=Beta-caryophyllene synthase && PF03936:Terpene synthase family, metal binding domain|PF01397:Terpene synthase, N-terminal domain	-
4330763	4260.48	5408.16	4941.06	3955.03	3806.56	3320.62	4869.9	3694.07	0.398817	0.00549364	0.184908	LOC4330763	NC_029257.1	31719716	31721473	+	817	protein_coding	50S ribosomal protein L29, chloroplastic && Q9SWI6.1 RecName: Full=50S ribosomal protein L29, chloroplastic; AltName: Full=CL29; Flags: Precursor && PF00831:Ribosomal L29 protein	-
4324182	1070.74	698.666	837.327	534.573	697.363	408.558	868.912	546.831	0.668599	0.00553538	0.185296	LOC4324182	NC_029256.1	26652949	26658313	+	1552	protein_coding	probable protein phosphatase 2C 8 && Q5SN75.1 RecName: Full=Probable protein phosphatase 2C 8; Short=OsPP2C08 && PF00481:Protein phosphatase 2C	PP2C
4332815	1070.74	905.871	744.06	1321.36	1087.73	1610.76	906.891	1339.95	-0.563567	0.00553615	0.185296	LOC4332815	NC_029258.1	12906015	12907776	-	1554	protein_coding	heavy metal-associated isoprenylated plant protein 35 && F4JZL7.1 RecName: Full=Heavy metal-associated isoprenylated plant protein 33; Short=AtHIP33; Flags: Precursor && PF00403:Heavy-metal-associated domain	HMA
4332498	566.422	701.79	636.285	512.466	464.909	407.689	634.833	461.688	0.460399	0.00553808	0.185296	LOC4332498	NC_029258.1	10028073	10029301	+	936	protein_coding	rhodanese-like domain-containing protein 10 && Q9SR92.1 RecName: Full=Rhodanese-like domain-containing protein 10; AltName: Full=Sulfurtransferase 10; Short=AtStr10 && PF00581:Rhodanese-like domain	Rhodanese
4325966	1172.46	1143.27	1258.06	836.023	988.667	947.508	1191.27	924.066	0.366241	0.00554418	0.185296	LOC4325966	NC_029256.1	1571474	1576748	-	2445	protein_coding	transmembrane protein 214-B && - && PF10151:Uncharacterised conserved protein (DUF2359)	-
4329333	235.563	238.442	178.243	426.05	257.956	355.533	217.416	346.513	-0.672536	0.00555167	0.185296	LOC4329333	NC_029257.1	15770360	15775082	+	1746	protein_coding	stAR-related lipid transfer protein 7, mitochondrial, transcript variant X1 && - && PF01852:START domain	START
4331949	1793.49	1849.23	1820.77	1154.56	1616.39	991.841	1821.16	1254.26	0.538327	0.00555527	0.185296	LOC4331949	NC_029258.1	5134273	5137304	+	2185	protein_coding	protein indeterminate-domain 1 && Q9SCQ6.1 RecName: Full=Protein indeterminate-domain 2 && -	-
4336388	54.6078	35.4019	31.0889	120.58	33.3479	199.064	40.3662	117.664	-1.5455	0.00557403	0.185642	LOC4336388	NC_029259.1	25640260	25644613	-	2040	protein_coding	probable inactive beta-glucosidase 14 && Q7XPY7.2 RecName: Full=Probable inactive beta-glucosidase 14; Short=Os4bglu14; Flags: Precursor && PF00232:Glycosyl hydrolase family 1	Glyco_hydro_1
4342479	1605.04	1829.44	1530.61	1314.33	1339.8	1103.11	1655.03	1252.41	0.402525	0.00560686	0.186444	LOC4342479	NC_029262.1	3471199	3478911	-	5210	protein_coding	indole-3-acetaldehyde oxidase, transcript variant X1 && O23887.1 RecName: Full=Indole-3-acetaldehyde oxidase; Short=IAA oxidase; AltName: Full=Aldehyde oxidase; Short=ZmAO-1 && PF00111:2Fe-2S iron-sulfur cluster binding domain|PF02738:Molybdopterin-binding domain of aldehyde dehydrogenase|PF01315:Aldehyde oxidase and xanthine dehydrogenase, a/b hammerhead domain|PF03450:CO dehydrogenase flavoprot…	Fer2
4336070	943.323	951.685	1023.86	677.259	820.946	743.229	972.956	747.145	0.380952	0.00562837	0.186444	LOC4336070	NC_029259.1	23116696	23117966	-	1271	protein_coding	prohibitin-3, mitochondrial && O04331.1 RecName: Full=Prohibitin-3, mitochondrial; Short=Atphb3; AltName: Full=Protein ENHANCED ETHYLENE RESPONSE 3 && PF01145:SPFH domain / Band 7 family	-
4334048	14195.9	17934.2	14400.4	22807.8	18023.5	21884	15510.1	20905.1	-0.430643	0.00562869	0.186444	LOC4334048	NC_029258.1	30299556	30304239	+	2028	protein_coding	serine hydroxymethyltransferase, mitochondrial && P50433.1 RecName: Full=Serine hydroxymethyltransferase, mitochondrial; Short=SHMT; AltName: Full=Glycine hydroxymethyltransferase; AltName: Full=Serine methylase; Flags: Precursor && PF00464:Serine hydroxymethyltransferase	SHMT
107276840	14.9904	7.28862	10.363	25.1209	8.82738	132.999	10.8807	55.649	-2.35849	0.00563173	0.186444	LOC107276840	NC_029256.1	4978859	4980223	-	1208	protein_coding	heavy metal-associated isoprenylated plant protein 9 && - && -	-
4349426	1285.96	1782.59	1776.21	1143.5	1281.93	977.932	1614.92	1134.46	0.509811	0.00564503	0.186606	LOC4349426	NC_029265.1	22453041	22456558	+	848	protein_coding	10 kDa chaperonin 1, chloroplastic && Q9M1C2.1 RecName: Full=10 kDa chaperonin 1, chloroplastic; Flags: Precursor && PF00166:Chaperonin 10 Kd subunit	-
4341554	640.304	498.75	593.797	414.997	437.446	426.813	577.617	426.419	0.437653	0.00567115	0.187155	LOC4341554	NC_029261.1	25041879	25044061	+	1319	protein_coding	bZIP transcription factor 50-like && - && PF00170:bZIP transcription factor	bZIP_1
107278148	10.7074	11.4535	2.07259	17.0822	29.4246	47.81	8.07785	31.4389	-1.96578	0.00567853	0.187155	LOC107278148	NC_029264.1	12005203	12010714	+	4084	protein_coding	putative disease resistance protein RGA3 && O23620.1 RecName: Full=AT-hook motif nuclear-localized protein 23 && -	-
4333366	386.538	322.782	268.401	456.195	423.714	583.282	325.907	487.731	-0.58265	0.00570972	0.187832	LOC4333366	NC_029258.1	22092016	22095407	-	1895	protein_coding	sugar transport protein MST2-like && Q41144.1 RecName: Full=Sugar carrier protein C && PF00083:Sugar (and other) transporter	Sugar_tr
4332805	6686.78	8303.82	7616.77	5975.76	6169.36	5309.52	7535.79	5818.21	0.373265	0.00571601	0.187832	LOC4332805	NC_029258.1	12812194	12812907	+	714	protein_coding	uncharacterized LOC4332805 && - && PF06596:Photosystem II reaction centre X protein (PsbX)	-
4341236	1798.85	1865.89	2386.59	2719.09	2441.26	3524.03	2017.11	2894.79	-0.521302	0.00575197	0.188662	LOC4341236	NC_029261.1	20490361	20492280	-	1920	protein_coding	CBL-interacting protein kinase 25-like && Q5Z6X0.1 RecName: Full=CBL-interacting protein kinase 25; AltName: Full=OsCIPK25 && PF03822:NAF domain|PF00069:Protein kinase domain	Pkinase
4346604	1834.18	2313.62	2383.48	1448.97	1844.92	1197.86	2177.09	1497.25	0.540377	0.00575828	0.188662	LOC4346604	NC_029264.1	5866447	5870637	+	1326	protein_coding	rhodanese-like domain-containing protein 9, chloroplastic && O48529.1 RecName: Full=Rhodanese-like domain-containing protein 9, chloroplastic; AltName: Full=Sulfurtransferase 9; Short=AtStr9; Flags: Precursor && PF00581:Rhodanese-like domain	Rhodanese
4336142	85.6593	85.381	64.2503	114.551	113.775	226.011	78.4302	151.446	-0.951919	0.00577563	0.188702	LOC4336142	NC_029259.1	23727975	23733621	-	1976	protein_coding	beta-glucosidase 10-like, transcript variant X2 && Q7F9K4.1 RecName: Full=Beta-glucosidase 10; Short=Os4bglu10; Flags: Precursor && PF00232:Glycosyl hydrolase family 1	Glyco_hydro_1
107278031	86.7301	68.7213	67.3592	31.1499	41.1944	46.0715	74.2702	39.4719	0.907982	0.00578453	0.188702	LOC107278031	NC_029262.1	16732935	16735752	-	2741	lncRNA	uncharacterized LOC107278031, transcript variant X3 && - && -	-
4324884	13.9196	12.4948	7.25407	26.1257	27.463	39.9866	11.2228	31.1918	-1.47943	0.00579162	0.188702	LOC4324884	NC_029256.1	38475606	38480780	+	1659	protein_coding	abhydrolase domain-containing protein C22H12.03 && Q8NFV4.1 RecName: Full=Protein ABHD11; AltName: Full=Alpha/beta hydrolase domain-containing protein 11; Short=Abhydrolase domain-containing protein 11; AltName: Full=Williams-Beuren syndrome chromosomal region 21 protein && PF12697:Alpha/beta hydrolase family	-
4352307	91.013	120.783	94.3029	210.011	106.909	296.422	102.033	204.447	-1.00382	0.00579863	0.188702	LOC4352307	NC_029267.1	19518736	19521164	-	992	protein_coding	uncharacterized LOC4352307 && - && -	-
4337559	61.0323	44.7729	48.7059	85.411	76.504	129.522	51.5037	97.1456	-0.918764	0.00581138	0.188702	LOC4337559	NC_029260.1	304116	311127	-	2506	protein_coding	uncharacterized LOC4337559 && Q91YT7.1 RecName: Full=YTH domain-containing family protein 2 && PF04146:YT521-B-like domain	YTH
4342487	189.521	154.102	131.61	254.223	198.126	322.5	158.411	258.283	-0.706838	0.00581171	0.188702	LOC4342487	NC_029262.1	3583120	3588347	+	3587	protein_coding	probable inactive leucine-rich repeat receptor-like protein kinase At3g03770 && Q8LFN2.1 RecName: Full=Probable inactive leucine-rich repeat receptor-like protein kinase At3g03770; Flags: Precursor && -	-
4345537	7127.93	8237.18	8860.33	6762.55	6058.53	5968.43	8075.15	6263.17	0.366657	0.0058213	0.188702	LOC4345537	NC_029263.1	19490370	19491642	-	1184	protein_coding	uncharacterized LOC4345537 && - && PF04570:zinc-finger of the FCS-type, C2-C2	-
4325558	2106.15	2017.91	2521.31	1418.83	1925.35	1277.83	2215.12	1540.67	0.52405	0.00582754	0.188702	LOC4325558	NC_029256.1	6007852	6009062	-	1056	protein_coding	heme-binding protein 2 && - && PF04832:SOUL heme-binding protein	-
4328909	236.634	857.975	972.045	350.688	338.383	257.305	688.885	315.459	1.12723	0.00583609	0.188703	LOC4328909	NC_029257.1	8714095	8715102	-	1008	protein_coding	uncharacterized LOC4328909 && - && -	-
4339108	2519.46	2536.44	3514.08	1979.53	2056.78	2182.75	2856.66	2073.02	0.462555	0.0058879	0.190071	LOC4339108	NC_029260.1	23507917	23509026	+	738	protein_coding	non-specific lipid-transfer protein 1 && - && PF00234:Protease inhibitor/seed storage/LTP family	-
4324445	2508.75	3292.37	2505.76	1983.55	2267.66	1700.3	2768.96	1983.83	0.481247	0.0058983	0.190071	LOC4324445	NC_029256.1	22955069	22959142	-	1185	protein_coding	cytokinin riboside 5'-monophosphate phosphoribohydrolase LOG-like && Q5ZC82.1 RecName: Full=Cytokinin riboside 5'-monophosphate phosphoribohydrolase LOG; AltName: Full=Protein LONELY GUY && PF03641:Possible lysine decarboxylase	-
4347382	8.56593	3.12369	4.14518	18.087	13.7315	33.0324	5.27827	21.617	-2.04215	0.00590409	0.190071	LOC4347382	NC_029264.1	18402171	18408142	-	5582	protein_coding	disease resistance protein RPM1, transcript variant X5 && Q39214.1 RecName: Full=Disease resistance protein RPM1; AltName: Full=Resistance to Pseudomonas syringae protein 3 && -	-
4338970	284.817	414.41	349.232	727.501	448.235	485.924	349.486	553.887	-0.663733	0.00594702	0.191175	LOC4338970	NC_029260.1	22239004	22241647	-	2304	protein_coding	uncharacterized LOC4338970, transcript variant X2 && - && -	-
4352857	116.711	140.566	210.368	307.48	324.651	193.848	155.882	275.326	-0.819255	0.00595895	0.191281	LOC4352857	NC_029267.1	26960490	26961378	+	889	protein_coding	protein P21 && P81370.2 RecName: Full=Thaumatin-like protein; AltName: Allergen=Act d 2; Flags: Precursor && PF00314:Thaumatin family	Thaumatin
4339561	12806.1	11922.1	10495.6	6912.27	10508.5	6137.07	11741.3	7852.61	0.580379	0.00600461	0.192288	LOC4339561	NC_029260.1	27622110	27636451	+	7147	protein_coding	glutamate synthase 2 [NADH], chloroplastic-like && Q0DG35.2 RecName: Full=Glutamate synthase 2 [NADH], chloroplastic; AltName: Full=NADH-dependent glutamate synthase 2; Short=NADH-GOGAT 2; Flags: Precursor && PF04898:Glutamate synthase central domain|PF14691:Dihydroprymidine dehydrogenase domain II, 4Fe-4S cluster|PF01645:Conserved region in glutamate synthase|PF00310:Glutamine amidotransferases …	GATase_2
4337752	64.2445	35.4019	144.045	26.1257	26.4821	37.3788	81.2305	29.9955	1.4352	0.00600763	0.192288	LOC4337752	NC_029260.1	2246724	2249143	+	2261	protein_coding	transcription factor APG-like, transcript variant X1 && Q6AT90.1 RecName: Full=Transcription factor APG; AltName: Full=Basic helix-loop-helix protein 106; Short=OsbHLH106; AltName: Full=Protein ANTAGONIST OF PGL1; AltName: Full=bHLH transcription factor bHLH106 && PF00010:Helix-loop-helix DNA-binding domain	HLH
4351676	700.265	331.112	372.03	242.165	320.728	226.011	467.802	262.968	0.831143	0.00602807	0.192664	LOC4351676	NC_029267.1	4144598	4146632	-	1832	protein_coding	amino acid permease 3 && Q39134.2 RecName: Full=Amino acid permease 3; AltName: Full=Amino acid transporter AAP3 && PF01490:Transmembrane amino acid transporter protein	Aa_trans
4347650	5421.17	4862.55	4874.73	4016.33	3973.3	2587.83	5052.82	3525.82	0.519295	0.00604844	0.193037	LOC4347650	NC_029264.1	20691226	20693601	+	2290	protein_coding	cytochrome P450 78A9 && Q9SLP1.1 RecName: Full=Cytochrome P450 78A9 && -	-
9268687	503.249	408.163	543.019	321.547	391.347	295.553	484.81	336.149	0.528959	0.00607521	0.193563	LOC9268687	NC_029267.1	23437834	23447070	+	7862	transcribed_pseudogene	heat shock cognate 70 kDa protein-like && P09189.1 RecName: Full=Heat shock cognate 70 kDa protein && -	-
4337165	120.994	110.371	125.392	180.87	148.104	313.808	118.919	214.261	-0.851263	0.00608239	0.193563	LOC4337165	NC_029259.1	32582186	32585719	-	1280	protein_coding	shikimate kinase 3, chloroplastic-like && Q7X7H9.2 RecName: Full=Shikimate kinase 3, chloroplastic; Short=OsSK3; Flags: Precursor && PF01202:Shikimate kinase	SKI
4332649	1267.76	1573.3	1589.68	1001.82	1236.81	748.444	1476.91	995.693	0.569291	0.00609699	0.19375	LOC4332649	NC_029258.1	11271862	11273170	+	1105	protein_coding	nifU-like protein 1, chloroplastic && Q93W77.1 RecName: Full=NifU-like protein 1, chloroplastic; Short=AtCNfu1; Short=AtCnfU-IVb; Flags: Precursor && PF01106:NifU-like domain	-
4346878	2575.13	2802.99	3977.3	2168.44	1896.91	2391.37	3118.48	2152.24	0.534941	0.00614762	0.195079	LOC4346878	NC_029264.1	12126754	12127995	+	1160	protein_coding	homeobox protein Hox-D9 && - && PF04570:zinc-finger of the FCS-type, C2-C2	-
4331525	398.316	345.689	325.397	125.604	306.016	126.045	356.467	185.888	0.940121	0.00616804	0.195448	LOC4331525	NC_029258.1	1885815	1891304	-	4356	protein_coding	probable acyl-activating enzyme 1, peroxisomal, transcript variant X1 && F4HUK6.1 RecName: Full=Probable acyl-activating enzyme 1, peroxisomal; AltName: Full=AMP-binding protein 1; Short=AtAMPBP1 && PF00501:AMP-binding enzyme|PF13193:AMP-binding enzyme C-terminal domain	AMP-binding
4345064	1062.18	1226.57	873.597	1452.99	1807.65	1284.79	1054.11	1515.14	-0.523247	0.00622058	0.196399	LOC4345064	NC_029263.1	9001761	9005337	+	3350	transcribed_pseudogene	receptor kinase-like protein Xa21 && C0LGP4.1 RecName: Full=Probable LRR receptor-like serine/threonine-protein kinase At3g47570; Flags: Precursor && -	-
4327150	11266.3	11850.3	10210.6	9300.76	8995.1	7593.97	11109.1	8629.94	0.364379	0.00622688	0.196399	LOC4327150	NC_029256.1	32708534	32709308	-	666	protein_coding	photosystem II reaction center W protein, chloroplastic-like && Q5ZBY9.1 RecName: Full=Photosystem II reaction center W protein, chloroplastic; AltName: Full=PSII 6.1 kDa protein; Flags: Precursor && PF07123:Photosystem II reaction centre W protein (PsbW)	-
4346825	65.3152	108.288	92.2303	51.2466	34.3287	53.0257	88.6112	46.2003	0.938476	0.00622919	0.196399	LOC4346825	NC_029264.1	11258765	11268087	-	2989	protein_coding	probable LRR receptor-like serine/threonine-protein kinase At1g51810, transcript variant X1 && Q9FZB8.1 RecName: Full=Probable LRR receptor-like serine/threonine-protein kinase At1g51810; Flags: Precursor && PF12819:Carbohydrate-binding protein of the ER|PF07714:Protein tyrosine kinase	Pkinase_Tyr
4327912	399.387	434.193	686.028	226.088	320.728	365.095	506.536	303.97	0.736022	0.00623347	0.196399	LOC4327912	NC_029256.1	10193573	10196706	+	1168	protein_coding	peptidyl-prolyl cis-trans isomerase A1 && P34791.1 RecName: Full=Peptidyl-prolyl cis-trans isomerase CYP20-3, chloroplastic; Short=PPIase CYP20-3; AltName: Full=Cyclophilin of 20 kDa 3; AltName: Full=Cyclosporin A-binding protein; AltName: Full=Rotamase CYP20-3; AltName: Full=Rotamase cyclophilin-4; Flags: Precursor && PF00160:Cyclophilin type peptidyl-prolyl cis-trans isomerase/CLD	Pro_isomerase
112936010	1756.02	2239.69	2425.97	1478.11	1766.46	1357.8	2140.56	1534.13	0.480798	0.00625945	0.196728	LOC112936010	NC_029258.1	24220047	24222280	-	807	protein_coding	sec-independent protein translocase protein TATA, chloroplastic && Q75GK3.1 RecName: Full=Sec-independent protein translocase protein TATA, chloroplastic; AltName: Full=Protein THYLAKOID ASSEMBLY 4; AltName: Full=Protein TWIN-ARGININE TRANSLOCATION A; Flags: Precursor && PF02416:mttA/Hcf106 family	-
4327922	145.621	89.5459	121.247	258.243	103.967	485.054	118.804	282.421	-1.25038	0.00626166	0.196728	LOC4327922	NC_029256.1	21414964	21441444	+	2480	protein_coding	70 kDa peptidyl-prolyl isomerase, transcript variant X5 && Q43207.1 RecName: Full=70 kDa peptidyl-prolyl isomerase; AltName: Full=Peptidyl-prolyl cis-trans isomerase; Short=PPIase; AltName: Full=Rotamase && PF00254:FKBP-type peptidyl-prolyl cis-trans isomerase	FKBP_C
4341977	1065.39	993.335	928.521	1230.92	1214.26	1529.92	995.748	1325.03	-0.412669	0.00631953	0.198265	LOC4341977	NC_029261.1	29626030	29634251	+	3569	protein_coding	L-arabinokinase, transcript variant X1 && O23461.1 RecName: Full=L-arabinokinase; Short=AtISA1 && PF00288:GHMP kinases N terminal domain|PF13528:Glycosyl transferase family 1	GHMP_kinases
4349912	4.28297	11.4535	5.18148	27.1306	23.5397	19.9933	6.97266	23.5545	-1.75252	0.00636459	0.199397	LOC4349912	NC_029266.1	3656717	3661575	+	4685	protein_coding	putative receptor-like protein kinase At3g47110, transcript variant X3 && Q9SD62.1 RecName: Full=Putative receptor-like protein kinase At3g47110; Flags: Precursor && -	-
4341869	1836.32	2422.95	2413.53	1583.62	1835.11	1388.23	2224.27	1602.32	0.473423	0.00639501	0.200067	LOC4341869	NC_029261.1	28472596	28474788	-	896	protein_coding	50S ribosomal protein L24, chloroplastic && Q02764.1 RecName: Full=50S ribosomal protein L24, chloroplastic; AltName: Full=CL24; Flags: Precursor && PF00467:KOW motif	KOW
4336574	1658.58	2938.35	1915.07	1179.68	1717.42	706.719	2170.67	1201.27	0.853855	0.00640551	0.200114	LOC4336574	NC_029259.1	27423442	27426178	+	1760	protein_coding	nudix hydrolase 8 && Q8L7W2.2 RecName: Full=Nudix hydrolase 8; Short=AtNUDT8 && PF00293:NUDIX domain	NUDIX
4348531	6.42445	8.32985	20.7259	0	0.98082	2.60782	11.8267	1.19621	3.26219	0.0064251	0.200443	LOC4348531	NC_029265.1	13031161	13032016	-	856	protein_coding	protein TIFY 11e-like && Q7XEZ6.1 RecName: Full=Protein TIFY 11e; Short=OsTIFY11e; AltName: Full=Jasmonate ZIM domain-containing protein 13; Short=OsJAZ13 >A2Z6V6.1 RecName: Full=Protein TIFY 11e && PF06200:tify domain|PF09425:Divergent CCT motif	Zim
4347520	1.07074	3.12369	0	19.0919	0.98082	33.0324	1.39815	17.7017	-3.6646	0.00643425	0.200447	LOC4347520	NC_029264.1	19674609	19677139	-	1267	protein_coding	peroxidase 73 && Q96509.1 RecName: Full=Peroxidase 55; Short=Atperox P55; AltName: Full=ATP20a; Flags: Precursor && PF00141:Peroxidase	-
4335094	4.28297	3.12369	2.07259	27.1306	18.6356	6.08491	3.15975	17.2837	-2.44865	0.00645519	0.200817	LOC4335094	NC_029259.1	5428281	5434040	-	2837	protein_coding	syn-pimara-7,15-diene synthase-like && Q0JEZ8.1 RecName: Full=Syn-pimara-7,15-diene synthase; AltName: Full=9-beta-pimara-7,15-diene synthase; AltName: Full=Ent-kaurene synthase-like 4; Short=OsKS4; Short=OsKSL4; AltName: Full=OsDTS2 && PF03936:Terpene synthase family, metal binding domain|PF01397:Terpene synthase, N-terminal domain	-
4348729	18.2026	6.24739	13.4718	50.2418	12.7507	78.2346	12.6406	47.0757	-1.90047	0.00656355	0.203902	LOC4348729	NC_029265.1	15893759	15902945	-	2740	protein_coding	UDP-glycosyltransferase 86A1, transcript variant X2 && Q9SJL0.1 RecName: Full=UDP-glycosyltransferase 86A1 && PF00201:UDP-glucoronosyl and UDP-glucosyl transferase	UDPGT
4327407	31.0515	5.20616	2.07259	1.00484	0.98082	0.869273	12.7768	0.951643	3.74814	0.00658334	0.203987	LOC4327407	NC_029256.1	35687341	35691916	-	3209	protein_coding	serine carboxypeptidase-like 27 && Q9SFB5.1 RecName: Full=Serine carboxypeptidase-like 27; Flags: Precursor && -	-
4339196	7076.53	6314.03	6239.54	4275.58	5826.07	4504.57	6543.36	4868.74	0.426503	0.00658467	0.203987	LOC4339196	NC_029260.1	24321005	24329952	-	8948	protein_coding	basic leucine zipper 23, transcript variant X5 && Q8GTS1.1 RecName: Full=Basic leucine zipper 24; Short=AtbZIP24; Short=bZIP protein 24 && -	-
4350438	206.653	211.37	394.829	187.904	136.334	131.26	270.951	151.833	0.836739	0.00660801	0.204118	LOC4350438	NC_029266.1	14960901	14968382	+	3354	protein_coding	receptor protein kinase TMK1 && Q9SIT1.1 RecName: Full=Receptor-like kinase TMK3; AltName: Full=BARK1-like kinase 2; AltName: Full=Leucine-rich repeat receptor-like kinases TMK3; AltName: Full=Transmembrane kinase 3; Flags: Precursor && PF13855:Leucine rich repeat|PF00069:Protein kinase domain	Pkinase
4324604	516.098	421.699	444.571	720.467	517.873	764.091	460.789	667.477	-0.535122	0.00661048	0.204118	LOC4324604	NC_029256.1	23673126	23675966	-	1871	protein_coding	cytochrome P450 72A15 && Q9LUC5.1 RecName: Full=Cytochrome P450 72A15 && PF00067:Cytochrome P450	p450
4326657	1850.24	1637.86	1732.69	1323.37	1463.38	1018.79	1740.26	1268.51	0.456567	0.0066174	0.204118	LOC4326657	NC_029256.1	25045618	25049411	-	2002	protein_coding	cytochrome P450 72A15 && Q9LUC5.1 RecName: Full=Cytochrome P450 72A15 && PF00067:Cytochrome P450	p450
4347990	255.907	253.019	251.82	328.581	322.69	424.205	253.582	358.492	-0.500782	0.00663818	0.204118	LOC4347990	NC_029265.1	1085161	1089558	-	2380	protein_coding	uncharacterized LOC4347990 && - && -	-
4327313	226.997	264.473	271.509	194.938	177.528	159.946	254.326	177.471	0.520699	0.00665421	0.204118	LOC4327313	NC_029256.1	5037241	5040795	-	2172	protein_coding	uncharacterized LOC4327313 && - && -	-
4333585	16.0611	43.7317	43.5244	9.04352	13.7315	0.869273	34.4391	7.88143	2.14112	0.00665872	0.204118	LOC4333585	NC_029258.1	25219664	25221731	-	2068	protein_coding	flavonoid 3'-monooxygenase && Q9SD85.1 RecName: Full=Flavonoid 3'-monooxygenase; AltName: Full=Cytochrome P450 75B1; AltName: Full=Flavonoid 3'-hydroxylase; Short=AtF3'H; AltName: Full=Protein TRANSPARENT TESTA 7 && PF00067:Cytochrome P450	p450
4350269	174.531	183.257	117.101	246.185	219.704	276.429	158.296	247.439	-0.64541	0.00666184	0.204118	LOC4350269	NC_029266.1	9748233	9751979	+	1153	protein_coding	endo-1,3%3B1,4-beta-D-glucanase && Q9ZT66.1 RecName: Full=Endo-1,3;1,4-beta-D-glucanase; Flags: Precursor && PF01738:Dienelactone hydrolase family	-
4343171	66.386	74.9687	77.7222	148.716	84.3505	166.031	73.0256	133.032	-0.866342	0.00666252	0.204118	LOC4343171	NC_029262.1	16346772	16349721	-	1557	protein_coding	acetylserotonin O-methyltransferase 3-like, transcript variant X2 && Q8VWG4.1 RecName: Full=Acetylserotonin O-methyltransferase 3; Short=OsASMT3 && PF00891:O-methyltransferase|PF08100:Dimerisation domain	-
4339717	753.802	712.202	784.476	1046.03	844.486	1274.35	750.16	1054.96	-0.492368	0.00667915	0.204345	LOC4339717	NC_029260.1	28864046	28871166	+	4706	protein_coding	auxilin-related protein 1 && Q9FWS1.2 RecName: Full=Auxilin-like protein 1 && -	-
9270379	61.0323	102.041	72.5407	128.619	121.622	149.515	78.5379	133.252	-0.763039	0.00670869	0.204966	LOC9270379	NC_029267.1	1942149	1948012	-	1686	protein_coding	general transcription factor IIE subunit 1, transcript variant X1 && - && -	-
4327552	322.293	263.432	349.232	530.553	321.709	836.241	311.652	562.834	-0.853453	0.00681366	0.207822	LOC4327552	NC_029256.1	34182915	34187036	-	3236	protein_coding	F-box protein At2g26850, transcript variant X1 && Q6NLB1.1 RecName: Full=F-box protein At2g26850 && -	-
4338096	2.14148	9.37108	8.29036	22.1064	15.6931	38.248	6.60098	25.3492	-1.9413	0.0068209	0.207822	LOC4338096	NC_029260.1	6858443	6862596	+	2695	protein_coding	TPR repeat-containing thioredoxin TTL1, transcript variant X2 && Q9MAH1.1 RecName: Full=TPR repeat-containing thioredoxin TTL1; AltName: Full=Tetratricopeptide repeat thioredoxin-like 1 && PF13414:TPR repeat	-
4325117	106.003	92.6696	112.956	160.774	121.622	375.526	103.876	219.307	-1.07977	0.00687391	0.20915	LOC4325117	NC_029256.1	8767812	8773516	+	872	protein_coding	protein CASPARIAN STRIP INTEGRITY FACTOR 1 && - && -	-
4351127	56.7493	55.1853	27.98	176.851	29.4246	221.665	46.6382	142.647	-1.61395	0.00691995	0.209619	LOC4351127	NC_029266.1	27648695	27655224	-	4505	protein_coding	beta-glucosidase-like SFR2, chloroplastic, transcript variant X10 && Q8L6H7.1 RecName: Full=Beta-glucosidase-like SFR2, chloroplastic; AltName: Full=Beta-glucosidase 36; Short=Os11bglu36; AltName: Full=Protein SENSITIVE TO FREEZING 2; Short=OsSFR2 && -	-
4351669	698.124	683.048	618.668	470.263	568.876	425.075	666.613	488.071	0.450358	0.00692159	0.209619	LOC4351669	NC_029267.1	4032240	4036970	-	1719	protein_coding	NAD-dependent protein deacylase SRT2, transcript variant X2 && Q94AQ6.1 RecName: Full=NAD-dependent protein deacylase SRT2; AltName: Full=Regulatory protein SIR2 homolog 2; Flags: Precursor && PF02146:Sir2 family	SIR2
4328540	84.5886	108.288	96.3755	161.779	113.775	274.69	96.4174	183.415	-0.929396	0.00692614	0.209619	LOC4328540	NC_029257.1	4808230	4817114	-	1662	protein_coding	PTI1-like tyrosine-protein kinase At3g15890 && Q9LSC2.1 RecName: Full=PTI1-like tyrosine-protein kinase At3g15890 && PF07714:Protein tyrosine kinase	Pkinase_Tyr
4331468	246.271	292.586	288.09	189.914	183.413	212.972	275.649	195.433	0.495335	0.00694255	0.209619	LOC4331468	NC_029258.1	1486004	1490682	-	1752	protein_coding	anthranilate phosphoribosyltransferase, chloroplastic, transcript variant X2 && Q02166.1 RecName: Full=Anthranilate phosphoribosyltransferase, chloroplastic; Flags: Precursor && PF02885:Glycosyl transferase family, helical bundle domain|PF00591:Glycosyl transferase family, a/b domain	Glycos_trans_3N
4333710	33.193	40.608	52.8511	10.0484	26.4821	7.82346	42.2174	14.7847	1.52018	0.00694648	0.209619	LOC4333710	NC_029258.1	26740492	26741673	+	1079	protein_coding	thymocyte nuclear protein 1, transcript variant X2 && Q91YJ3.1 RecName: Full=Thymocyte nuclear protein 1; AltName: Full=Thymocyte protein Thy28; Short=mThy28 && PF01878:EVE domain	-
9266402	1208.87	1397.33	1176.2	932.488	1065.17	887.528	1260.8	961.729	0.390918	0.00696056	0.209619	LOC9266402	NC_029258.1	6163932	6164618	-	687	protein_coding	hapless 2 && - && -	-
4331612	371.547	447.729	292.235	758.651	508.065	483.316	370.504	583.344	-0.654371	0.00696196	0.209619	LOC4331612	NC_029258.1	2581191	2583603	+	1163	protein_coding	uncharacterized protein SYNPCC7002_A1590, transcript variant X2 && - && PF09366:Protein of unknown function (DUF1997)	-
4334032	1678.92	1725.32	1896.42	1446.96	1454.56	1333.47	1766.89	1411.66	0.324086	0.00696694	0.209619	LOC4334032	NC_029258.1	30197052	30198746	+	1447	protein_coding	uncharacterized LOC4334032 && - && PF00213:ATP synthase delta (OSCP) subunit	-
4344028	501.107	529.987	432.135	642.09	631.648	647.609	487.743	640.449	-0.393109	0.00697997	0.209619	LOC4344028	NC_029262.1	26397400	26404727	+	5410	protein_coding	hydrophobic protein LTI6A-like, transcript variant X7 && O81767.2 RecName: Full=Pentatricopeptide repeat-containing protein At4g33990; AltName: Full=Protein EMBRYO DEFECTIVE 2758 && PF01535:PPR repeat|PF13041:PPR repeat family	PPR
4349612	10.7074	6.24739	22.7985	0	0	3.47709	13.2511	1.15903	3.4516	0.00698995	0.209619	LOC4349612	NC_029266.1	793063	795717	-	1294	protein_coding	probable WRKY transcription factor 33 && Q9LY00.1 RecName: Full=Probable WRKY transcription factor 70; AltName: Full=WRKY DNA-binding protein 70 && PF03106:WRKY DNA -binding domain	WRKY
9269453	670.284	730.944	735.77	539.597	581.626	551.119	712.333	557.447	0.353856	0.00699574	0.209619	LOC9269453	NC_029263.1	10084800	10088208	-	1949	lncRNA	uncharacterized LOC9269453, transcript variant X2 && - && -	-
4350190	3442.43	1902.33	1811.44	3933.93	2699.22	6704.7	2385.4	4445.95	-0.898376	0.00700544	0.209619	LOC4350190	NC_029266.1	7877898	7879560	-	1663	protein_coding	F-box/kelch-repeat protein At2g44130 && O80582.2 RecName: Full=F-box/kelch-repeat protein At2g44130 && PF01344:Kelch motif	Kelch_1
107278421	14.9904	7.28862	7.25407	43.2079	2.94246	120.829	9.84436	55.6598	-2.50253	0.00701219	0.209619	LOC107278421	NC_029257.1	20117671	20118995	+	1325	protein_coding	RING-H2 finger protein ATL72 && P0C034.1 RecName: Full=RING-H2 finger protein ATL10; AltName: Full=RING-type E3 ubiquitin transferase ATL10 && PF13639:Ring finger domain	-
4336820	158.47	163.473	137.827	200.967	214.8	265.128	153.257	226.965	-0.568151	0.00702516	0.209724	LOC4336820	NC_029259.1	29857508	29860304	+	2614	protein_coding	scarecrow-like protein 9 && Q9XE58.2 RecName: Full=Scarecrow-like protein 14; Short=AtSCL14; AltName: Full=GRAS family protein 2; Short=AtGRAS-2 && PF03514:GRAS domain family	GRAS
4330649	1761.37	1340.06	1259.1	2135.28	1665.43	2751.25	1453.51	2183.99	-0.587678	0.00707096	0.210808	LOC4330649	NC_029257.1	30674779	30678654	-	1736	protein_coding	glutamine synthetase cytosolic isozyme 1-1-like && P14656.1 RecName: Full=Glutamine synthetase cytosolic isozyme 1-1; AltName: Full=Glutamate--ammonia ligase GLN1;1; Short=OsGLN1;1; AltName: Full=Glutamine synthetase shoot isozyme; AltName: Full=OsGS1;1 && PF00120:Glutamine synthetase, catalytic domain|PF03951:Glutamine synthetase, beta-Grasp domain	-
4328420	262.332	285.297	308.816	971.676	300.131	2050.62	285.482	1107.47	-1.9559	0.00710804	0.211597	LOC4328420	NC_029257.1	3619836	3622738	+	1688	protein_coding	tubulin beta-5 chain-like && P46265.1 RecName: Full=Tubulin beta-5 chain; AltName: Full=Beta-5-tubulin && PF03953:Tubulin C-terminal domain|PF00091:Tubulin/FtsZ family, GTPase domain	Tubulin
4344018	8.56593	7.28862	4.14518	22.1064	4.9041	81.7117	6.66658	36.2407	-2.44744	0.0071165	0.211597	LOC4344018	NC_029262.1	26327401	26329869	-	1233	protein_coding	uncharacterized LOC4344018 && - && PF13419:Haloacid dehalogenase-like hydrolase	-
4331899	189.521	14.5772	61.1414	6.02902	38.252	13.0391	88.4133	19.1067	2.21073	0.0071505	0.212093	LOC4331899	NC_029258.1	4701892	4705516	-	2562	protein_coding	uncharacterized LOC4331899 && - && PF13855:Leucine rich repeat	-
4352213	315.869	345.689	259.074	475.287	356.038	559.812	306.877	463.712	-0.596314	0.00715411	0.212093	LOC4352213	NC_029267.1	17612381	17618593	+	2004	protein_coding	uncharacterized LOC4352213 && - && PF12576:Protein of unknown function (DUF3754)	-
4351049	26.7685	30.1957	7.25407	56.2708	29.4246	125.175	21.4061	70.2903	-1.71834	0.00716546	0.212093	LOC4351049	NC_029266.1	26300002	26305753	+	2568	protein_coding	acyl-CoA-binding domain-containing protein 5, transcript variant X1 && - && PF13418:Galactose oxidase, central domain	-
4346713	9.63668	12.4948	18.6533	21.1016	26.4821	93.8815	13.5949	47.1551	-1.79759	0.00718042	0.212093	LOC4346713	NC_029264.1	9357958	9362416	+	964	protein_coding	NEDD8-conjugating enzyme Ubc12, transcript variant X1 && Q9SDY5.1 RecName: Full=NEDD8-conjugating enzyme Ubc12; AltName: Full=RUB1 carrier protein 1; AltName: Full=RUB1-conjugating enzyme 1; AltName: Full=RUB1-protein ligase 1 && PF00179:Ubiquitin-conjugating enzyme	UQ_con
9270267	933.687	874.634	914.013	1328.39	976.897	1850.68	907.445	1385.32	-0.610715	0.00718813	0.212093	LOC9270267	NC_029259.1	32403273	32412065	+	2722	protein_coding	transcription factor TGAL6-like, transcript variant X6 && A0A0P0WFC8.1 RecName: Full=Transcription factor TGAL6; AltName: Full=bZIP transcription factor 37; Short=OsbZIP37 && PF00170:bZIP transcription factor|PF14144:Seed dormancy control	bZIP_1
107276387	6.42445	2.08246	8.29036	0	0	0	5.59909	0	5.00213	0.00719423	1	LOC107276387	NC_029262.1	3505475	3508474	+	621	protein_coding	uncharacterized LOC107276387 && - && -	-
4327853	259.12	244.689	282.909	359.731	352.114	345.971	262.239	352.605	-0.426898	0.00719954	0.212093	LOC4327853	NC_029256.1	27013831	27015033	-	1203	protein_coding	uncharacterized LOC4327853 && - && PF07816:Protein of unknown function (DUF1645)	-
4329726	13.9196	11.4535	25.9074	55.266	29.4246	46.9408	17.0935	43.8771	-1.35903	0.00720011	0.212093	LOC4329726	NC_029257.1	21810337	21813490	-	1917	protein_coding	ent-cassadiene hydroxylase-like && Q6YV88.1 RecName: Full=Ent-cassadiene C2-hydroxylase; AltName: Full=Cytochrome P450 71Z7 && PF00067:Cytochrome P450	p450
4341627	0	0	1.0363	11.0532	3.92328	7.82346	0.345432	7.59998	-4.33693	0.00723314	1	LOC4341627	NC_029261.1	26082277	26087322	+	1923	protein_coding	cytochrome P450 71D7 && P93531.1 RecName: Full=Cytochrome P450 71D7 [Solanum chacoense] && PF00067:Cytochrome P450	p450
4339530	495.753	521.657	471.514	700.371	562.991	831.025	496.308	698.129	-0.492876	0.00725906	0.213309	LOC4339530	NC_029260.1	27373866	27382179	+	3867	protein_coding	zinc finger protein BRUTUS, transcript variant X2 && Q8LPQ5.1 RecName: Full=Zinc finger protein BRUTUS; AltName: Full=Protein EMBRYO DEFECTIVE 2454 && PF01814:Hemerythrin HHE cation binding domain|PF14599:Zinc-ribbon|PF05495:CHY zinc finger	zf-CHY
4324576	18.2026	9.37108	12.4355	32.1547	22.5589	60.8491	13.3364	38.5209	-1.5359	0.00726065	0.213309	LOC4324576	NC_029256.1	6387693	6391462	-	1987	protein_coding	protein trichome birefringence-like 41, transcript variant X2 && Q8VY22.1 RecName: Full=Protein trichome birefringence-like 38 && PF13839:GDSL/SGNH-like Acyl-Esterase family found in Pmr5 and Cas1p|PF14416:PMR5 N terminal Domain	-
4336146	540.725	333.194	409.337	545.626	569.856	1238.71	427.752	784.732	-0.87612	0.00731529	0.21463	LOC4336146	NC_029259.1	23762437	23773434	-	4951	protein_coding	beta-glucosidase 13-like, transcript variant X8 && Q7XKV2.2 RecName: Full=Beta-glucosidase 13; Short=Os4bglu13; Flags: Precursor && -	-
4348855	22.4856	42.6905	59.0688	15.0725	5.88492	19.9933	41.415	13.6502	1.59567	0.0073299	0.214686	LOC4348855	NC_029265.1	17312255	17316876	+	4036	protein_coding	MDIS1-interacting receptor like kinase 2 && Q8VZG8.3 RecName: Full=MDIS1-interacting receptor like kinase 2; Short=AtMIK2; AltName: Full=Probable LRR receptor-like serine/threonine-protein kinase At4g08850; Flags: Precursor && PF08263:Leucine rich repeat N-terminal domain|PF13855:Leucine rich repeat|PF00069:Protein kinase domain	Pkinase
4339009	5.35371	2.08246	7.25407	23.1112	6.86574	41.7251	4.89675	23.9007	-2.29107	0.00733655	0.214686	LOC4339009	NC_029260.1	22580019	22585329	+	2516	protein_coding	protein ESMERALDA 1, transcript variant X2 && Q8W486.1 RecName: Full=Uncharacterized protein At1g04910 && PF10250:GDP-fucose protein O-fucosyltransferase	-
4343049	977.587	997.5	1122.31	2880.86	1205.43	7900.82	1032.46	3995.71	-1.95239	0.00738436	0.2158	LOC4343049	NC_029262.1	13741571	13747205	-	4187	protein_coding	probable cellulose synthase A catalytic subunit 3 [UDP-forming] && Q69V23.1 RecName: Full=Probable cellulose synthase A catalytic subunit 3 [UDP-forming]; AltName: Full=OsCesA3 && PF14569:Zinc-binding RING-finger|PF03552:Cellulose synthase	-
4350002	6313.09	5971.46	7757.71	4209.26	5754.47	4614.97	6680.75	4859.57	0.459203	0.00740568	0.216139	LOC4350002	NC_029266.1	4971316	4975059	-	1893	protein_coding	protein disulfide isomerase-like 1-1 && Q53LQ0.1 RecName: Full=Protein disulfide isomerase-like 1-1; Short=OsPDIL1-1; AltName: Full=Endosperm storage protein 2; Short=Protein ESP2; Flags: Precursor && PF00085:Thioredoxin|PF13848:Thioredoxin-like domain	-
107277127	399.387	421.699	431.099	332.601	321.709	287.729	417.395	314.013	0.411645	0.00743931	0.216835	LOC107277127	NC_029265.1	2837319	2845313	+	7202	protein_coding	pentatricopeptide repeat-containing protein At3g22470, mitochondrial, transcript variant X1 && A2Z8L4.2 RecName: Full=Homeobox-leucine zipper protein HOX9; AltName: Full=HD-ZIP protein HOX9; AltName: Full=Homeodomain transcription factor HOX9; AltName: Full=OsHB2; AltName: Full=OsHox9 && -	-
4350486	1319.15	1175.55	1082.93	2237.77	1130.89	2533.06	1192.54	1967.24	-0.722292	0.00746086	0.217178	LOC4350486	NC_029266.1	16144717	16161646	-	2480	protein_coding	putative receptor-like protein kinase At4g00960 && Q9FNE1.1 RecName: Full=Cysteine-rich receptor-like protein kinase 42; Short=Cysteine-rich RLK42; Flags: Precursor && PF01657:Salt stress response/antifungal|PF07714:Protein tyrosine kinase	Pkinase_Tyr
4325531	13359.6	14567.9	14239.7	11920.4	11662	9742.81	14055.7	11108.4	0.339574	0.00747351	0.217213	LOC4325531	NC_029256.1	5899552	5909548	+	3491	protein_coding	phosphoenolpyruvate carboxylase 1 && Q84VW9.2 RecName: Full=Phosphoenolpyruvate carboxylase 3; Short=AtPPC3; Short=PEPC 3; Short=PEPCase 3 && PF00311:Phosphoenolpyruvate carboxylase	-
4330977	67.4567	65.5976	78.7585	97.4691	131.43	116.483	70.6043	115.127	-0.705603	0.00748165	0.217213	LOC4330977	NC_029257.1	33623761	33629714	+	2859	protein_coding	serine/threonine-protein kinase BLUS1, transcript variant X1 && Q551H4.1 RecName: Full=Serine/threonine-protein kinase fray2; AltName: Full=STE20-like kinase fray2 && PF00069:Protein kinase domain	Pkinase
4339755	456.136	470.637	544.055	705.395	555.144	936.207	490.276	732.249	-0.579294	0.0075247	0.217898	LOC4339755	NC_029260.1	29156941	29161663	-	1665	protein_coding	mitochondrial adenine nucleotide transporter ADNT1 && O04619.1 RecName: Full=Mitochondrial adenine nucleotide transporter ADNT1; AltName: Full=Adenine nucleotide transporter 1 && PF00153:Mitochondrial carrier protein	Mito_carr
4332348	5576.42	6026.65	6182.54	4955.85	4886.45	3916.08	5928.54	4586.12	0.37055	0.00752492	0.217898	LOC4332348	NC_029258.1	8753538	8756027	+	1330	protein_coding	50S ribosomal protein L4, chloroplastic && O50061.2 RecName: Full=50S ribosomal protein L4, chloroplastic; AltName: Full=CL4; AltName: Full=R-protein L4; Flags: Precursor && PF00573:Ribosomal protein L4/L1 family	-
4338843	250.554	268.638	273.582	209.006	187.337	169.508	264.258	188.617	0.48807	0.00753728	0.217972	LOC4338843	NC_029260.1	20761905	20764167	-	2263	protein_coding	probable receptor-like protein kinase At1g11050 && O04086.1 RecName: Full=Probable receptor-like protein kinase At1g11050; Flags: Precursor && PF07714:Protein tyrosine kinase	Pkinase_Tyr
9267508	72.8104	27.072	51.8148	0	23.5397	3.47709	50.5657	9.00559	2.49268	0.00758207	0.218982	LOC9267508	NC_029260.1	29064576	29066159	+	1353	protein_coding	WRKY transcription factor 22-like && O04609.1 RecName: Full=WRKY transcription factor 22; AltName: Full=WRKY DNA-binding protein 22 && PF03106:WRKY DNA -binding domain	WRKY
4325501	490.4	430.029	398.974	244.175	327.594	345.101	439.801	305.624	0.523864	0.00763221	0.220143	LOC4325501	NC_029256.1	32346881	32350110	+	1574	protein_coding	uncharacterized LOC4325501, transcript variant X1 && - && -	-
4332919	56.7493	36.4431	60.1051	132.638	51.0026	167.77	51.0992	117.137	-1.1983	0.00764595	0.220253	LOC4332919	NC_029258.1	14381288	14387624	+	1819	protein_coding	flavonoid 3',5'-hydroxylase 1 && P48418.1 RecName: Full=Flavonoid 3',5'-hydroxylase 1; Short=F3'5'H; AltName: Full=CYPLXXVA1; AltName: Full=Cytochrome P450 75A1 && PF00067:Cytochrome P450	p450
107276397	310.515	311.328	170.989	185.895	152.027	129.522	264.277	155.814	0.763215	0.00767661	0.220849	LOC107276397	NC_029264.1	10008838	10021769	-	4293	protein_coding	ABC transporter G family member 47 && Q6EQ60.2 RecName: Full=ABC transporter G family member 47; Short=OsABCG47; AltName: Full=Pleiotropic drug resistance protein 19; Short=OsPDR19 && PF08370:Plant PDR ABC transporter associated|PF14510:ABC-transporter extracellular N-terminal|PF01061:ABC-2 type transporter|PF00005:ABC transporter	ABC2_membrane
4326992	14.9904	3.12369	8.29036	21.1016	23.5397	48.6793	8.80148	31.1068	-1.82812	0.00769245	0.221018	LOC4326992	NC_029256.1	12326491	12331751	+	2358	protein_coding	probable receptor-like protein kinase At5g18500 && Q8LEB6.1 RecName: Full=Probable receptor-like protein kinase At5g18500 && PF00069:Protein kinase domain	Pkinase
4326684	13.9196	21.8659	25.9074	51.2466	27.463	82.581	20.5643	53.7635	-1.38835	0.00771262	0.221311	LOC4326684	NC_029256.1	24958480	24962833	+	2667	protein_coding	kinesin-like protein KIN-13B && B9EY52.2 RecName: Full=Kinesin-like protein KIN-13B && PF00225:Kinesin motor domain	Kinesin
4347683	6231.72	6930.44	5454.02	4461.47	5317.03	4409.82	6205.39	4729.44	0.39189	0.00773575	0.221545	LOC4347683	NC_029264.1	20945927	20956531	-	3443	protein_coding	lon protease homolog 2, peroxisomal-like, transcript variant X1 && Q0J032.1 RecName: Full=Lon protease homolog 2, peroxisomal && PF05362:Lon protease (S16) C-terminal proteolytic domain|PF00004:ATPase family associated with various cellular activities (AAA)|PF02190:ATP-dependent protease La (LON) substrate-binding domain	AAA
4331524	850.169	610.162	589.652	349.683	582.607	350.317	683.328	427.536	0.676792	0.00774073	0.221545	LOC4331524	NC_029258.1	1881905	1884370	-	2435	protein_coding	probable acyl-activating enzyme 1, peroxisomal, transcript variant X1 && F4HUK6.1 RecName: Full=Probable acyl-activating enzyme 1, peroxisomal; AltName: Full=AMP-binding protein 1; Short=AtAMPBP1 && PF13193:AMP-binding enzyme C-terminal domain|PF00501:AMP-binding enzyme	AMP-binding
4343450	919.767	843.397	984.481	647.114	787.599	638.916	915.882	691.21	0.406332	0.00776221	0.221873	LOC4343450	NC_029262.1	20764504	20774704	+	2849	protein_coding	probable pyruvate, phosphate dikinase regulatory protein, chloroplastic, transcript variant X2 && A2YM35.1 RecName: Full=Probable pyruvate, phosphate dikinase regulatory protein, chloroplastic; AltName: Full=Bifunctional dikinase regulatory protein; Short=BFRP; AltName: Full=Pyruvate, Pi dikinase regulatory protein; Short=PPDK RP; Short=PPDK regulatory protein; Flags: Precursor >Q8GVP6.2 RecName:…	DUF299
4339313	563.21	485.214	478.769	405.954	370.75	376.395	509.064	384.366	0.40544	0.00777469	0.221944	LOC4339313	NC_029260.1	25555665	25561787	+	2975	protein_coding	auxin response factor 14-like && Q0DGS1.2 RecName: Full=Auxin response factor 14 && -	-
4342702	1297.74	1269.26	1601.08	1036.99	1003.38	1130.06	1389.36	1056.81	0.39453	0.00781833	0.222644	LOC4342702	NC_029262.1	5885356	5889924	+	1755	protein_coding	dolichyl-diphosphooligosaccharide--protein glycosyltransferase 48 kDa subunit-like && Q6ZLK0.1 RecName: Full=Dolichyl-diphosphooligosaccharide--protein glycosyltransferase 48 kDa subunit; Short=Oligosaccharyl transferase 48 kDa subunit; Flags: Precursor && PF03345:Oligosaccharyltransferase 48 kDa subunit beta	-
4344587	42.8297	59.3502	71.5044	103.498	174.586	75.6268	57.8947	117.904	-1.02395	0.00782642	0.222644	LOC4344587	NC_029263.1	1686251	1688922	-	984	protein_coding	protein LOL4-like && Q84UR0.1 RecName: Full=Protein LOL4; AltName: Full=Protein LSD ONE LIKE 4; Short=OsLOL4; AltName: Full=Putative zinc finger LOL4 && PF06943:LSD1 zinc finger	zf-LSD1
4327977	319.081	298.833	249.747	482.321	305.035	674.556	289.221	487.304	-0.753505	0.00782933	0.222644	LOC4327977	NC_029257.1	50256	55902	-	2321	protein_coding	amino acid transporter AVT1C, transcript variant X4 && Q6PF45.1 RecName: Full=Vesicular inhibitory amino acid transporter; AltName: Full=GABA and glycine transporter; AltName: Full=Solute carrier family 32 member 1; AltName: Full=Vesicular GABA transporter; Short=xVIAAT && PF01490:Transmembrane amino acid transporter protein	Aa_trans
4343590	4766.94	3713.03	4385.6	2053.88	3773.21	1239.58	4288.53	2355.56	0.864539	0.00787162	0.22356	LOC4343590	NC_029262.1	22353098	22355819	-	2007	protein_coding	sugar transport protein MST6-like && P23586.2 RecName: Full=Sugar transport protein 1; AltName: Full=Glucose transporter; AltName: Full=Hexose transporter 1 && PF00083:Sugar (and other) transporter	Sugar_tr
4336435	150.975	89.5459	115.029	155.75	209.895	220.795	118.516	195.48	-0.723462	0.00788991	0.223793	LOC4336435	NC_029259.1	26168607	26173956	-	1945	protein_coding	uncharacterized LOC4336435, transcript variant X1 && - && -	-
4351690	8.56593	4.16493	10.363	28.1354	17.6548	26.9475	7.69794	24.2459	-1.65625	0.00790421	0.223912	LOC4351690	NC_029267.1	4447603	4451287	+	1898	protein_coding	BTB/POZ domain-containing protein At2g13690 && Q9SKH2.2 RecName: Full=BTB/POZ domain-containing protein At2g13690; AltName: Full=Protein PRL1-interacting factor G && -	-
4330883	3545.23	4213.86	4053.99	2664.82	3417.18	1908.92	3937.69	2663.64	0.564137	0.00793128	0.224392	LOC4330883	NC_029257.1	32663407	32664259	-	853	protein_coding	uncharacterized LOC4330883 && - && PF11947:Protein of unknown function (DUF3464)	-
4347805	392.962	579.966	455.97	875.212	552.202	741.49	476.299	722.968	-0.60189	0.00794717	0.224403	LOC4347805	NC_029264.1	21945828	21949013	+	3186	protein_coding	protein PLASTID MOVEMENT IMPAIRED 1 && Q9C8E6.1 RecName: Full=Protein PLASTID MOVEMENT IMPAIRED 1 && PF10358:N-terminal C2 in EEIG1 and EHBP1 proteins	-
4340327	3202.59	2936.27	2674.68	4484.58	2990.52	6825.53	2937.85	4766.88	-0.698397	0.0079519	0.224403	LOC4340327	NC_029261.1	4213234	4218596	-	3369	protein_coding	ubiquitin carboxyl-terminal hydrolase 23, transcript variant X2 && Q9FPS4.2 RecName: Full=Ubiquitin carboxyl-terminal hydrolase 23; AltName: Full=Deubiquitinating enzyme 23; Short=AtUBP23; AltName: Full=Ubiquitin thioesterase 23; AltName: Full=Ubiquitin-specific-processing protease 23 && PF00443:Ubiquitin carboxyl-terminal hydrolase	UCH
9266714	61.0323	52.0616	60.1051	82.3965	93.1779	119.09	57.733	98.2216	-0.76924	0.00796658	0.224532	LOC9266714	NC_029260.1	2915955	2918394	+	1559	protein_coding	heavy metal-associated isoprenylated plant protein 32, transcript variant X1 && Q84J88.1 RecName: Full=Heavy metal-associated isoprenylated plant protein 36; Short=AtHIP36; Flags: Precursor && PF00403:Heavy-metal-associated domain	HMA
4330838	288.03	291.545	253.892	176.851	211.857	206.887	277.822	198.532	0.483957	0.00799646	0.225088	LOC4330838	NC_029257.1	32276621	32281662	-	1950	protein_coding	bZIP transcription factor 23-like && Q9M7Q2.1 RecName: Full=ABSCISIC ACID-INSENSITIVE 5-like protein 7; AltName: Full=ABA-responsive element-binding protein 2; AltName: Full=Abscisic acid responsive elements-binding factor 4; Short=ABRE-binding factor 4; AltName: Full=bZIP transcription factor 38; Short=AtbZIP38 && PF00170:bZIP transcription factor	bZIP_1
9268996	13.9196	11.4535	7.25407	34.1644	19.6164	37.3788	10.8758	30.3865	-1.48588	0.00804025	0.226034	LOC9268996	NC_029264.1	19589498	19592763	+	3090	lncRNA	uncharacterized LOC9268996, transcript variant X1 && - && -	-
4327423	25.6978	27.072	21.7622	53.2563	35.3095	75.6268	24.844	54.7309	-1.14281	0.00806748	0.226297	LOC4327423	NC_029256.1	35499022	35501751	+	1743	protein_coding	malate dehydrogenase, chloroplastic, transcript variant X2 && Q9SN86.1 RecName: Full=Malate dehydrogenase, chloroplastic; AltName: Full=pNAD-MDH; Flags: Precursor && PF00056:lactate/malate dehydrogenase, NAD binding domain|PF02866:lactate/malate dehydrogenase, alpha/beta C-terminal domain	-
4338378	2256.05	1693.04	1807.3	1093.26	1637.97	666.733	1918.8	1132.65	0.760793	0.00807705	0.226297	LOC4338378	NC_029260.1	14245014	14246368	+	1251	protein_coding	protein LURP-one-related 8 && Q9ZVI6.1 RecName: Full=Protein LURP-one-related 8 && PF04525:LURP-one-related	-
4343771	67.4567	67.68	39.3792	26.1257	35.3095	15.6469	58.172	25.6941	1.18397	0.0080802	0.226297	LOC4343771	NC_029262.1	24034684	24036215	-	1532	protein_coding	zinc finger CCCH domain-containing protein 18 && - && -	-
4343469	472.197	339.441	457.006	240.156	340.345	140.822	422.882	240.441	0.815861	0.00811926	0.227088	LOC4343469	NC_029262.1	20969955	20975952	+	2858	protein_coding	receptor-like serine/threonine-protein kinase SD1-6, transcript variant X2 && Q0D5R3.1 RecName: Full=Cysteine-rich receptor-like protein kinase 6; Short=Cysteine-rich RLK6; Flags: Precursor && PF01657:Salt stress response/antifungal|PF07714:Protein tyrosine kinase	Pkinase_Tyr
9266238	12.8489	7.28862	8.29036	1.00484	1.96164	0	9.47596	0.988825	3.29728	0.00813159	0.227088	LOC9266238	NC_029256.1	40508505	40511103	+	2056	protein_coding	omega-hydroxypalmitate O-feruloyl transferase, transcript variant X1 && Q94CD1.1 RecName: Full=Omega-hydroxypalmitate O-feruloyl transferase; AltName: Full=Omega-hydroxyacid hydroxycinnamoyltransferase; AltName: Full=Protein ALIPHATIC SUBERIN FERULOYL TRANSFERASE && PF02458:Transferase family	-
4340698	4047.4	4561.63	4792.87	3614.39	3682.98	2795.58	4467.3	3364.32	0.40928	0.00813918	0.227088	LOC4340698	NC_029261.1	8704801	8706785	+	1886	protein_coding	zinc finger protein CONSTANS-LIKE 16 && Q8RWD0.2 RecName: Full=Zinc finger protein CONSTANS-LIKE 16 && PF06203:CCT motif	CCT
4348874	0	0	2.07259	3.01451	31.3862	4.34637	0.690864	12.9157	-4.21207	0.00818195	0.227955	LOC4348874	NC_029265.1	17563879	17571451	+	3727	protein_coding	3-ketoacyl-CoA synthase 12 && Q9SIB2.1 RecName: Full=3-ketoacyl-CoA synthase 12; Short=KCS-12; AltName: Full=Very long-chain fatty acid condensing enzyme 12; Short=VLCFA condensing enzyme 12; Flags: Precursor && PF08392:FAE1/Type III polyketide synthase-like protein|PF08541:3-Oxoacyl-[acyl-carrier-protein (ACP)] synthase III C terminal	-
4331303	13.9196	3.12369	0	46.2224	7.84656	597.191	5.68111	217.087	-5.25749	0.00819081	0.227955	LOC4331303	NC_029258.1	219768	220926	+	1159	protein_coding	putative glycine-rich cell wall structural protein 1 && Q39176.1 RecName: Full=Lipid transfer protein EARLI 1; AltName: Full=Protein EARLY ARABIDOPSIS ALUMINUM INDUCED 1; Short=pEARLI1; Flags: Precursor && PF14547:Hydrophobic seed protein	-
4344539	21262.8	23128.9	20318.6	18004.6	17755.8	13905.8	21570.1	16555.4	0.38177	0.008233	0.228842	LOC4344539	NC_029263.1	1089763	1091018	-	1256	protein_coding	photosystem II core complex proteins psbY, chloroplastic && P80470.2 RecName: Full=Photosystem II core complex proteins psbY, chloroplastic; AltName: Full=L-arginine-metabolizing enzyme; Short=L-AME; Contains: RecName: Full=Photosystem II protein psbY-1, chloroplastic; AltName: Full=psbY-A1; Contains: RecName: Full=Photosystem II protein psbY-2, chloroplastic; AltName: Full=psbY-A2; Flags: Precur…	-
4344573	144.55	79.1336	149.227	66.3192	82.3889	44.3329	124.303	64.347	0.952521	0.00825444	0.228949	LOC4344573	NC_029263.1	1589093	1590314	-	1222	protein_coding	uncharacterized LOC4344573 && - && PF05553:Cotton fibre expressed protein	-
4345334	3913.56	4408.57	4771.1	3249.64	3756.54	2658.24	4364.41	3221.47	0.438235	0.00826216	0.228949	LOC4345334	NC_029263.1	15592241	15599121	+	1640	protein_coding	phosphoenolpyruvate/phosphate translocator 2, chloroplastic-like && Q84QU8.1 RecName: Full=Phosphoenolpyruvate/phosphate translocator 2, chloroplastic; Short=OsPPT2; Flags: Precursor && PF03151:Triose-phosphate Transporter family	-
4326784	108.145	100.999	139.9	81.3917	63.7533	66.934	116.348	70.693	0.720222	0.00827513	0.228949	LOC4326784	NC_029256.1	40994276	40997368	+	1115	protein_coding	psbP domain-containing protein 7, chloroplastic && F4J7A7.1 RecName: Full=PsbP domain-containing protein 7, chloroplastic; AltName: Full=Photosystem II reaction center PsbP family protein; Flags: Precursor && PF01789:PsbP	-
4338729	4557.08	5385.25	5238.47	4349.93	3848.74	3819.59	5060.27	4006.09	0.337119	0.00827813	0.228949	LOC4338729	NC_029260.1	19507567	19509037	-	1277	protein_coding	UPF0603 protein Os05g0401100, chloroplastic-like && Q6ATY4.1 RecName: Full=UPF0603 protein Os05g0401100, chloroplastic; Flags: Precursor >A2Y4G9.2 RecName: Full=UPF0603 protein OsI_019212, chloroplastic; Flags: Precursor && PF04536:TLP18.3, Psb32 and MOLO-1 founding proteins of phosphatase	-
9270773	23.5563	15.6185	12.4355	60.2902	12.7507	106.921	17.2034	59.9871	-1.80513	0.0082907	0.229011	LOC9270773	NC_029257.1	6020619	6021497	+	726	lncRNA	uncharacterized LOC9270773 && - && -	-
107280707	4.28297	2.08246	1.0363	13.0629	7.84656	20.8626	2.46724	13.924	-2.50658	0.00832009	0.229537	LOC107280707	NC_029259.1	30044464	30045829	+	1195	protein_coding	uncharacterized LOC107280707 && - && -	-
4343443	350673	377480	401340	195575	346832	152705	376498	231704	0.700358	0.00838646	0.230664	LOC4343443	NC_029262.1	20724542	20726073	+	1454	protein_coding	thiamine thiazole synthase 2, chloroplastic && C5X2M4.1 RecName: Full=Thiamine thiazole synthase 2, chloroplastic; AltName: Full=Thiazole biosynthetic enzyme 2; Flags: Precursor && PF01946:Thi4 family	-
4330017	1298.81	1386.92	1576.21	701.375	1285.86	554.596	1420.65	847.276	0.745998	0.00838895	0.230664	LOC4330017	NC_029257.1	24749450	24754914	-	2881	protein_coding	long-chain-alcohol oxidase FAO2 && B5WWZ9.1 RecName: Full=Long-chain-alcohol oxidase FAO2; AltName: Full=Long-chain fatty alcohol oxidase 2 && PF00732:GMC oxidoreductase|PF05199:GMC oxidoreductase	-
9268662	36.4052	1.04123	25.9074	2.00967	4.9041	0.869273	21.1179	2.59435	3.03626	0.00839212	0.230664	LOC9268662	NC_029256.1	1347611	1348781	-	1171	protein_coding	Bowman-Birk type bran trypsin inhibitor && A2WK50.2 RecName: Full=Bowman-Birk type bran trypsin inhibitor; AltName: Full=OSE727A; AltName: Full=Protein RBBI3-3; AltName: Full=RBTI; Flags: Precursor && PF00228:Bowman-Birk serine protease inhibitor family	-
4338267	27.8393	20.8246	11.3993	46.2224	30.4054	81.7117	20.0211	52.7799	-1.40307	0.00846633	0.231168	LOC4338267	NC_029260.1	11042546	11045692	+	1835	protein_coding	uncharacterized LOC4338267, transcript variant X1 && - && -	-
4349025	805.198	612.244	809.347	536.582	591.434	498.963	742.263	542.327	0.453064	0.00847271	0.231168	LOC4349025	NC_029265.1	19053644	19056073	+	1598	protein_coding	CBS domain-containing protein CBSX5 && Q84WQ5.2 RecName: Full=CBS domain-containing protein CBSX5 && -	-
4337048	145.621	137.443	123.319	187.904	137.315	660.648	135.461	328.622	-1.27968	0.0084875	0.231168	LOC4337048	NC_029259.1	31688638	31692592	+	1618	protein_coding	peroxisomal (S)-2-hydroxy-acid oxidase GLO3-like, transcript variant X1 && Q7FAS1.1 RecName: Full=Peroxisomal (S)-2-hydroxy-acid oxidase GLO3; AltName: Full=Glycolate oxidase 3; Short=GOX 3; Short=OsGLO3; AltName: Full=Short chain alpha-hydroxy acid oxidase GLO3 >B8AUI3.1 RecName: Full=Peroxisomal (S)-2-hydroxy-acid oxidase GLO3; AltName: Full=Glycolate oxidase 3; Short=GOX 3; Short=OsGLO3; AltNa…	FMN_dh
4327529	1363.05	1558.72	1628.02	1232.93	1231.91	1022.27	1516.6	1162.37	0.384241	0.00849507	0.231168	LOC4327529	NC_029256.1	35477346	35479520	+	1485	protein_coding	thioredoxin-like fold domain-containing protein MRL7 homolog, chloroplastic, transcript variant X1 && - && -	-
4337998	594.262	400.874	543.019	355.712	383.501	340.755	512.718	359.989	0.510337	0.00850518	0.231168	LOC4337998	NC_029260.1	4998063	4999640	-	1051	protein_coding	probable WRKY transcription factor 50 && Q8VWQ5.1 RecName: Full=Probable WRKY transcription factor 50; AltName: Full=WRKY DNA-binding protein 50 && PF03106:WRKY DNA -binding domain	WRKY
4345709	39.6174	34.3606	23.8348	151.73	23.5397	550.25	32.6043	241.84	-2.8914	0.00850853	0.231168	LOC4345709	NC_029263.1	21805180	21806262	+	1083	protein_coding	protein GLUTAMINE DUMPER 2 && Q9FHH5.1 RecName: Full=Protein GLUTAMINE DUMPER 3; AltName: Full=Protein LESS SUSCEPTIBLE TO BSCTV 1; Short=Protein LBS1 && -	-
4350639	53.5371	41.6493	68.3955	23.1112	32.3671	24.3397	54.5273	26.606	1.03637	0.00850914	0.231168	LOC4350639	NC_029266.1	19352821	19355861	+	1484	protein_coding	nudix hydrolase 13, mitochondrial, transcript variant X2 && Q52K88.1 RecName: Full=Nudix hydrolase 13, mitochondrial; Short=AtNUDT13; Flags: Precursor && PF00293:NUDIX domain	NUDIX
4344094	41.7589	2.08246	16.5807	0	4.9041	0	20.1407	1.6347	3.63875	0.00851835	0.231168	LOC4344094	NC_029262.1	26911483	26912459	+	977	protein_coding	protein DMP2 && - && PF05078:Protein of unknown function (DUF679)	-
4325471	1625.39	2060.6	2257.05	1152.55	1743.9	965.763	1981.01	1287.4	0.622045	0.00852125	0.231168	LOC4325471	NC_029256.1	2074752	2077978	-	1822	protein_coding	L-Ala-D/L-amino acid epimerase && B9I2J6.2 RecName: Full=L-Ala-D/L-amino acid epimerase; AltName: Full=L-Ala-D/L-Xxx epimerase && PF02746:Mandelate racemase / muconate lactonizing enzyme, N-terminal domain|PF13378:Enolase C-terminal domain-like	MR_MLE_N
4336830	231.28	187.422	167.88	381.838	184.394	553.727	195.527	373.32	-0.933973	0.00852865	0.231168	LOC4336830	NC_029259.1	29964943	29968164	+	2960	protein_coding	WEB family protein At5g16730, chloroplastic && - && -	-
4334131	445.429	498.75	618.668	384.852	353.095	389.434	520.949	375.794	0.471218	0.0085291	0.231168	LOC4334131	NC_029258.1	30981020	30984554	+	977	protein_coding	50S ribosomal protein L6, chloroplastic && O23049.1 RecName: Full=50S ribosomal protein L6, chloroplastic; AltName: Full=Protein EMBRYO DEFECTIVE 2394; Flags: Precursor && PF00347:Ribosomal protein L6	-
4326119	1.07074	1.04123	0	3.01451	9.8082	16.5162	0.703991	9.77963	-3.80809	0.00853551	0.231168	LOC4326119	NC_029256.1	645596	646906	-	1206	protein_coding	aquaporin NIP4-1-like && Q9ASI1.1 RecName: Full=Aquaporin NIP4-1; AltName: Full=NOD26-like intrinsic protein 4-1; AltName: Full=OsNIP4;1 && PF00230:Major intrinsic protein	-
4336932	1086.8	1047.48	973.082	555.674	941.587	566.766	1035.79	688.009	0.590495	0.00854924	0.231257	LOC4336932	NC_029259.1	30806129	30808508	-	1509	protein_coding	probable nucleoredoxin 3 && Q7XPE8.2 RecName: Full=Probable nucleoredoxin 3; Short=OsNrx3 && PF13905:Thioredoxin-like|PF07649:C1-like domain	C1_3
9270232	780.571	1292.17	1091.22	315.518	338.383	930.992	1054.65	528.298	0.99655	0.00859293	0.232096	LOC9270232	NC_029256.1	39257809	39261580	+	2339	protein_coding	4-coumarate--CoA ligase-like 5, transcript variant X2 && Q8RU95.2 RecName: Full=4-coumarate--CoA ligase-like 6 && PF00501:AMP-binding enzyme	AMP-binding
4329514	99.579	100.999	81.8673	139.672	122.603	225.142	94.1486	162.472	-0.789561	0.00862534	0.232096	LOC4329514	NC_029257.1	19186340	19187100	-	761	protein_coding	uncharacterized LOC4329514 && - && -	-
9272270	395.104	289.462	288.09	507.442	342.306	948.377	324.219	599.375	-0.887294	0.00863371	0.232096	LOC9272270	NC_029262.1	21846321	21851292	-	2961	protein_coding	receptor-like serine/threonine-protein kinase SD1-8, transcript variant X2 && O81905.1 RecName: Full=Receptor-like serine/threonine-protein kinase SD1-8; AltName: Full=Arabidopsis thaliana receptor kinase 3; AltName: Full=S-domain-1 (SD1) receptor kinase 8; Short=SD1-8; Flags: Precursor && PF00954:S-locus glycoprotein domain|PF12398:Receptor serine/threonine kinase|PF01453:D-mannose binding lecti…	Pkinase_Tyr
4329355	948.677	772.594	912.976	673.24	714.037	628.485	878.082	671.921	0.386321	0.0086407	0.232096	LOC4329355	NC_029257.1	16259517	16264324	+	2425	protein_coding	MACPF domain-containing protein At4g24290 && Q8L612.1 RecName: Full=MACPF domain-containing protein At1g14780 && PF01823:MAC/Perforin domain	-
4332662	523.593	194.71	461.152	294.417	141.238	130.391	393.151	188.682	1.06006	0.00865312	0.232096	LOC4332662	NC_029258.1	11497623	11498672	+	1050	protein_coding	DEAD-box ATP-dependent RNA helicase 12-like && - && PF05678:VQ motif	-
4328413	275.181	372.761	317.106	238.146	238.339	196.456	321.683	224.314	0.521489	0.00865875	0.232096	LOC4328413	NC_029257.1	3557454	3560656	+	755	lncRNA	uncharacterized LOC4328413 && - && -	-
4331516	623.172	437.317	361.667	847.077	609.089	723.235	474.052	726.467	-0.616041	0.00867348	0.232096	LOC4331516	NC_029258.1	1831321	1833071	+	1167	protein_coding	expansin-like A1 && Q10S70.1 RecName: Full=Expansin-like A1; AltName: Full=OsEXLA1; AltName: Full=OsEXPL1; AltName: Full=OsaEXPb2.1; Flags: Precursor && PF01357:Pollen allergen|PF03330:Rare lipoprotein A (RlpA)-like double-psi beta-barrel	-
4349441	288.03	411.286	296.381	192.928	268.745	142.561	331.899	201.411	0.72206	0.00868413	0.232096	LOC4349441	NC_029265.1	22530566	22535027	-	2170	protein_coding	uncharacterized LOC4349441, transcript variant X1 && Q8W4K5.1 RecName: Full=VAN3-binding protein; AltName: Full=Protein FORKED 1 && PF08458:Plant pleckstrin homology-like region|PF05703:Auxin canalisation	-
4339064	1330.93	1487.92	1304.7	1174.65	1042.61	1034.44	1374.52	1083.9	0.342966	0.00869153	0.232096	LOC4339064	NC_029260.1	23009138	23013431	+	2106	protein_coding	ammonium transporter 2 member 1-like && Q84KJ7.1 RecName: Full=Ammonium transporter 2 member 1; Short=OsAMT2;1 && PF00909:Ammonium Transporter Family	Ammonium_transp
4340003	237.705	265.514	247.675	157.759	196.164	179.94	250.298	177.954	0.491839	0.00869454	0.232096	LOC4340003	NC_029261.1	1635046	1635994	+	860	protein_coding	peptidyl-prolyl cis-trans isomerase CYP18-1 && Q9LPC7.1 RecName: Full=Peptidyl-prolyl cis-trans isomerase CYP18-1; Short=PPIase CYP18-1; AltName: Full=Cyclophilin of 18 kDa 1; AltName: Full=Cyclophilin-18-1 && PF00160:Cyclophilin type peptidyl-prolyl cis-trans isomerase/CLD	Pro_isomerase
4343624	109.216	142.649	131.61	239.151	118.679	457.238	127.825	271.689	-1.08881	0.00869536	0.232096	LOC4343624	NC_029262.1	22671418	22677681	-	3553	protein_coding	protein STRUBBELIG-RECEPTOR FAMILY 3, transcript variant X4 && Q06BH3.2 RecName: Full=Protein STRUBBELIG-RECEPTOR FAMILY 1; AltName: Full=Leucine-rich repeat receptor kinase-like protein SRF1; Flags: Precursor && PF07714:Protein tyrosine kinase|PF13855:Leucine rich repeat	Pkinase_Tyr
4333298	414.377	438.358	292.235	776.738	392.328	742.359	381.657	637.142	-0.739594	0.00873259	0.232595	LOC4333298	NC_029258.1	21002714	21007726	-	3084	protein_coding	probable potassium transporter 16 && Q84MS3.1 RecName: Full=Probable potassium transporter 16; AltName: Full=OsHAK16 && PF02705:K+ potassium transporter	K_trans
4330709	690.628	1023.53	924.376	659.172	542.393	661.517	879.511	621.028	0.502012	0.00873675	0.232595	LOC4330709	NC_029257.1	31233268	31238222	-	2836	protein_coding	soluble starch synthase 2-2, chloroplastic/amyloplastic-like && Q6Z2T8.2 RecName: Full=Soluble starch synthase 2-2, chloroplastic/amyloplastic; AltName: Full=Soluble starch synthase II-2; Flags: Precursor && PF00534:Glycosyl transferases group 1|PF08323:Starch synthase catalytic domain	Glycos_transf_1
4339235	143.479	78.0923	81.8673	43.2079	68.6574	42.5944	101.146	51.4866	0.974927	0.0087455	0.232595	LOC4339235	NC_029260.1	24663655	24667264	+	2455	protein_coding	transcription factor bHLH68, transcript variant X1 && Q8GXT3.1 RecName: Full=Transcription factor bHLH123; AltName: Full=Basic helix-loop-helix protein 123; Short=AtbHLH123; Short=bHLH 123; AltName: Full=Transcription factor EN 63; AltName: Full=bHLH transcription factor bHLH123 && -	-
107276624	13.9196	15.6185	27.98	1.00484	7.84656	0	19.1727	2.95047	2.71837	0.00878373	0.232948	LOC107276624	NC_029258.1	24865191	24866436	-	1246	protein_coding	translation initiation factor IF-2 && - && PF05553:Cotton fibre expressed protein	-
4325517	2408.1	2837.36	2833.23	1790.62	2345.14	1260.45	2692.9	1798.73	0.582442	0.00879624	0.232948	LOC4325517	NC_029256.1	27801395	27802465	+	1071	protein_coding	proline-rich receptor-like protein kinase PERK8 && - && -	-
4340299	106.003	32.2782	16.5807	83.4014	127.507	255.566	51.6208	155.491	-1.59297	0.00880364	0.232948	LOC4340299	NC_029261.1	3924745	3928015	-	2144	protein_coding	heparanase-like protein 3 && Q9FZP1.2 RecName: Full=Heparanase-like protein 3; Flags: Precursor && PF03662:Glycosyl hydrolase family 79, N-terminal domain	-
4342285	377.972	400.874	345.086	585.819	386.443	962.286	374.644	644.849	-0.784121	0.00880445	0.232948	LOC4342285	NC_029262.1	1117474	1121067	-	3497	protein_coding	receptor kinase-like protein Xa21 && Q9SD62.1 RecName: Full=Putative receptor-like protein kinase At3g47110; Flags: Precursor && -	-
4330034	1028.98	1653.48	1009.35	5195	1292.72	4839.24	1230.6	3775.66	-1.61737	0.0088113	0.232948	LOC4330034	NC_029257.1	24973427	24977331	-	2568	protein_coding	phenylalanine ammonia-lyase-like && P14717.2 RecName: Full=Phenylalanine ammonia-lyase && PF00221:Aromatic amino acid lyase	-
9267649	4.28297	2.08246	17.617	0	0	0.869273	7.99415	0.289758	4.55514	0.00883573	0.233316	LOC9267649	NC_029256.1	459814	461427	+	1614	protein_coding	uncharacterized LOC9267649 && - && PF12620:Protein of unknown function (DUF3778)	-
4325008	421.872	406.08	373.066	492.37	520.815	549.381	400.34	520.855	-0.380269	0.00893566	0.235067	LOC4325008	NC_029256.1	38413168	38424679	-	3311	protein_coding	uncharacterized protein At5g08430, transcript variant X4 && Q9FT92.2 RecName: Full=Uncharacterized protein At5g08430 && PF02201:SWIB/MDM2 domain|PF03126:Plus-3 domain|PF02213:GYF domain	-
4346235	543.937	472.719	364.776	824.97	523.758	742.359	460.477	697.029	-0.598317	0.00894521	0.235067	LOC4346235	NC_029263.1	27435130	27442094	-	3314	protein_coding	kinesin-like protein KIN-7H && Q6Z9D2.2 RecName: Full=Kinesin-like protein KIN-7H && PF11995:Domain of unknown function (DUF3490)|PF00225:Kinesin motor domain	Kinesin
4336897	821.259	768.429	511.93	1147.52	1041.63	889.267	700.539	1026.14	-0.550564	0.00896864	0.235067	LOC4336897	NC_029259.1	30439458	30442862	-	1553	protein_coding	probable E3 ubiquitin-protein ligase RHG1A && Q9FMM4.1 RecName: Full=Probable E3 ubiquitin-protein ligase RHG1A; AltName: Full=RING-H2 finger G1a; AltName: Full=RING-H2 zinc finger protein RHG1a && PF13639:Ring finger domain	-
4327585	941.182	845.48	764.786	700.371	633.61	625.007	850.483	652.996	0.381384	0.00898252	0.235067	LOC4327585	NC_029256.1	35303265	35305737	-	2135	protein_coding	protein NUCLEAR FUSION DEFECTIVE 4 && F4I9E1.1 RecName: Full=Protein NUCLEAR FUSION DEFECTIVE 4 && PF06813:Nodulin-like	-
4337424	315.869	326.947	290.163	371.789	421.753	478.97	310.993	424.17	-0.448774	0.00898334	0.235067	LOC4337424	NC_029259.1	34714702	34717277	+	1241	protein_coding	E3 ubiquitin-protein ligase AIRP2-like && - && PF13920:Zinc finger, C3HC4 type (RING finger)	-
9268627	13071.6	15406.1	14401.4	11696.3	12091.5	10262.6	14293	11350.2	0.332647	0.00898392	0.235067	LOC9268627	NC_029260.1	21078435	21079891	-	1255	protein_coding	carboxymethylenebutenolidase homolog && - && PF01738:Dienelactone hydrolase family	-
4347725	2.14148	6.24739	2.07259	12.058	7.84656	36.5095	3.48715	18.8047	-2.43505	0.00898601	0.235067	LOC4347725	NC_029264.1	21270651	21274569	-	3322	protein_coding	GDSL esterase/lipase EXL3, transcript variant X2 && Q94CH6.1 RecName: Full=GDSL esterase/lipase EXL3; AltName: Full=Family II extracellular lipase 3; Short=Family II lipase EXL3; Flags: Precursor && PF00657:GDSL-like Lipase/Acylhydrolase	Lipase_GDSL
4343735	2822.48	2278.21	2381.41	1823.78	2148.98	1589.03	2494.03	1853.93	0.428062	0.00898683	0.235067	LOC4343735	NC_029262.1	23650530	23654054	+	2282	protein_coding	chitin-inducible gibberellin-responsive protein 2-like && Q8GVE1.1 RecName: Full=Chitin-inducible gibberellin-responsive protein 2 && PF03514:GRAS domain family	GRAS
4332552	386.538	423.781	363.74	610.94	419.791	738.013	391.353	589.581	-0.59183	0.00905821	0.236497	LOC4332552	NC_029258.1	10456978	10459682	+	1262	protein_coding	CASP-like protein 4B2 && Q10MR5.1 RecName: Full=CASP-like protein 4B2; Short=OsCASPL4B2 && PF04535:Domain of unknown function (DUF588)	-
4324275	3189.74	4210.74	3981.45	2920.05	3030.73	2823.4	3793.98	2924.73	0.375492	0.00906788	0.236497	LOC4324275	NC_029256.1	9859333	9860699	+	667	protein_coding	50S ribosomal protein 5, chloroplastic && - && -	-
4350034	74.9519	57.2677	60.1051	32.1547	30.4054	40.8558	64.1083	34.472	0.891079	0.00909055	0.236497	LOC4350034	NC_029266.1	5464865	5467169	-	2305	protein_coding	uncharacterized LOC4350034 && - && -	-
107277637	3.21223	2.08246	8.29036	11.0532	14.7123	36.5095	4.52835	20.7583	-2.1997	0.00910393	0.236497	LOC107277637	NC_029261.1	11948328	11949098	+	680	lncRNA	uncharacterized LOC107277637 && - && -	-
9268758	168.106	181.174	163.735	251.209	192.241	506.786	171.005	316.745	-0.890599	0.00910514	0.236497	LOC9268758	NC_029263.1	5349928	5363361	+	7977	protein_coding	starch synthase 3, chloroplastic/amyloplastic, transcript variant X2 && Q43846.1 RecName: Full=Soluble starch synthase 3, chloroplastic/amyloplastic; AltName: Full=Soluble starch synthase III; Short=SS III; Flags: Precursor && -	-
4348453	462.56	427.946	530.583	631.037	573.78	701.504	473.697	635.44	-0.424203	0.00910668	0.236497	LOC4348453	NC_029265.1	11304987	11317906	-	6529	protein_coding	restin homolog && - && PF10358:N-terminal C2 in EEIG1 and EHBP1 proteins	-
4345801	154.187	121.824	139.9	221.064	185.375	199.064	138.637	201.834	-0.541901	0.00911612	0.236497	LOC4345801	NC_029263.1	23077618	23081044	-	3216	protein_coding	F-box protein At1g10780, transcript variant X2 && Q9SAC4.1 RecName: Full=F-box protein At1g10780 && -	-
4347032	214.148	166.597	202.078	144.696	128.487	77.3653	194.274	116.85	0.736376	0.00913643	0.236747	LOC4347032	NC_029264.1	14583475	14586611	-	1853	protein_coding	transcription factor bHLH30 && Q9S7Y1.1 RecName: Full=Transcription factor bHLH30; AltName: Full=Basic helix-loop-helix protein 30; Short=AtbHLH30; Short=bHLH 30; AltName: Full=Transcription factor EN 53; AltName: Full=bHLH transcription factor bHLH030 && -	-
107280995	441.146	475.843	396.901	570.747	575.741	559.812	437.963	568.767	-0.376969	0.00915739	0.236827	LOC107280995	NC_029260.1	25936264	25938936	+	2673	pseudogene	- && Q9SFC7.1 RecName: Full=F-box protein At3g07870 && -	-
4339945	535.371	444.606	452.861	583.81	611.051	976.194	477.613	723.685	-0.600386	0.00917149	0.236827	LOC4339945	NC_029261.1	1078006	1079156	-	1151	protein_coding	uncharacterized LOC4339945 && - && -	-
4336613	7.49519	8.32985	2.07259	31.1499	6.86574	42.5944	5.96588	26.87	-2.17526	0.00917156	0.236827	LOC4336613	NC_029259.1	27732603	27735803	+	1248	protein_coding	vesicle-associated protein 1-3 && Q84WW5.1 RecName: Full=Vesicle-associated protein 1-3; AltName: Full=Plant VAP homolog 13; Short=AtPVA13; AltName: Full=VAMP-associated protein 1-3; Contains: RecName: Full=Vesicle-associated protein 1-3, N-terminally processed && PF00635:MSP (Major sperm protein) domain	Motile_Sperm
4329023	1549.36	1174.51	1249.77	1719.27	1650.72	1860.24	1324.55	1743.41	-0.396658	0.00922346	0.23789	LOC4329023	NC_029257.1	10418985	10427959	+	4277	protein_coding	protein phosphatase 2C and cyclic nucleotide-binding/kinase domain-containing protein, transcript variant X1 && Q9SL76.2 RecName: Full=Protein phosphatase 2C and cyclic nucleotide-binding/kinase domain-containing protein; Includes: RecName: Full=Probable protein phosphatase 2C 19; Short=AtPP2C19; Includes: RecName: Full=Probable inactive cyclic nucleotide-dependent protein kinase At2g20050 && PF0…	PP2C
4346560	35.3345	54.144	36.2703	66.3192	85.3313	77.3653	41.9163	76.3386	-0.864772	0.0092371	0.237965	LOC4346560	NC_029264.1	4992429	4997501	-	1567	protein_coding	uncharacterized LOC4346560 && - && -	-
4332293	2628.67	2410.45	1634.24	3898.76	2866.94	3000.73	2224.45	3255.48	-0.549401	0.00934027	0.240344	LOC4332293	NC_029258.1	8218895	8224177	-	2429	protein_coding	phosphoenolpyruvate carboxykinase (ATP) && Q9SLZ0.1 RecName: Full=Phosphoenolpyruvate carboxykinase [ATP]; Short=PEP carboxykinase; Short=PEPCK && PF01293:Phosphoenolpyruvate carboxykinase	-
4339412	113.499	99.9582	106.738	76.3675	66.6958	42.5944	106.732	61.8859	0.790746	0.00937233	0.240761	LOC4339412	NC_029260.1	26366024	26367197	+	1174	protein_coding	uncharacterized LOC4339412 && - && PF04520:Senescence regulator	-
4350713	25.6978	13.536	19.6896	57.2756	19.6164	94.7508	19.6411	57.2143	-1.54591	0.0093782	0.240761	LOC4350713	NC_029266.1	20532932	20538767	-	3645	protein_coding	uncharacterized LOC4350713, transcript variant X2 && Q8H0V4.1 RecName: Full=DUF724 domain-containing protein 7; Short=AtDUF7; AltName: Full=ABAP1-interacting protein 1 && PF05641:Agenet domain|PF05266:Protein of unknown function (DUF724)	Agenet
4327831	2801.06	2775.92	2868.47	2246.81	2482.46	2104.51	2815.15	2277.93	0.305667	0.00940482	0.241166	LOC4327831	NC_029256.1	29529735	29532842	-	2026	protein_coding	phospholipase A1-II 5-like && Q5NAI4.1 RecName: Full=Phospholipase A1-II 5 && PF01764:Lipase (class 3)	Lipase_3
9271500	623.172	599.749	597.943	776.738	742.481	752.791	606.954	757.337	-0.319331	0.00943923	0.241731	LOC9271500	NC_029267.1	11242447	11260723	+	6977	protein_coding	helicase and polymerase-containing protein TEBICHI, transcript variant X2 && Q588V7.1 RecName: Full=Helicase and polymerase-containing protein TEBICHI && PF00270:DEAD/DEAH box helicase|PF00271:Helicase conserved C-terminal domain|PF00476:DNA polymerase family A	DEAD
4324613	226.997	213.452	287.054	144.696	187.337	159.946	242.501	163.993	0.564522	0.00944868	0.241731	LOC4324613	NC_029256.1	32538896	32541654	-	1306	protein_coding	mitochondrial acidic protein mam33, transcript variant X1 && O94675.1 RecName: Full=Mitochondrial acidic protein mam33; Flags: Precursor && PF02330:Mitochondrial glycoprotein	-
4352615	379.043	375.885	403.119	564.718	436.465	573.72	386.015	524.968	-0.443909	0.0094599	0.24174	LOC4352615	NC_029267.1	23823827	23829520	-	2688	protein_coding	diacylglycerol kinase 1, transcript variant X2 && Q39017.2 RecName: Full=Diacylglycerol kinase 1; Short=AtDGK1; Short=DAG kinase 1; AltName: Full=Diglyceride kinase 1; Short=DGK 1 && PF00781:Diacylglycerol kinase catalytic domain|PF00609:Diacylglycerol kinase accessory domain|PF00130:Phorbol esters/diacylglycerol binding domain (C1 domain)	C1_1
4340434	49.2541	52.0616	55.96	110.532	55.9067	153.861	52.4252	106.767	-1.02799	0.00951938	0.24298	LOC4340434	NC_029261.1	5355888	5359116	+	1709	pseudogene	- && Q8RUF8.1 RecName: Full=Omega-amidase, chloroplastic; AltName: Full=Nitrilase-like protein 3; Flags: Precursor && PF00795:Carbon-nitrogen hydrolase	CN_hydrolase
4345663	44776.3	60215.4	34081.7	31959.8	35401.7	27358.6	46357.8	31573.4	0.55411	0.00953611	0.243127	LOC4345663	NC_029263.1	21171276	21172675	-	1215	protein_coding	chlorophyll a-b binding protein P4, chloroplastic && Q9SQL2.1 RecName: Full=Chlorophyll a-b binding protein P4, chloroplastic; AltName: Full=LHCI type III CAB-P4; Flags: Precursor && PF00504:Chlorophyll A-B binding protein	-
4330671	937.97	677.842	990.699	575.771	713.056	427.682	868.837	572.17	0.603225	0.00955573	0.243348	LOC4330671	NC_029257.1	30882046	30886656	-	3337	protein_coding	formin-like protein 16 && A3AB67.1 RecName: Full=Formin-like protein 16; AltName: Full=OsFH16; Flags: Precursor && PF02181:Formin Homology 2 Domain	FH2
4336667	244.129	211.37	169.952	372.794	207.934	565.028	208.484	381.919	-0.874337	0.00960355	0.244285	LOC4336667	NC_029259.1	28181262	28185388	-	2491	protein_coding	O-fucosyltransferase 6, transcript variant X1 && Q8W486.1 RecName: Full=Uncharacterized protein At1g04910 && PF10250:GDP-fucose protein O-fucosyltransferase	-
9267051	445.429	384.214	372.03	230.107	346.229	173.855	400.558	250.064	0.680854	0.0096382	0.244692	LOC9267051	NC_029259.1	35031187	35032702	-	1516	protein_coding	uncharacterized LOC9267051 && - && -	-
4332152	1735.67	1867.97	1647.71	1388.68	1502.62	1283.92	1750.45	1391.74	0.331088	0.00964161	0.244692	LOC4332152	NC_029258.1	6950857	6957434	-	3449	protein_coding	squalene monooxygenase, transcript variant X4 && O48651.1 RecName: Full=Squalene monooxygenase; AltName: Full=Squalene epoxidase; Short=SE && -	-
4324605	191.663	174.927	161.662	310.494	269.726	206.887	176.084	262.369	-0.574055	0.00966038	0.244888	LOC4324605	NC_029256.1	23682272	23685523	-	1848	protein_coding	cytochrome P450 72A15, transcript variant X1 && Q9LUC5.1 RecName: Full=Cytochrome P450 72A15 && PF00067:Cytochrome P450	p450
4345996	44.9712	60.3914	20.7259	122.59	50.0218	127.783	42.0295	100.132	-1.25348	0.00968253	0.245169	LOC4345996	NC_029263.1	25260150	25268367	-	2947	protein_coding	beta-glucosidase 28-like, transcript variant X1 && Q7EXZ4.1 RecName: Full=Beta-glucosidase 28; Short=Os8bglu28; Flags: Precursor && PF00232:Glycosyl hydrolase family 1	Glyco_hydro_1
4334726	17.1319	27.072	155.444	24.1161	3.92328	16.5162	66.5494	14.8518	2.16435	0.00971945	0.245823	LOC4334726	NC_029258.1	35303612	35310771	-	3217	protein_coding	uncharacterized LOC4334726, transcript variant X1 && Q8H1D6.1 RecName: Full=Receptor-like cytosolic serine/threonine-protein kinase RBK1; AltName: Full=Protein ROP BINDING PROTEIN KINASES 1 && -	-
4348866	1318.08	1031.86	1177.23	972.681	899.412	748.444	1175.73	873.512	0.429093	0.00976788	0.246767	LOC4348866	NC_029265.1	17415544	17420846	+	2199	protein_coding	protein NRT1/ PTR FAMILY 5.2 && Q9FNL7.1 RecName: Full=Protein NRT1/ PTR FAMILY 5.2; Short=AtNPF5.2; AltName: Full=Peptide transporter PTR3-A; Short=AtPTR3 && PF00854:POT family	-
4328630	9.63668	8.32985	9.32666	37.1789	12.7507	33.9017	9.09773	27.9437	-1.62035	0.0098011	0.247325	LOC4328630	NC_029257.1	5511185	5518066	-	3903	protein_coding	uncharacterized LOC4328630, transcript variant X3 && - && -	-
4325828	292.312	219.7	245.602	179.866	191.26	146.907	252.538	172.678	0.549623	0.00986477	0.248494	LOC4325828	NC_029256.1	41584345	41595322	+	1183	protein_coding	NAC domain-containing protein 48-like, transcript variant X2 && - && PF02365:No apical meristem (NAM) protein	NAM
4349144	326.576	245.731	341.978	173.837	173.605	250.351	304.761	199.264	0.611073	0.00986985	0.248494	LOC4349144	NC_029265.1	20173484	20179165	+	1787	protein_coding	uncharacterized LOC4349144, transcript variant X2 && - && PF12695:Alpha/beta hydrolase family	-
4345634	3367.48	3682.84	5476.82	3086.86	2848.3	2875.56	4175.71	2936.9	0.507777	0.00989347	0.248806	LOC4345634	NC_029263.1	20812600	20815707	-	1255	protein_coding	14-3-3-like protein GF14-C && Q6ZKC0.1 RecName: Full=14-3-3-like protein GF14-C; AltName: Full=G-box factor 14-3-3 homolog C && PF00244:14-3-3 protein	-
4344390	830.896	810.078	854.944	1076.18	966.108	1067.47	831.972	1036.58	-0.317326	0.00993766	0.249634	LOC4344390	NC_029262.1	29534458	29545715	+	4344	protein_coding	uncharacterized LOC4344390, transcript variant X1 && Q92797.2 RecName: Full=Symplekin && PF12295:Symplekin tight junction protein C terminal|PF11935:Domain of unknown function (DUF3453)	-
4326493	12.8489	11.4535	9.32666	25.1209	23.5397	38.248	11.2097	28.9695	-1.37444	0.00997862	0.25038	LOC4326493	NC_029256.1	13774839	13776655	+	1717	pseudogene	- && - && -	-
4352901	357.628	407.121	268.401	564.718	394.29	617.184	344.383	525.397	-0.609878	0.00999874	0.250601	LOC4352901	NC_029267.1	27324313	27326921	+	2609	transcribed_pseudogene	uncharacterized LOC4352901 && - && PF06813:Nodulin-like	-
4343549	625.313	491.461	486.023	647.114	707.171	915.345	534.266	756.543	-0.502674	0.0100114	0.250635	LOC4343549	NC_029262.1	21876884	21883385	-	2930	protein_coding	G-type lectin S-receptor-like serine/threonine-protein kinase B120 && O81906.1 RecName: Full=G-type lectin S-receptor-like serine/threonine-protein kinase B120; Flags: Precursor && PF01453:D-mannose binding lectin|PF08276:PAN-like domain|PF00954:S-locus glycoprotein domain|PF07714:Protein tyrosine kinase	Pkinase_Tyr
4352811	159.541	132.236	129.537	203.982	182.433	226.88	140.438	204.432	-0.543084	0.01007	0.251818	LOC4352811	NC_029267.1	26346895	26351321	-	2018	protein_coding	nuclear transcription factor Y subunit A-10, transcript variant X1 && Q9LVJ7.1 RecName: Full=Nuclear transcription factor Y subunit A-6; Short=AtNF-YA-6 && PF02045:CCAAT-binding transcription factor (CBF-B/NF-YA) subunit B	CBFB_NFYA
9267947	1349.13	1080.8	884.996	1703.2	1146.58	2801.67	1104.98	1883.81	-0.769917	0.0100947	0.252151	LOC9267947	NC_029257.1	25399797	25404213	+	2542	protein_coding	probable metal-nicotianamine transporter YSL14 && Q6H7J6.1 RecName: Full=Probable metal-nicotianamine transporter YSL14; AltName: Full=Protein YELLOW STRIPE LIKE 14; Short=OsYSL14 && PF03169:OPT oligopeptide transporter protein	OPT
4344444	500.036	563.306	530.583	356.717	463.928	316.415	531.309	379.02	0.488165	0.010116	0.252398	LOC4344444	NC_029263.1	278006	281608	-	3307	protein_coding	F-box protein At5g39450, transcript variant X2 && Q8RWD6.1 RecName: Full=F-box protein At5g39450 && -	-
4336922	1686.42	2238.65	1797.97	1479.12	1522.23	1352.59	1907.68	1451.31	0.394663	0.0101506	0.252978	LOC4336922	NC_029259.1	30688129	30689788	-	973	protein_coding	probable plastid-lipid-associated protein 8, chloroplastic && Q941D3.1 RecName: Full=Probable plastid-lipid-associated protein 8, chloroplastic; AltName: Full=Fibrillin-6; Flags: Precursor && PF04755:PAP_fibrillin	-
4345935	202.37	214.494	149.227	449.162	242.263	1623.8	188.697	771.742	-2.03225	0.0101709	0.253201	LOC4345935	NC_029263.1	24593273	24597559	-	3401	protein_coding	tricin synthase 2-like, transcript variant X2 && Q7F8T6.1 RecName: Full=Tricin synthase 2; AltName: Full=Caffeoyl-CoA 3-O-methyltransferase ROMT17 && PF01596:O-methyltransferase	-
4329304	282.676	304.04	236.275	445.142	305.035	474.623	274.33	408.267	-0.574209	0.0102334	0.254236	LOC4329304	NC_029257.1	15489268	15498823	+	4721	lncRNA	uncharacterized LOC4329304, transcript variant X1 && - && -	-
4334147	28.91	48.9379	53.8874	112.542	37.2712	191.24	43.9118	113.684	-1.37341	0.0102377	0.254236	LOC4334147	NC_029258.1	31124615	31127016	-	1159	protein_coding	COBRA-like protein 3 && Q60E70.1 RecName: Full=COBRA-like protein 3; AltName: Full=Protein BRITTLE CULM1-like 4; Flags: Precursor && PF04833:COBRA-like protein	-
4352691	108.145	120.783	64.2503	237.141	104.948	224.273	97.726	188.787	-0.950576	0.010247	0.254236	LOC4352691	NC_029267.1	25014987	25026462	+	7030	protein_coding	wall-associated receptor kinase-like 14, transcript variant X6 && Q8RY67.2 RecName: Full=Wall-associated receptor kinase-like 14; Flags: Precursor && PF13947:Wall-associated receptor kinase galacturonan-binding|PF00069:Protein kinase domain	Pkinase
4344282	24.6271	15.6185	13.4718	55.266	29.4246	41.7251	17.9058	42.1386	-1.23585	0.0102684	0.254236	LOC4344282	NC_029262.1	28690623	28692656	-	1249	protein_coding	cationic peroxidase 1 && P22195.2 RecName: Full=Cationic peroxidase 1; AltName: Full=PNPC1; Flags: Precursor && PF00141:Peroxidase	-
4332643	85.6593	88.5047	123.319	51.2466	72.5807	39.1173	99.1611	54.3149	0.871843	0.0102699	0.254236	LOC4332643	NC_029258.1	11216526	11218680	-	2059	protein_coding	uncharacterized LOC4332643, transcript variant X3 && - && -	-
107276551	97.4375	58.309	83.9399	46.2224	50.0218	30.4246	79.8955	42.2229	0.923604	0.0102901	0.254377	LOC107276551	NC_029260.1	29208601	29210633	-	1686	protein_coding	transcription factor FAMA && Q56YJ8.1 RecName: Full=Transcription factor FAMA; AltName: Full=Basic helix-loop-helix protein 97; Short=AtbHLH97; Short=bHLH 97; AltName: Full=Transcription factor EN 14; AltName: Full=bHLH transcription factor bHLH097 && PF00010:Helix-loop-helix DNA-binding domain	HLH
4331997	51.3956	80.1748	45.597	91.4401	105.929	112.136	59.0558	103.168	-0.805429	0.0103007	0.254377	LOC4331997	NC_029258.1	5582032	5582734	-	599	protein_coding	uncharacterized LOC4331997 && - && -	-
4335309	926.192	912.119	621.777	505.432	666.958	523.303	820.029	565.231	0.536896	0.0103099	0.254377	LOC4335309	NC_029259.1	9695091	9703567	+	1073	protein_coding	UPF0307 protein ECA0281 && - && PF04751:Protein of unknown function (DUF615)	-
9267284	1591.12	1529.57	1538.9	1318.34	1296.64	1177.87	1553.2	1264.28	0.297234	0.0103239	0.254439	LOC9267284	NC_029257.1	15625983	15628500	+	1228	lncRNA	uncharacterized LOC9267284, transcript variant X3 && Q84L30.2 RecName: Full=Ubiquitin receptor RAD23d; Short=AtRAD23d; AltName: Full=Putative DNA repair protein RAD23-4; AltName: Full=RAD23-like protein 4; Short=AtRAD23-4 && -	-
4334728	1305.23	1048.52	1492.27	953.589	1031.82	766.699	1282.01	917.37	0.483225	0.0103984	0.25599	LOC4334728	NC_029258.1	35332031	35334408	+	2378	protein_coding	tol-Pal system protein TolB && - && PF07676:WD40-like Beta Propeller Repeat	PD40
4329552	276.251	268.638	308.816	150.725	236.378	190.371	284.568	192.491	0.56377	0.0104295	0.256384	LOC4329552	NC_029257.1	19613978	19615148	+	1171	protein_coding	uncharacterized LOC4329552 && - && -	-
4341979	1268.83	1119.32	1208.32	713.433	1087.73	566.766	1198.82	789.31	0.603383	0.0104436	0.256384	LOC4341979	NC_029261.1	29665300	29667384	-	925	protein_coding	AIG2-like protein D && A8MRP2.1 RecName: Full=AIG2-like protein D; AltName: Full=Avirulence-induced gene 2-like protein D; AltName: Full=Putative gamma-glutamylcyclotransferase && PF06094:Gamma-glutamyl cyclotransferase, AIG2-like	-
4347072	38.5467	21.8659	63.214	101.488	36.2903	219.057	41.2089	118.945	-1.53065	0.0104553	0.256384	LOC4347072	NC_029264.1	15026992	15028934	+	1943	protein_coding	putative CBL-interacting protein kinase 27 && Q6ERS0.1 RecName: Full=Putative CBL-interacting protein kinase 27; AltName: Full=OsCIPK27 && PF03822:NAF domain|PF00069:Protein kinase domain	Pkinase
4344020	46.0419	24.9896	31.0889	59.2853	37.2712	190.371	34.0401	95.6424	-1.49357	0.0104607	0.256384	LOC4344020	NC_029262.1	26340137	26344354	+	2197	protein_coding	pectin acetylesterase 12 && Q9SFF6.1 RecName: Full=Pectin acetylesterase 12; Flags: Precursor && -	-
4326776	46.0419	72.8862	63.214	100.484	66.6958	260.782	60.714	142.654	-1.23415	0.0104752	0.256458	LOC4326776	NC_029256.1	4820124	4823320	-	2132	protein_coding	hexokinase-8-like, transcript variant X1 && Q1WM15.2 RecName: Full=Hexokinase-8; AltName: Full=Hexokinase-4 && PF03727:Hexokinase|PF00349:Hexokinase	-
4325291	22.4856	21.8659	33.1615	28.1354	69.6382	89.5351	25.8376	62.4363	-1.27525	0.0105188	0.257242	LOC4325291	NC_029256.1	28835249	28836915	+	1667	protein_coding	aspartic proteinase nepenthesin-1 && Q766C3.1 RecName: Full=Aspartic proteinase nepenthesin-1; AltName: Full=Nepenthesin-I; Flags: Precursor && PF14543:Xylanase inhibitor N-terminal|PF14541:Xylanase inhibitor C-terminal	-
4341897	2677.93	2618.7	1990.72	4026.38	2451.07	4700.16	2429.12	3725.87	-0.617249	0.010544	0.257366	LOC4341897	NC_029261.1	28699546	28706398	+	2602	protein_coding	RNA polymerase I-specific transcription initiation factor RRN3, transcript variant X1 && Q5R4N9.1 RecName: Full=RNA polymerase I-specific transcription initiation factor RRN3 && PF05327:RNA polymerase I specific transcription initiation factor RRN3	RRN3
4333564	1803.13	2088.71	2479.86	1505.24	1761.55	1514.27	2123.9	1593.69	0.414474	0.0105471	0.257366	LOC4333564	NC_029258.1	24902339	24905495	+	1659	protein_coding	pyruvate dehydrogenase E1 component subunit beta-4, chloroplastic-like, transcript variant X2 && Q10G39.1 RecName: Full=Pyruvate dehydrogenase E1 component subunit beta-4, chloroplastic; Flags: Precursor && PF02780:Transketolase, C-terminal domain|PF02779:Transketolase, pyrimidine binding domain	-
4327280	0	0	0	3.01451	2.94246	10.4313	0	5.46275	-4.8288	0.0105815	1	LOC4327280	NC_029256.1	11703472	11704696	-	1225	protein_coding	cytosolic sulfotransferase 5 && Q9M1V2.1 RecName: Full=Cytosolic sulfotransferase 5; Short=AtSOT5; AltName: Full=Flavonoid 7-sulfotransferase 3a; Short=AtST3a && PF00685:Sulfotransferase domain	Sulfotransfer_1
4324691	357.628	335.276	355.449	515.481	378.597	685.857	349.451	526.645	-0.592581	0.0105986	0.258338	LOC4324691	NC_029256.1	29927595	29931484	-	3890	protein_coding	brassinosteroid LRR receptor kinase BRI1-like && Q8GUQ5.1 RecName: Full=Brassinosteroid LRR receptor kinase; AltName: Full=Altered brassinolide sensitivity 1; AltName: Full=Systemin receptor SR160; AltName: Full=tBRI1; Flags: Precursor && PF13855:Leucine rich repeat|PF00069:Protein kinase domain	Pkinase
4329728	52.4663	64.5563	94.3029	213.025	71.5999	158.208	70.4419	147.611	-1.06674	0.010618	0.258527	LOC4329728	NC_029257.1	21853569	21863606	-	4147	protein_coding	ent-pimara-8(14),15-diene synthase-like, transcript variant X7 && Q6Z5J6.1 RecName: Full=Ent-pimara-8(14),15-diene synthase; AltName: Full=Ent-kaurene synthase-like 5; Short=OsKS5; Short=OsKSL5; AltName: Full=Ent-kaurene synthase-like 6; Short=OsKS6 && PF01397:Terpene synthase, N-terminal domain|PF03936:Terpene synthase family, metal binding domain	-
4343278	0	0	0	5.02418	0.98082	12.1698	0	6.05828	-4.97723	0.0106364	1	LOC4343278	NC_029262.1	18359775	18364040	-	3410	lncRNA	uncharacterized LOC4343278, transcript variant X1 && - && PF13966:zinc-binding in reverse transcriptase	-
4331123	1069.67	1165.14	1119.2	841.048	956.3	617.184	1118	804.844	0.474814	0.0106512	0.259051	LOC4331123	NC_029257.1	34913620	34915553	+	1665	protein_coding	glutathionyl-hydroquinone reductase YqjG && P42620.1 RecName: Full=Glutathionyl-hydroquinone reductase YqjG; Short=GS-HQR && PF13409:Glutathione S-transferase, N-terminal domain|PF13410:Glutathione S-transferase, C-terminal domain	-
112938279	434.721	450.853	533.692	585.819	586.53	1044.87	473.089	739.072	-0.64427	0.0107313	0.260477	LOC112938279	NC_029258.1	35090819	35091645	-	827	protein_coding	uncharacterized LOC112938279 && - && -	-
4328194	6713.55	6909.61	6544.21	9715.76	7063.87	10060.1	6722.46	8946.57	-0.412381	0.0107333	0.260477	LOC4328194	NC_029257.1	1617126	1630157	+	9616	protein_coding	titin homolog && - && -	-
107281547	64.2445	69.7625	69.4318	42.2031	42.1753	31.2938	67.8129	38.5574	0.818468	0.0107612	0.260869	LOC107281547	NC_029262.1	3402559	3404094	+	1424	lncRNA	uncharacterized LOC107281547 && - && -	-
4352033	675.638	770.511	671.52	559.694	580.645	472.015	705.89	537.451	0.394104	0.0108005	0.261535	LOC4352033	NC_029267.1	11904713	11907267	-	1700	lncRNA	uncharacterized LOC4352033 && - && -	-
4352759	0	1.04123	0	5.02418	4.9041	10.4313	0.347077	6.78652	-4.17875	0.0108877	1	LOC4352759	NC_029267.1	25743999	25745182	-	1184	protein_coding	auxin-responsive protein SAUR77, transcript variant X2 && - && -	-
4340775	73.8812	53.1028	58.0325	85.411	92.1971	165.162	61.6722	114.257	-0.892888	0.0109019	0.263508	LOC4340775	NC_029261.1	10184017	10185209	-	1099	protein_coding	uncharacterized LOC4340775 && - && PF13962:Domain of unknown function	-
4342495	93.1545	65.5976	59.0688	128.619	73.5615	293.814	72.607	165.332	-1.18931	0.0109057	0.263508	LOC4342495	NC_029262.1	3631490	3635200	+	3110	lncRNA	uncharacterized LOC4342495, transcript variant X1 && - && -	-
4351277	108.145	91.6284	98.4481	185.895	102.005	257.305	99.4071	181.735	-0.872044	0.0109325	0.263674	LOC4351277	NC_029267.1	439127	443737	-	2638	protein_coding	probable receptor-like protein kinase At5g18500, transcript variant X1 && Q8LEB6.1 RecName: Full=Probable receptor-like protein kinase At5g18500 && PF00069:Protein kinase domain	Pkinase
4347674	11641.1	11355.7	11621	6338.5	10847.9	5243.46	11539.3	7476.61	0.626138	0.0109364	0.263674	LOC4347674	NC_029264.1	20885172	20889846	-	2478	protein_coding	two-component response regulator-like PRR95 && Q689G6.1 RecName: Full=Two-component response regulator-like PRR95; AltName: Full=Pseudo-response regulator 95; Short=OsPRR95 && PF06203:CCT motif|PF00072:Response regulator receiver domain	Response_reg
4342505	230.209	281.132	205.187	383.847	257.956	532.865	238.843	391.556	-0.714041	0.0109724	0.264254	LOC4342505	NC_029262.1	3699596	3704922	+	2498	protein_coding	uncharacterized LOC4342505 && O04706.1 RecName: Full=Gibberellin 20 oxidase 1-B; AltName: Full=GA 20-oxidase 1-B; AltName: Full=Gibberellin C-20 oxidase 1-B; AltName: Full=TaGA20ox1-B; Short=Ta20ox1B && PF03171:2OG-Fe(II) oxygenase superfamily|PF14226:non-haem dioxygenase in morphine synthesis N-terminal	2OG-FeII_Oxy
4333586	274.11	295.71	282.909	176.851	208.915	229.488	284.243	205.085	0.469418	0.0110076	0.264288	LOC4333586	NC_029258.1	25234051	25240200	+	2980	protein_coding	protein AMEIOTIC 1 homolog && Q9FGN8.2 RecName: Full=Protein DYAD; AltName: Full=Protein SWITCH 1 && -	-
4338005	2597.62	3511.03	3282.98	2396.53	2568.77	2111.46	3130.55	2358.92	0.408462	0.0110191	0.264288	LOC4338005	NC_029260.1	5276721	5277776	-	754	protein_coding	30S ribosomal protein S31, chloroplastic, transcript variant X1 && O80439.1 RecName: Full=30S ribosomal protein S31, chloroplastic; AltName: Full=Plastid-specific 30S ribosomal protein 4; Short=PSRP-4; Flags: Precursor && PF17067:Ribosomal protein S31e	-
4351500	185.238	36.4431	50.7785	24.1161	16.6739	47.81	90.82	29.5333	1.61607	0.0110205	0.264288	LOC4351500	NC_029267.1	2338061	2339003	+	828	protein_coding	phytosulfokines 5-like && O81277.1 RecName: Full=Phytosulfokines 5; AltName: Full=Secretory protein SH27A; Contains: RecName: Full=Phytosulfokine-alpha; Short=PSK-alpha; Short=Phytosulfokine-a; Contains: RecName: Full=Phytosulfokine-beta; Short=PSK-beta; Short=Phytosulfokine-b; Flags: Precursor && PF06404:Phytosulfokine precursor protein (PSK)	-
4334614	285.888	198.875	224.876	406.959	226.569	711.066	236.546	448.198	-0.922921	0.0110226	0.264288	LOC4334614	NC_029258.1	34545461	34548104	-	2644	protein_coding	L-type lectin-domain containing receptor kinase IV.1 && O80939.1 RecName: Full=L-type lectin-domain containing receptor kinase IV.1; Short=Arabidopsis thaliana lectin-receptor kinase e; Short=AthlecRK-e; Short=LecRK-IV.1; AltName: Full=Lectin Receptor Kinase 1; Flags: Precursor && PF00139:Legume lectin domain|PF00069:Protein kinase domain	Pkinase
4338864	17.1319	55.1853	29.0163	92.4449	43.1561	598.06	33.7778	244.554	-2.85618	0.0110406	0.264288	LOC4338864	NC_029260.1	20978534	20986111	-	4617	protein_coding	dnaJ homolog subfamily B member 1-like, transcript variant X2 && B9KAB9.1 RecName: Full=Chaperone protein DnaJ && PF00226:DnaJ domain|PF01556:DnaJ C terminal domain	DnaJ_C
4333112	9.63668	4.16493	10.363	25.1209	12.7507	44.3329	8.05485	27.4015	-1.7711	0.011061	0.264288	LOC4333112	NC_029258.1	17207293	17210656	-	2033	protein_coding	PI-PLC X domain-containing protein At5g67130, transcript variant X6 && Q93XX5.1 RecName: Full=PI-PLC X domain-containing protein At5g67130; Flags: Precursor && -	-
4328256	490.4	553.935	518.148	764.68	554.163	1018.79	520.828	779.211	-0.581741	0.0110618	0.264288	LOC4328256	NC_029257.1	2110899	2137149	-	6138	protein_coding	cycloartenol synthase-like, transcript variant X4 && Q6Z2X6.1 RecName: Full=Cycloartenol synthase && PF13249:Squalene-hopene cyclase N-terminal domain|PF13243:Squalene-hopene cyclase C-terminal domain	-
4341281	1600.76	1214.08	1042.51	1858.95	1514.39	2206.22	1285.78	1859.85	-0.532805	0.0110766	0.264288	LOC4341281	NC_029261.1	21113187	21126473	-	5090	protein_coding	ABC transporter G family member 42-like && Q5Z9S8.1 RecName: Full=ABC transporter G family member 42; Short=OsABCG42; AltName: Full=Pleiotropic drug resistance protein 12; Short=OsPDR12 && PF08370:Plant PDR ABC transporter associated|PF01061:ABC-2 type transporter|PF14510:ABC-transporter extracellular N-terminal|PF00005:ABC transporter	ABC2_membrane
4336080	52.4663	4.16493	5.18148	3.01451	3.92328	0	20.6042	2.3126	3.1737	0.011081	0.264288	LOC4336080	NC_029259.1	23165331	23166370	+	965	protein_coding	heavy metal-associated isoprenylated plant protein 16, transcript variant X2 && - && -	-
4345065	18.2026	14.5772	20.7259	35.1693	16.6739	129.522	17.8353	60.455	-1.76446	0.0111212	0.264796	LOC4345065	NC_029263.1	9039741	9043678	+	3702	protein_coding	receptor kinase-like protein Xa21 && C0LGP4.1 RecName: Full=Probable LRR receptor-like serine/threonine-protein kinase At3g47570; Flags: Precursor && PF08263:Leucine rich repeat N-terminal domain|PF13855:Leucine rich repeat|PF07714:Protein tyrosine kinase	Pkinase_Tyr
4334252	17.1319	4.16493	6.21777	37.1789	18.6356	33.0324	9.17152	29.6156	-1.69546	0.0111262	0.264796	LOC4334252	NC_029258.1	31867199	31867981	+	783	protein_coding	uncharacterized LOC4334252 && - && -	-
4326496	0	2.08246	1.0363	7.03385	6.86574	14.7776	1.03959	9.55908	-3.19734	0.0111627	0.265287	LOC4326496	NC_029256.1	13794686	13799695	+	3209	protein_coding	dual specificity protein phosphatase PHS1, transcript variant X1 && Q75QN6.1 RecName: Full=Dual specificity protein phosphatase PHS1; AltName: Full=Protein PROPYZAMIDE-HYPERSENSITIVE 1 && PF09192:Actin-fragmin kinase, catalytic|PF00782:Dual specificity phosphatase, catalytic domain	DSPc
4327654	1690.7	2343.81	1865.33	1660.99	1283.89	1376.06	1966.61	1440.32	0.449499	0.0111707	0.265287	LOC4327654	NC_029256.1	22754479	22755466	-	889	protein_coding	uncharacterized LOC4327654 && - && PF06549:Protein of unknown function (DUF1118)	-
4327816	1855.6	1596.21	1535.79	2064.94	2021.47	2164.49	1662.53	2083.63	-0.325901	0.011192	0.265425	LOC4327816	NC_029256.1	43202488	43215263	-	6124	protein_coding	E3 ubiquitin-protein ligase listerin && Q9FGI1.1 RecName: Full=E3 ubiquitin-protein ligase listerin && PF13639:Ring finger domain	-
4343625	6.42445	5.20616	12.4355	23.1112	4.9041	91.2737	8.02205	39.763	-2.31202	0.0112021	0.265425	LOC4343625	NC_029262.1	22681039	22686368	-	1559	protein_coding	uncharacterized LOC4343625 && - && -	-
107276535	451.853	623.698	554.418	462.224	322.69	343.363	543.323	376.092	0.531474	0.0112187	0.265425	LOC107276535	NC_029260.1	1845941	1848793	-	1977	protein_coding	solute carrier family 40 member 3, chloroplastic && B9FGV7.1 RecName: Full=Solute carrier family 40 member 3, chloroplastic; Flags: Precursor && PF06963:Ferroportin1 (FPN1)	-
4342198	346.92	178.051	207.259	422.031	431.561	330.324	244.077	394.639	-0.693213	0.0112259	0.265425	LOC4342198	NC_029262.1	349183	353684	-	1947	protein_coding	sugar transport protein MST3-like && P23586.2 RecName: Full=Sugar transport protein 1; AltName: Full=Glucose transporter; AltName: Full=Hexose transporter 1 && PF00083:Sugar (and other) transporter	Sugar_tr
4325157	28.91	35.4019	25.9074	78.3772	18.6356	185.155	30.0731	94.056	-1.64699	0.0112364	0.265425	LOC4325157	NC_029256.1	10508891	10513400	+	1919	protein_coding	putative L-cysteine desulfhydrase 2 && Q5JNT6.1 RecName: Full=Putative L-cysteine desulfhydrase 2; AltName: Full=OsL-CDes2; Short=L-CDes2 && PF00266:Aminotransferase class-V	Aminotran_5
4338410	44.9712	49.9791	42.4881	29.1402	17.6548	20.8626	45.8128	22.5525	1.02505	0.0112539	0.265556	LOC4338410	NC_029260.1	14906529	14907454	+	926	protein_coding	uncharacterized LOC4338410 && - && -	-
4349274	50.3249	45.8142	22.7985	98.4739	38.252	164.293	39.6458	100.34	-1.342	0.011281	0.265913	LOC4349274	NC_029265.1	21271387	21275026	+	1567	protein_coding	NEP1-interacting protein 1 && Q8GT75.2 RecName: Full=NEP1-interacting protein 1; AltName: Full=RING-H2 finger protein ATL26 && PF17123:RING-like zinc finger	-
4346629	1438.01	1562.89	1488.12	1073.16	1303.51	755.398	1496.34	1044.02	0.51977	0.01132	0.266549	LOC4346629	NC_029264.1	6404457	6406533	-	1626	protein_coding	ethylene-responsive transcription factor 1-like && Q9LUM4.2 RecName: Full=Ethylene-responsive transcription factor RAP2-2; Short=AtRAP2.2; AltName: Full=Protein RELATED TO APETALA2 2 && PF00847:AP2 domain	AP2
4345121	37.476	30.1957	23.8348	53.2563	74.5423	50.4179	30.5022	59.4055	-0.961527	0.0113546	0.267079	LOC4345121	NC_029263.1	10142043	10145429	-	3387	protein_coding	leucine-rich repeat receptor protein kinase EMS1 && - && PF08263:Leucine rich repeat N-terminal domain|PF13855:Leucine rich repeat	LRRNT_2
4350753	482.905	563.306	435.244	770.709	494.333	1248.28	493.818	837.773	-0.763078	0.0113864	0.267545	LOC4350753	NC_029266.1	21413566	21417719	+	1978	protein_coding	protein WVD2-like 4 && Q9SJ62.2 RecName: Full=Protein WVD2-like 4 && PF06886:Targeting protein for Xklp2 (TPX2)	-
4334618	335.142	543.523	502.603	256.233	351.134	310.331	460.423	305.899	0.589913	0.0114215	0.268084	LOC4334618	NC_029258.1	34574357	34577107	-	2241	protein_coding	protein NRT1/ PTR FAMILY 5.6 && P0CI03.1 RecName: Full=Protein NRT1/ PTR FAMILY 5.6; Short=AtNPF5.6 && PF00854:POT family	-
4352559	102.791	156.185	103.63	216.04	109.852	476.362	120.868	267.418	-1.14669	0.0114342	0.2681	LOC4352559	NC_029267.1	23325609	23328976	-	1382	protein_coding	myb-related protein MYBAS2-like, transcript variant X2 && Q4JL76.1 RecName: Full=Myb-related protein MYBAS2 && PF00249:Myb-like DNA-binding domain	Myb_DNA-binding
4347453	5.35371	17.7009	6.21777	54.2611	5.88492	232.096	9.75747	97.414	-3.31979	0.0114787	0.268859	LOC4347453	NC_029264.1	19166319	19167907	+	1480	protein_coding	uncharacterized LOC4347453 && - && PF04654:Protein of unknown function, DUF599	-
4325816	232.351	298.833	241.457	467.249	291.304	393.781	257.547	384.111	-0.576482	0.0115484	0.270054	LOC4325816	NC_029256.1	14793080	14797228	+	1129	protein_coding	CASP-like protein 1E1 && Q9ARX2.1 RecName: Full=CASP-like protein 1E1; Short=OsCASPL1E1 && PF04535:Domain of unknown function (DUF588)	-
4325081	439.004	336.318	449.752	288.388	317.786	282.514	408.358	296.229	0.463339	0.0115631	0.270054	LOC4325081	NC_029256.1	38026690	38030347	-	2978	protein_coding	SUN domain-containing protein 4 && O59729.1 RecName: Full=Uncharacterized protein slp1; AltName: Full=SUN-like protein 1; Flags: Precursor && -	-
4352426	66.386	49.9791	25.9074	22.1064	17.6548	21.7318	47.4242	20.4977	1.20857	0.0115663	0.270054	LOC4352426	NC_029267.1	21480098	21481102	+	1005	protein_coding	glutaredoxin-C15-like && Q2QP86.1 RecName: Full=Glutaredoxin-C15 && PF00462:Glutaredoxin	-
4351219	55.6786	62.4739	47.6696	29.1402	22.5589	34.7709	55.274	28.8233	0.935648	0.0116133	0.270866	LOC4351219	NC_029266.1	28890460	28893547	+	3088	protein_coding	scarecrow-like protein 14 && O80933.1 RecName: Full=Scarecrow-like protein 9; Short=AtSCL9; AltName: Full=GRAS family protein 13; Short=AtGRAS-13 && PF03514:GRAS domain family	GRAS
4327687	805.198	766.346	815.565	474.283	726.788	476.362	795.703	559.144	0.509381	0.0116614	0.271576	LOC4327687	NC_029256.1	29458567	29463035	+	1825	protein_coding	mitochondrial carrier protein CoAc1 && Q54MZ4.1 RecName: Full=Mitochondrial substrate carrier family protein B && PF00153:Mitochondrial carrier protein	Mito_carr
107277582	112.428	91.6284	81.8673	144.696	102.986	360.748	95.3079	202.81	-1.09137	0.0116682	0.271576	LOC107277582	NC_029257.1	33833834	33837954	+	1579	protein_coding	transcription factor bHLH66 && Q9LSQ3.1 RecName: Full=Transcription factor bHLH82; AltName: Full=Basic helix-loop-helix protein 82; Short=AtbHLH82; Short=bHLH 82; AltName: Full=Transcription factor EN 96; AltName: Full=bHLH transcription factor bHLH082 && PF00010:Helix-loop-helix DNA-binding domain	HLH
4347909	411.165	408.163	373.066	496.389	486.487	571.982	397.465	518.286	-0.383733	0.0117314	0.272762	LOC4347909	NC_029264.1	22747271	22752207	+	2841	protein_coding	U-box domain-containing protein 33 && Q8GUH1.2 RecName: Full=U-box domain-containing protein 33; AltName: Full=Plant U-box protein 33; Includes: RecName: Full=E3 ubiquitin ligase; Includes: RecName: Full=Serine/threonine-protein kinase && PF00582:Universal stress protein family|PF04564:U-box domain|PF07714:Protein tyrosine kinase	Pkinase_Tyr
4331891	439.004	391.503	357.522	285.373	324.651	266.867	396.01	292.297	0.438578	0.0117456	0.272806	LOC4331891	NC_029258.1	4660789	4662033	+	1245	protein_coding	uncharacterized LOC4331891 && - && PF05340:Protein of unknown function (DUF740)	-
4333201	2266.76	2313.62	2184.51	1960.43	1734.09	1859.38	2254.96	1851.3	0.284583	0.01176	0.272854	LOC4333201	NC_029258.1	18485621	18488289	-	2572	protein_coding	allene oxide cyclase, chloroplastic-like && Q75KD7.1 RecName: Full=Allene oxide cyclase, chloroplastic; Short=OsAOC; AltName: Full=Protein COLEOPTILE PHOTOMORPHOGENESIS 2; AltName: Full=Protein HEBIBA; Flags: Precursor >A2XID3.1 RecName: Full=Allene oxide cyclase, chloroplastic; Short=OsAOC; Flags: Precursor && -	-
4328638	114.569	96.8345	69.4318	142.687	127.507	200.802	93.6119	156.998	-0.748275	0.0117898	0.273089	LOC4328638	NC_029257.1	5571990	5576494	+	2170	protein_coding	F-box protein At3g07870 && - && -	-
4339750	10.7074	14.5772	19.6896	35.1693	21.578	63.4569	14.9914	40.0681	-1.42102	0.0117948	0.273089	LOC4339750	NC_029260.1	29137235	29140192	+	1566	protein_coding	probable protein ABIL4, transcript variant X1 && Q6I588.1 RecName: Full=Probable protein ABIL4; AltName: Full=Abl interactor-like protein 4 && -	-
4336323	2710.05	2703.04	1530.61	3468.69	3009.16	3896.08	2314.56	3457.98	-0.579276	0.0118214	0.273214	LOC4336323	NC_029259.1	25126755	25134385	-	2409	protein_coding	F-box/LRR-repeat protein 14, transcript variant X2 && - && PF13855:Leucine rich repeat	-
9271821	14.9904	19.7834	32.1252	35.1693	48.0602	69.5419	22.2996	50.9238	-1.19296	0.0118321	0.273214	LOC9271821	NC_029264.1	7240244	7245010	+	2382	protein_coding	pyrophosphate--fructose 6-phosphate 1-phosphotransferase subunit alpha, transcript variant X1 && Q41140.1 RecName: Full=Pyrophosphate--fructose 6-phosphate 1-phosphotransferase subunit alpha; Short=PFP; AltName: Full=6-phosphofructokinase, pyrophosphate dependent; AltName: Full=PPi-PFK; AltName: Full=Pyrophosphate-dependent 6-phosphofructose-1-kinase && PF00365:Phosphofructokinase	PFK
4333677	244.129	258.225	306.743	195.943	210.876	160.816	269.699	189.212	0.513041	0.0118371	0.273214	LOC4333677	NC_029258.1	26377621	26379868	+	1192	protein_coding	acidic leucine-rich nuclear phosphoprotein 32-related protein 2-like && Q7Y180.1 RecName: Full=Acidic leucine-rich nuclear phosphoprotein 32-related protein 2; AltName: Full=ANP32/acidic nuclear phosphoprotein-like protein 2 && -	-
9270867	54.6078	61.4326	63.214	93.4497	141.238	79.1039	59.7515	104.597	-0.805866	0.0118686	0.273414	LOC9270867	NC_029266.1	6646291	6647420	+	638	lncRNA	uncharacterized LOC9270867 && - && -	-
4333208	126.348	165.556	86.0125	305.47	162.816	199.933	125.972	222.74	-0.82175	0.0118711	0.273414	LOC4333208	NC_029258.1	18569826	18572510	+	2332	protein_coding	S-norcoclaurine synthase 1 && Q39224.1 RecName: Full=Protein SRG1; Short=AtSRG1; AltName: Full=Protein SENESCENCE-RELATED GENE 1 && PF03171:2OG-Fe(II) oxygenase superfamily|PF14226:non-haem dioxygenase in morphine synthesis N-terminal	2OG-FeII_Oxy
4348525	14.9904	9.37108	4.14518	22.1064	21.578	44.3329	9.50222	29.3391	-1.63332	0.011893	0.273414	LOC4348525	NC_029265.1	12977311	12982476	+	1829	protein_coding	alanine aminotransferase 2 && P34106.1 RecName: Full=Alanine aminotransferase 2; Short=ALAAT-2; AltName: Full=Glutamate pyruvate transaminase 2; Short=GPT; AltName: Full=Glutamic--alanine transaminase 2; AltName: Full=Glutamic--pyruvic transaminase 2 && PF00155:Aminotransferase class I and II	Aminotran_1_2
4333844	276.251	306.122	230.058	452.176	341.325	359.01	270.81	384.17	-0.504031	0.0118951	0.273414	LOC4333844	NC_029258.1	28260583	28266475	-	2234	protein_coding	protein OPAQUE10 && P0DKL2.1 RecName: Full=Protein OPAQUE10 && -	-
4349044	1849.17	1684.71	2081.92	1297.24	1656.61	1283.05	1871.93	1412.3	0.406646	0.0119175	0.273646	LOC4349044	NC_029265.1	19159169	19162499	-	2238	protein_coding	glutamyl-tRNA reductase, chloroplastic-like && P0C587.1 RecName: Full=Glutamyl-tRNA reductase, chloroplastic; Short=GluTR; Flags: Precursor && PF05201:Glutamyl-tRNAGlu reductase, N-terminal domain|PF01488:Shikimate / quinate 5-dehydrogenase|PF00745:Glutamyl-tRNAGlu reductase, dimerisation domain	-
4335992	1734.6	1952.31	1740.98	3096.9	1509.48	5315.61	1809.3	3307.33	-0.870353	0.0119509	0.27391	LOC4335992	NC_029259.1	22414576	22419120	+	1568	transcribed_pseudogene	polyadenylate-binding protein RBP47-like && Q9LEB3.1 RecName: Full=Polyadenylate-binding protein RBP47; Short=Poly(A)-binding protein RBP47; AltName: Full=RNA-binding protein 47; Short=NplRBP47 && PF00076:RNA recognition motif. (a.k.a. RRM, RBD, or RNP domain)	RRM_1
4344719	148.833	136.401	239.384	670.226	156.931	1496.02	174.873	774.392	-2.14685	0.0119537	0.27391	LOC4344719	NC_029263.1	3544320	3550668	-	3770	protein_coding	probable mixed-linked glucan synthase 6 && Q84UP7.1 RecName: Full=Probable mixed-linked glucan synthase 6; AltName: Full=1,3;1,4-beta-D-glucan synthase 6; AltName: Full=Cellulose synthase-like protein F6; AltName: Full=OsCslF6 && PF03552:Cellulose synthase	-
4328005	229.139	210.329	168.916	321.547	192.241	712.804	202.795	408.864	-1.01259	0.0119668	0.273927	LOC4328005	NC_029257.1	219718	223131	-	2692	protein_coding	trihelix transcription factor GTL1 && Q39117.1 RecName: Full=Trihelix transcription factor GT-2; AltName: Full=Trihelix DNA-binding protein GT-2 && PF13837:Myb/SANT-like DNA-binding domain	-
4337574	654.223	619.533	522.293	873.202	632.629	1317.82	598.683	941.217	-0.65328	0.0119971	0.27412	LOC4337574	NC_029260.1	421218	432990	-	4755	protein_coding	ABC transporter D family member 1 && Q94FB9.1 RecName: Full=ABC transporter D family member 1; Short=ABC transporter ABCD.1; Short=AtABCD1; AltName: Full=Peroxisomal ABC transporter 1; Short=AtPXA1; AltName: Full=Protein ACETATE NON-UTILIZING 2; AltName: Full=Protein COMATOSE; AltName: Full=Protein PEROXISOME DEFECTIVE 3; Short=Ped3p && PF06472:ABC transporter transmembrane region 2|PF00005:ABC t…	ABC_tran
4326104	739.883	599.749	652.866	908.372	1209.35	743.229	664.166	953.65	-0.521611	0.0119999	0.27412	LOC4326104	NC_029256.1	767180	769755	-	2322	protein_coding	rust resistance kinase Lr10, transcript variant X2 && P93604.1 RecName: Full=Rust resistance kinase Lr10; AltName: Full=Probable receptor-like serine/threonine-protein kinase LRK10; Flags: Precursor && PF00069:Protein kinase domain	Pkinase
4342046	22.4856	18.7422	19.6896	10.0484	5.88492	3.47709	20.3058	6.47012	1.6633	0.0120218	0.274338	LOC4342046	NC_029261.1	30160603	30163049	+	2248	protein_coding	protein SHI RELATED SEQUENCE 1, transcript variant X1 && Q9XGX0.1 RecName: Full=Protein SHORT INTERNODES && PF05142:Domain of unknown function (DUF702)	-
4324848	2517.31	3606.83	2959.66	4177.1	3396.58	5826.74	3027.93	4466.81	-0.560996	0.0120709	0.274687	LOC4324848	NC_029256.1	38254034	38257687	+	1540	protein_coding	bidirectional sugar transporter SWEET1a-like, transcript variant X2 && Q8RZQ8.1 RecName: Full=Bidirectional sugar transporter SWEET1a; Short=OsSWEET1a && PF03083:Sugar efflux transporter for intercellular exchange	-
4335593	22.4856	23.9483	22.7985	150.725	29.4246	31.2938	23.0775	70.4813	-1.60853	0.0120714	0.274687	LOC4335593	NC_029259.1	18042194	18049456	-	2575	protein_coding	wall-associated receptor kinase 2 && Q9S9M5.1 RecName: Full=Wall-associated receptor kinase-like 1; Flags: Precursor && PF00069:Protein kinase domain|PF13947:Wall-associated receptor kinase galacturonan-binding	Pkinase
4330897	132.772	112.453	118.138	211.016	126.526	293.814	121.121	210.452	-0.798625	0.0120743	0.274687	LOC4330897	NC_029257.1	32730766	32740551	-	3775	protein_coding	kinesin-like protein KIN-7D, chloroplastic && Q6YZ52.2 RecName: Full=Kinesin-like protein KIN-7D, chloroplastic; Flags: Precursor && PF00225:Kinesin motor domain	Kinesin
4336393	2844.96	2939.4	3314.07	1990.58	2676.66	1276.09	3032.81	1981.11	0.614577	0.012095	0.274767	LOC4336393	NC_029259.1	25700866	25703308	+	1610	protein_coding	protein disulfide isomerase pTAC5, chloroplastic && - && PF01471:Putative peptidoglycan binding domain	PG_binding_1
4334695	1136.06	1323.41	1171.01	1783.58	1376.09	1562.08	1210.16	1573.92	-0.379051	0.0121145	0.274767	LOC4334695	NC_029258.1	35084610	35090097	+	4413	protein_coding	translocase of chloroplast 159, chloroplastic, transcript variant X2 && O81283.1 RecName: Full=Translocase of chloroplast 159, chloroplastic; Short=AtToc159; AltName: Full=159 kDa chloroplast outer envelope protein; AltName: Full=Plastid protein import 2; AltName: Full=Translocase of chloroplast 160, chloroplastic; Short=AtToc160; AltName: Full=Translocase of chloroplast 86, chloroplastic; Short=…	-
4324993	1125.35	1139.11	1071.53	1296.24	1384.92	1384.75	1112	1355.3	-0.285623	0.0121201	0.274767	LOC4324993	NC_029256.1	38275062	38279077	-	2263	protein_coding	F-box protein SKP2A, transcript variant X2 && Q9LPL4.1 RecName: Full=F-box protein SKP2A; AltName: Full=FBL5-like protein; Short=AtFBL5; AltName: Full=SKP2-like protein 1; Short=AtSKP2;1 && -	-
107277808	39.6174	32.2782	34.1978	72.3482	37.2712	134.737	35.3645	81.4522	-1.20677	0.0121285	0.274767	LOC107277808	NC_029258.1	35657266	35658882	+	1518	protein_coding	CRIB domain-containing protein RIC4 && - && PF00786:P21-Rho-binding domain	PBD
4341731	1096.44	1043.31	1286.04	959.618	801.33	879.705	1141.93	880.218	0.375666	0.0121418	0.274767	LOC4341731	NC_029261.1	27135571	27144895	-	3958	protein_coding	villin-3-like, transcript variant X2 && Q67U26.2 RecName: Full=Villin-3 && PF00626:Gelsolin repeat|PF02209:Villin headpiece domain	-
4341904	538.583	623.698	614.523	750.612	735.615	757.137	592.268	747.788	-0.33627	0.0121521	0.274767	LOC4341904	NC_029261.1	28806709	28816160	-	3841	protein_coding	DNA repair protein REV1, transcript variant X1 && A3EWL3.1 RecName: Full=DNA repair protein REV1; Short=AtREV1; AltName: Full=Rev1-like terminal deoxycytidyl transferase && PF11799:impB/mucB/samB family C-terminal domain|PF00533:BRCA1 C Terminus (BRCT) domain|PF00817:impB/mucB/samB family	IMS
4339871	4294.75	4377.34	4516.18	3269.74	3940.93	2590.43	4396.09	3267.04	0.428403	0.0122165	0.275942	LOC4339871	NC_029261.1	454811	457202	+	1629	protein_coding	uncharacterized membrane protein YjcL, transcript variant X1 && O31634.1 RecName: Full=Uncharacterized membrane protein YjcL && PF05684:Protein of unknown function (DUF819)	-
4345404	101.72	139.525	111.92	160.774	153.989	284.252	117.722	199.672	-0.763953	0.0122482	0.276213	LOC4345404	NC_029263.1	17214129	17221235	-	2812	protein_coding	protein tesmin/TSO1-like CXC 6, transcript variant X2 && Q9SZD1.1 RecName: Full=Protein tesmin/TSO1-like CXC 5; Short=AtTCX5 && PF03638:Tesmin/TSO1-like CXC domain, cysteine-rich domain	-
4332522	66.386	59.3502	68.3955	105.508	75.5231	192.979	64.7106	124.67	-0.948599	0.0122534	0.276213	LOC4332522	NC_029258.1	10255250	10257738	+	1744	protein_coding	protein CHUP1, chloroplastic, transcript variant X1 && Q9LI74.1 RecName: Full=Protein CHUP1, chloroplastic; AltName: Full=Protein CHLOROPLAST UNUSUAL POSITIONING 1 && -	-
4325063	85.6593	115.577	59.0688	216.04	75.5231	273.821	86.7683	188.461	-1.11993	0.012284	0.27662	LOC4325063	NC_029256.1	37181463	37188644	-	3350	protein_coding	transcription factor LG2-like, transcript variant X1 && Q5N7C7.1 RecName: Full=Transcription factor LG2; AltName: Full=Protein LIGULELESS 2 homolog; Short=OsLG2; Short=rLG2; AltName: Full=bZIP transcription factor 11; Short=OsbZIP11 && PF14144:Seed dormancy control|PF00170:bZIP transcription factor	bZIP_1
4346502	0	0	0	3.01451	0	22.6011	0	8.53854	-5.47168	0.0123132	0.276997	LOC4346502	NC_029264.1	3722673	3734949	-	1564	protein_coding	probable 2-oxoglutarate-dependent dioxygenase At3g50210, transcript variant X1 && Q84MB6.1 RecName: Full=Probable 2-oxoglutarate-dependent dioxygenase At3g49630 && PF14226:non-haem dioxygenase in morphine synthesis N-terminal|PF03171:2OG-Fe(II) oxygenase superfamily	2OG-FeII_Oxy
4334191	698.124	643.481	671.52	520.505	556.125	530.257	671.041	535.629	0.325131	0.0123323	0.277146	LOC4334191	NC_029258.1	31472129	31474889	-	1760	protein_coding	probable protein phosphatase 2C 34 && Q94H98.1 RecName: Full=Probable protein phosphatase 2C 34; Short=OsPP2C34; AltName: Full=BTH-induced protein phosphatase 2C 2; Short=OsBIPP2C2 >Q5MFV5.2 RecName: Full=Probable protein phosphatase 2C 34; Short=OsPP2C34; AltName: Full=BTH-induced protein phosphatase 2C 2; Short=OsBIPP2C2 && PF00481:Protein phosphatase 2C	PP2C
4332106	87.8008	53.1028	103.63	187.904	105.929	146.038	81.5111	146.624	-0.846818	0.0123544	0.277362	LOC4332106	NC_029258.1	6434856	6438478	+	2539	protein_coding	probable inactive receptor kinase At1g48480 && Q9LP77.1 RecName: Full=Probable inactive receptor kinase At1g48480; Flags: Precursor && PF08263:Leucine rich repeat N-terminal domain|PF00069:Protein kinase domain	Pkinase
107276373	82.4471	30.1957	52.8511	12.058	35.3095	6.08491	55.1646	17.8175	1.63555	0.012396	0.278015	LOC107276373	NC_029267.1	1727569	1729574	-	1324	protein_coding	phosphoglycerate mutase-like protein 4 && Q9SCS3.1 RecName: Full=Phosphoglycerate mutase-like protein 4 && PF00300:Histidine phosphatase superfamily (branch 1)	-
4332602	6.42445	9.37108	3.10889	0	0.98082	0	6.30147	0.32694	4.21073	0.0124424	1	LOC4332602	NC_029258.1	10905506	10907085	+	1580	protein_coding	ocs element-binding factor 1 && - && PF00170:bZIP transcription factor	bZIP_1
4331455	1238.85	923.572	1464.29	858.13	871.949	887.528	1208.9	872.536	0.470366	0.0124605	0.279178	LOC4331455	NC_029258.1	1409968	1411749	+	1782	protein_coding	probable receptor-like protein kinase At5g24010 && Q9FLW0.1 RecName: Full=Probable receptor-like protein kinase At5g24010; Flags: Precursor && PF12819:Carbohydrate-binding protein of the ER	-
107278082	1532.23	1599.33	1524.39	1114.36	1406.5	1011.83	1551.98	1177.56	0.398634	0.0124733	0.279183	LOC107278082	NC_029267.1	9466223	9468268	+	797	lncRNA	uncharacterized LOC107278082 && - && -	-
4348228	6.42445	14.5772	6.21777	40.1934	15.6931	27.8167	9.07315	27.9011	-1.61885	0.01251	0.279722	LOC4348228	NC_029265.1	6141790	6143192	-	636	lncRNA	uncharacterized LOC4348228 && - && -	-
4345820	20.3441	55.1853	64.2503	18.087	23.5397	13.0391	46.5932	18.2219	1.35911	0.0125433	0.280185	LOC4345820	NC_029263.1	23402892	23405513	-	1951	protein_coding	probable carboxylesterase 12, transcript variant X2 && Q9FX94.1 RecName: Full=Probable carboxylesterase 5; AltName: Full=AtCXE5 && PF07859:alpha/beta hydrolase fold	Abhydrolase_3
9269070	324.435	324.864	321.252	442.128	383.501	437.244	323.517	420.958	-0.380066	0.0126132	0.281463	LOC9269070	NC_029261.1	16963401	16966798	-	2588	lncRNA	uncharacterized LOC9269070, transcript variant X2 && - && -	-
4327093	140.267	137.443	96.3755	233.122	217.742	147.776	124.695	199.547	-0.677103	0.0126288	0.281497	LOC4327093	NC_029256.1	5809573	5811630	-	2058	protein_coding	CBL-interacting protein kinase 5-like && Q9LWM4.1 RecName: Full=CBL-interacting protein kinase 5; AltName: Full=OsCIPK05 && -	-
4338548	91.013	109.329	67.3592	176.851	98.082	206.887	89.2338	160.607	-0.849089	0.0126525	0.281497	LOC4338548	NC_029260.1	17361524	17369161	-	4473	protein_coding	putative E3 ubiquitin-protein ligase LIN-1 && C6L7U1.2 RecName: Full=Putative E3 ubiquitin-protein ligase LIN-1; AltName: Full=Protein cerberus && -	-
4333359	4781.93	8617.23	5332.78	4593.1	4475.48	3343.23	6243.98	4137.27	0.593866	0.0126528	0.281497	LOC4333359	NC_029258.1	21999947	22001241	+	1206	protein_coding	chlorophyll a-b binding protein, chloroplastic-like && Q10HD0.1 RecName: Full=Chlorophyll a-b binding protein, chloroplastic; AltName: Full=LHCII type I CAB; Short=LHCP; Flags: Precursor >A2XJ35.1 RecName: Full=Chlorophyll a-b binding protein, chloroplastic; AltName: Full=LHCII type I CAB; Short=LHCP; Flags: Precursor && PF00504:Chlorophyll A-B binding protein	-
4336263	144.55	160.35	189.642	231.112	288.361	207.756	164.847	242.41	-0.555115	0.0126775	0.281716	LOC4336263	NC_029259.1	24687714	24693327	-	1292	protein_coding	chitinase 4-like && O04138.2 RecName: Full=Chitinase 4; AltName: Full=OsChia2b; AltName: Full=Pathogenesis related (PR)-3 chitinase 4; Flags: Precursor && PF00187:Chitin recognition protein|PF00182:Chitinase class I	-
4333103	3187.6	3518.32	3553.46	2696.98	3023.87	2438.31	3419.79	2719.72	0.330633	0.0126881	0.281716	LOC4333103	NC_029258.1	17067729	17072249	+	2052	protein_coding	glucose-6-phosphate 1-dehydrogenase, chloroplastic, transcript variant X1 && Q43839.1 RecName: Full=Glucose-6-phosphate 1-dehydrogenase, chloroplastic; Short=G6PD; Flags: Precursor && PF00479:Glucose-6-phosphate dehydrogenase, NAD binding domain|PF02781:Glucose-6-phosphate dehydrogenase, C-terminal domain	G6PD_C
4349933	6.42445	8.32985	23.8348	31.1499	14.7123	100.836	12.863	48.8993	-1.92817	0.012713	0.281988	LOC4349933	NC_029266.1	3994609	3995806	+	1198	protein_coding	dirigent protein 22 && Q9SS03.1 RecName: Full=Dirigent protein 21; Short=AtDIR21; Flags: Precursor && PF03018:Dirigent-like protein	-
107277734	10.7074	15.6185	11.3993	25.1209	35.3095	29.5553	12.575	29.9952	-1.25368	0.0127375	0.282249	LOC107277734	NC_029259.1	16279260	16289052	-	2317	protein_coding	alpha-humulene synthase && B1B1U3.1 RecName: Full=Alpha-humulene synthase && PF01397:Terpene synthase, N-terminal domain|PF03936:Terpene synthase family, metal binding domain	-
112937378	6.42445	17.7009	16.5807	22.1064	21.578	95.6201	13.5687	46.4348	-1.77743	0.0127863	0.283048	LOC112937378	NC_029267.1	19543795	19544480	+	552	lncRNA	uncharacterized LOC112937378 && - && -	-
4345628	624.242	438.358	475.66	740.564	573.78	1052.69	512.753	789.011	-0.622449	0.0128274	0.283454	LOC4345628	NC_029263.1	20666138	20673557	-	5671	protein_coding	putative 1-phosphatidylinositol-3-phosphate 5-kinase FAB1C && Q9SSJ8.1 RecName: Full=Putative 1-phosphatidylinositol-3-phosphate 5-kinase FAB1C; Short=Phosphatidylinositol 3-phosphate 5-kinase; AltName: Full=Phosphatidylinositol 3-phosphate 5-kinase type III; Short=PIPkin-III; Short=Type III PIP kinase; AltName: Full=Protein FORMS APLOID AND BINUCLEATE CELLS 1C && PF01504:Phosphatidylinositol-4-p…	PIP5K
4337657	59.9615	136.401	70.4681	238.146	89.2546	237.312	88.9436	188.237	-1.0817	0.0128303	0.283454	LOC4337657	NC_029260.1	1199284	1201109	-	1480	protein_coding	probable sugar phosphate/phosphate translocator At3g11320 && Q5XF09.1 RecName: Full=Probable sugar phosphate/phosphate translocator At3g11320 && PF03151:Triose-phosphate Transporter family	-
4340662	4.28297	3.12369	3.10889	8.03869	9.8082	31.2938	3.50518	16.3802	-2.23302	0.0128779	0.284225	LOC4340662	NC_029261.1	7963871	7967816	-	1627	protein_coding	cysteine-rich repeat secretory protein 12 && Q0WPN8.1 RecName: Full=Cysteine-rich repeat secretory protein 60; AltName: Full=Plasmodesmata-located protein 7; Short=PDLP7; Flags: Precursor && PF01657:Salt stress response/antifungal	-
4350674	389.75	416.493	360.631	278.34	329.556	246.004	388.958	284.633	0.451522	0.0129202	0.284873	LOC4350674	NC_029266.1	19956690	19963378	-	1805	protein_coding	heparan-alpha-glucosaminide N-acetyltransferase && Q68CP4.2 RecName: Full=Heparan-alpha-glucosaminide N-acetyltransferase; AltName: Full=Transmembrane protein 76 && PF07786:Protein of unknown function (DUF1624)	-
4342776	1390.89	1650.35	1520.25	1199.77	1303.51	1091.81	1520.5	1198.36	0.343824	0.0129704	0.285697	LOC4342776	NC_029262.1	7313544	7314747	+	1204	protein_coding	cyclin-P4-1-like && - && PF08613:Cyclin	-
4332616	392.962	286.339	294.308	446.147	393.309	584.152	324.536	474.536	-0.549212	0.0129913	0.285872	LOC4332616	NC_029258.1	10970765	10979473	-	3879	protein_coding	uncharacterized LOC4332616, transcript variant X1 && - && -	-
4332400	3.21223	1.04123	8.29036	26.1257	24.5205	7.82346	4.18127	19.4899	-2.21477	0.0130064	0.285922	LOC4332400	NC_029258.1	9167699	9170345	-	2144	protein_coding	laccase-10-like && Q10ND7.1 RecName: Full=Laccase-10; AltName: Full=Benzenediol:oxygen oxidoreductase 10; AltName: Full=Diphenol oxidase 10; AltName: Full=Urishiol oxidase 10; Flags: Precursor && PF07731:Multicopper oxidase|PF07732:Multicopper oxidase|PF00394:Multicopper oxidase	-
9268297	2.14148	1.04123	2.07259	18.087	2.94246	14.7776	1.75177	11.9357	-2.77065	0.0130363	0.286295	LOC9268297	NC_029263.1	23117161	23119502	-	1142	protein_coding	alpha carbonic anhydrase 7 && Q8L817.1 RecName: Full=Alpha carbonic anhydrase 7; Short=AtaCA7; Short=AtalphaCA7; AltName: Full=Alpha carbonate dehydratase 7; Flags: Precursor && PF00194:Eukaryotic-type carbonic anhydrase	-
9270393	14.9904	16.6597	16.5807	33.1596	24.5205	58.2413	16.0769	38.6405	-1.26926	0.0130939	0.287276	LOC9270393	NC_029266.1	15598385	15601610	+	3226	protein_coding	uncharacterized LOC9270393 && - && PF08224:Domain of unknown function (DUF1719)	-
4336804	805.198	890.253	690.173	1187.72	1075.96	918.822	795.208	1060.83	-0.415419	0.0131261	0.287699	LOC4336804	NC_029259.1	29660864	29662527	+	1547	protein_coding	probable purine permease 11 && Q9LPF6.1 RecName: Full=Probable purine permease 11; Short=AtPUP11 && PF16913:Purine nucleobase transmembrane transport	-
9267648	361.911	234.277	178.243	140.677	194.202	83.4502	258.144	139.443	0.889876	0.0132662	0.290258	LOC9267648	NC_029263.1	9164957	9167920	-	2408	protein_coding	probable 2-oxoglutarate-dependent dioxygenase At5g05600 && Q9C899.1 RecName: Full=Feruloyl CoA ortho-hydroxylase 2 && PF14226:non-haem dioxygenase in morphine synthesis N-terminal	-
4336911	1555.79	1530.61	1585.53	1271.12	1267.22	813.64	1557.31	1117.33	0.479542	0.013297	0.290258	LOC4336911	NC_029259.1	30553015	30558594	-	1725	protein_coding	plant intracellular Ras-group-related LRR protein 1-like && Q7XNY1.2 RecName: Full=Plant intracellular Ras-group-related LRR protein 1; AltName: Full=Intracellular Ras-group-related LRR protein 1; Short=OsIRL1 && -	-
4328027	570.705	595.584	683.955	507.442	464.909	462.453	616.748	478.268	0.367322	0.0133079	0.290258	LOC4328027	NC_029257.1	434514	436171	-	1562	protein_coding	uncharacterized LOC4328027 && - && PF07893:Protein of unknown function (DUF1668)	-
4350270	349.062	401.915	290.163	899.328	354.076	2219.25	347.047	1157.55	-1.73801	0.0133116	0.290258	LOC4350270	NC_029266.1	9754875	9759862	+	1108	protein_coding	endo-1,3%3B1,4-beta-D-glucanase && Q9ZT66.1 RecName: Full=Endo-1,3;1,4-beta-D-glucanase; Flags: Precursor && PF01738:Dienelactone hydrolase family	-
9270036	962.597	1002.71	1055.99	626.013	926.875	542.427	1007.1	698.438	0.528489	0.0133126	0.290258	LOC9270036	NC_029263.1	19647158	19650032	+	2334	protein_coding	quinolone resistance protein NorA && - && PF07690:Major Facilitator Superfamily	MFS_1
4335836	0	0	0	4.01934	0	19.9933	0	8.00421	-5.37833	0.0133215	0.290258	LOC4335836	NC_029259.1	20882274	20887338	-	3243	protein_coding	WAT1-related protein At3g30340 && Q9M130.1 RecName: Full=WAT1-related protein At4g01440 && PF00892:EamA-like transporter family	DUF6
4346680	999.002	947.521	1009.35	1338.44	1043.59	2135.8	985.291	1505.95	-0.61241	0.0133743	0.291124	LOC4346680	NC_029264.1	8151827	8158606	-	1642	protein_coding	lipid phosphate phosphatase 2 && Q9XI60.1 RecName: Full=Lipid phosphate phosphatase 2; Short=AtLPP2; AltName: Full=Phosphatidic acid phosphatase 2; Short=AtPAP2; AltName: Full=Prenyl diphosphate phosphatase && PF01569:PAP2 superfamily	-
4345941	11.7782	6.24739	8.29036	19.0919	13.7315	56.5028	8.77197	29.7754	-1.76991	0.0134185	0.2918	LOC4345941	NC_029263.1	24666779	24672336	+	4116	protein_coding	uncharacterized LOC4345941 && - && -	-
9270250	309.444	246.772	213.477	169.817	202.049	115.613	256.564	162.493	0.660579	0.0134868	0.292997	LOC9270250	NC_029267.1	26268194	26270747	+	2554	protein_coding	9-cis-epoxycarotenoid dioxygenase NCED5, chloroplastic-like && O24592.2 RecName: Full=9-cis-epoxycarotenoid dioxygenase 1, chloroplastic; AltName: Full=Protein VIVIPAROUS14; Short=VP-14; Short=VP14; Flags: Precursor && PF03055:Retinal pigment epithelial membrane protein	RPE65
4339217	127.418	92.6696	120.21	172.832	155.95	172.985	113.433	167.256	-0.560832	0.0135069	0.293147	LOC4339217	NC_029260.1	24540241	24544476	-	3151	protein_coding	uncharacterized LOC4339217 && - && -	-
4332373	165.965	209.287	106.738	290.398	185.375	360.748	160.664	278.84	-0.796247	0.0135545	0.293775	LOC4332373	NC_029258.1	8909152	8912953	-	2466	protein_coding	probable mannose-1-phosphate guanylyltransferase 1, transcript variant X1 && Q84JH5.1 RecName: Full=Probable mannose-1-phosphate guanylyltransferase 1 && PF00483:Nucleotidyl transferase|PF00132:Bacterial transferase hexapeptide (six repeats)	Hexapep
4348628	720.609	641.398	651.83	798.844	878.815	842.326	671.279	839.995	-0.323669	0.0135623	0.293775	LOC4348628	NC_029265.1	14543535	14548918	+	2705	protein_coding	acylamino-acid-releasing enzyme 2-like, transcript variant X1 && Q338C0.1 RecName: Full=Acylamino-acid-releasing enzyme 2; Short=AARE2 && PF00326:Prolyl oligopeptidase family	-
4338912	313.727	398.792	233.166	491.365	290.323	1150.92	315.228	644.202	-1.03169	0.0135992	0.294071	LOC4338912	NC_029260.1	21493904	21496845	-	1463	protein_coding	fructose-1,6-bisphosphatase, cytosolic && Q43139.2 RecName: Full=Fructose-1,6-bisphosphatase, cytosolic; Short=FBPase; AltName: Full=D-fructose-1,6-bisphosphate 1-phosphohydrolase && PF00316:Fructose-1-6-bisphosphatase	-
4352248	3.21223	4.16493	16.5807	26.1257	28.4438	25.2089	7.98596	26.5928	-1.73176	0.0136025	0.294071	LOC4352248	NC_029267.1	18509867	18528710	-	2796	protein_coding	ent-sandaracopimara-8(14),15-diene synthase-like && Q2QQJ5.2 RecName: Full=Ent-sandaracopimara-8(14),15-diene synthase; AltName: Full=Ent-kaurene synthase-like 10; Short=OsKSL10; AltName: Full=Ent-sandaracopimaradiene synthase; AltName: Full=Gamma-curcumene synthase && PF03936:Terpene synthase family, metal binding domain|PF01397:Terpene synthase, N-terminal domain	-
4329698	9.63668	12.4948	11.3993	16.0774	35.3095	37.3788	11.1769	29.5885	-1.40707	0.0136247	0.294076	LOC4329698	NC_029257.1	21436284	21440659	-	2081	protein_coding	transcription factor bHLH68 && Q9ZUG9.1 RecName: Full=Transcription factor bHLH66; AltName: Full=Basic helix-loop-helix protein 66; Short=AtbHLH66; Short=bHLH 66; AltName: Full=Transcription factor EN 95; AltName: Full=bHLH transcription factor bHLH066 && PF00010:Helix-loop-helix DNA-binding domain	HLH
4336585	28.91	41.6493	22.7985	66.3192	28.4438	157.338	31.1193	84.0338	-1.43563	0.0136293	0.294076	LOC4336585	NC_029259.1	27517179	27518353	+	1175	protein_coding	ethylene-responsive transcription factor ERF038 && Q8LBQ7.2 RecName: Full=Ethylene-responsive transcription factor ERF034 && PF00847:AP2 domain	AP2
4346061	532.159	839.232	640.431	257.238	594.377	150.384	670.607	334	1.00632	0.0136443	0.294114	LOC4346061	NC_029263.1	25848625	25853127	-	1727	protein_coding	probable mitochondrial adenine nucleotide transporter BTL1 && Q9LJX5.1 RecName: Full=Probable mitochondrial adenine nucleotide transporter BTL1; AltName: Full=Adenine nucleotide transporter BT1-like protein 1 && PF00153:Mitochondrial carrier protein	Mito_carr
4340809	177.743	240.524	249.747	362.746	234.416	509.394	222.672	368.852	-0.728808	0.0137069	0.294815	LOC4340809	NC_029261.1	11040009	11043237	+	2406	protein_coding	uncharacterized LOC4340809 && - && PF01594:Domain of unknown function DUF20	-
4340531	807.339	784.047	879.815	1398.73	658.13	2653.89	823.734	1570.25	-0.930978	0.013711	0.294815	LOC4340531	NC_029261.1	6401419	6412747	-	7019	protein_coding	protein CELLULOSE SYNTHASE INTERACTIVE 1 && - && PF00168:C2 domain|PF13646:HEAT repeats	C2
4332089	2992.72	3476.67	3638.43	2817.56	2775.72	2354.86	3369.28	2649.38	0.346997	0.0137236	0.294815	LOC4332089	NC_029258.1	6295464	6299564	+	1500	protein_coding	50S ribosomal protein L15, chloroplastic, transcript variant X4 && P31165.1 RecName: Full=50S ribosomal protein L15, chloroplastic; AltName: Full=CL15; Flags: Precursor && PF00828:Ribosomal protein L18e/L15	-
4336076	892.999	928.778	994.844	637.066	848.409	533.734	938.874	673.07	0.480774	0.0137315	0.294815	LOC4336076	NC_029259.1	23139139	23142814	-	1153	protein_coding	anthranilate synthase beta subunit 1, chloroplastic-like && Q7XUS2.1 RecName: Full=Anthranilate synthase beta subunit 1, chloroplastic; Short=OsASB1; AltName: Full=Anthranilate synthase, glutamine amidotransferase component 2-1; Flags: Precursor && PF00117:Glutamine amidotransferase class-I	GATase
4342501	178.814	181.174	146.118	278.34	170.663	433.767	168.702	294.257	-0.803865	0.0137433	0.294815	LOC4342501	NC_029262.1	3668825	3672204	+	2163	protein_coding	glucan endo-1,3-beta-glucosidase 8 && Q6NKW9.2 RecName: Full=Glucan endo-1,3-beta-glucosidase 8; AltName: Full=(1->3)-beta-glucan endohydrolase 8; Short=(1->3)-beta-glucanase 8; AltName: Full=Beta-1,3-endoglucanase 8; Short=Beta-1,3-glucanase 8; Flags: Precursor && -	-
4325477	29.9808	16.6597	20.7259	53.2563	35.3095	52.1564	22.4555	46.9074	-1.06502	0.013802	0.295789	LOC4325477	NC_029256.1	2131133	2137294	+	2798	protein_coding	receptor-like protein 4 && Q9FZB1.1 RecName: Full=Probable LRR receptor-like serine/threonine-protein kinase At1g51880; Flags: Precursor && PF12819:Carbohydrate-binding protein of the ER	-
4350431	769.863	1029.78	661.157	1649.94	1021.03	1054.43	820.266	1241.8	-0.598032	0.0138249	0.295995	LOC4350431	NC_029266.1	14705176	14706334	+	1067	protein_coding	uncharacterized LOC4350431 && - && PF00564:PB1 domain	-
4336289	429.367	461.265	655.975	332.601	416.849	307.723	515.536	352.391	0.549546	0.0138486	0.296215	LOC4336289	NC_029259.1	24894310	24896463	+	2154	protein_coding	uncharacterized LOC4336289 && - && -	-
4324018	56.7493	36.4431	25.9074	11.0532	22.5589	15.6469	39.6999	16.4197	1.2724	0.0139477	0.297808	LOC4324018	NC_029256.1	17798244	17799021	+	778	protein_coding	NRR repressor homolog 2-like && Q5QM06.1 RecName: Full=NRR repressor homolog 2 && PF15699:NPR1 interacting	-
9268652	273.039	320.699	335.76	474.283	362.903	432.029	309.833	423.072	-0.449141	0.0139558	0.297808	LOC9268652	NC_029266.1	6382080	6385834	-	3755	protein_coding	serine/threonine-protein kinase-like protein CCR4 && Q9FIJ6.1 RecName: Full=Serine/threonine-protein kinase-like protein CCR4; AltName: Full=CRINKLY 4-related kinase 1; Short=AtCRK1; AltName: Full=Protein CRINKLY 4 RELATED 4; Short=AtCCR4; Flags: Precursor && PF00069:Protein kinase domain	Pkinase
107279825	405.811	393.585	370.994	526.534	455.101	531.126	390.13	504.253	-0.370593	0.0139646	0.297808	LOC107279825	NW_015379207.1	12106	25479	-	2853	protein_coding	urease-like, transcript variant X1 && B9GCH9.2 RecName: Full=Urease; AltName: Full=Urea amidohydrolase && PF00547:Urease, gamma subunit|PF01979:Amidohydrolase family|PF00449:Urease alpha-subunit, N-terminal domain|PF00699:Urease beta subunit	Amidohydro_1
9271477	0	0	0	6.02902	0	16.5162	0	7.51507	-5.28669	0.014002	1	LOC9271477	NC_029261.1	2208734	2209684	-	727	protein_coding	early nodulin-93 && Q02921.1 RecName: Full=Early nodulin-93; Short=N-93 && PF03386:Early nodulin 93 ENOD93 protein	-
4344913	629.596	817.367	659.084	1150.54	613.993	2073.22	702.016	1279.25	-0.866004	0.0140065	0.297808	LOC4344913	NC_029263.1	5998115	6005418	+	3446	protein_coding	probable LRR receptor-like serine/threonine-protein kinase At1g56140 && C0LGH2.2 RecName: Full=Probable LRR receptor-like serine/threonine-protein kinase At1g56130; Flags: Precursor && PF11721:Di-glucose binding within endoplasmic reticulum|PF13855:Leucine rich repeat|PF00069:Protein kinase domain	Pkinase
4334555	3884.65	4795.91	4607.37	3494.82	3803.62	3101.57	4429.31	3466.67	0.353671	0.0140085	0.297808	LOC4334555	NC_029258.1	34174764	34176691	+	972	protein_coding	50S ribosomal protein L17, chloroplastic && O80363.1 RecName: Full=50S ribosomal protein L17, chloroplastic; AltName: Full=CL17; Flags: Precursor && PF01196:Ribosomal protein L17	-
4345297	100.65	97.8757	79.7948	143.692	120.641	157.338	92.7734	140.557	-0.600818	0.0140106	0.297808	LOC4345297	NC_029263.1	14714719	14721377	-	6376	protein_coding	putative disease resistance protein RGA1, transcript variant X22 && Q7XA42.2 RecName: Full=Putative disease resistance protein RGA1; AltName: Full=RGA3-blb && -	-
4337355	754.873	822.573	758.568	476.292	690.497	296.422	778.671	487.737	0.675698	0.014017	0.297808	LOC4337355	NC_029259.1	34209201	34211093	+	1137	protein_coding	probable phytol kinase 1, chloroplastic && Q7XR51.1 RecName: Full=Probable phytol kinase 1, chloroplastic; Flags: Precursor && -	-
4344612	1109.29	1152.64	1452.89	860.139	1073.02	809.293	1238.27	914.15	0.438153	0.0141447	0.300234	LOC4344612	NC_029263.1	2029737	2033085	+	1729	protein_coding	tryptophan synthase beta chain 1 && P43284.1 RecName: Full=Tryptophan synthase beta chain 2, chloroplastic; AltName: Full=Orange pericarp 2; Flags: Precursor && PF00291:Pyridoxal-phosphate dependent enzyme	PALP
9267221	47.1126	73.9274	65.2866	134.648	72.5807	126.914	62.1089	111.381	-0.842561	0.0141848	0.300603	LOC9267221	NC_029266.1	27570882	27574215	-	2379	protein_coding	cysteine-rich receptor-like protein kinase 15 && Q8W4G6.2 RecName: Full=Cysteine-rich receptor-like protein kinase 15; Short=Cysteine-rich RLK15; Flags: Precursor && PF01657:Salt stress response/antifungal|PF07714:Protein tyrosine kinase	Pkinase_Tyr
4324327	1767.79	1920.03	2534.78	1743.39	1380.99	1437.78	2074.2	1520.72	0.447979	0.0141892	0.300603	LOC4324327	NC_029256.1	39894689	39897756	-	2380	protein_coding	transcription factor bHLH77, transcript variant X2 && Q9SRT2.1 RecName: Full=Transcription factor bHLH62; AltName: Full=Basic helix-loop-helix protein 62; Short=AtbHLH62; Short=bHLH 62; AltName: Full=Transcription factor EN 85; AltName: Full=bHLH transcription factor bHLH062 && -	-
4338399	558.927	500.832	497.422	436.099	325.632	400.735	519.06	387.489	0.421591	0.0142355	0.301295	LOC4338399	NC_029260.1	14725865	14736018	+	3286	protein_coding	receptor-like protein kinase FERONIA && Q9SCZ4.1 RecName: Full=Receptor-like protein kinase FERONIA; AltName: Full=Protein SIRENE; Flags: Precursor && PF12819:Carbohydrate-binding protein of the ER|PF07714:Protein tyrosine kinase	Pkinase_Tyr
9268797	125.277	185.339	196.896	120.58	111.813	92.143	169.171	108.179	0.647226	0.014267	0.301675	LOC9268797	NC_029257.1	30282237	30283797	+	1561	protein_coding	E3 ubiquitin-protein ligase CIP8 && P0CH30.1 RecName: Full=E3 ubiquitin-protein ligase RING1; AltName: Full=RING finger protein 1 && PF13639:Ring finger domain	-
4327287	43.9004	35.4019	77.7222	21.1016	31.3862	7.82346	52.3415	20.1038	1.38768	0.014291	0.301895	LOC4327287	NC_029256.1	11783866	11784980	+	1033	protein_coding	ethylene-responsive transcription factor ERF071 && O22259.1 RecName: Full=Ethylene-responsive transcription factor ERF071 && PF00847:AP2 domain	AP2
4338590	10.7074	15.6185	30.0526	39.1886	21.578	113.875	18.7928	58.2138	-1.63315	0.0143165	0.302123	LOC4338590	NC_029260.1	17885532	17888971	-	1798	protein_coding	probable receptor-like protein kinase At2g39360 && Q9LT96.1 RecName: Full=Probable leucine-rich repeat receptor-like protein kinase At5g49770; Flags: Precursor && PF07714:Protein tyrosine kinase	Pkinase_Tyr
4328585	81.3764	92.6696	112.956	181.875	80.4272	359.879	95.6674	207.394	-1.11744	0.0143291	0.302123	LOC4328585	NC_029257.1	5151793	5158912	-	2170	protein_coding	glucomannan 4-beta-mannosyltransferase 1-like && Q7PC76.1 RecName: Full=Glucomannan 4-beta-mannosyltransferase 1; AltName: Full=Cellulose synthase-like protein A1; AltName: Full=Glucomannan-synthase 1; Short=Mannan synthase 1; AltName: Full=OsCslA1; AltName: Full=OsCslA9 && PF13641:Glycosyltransferase like family 2	-
9272607	843.744	748.645	641.467	1081.2	743.462	1935	744.619	1253.22	-0.751476	0.0143672	0.302189	LOC9272607	NC_029258.1	7907034	7907920	-	887	protein_coding	uncharacterized LOC9272607 && - && -	-
4342830	730.246	875.676	824.891	619.984	641.456	661.517	810.271	640.986	0.338005	0.0143725	0.302189	LOC4342830	NC_029262.1	8193999	8199891	+	1421	protein_coding	putative S-adenosyl-L-methionine-dependent methyltransferase MAV_4873 && A0QLV3.1 RecName: Full=Putative S-adenosyl-L-methionine-dependent methyltransferase MAV_4764 && PF04072:Leucine carboxyl methyltransferase	-
4344485	1389.82	1499.37	1452.89	960.623	1331.95	799.731	1447.36	1030.77	0.490093	0.014385	0.302189	LOC4344485	NC_029263.1	580194	586658	-	3500	protein_coding	non-lysosomal glucosylceramidase, transcript variant X2 && Q69ZF3.2 RecName: Full=Non-lysosomal glucosylceramidase; Short=NLGase; AltName: Full=Beta-glucocerebrosidase 2; Short=Beta-glucosidase 2; AltName: Full=Glucosylceramidase 2 && PF12215:beta-Glucocerebrosidase 2 N terminal|PF04685:Protein of unknown function, DUF608	-
4325148	59.9615	4.16493	14.5081	4.01934	4.9041	6.95419	26.2115	5.29254	2.3016	0.0143984	0.302189	LOC4325148	NC_029256.1	10342021	10343695	-	1185	protein_coding	chitinase 10-like && Q5NB11.1 RecName: Full=Chitinase 10; AltName: Full=Pathogenesis related (PR)-3 chitinase 10; Flags: Precursor && PF00182:Chitinase class I	-
4337735	320.152	290.504	332.651	192.928	273.649	139.953	314.435	202.177	0.638737	0.0144117	0.302189	LOC4337735	NC_029260.1	2100666	2104852	-	1952	protein_coding	nuclear envelope-associated protein 2 && - && -	-
4334600	503.249	441.482	452.861	380.833	350.153	354.663	465.864	361.883	0.364508	0.014414	0.302189	LOC4334600	NC_029258.1	34474694	34478370	-	2378	protein_coding	protein phosphatase 2C 35-like && Q84T94.1 RecName: Full=Protein phosphatase 2C 35; Short=OsPP2C35; AltName: Full=XA21-binding protein 15 && PF00481:Protein phosphatase 2C	PP2C
4339593	18766.9	25512.2	17289.6	16611.9	15073.2	14095.3	20522.9	15260.2	0.427482	0.0144375	0.302397	LOC4339593	NC_029260.1	27878561	27879587	+	821	protein_coding	photosystem I reaction center subunit VI, chloroplastic-like && Q0DG05.1 RecName: Full=Photosystem I reaction center subunit VI, chloroplastic; Short=PSI-H; AltName: Full=Light-harvesting complex I 11 kDa protein; AltName: Full=Protein GOS5; Flags: Precursor >A2Y7D9.1 RecName: Full=Photosystem I reaction center subunit VI, chloroplastic; Short=PSI-H; AltName: Full=Light-harvesting complex I 11 kD…	-
4335062	0	2.08246	0	73.353	0	460.715	0.694154	178.023	-8.00057	0.0144769	0.302829	LOC4335062	NC_029259.1	4869921	4872370	+	1823	protein_coding	tyrosine N-monooxygenase && Q43135.3 RecName: Full=Tyrosine N-monooxygenase; AltName: Full=Cytochrome P450 79A1; AltName: Full=Cytochrome P450Tyr && PF00067:Cytochrome P450	p450
9272652	53.5371	44.7729	37.3066	17.0822	27.463	22.6011	45.2056	22.3821	1.0125	0.0145022	0.302829	LOC9272652	NC_029265.1	3891366	3892324	-	625	lncRNA	uncharacterized LOC9272652 && - && -	-
4349097	129.56	113.494	113.993	156.754	153.008	265.998	119.015	191.92	-0.691683	0.0145026	0.302829	LOC4349097	NC_029265.1	19728279	19735036	-	2102	protein_coding	cytochrome P450 84A1 && Q42600.1 RecName: Full=Cytochrome P450 84A1; AltName: Full=Ferulate-5-hydroxylase; Short=F5H && PF00067:Cytochrome P450	p450
4348447	942.253	1013.12	826.964	1194.75	1085.77	1265.66	927.445	1182.06	-0.350217	0.0145221	0.302829	LOC4348447	NC_029265.1	11191814	11204013	-	5220	protein_coding	probable histidine kinase 5, transcript variant X3 && A1A697.1 RecName: Full=Probable histidine kinase 5; Short=OsHK5; AltName: Full=OsCRL3 && PF00512:His Kinase A (phospho-acceptor) domain|PF03924:CHASE domain|PF02518:Histidine kinase-, DNA gyrase B-, and HSP90-like ATPase|PF00072:Response regulator receiver domain	HisKA
4347174	6.42445	0	4.14518	8.03869	7.84656	52.1564	3.52321	22.6805	-2.69421	0.0145264	0.302829	LOC4347174	NC_029264.1	16356575	16359893	+	2859	protein_coding	subtilisin-like protease SBT1.8 && Q9ZUF6.1 RecName: Full=Subtilisin-like protease SBT1.8; AltName: Full=Subtilase subfamily 1 member 8; Short=AtSBT1.8; Flags: Precursor && PF02225:PA domain|PF05922:Peptidase inhibitor I9|PF00082:Subtilase family	Peptidase_S8
4351058	241.988	361.307	205.187	157.759	187.337	179.07	269.494	174.722	0.624968	0.0145657	0.30323	LOC4351058	NC_029266.1	26488387	26492387	-	2004	protein_coding	magnesium/proton exchanger 1-like && Q2R041.1 RecName: Full=Magnesium/proton exchanger 1; AltName: Full=Mg(2+)/H(+) exchanger 1; AltName: Full=Zinc/proton exchanger 1; AltName: Full=Zn(2+)/H(+) exchanger 1 && PF01699:Sodium/calcium exchanger protein	Na_Ca_ex
4326056	10.7074	5.20616	6.21777	75.3627	14.7123	7.82346	7.37712	32.6328	-2.14324	0.014573	0.30323	LOC4326056	NC_029256.1	41450287	41452568	+	1196	lncRNA	uncharacterized LOC4326056 && - && -	-
4346914	214.148	278.009	255.965	428.06	310.92	325.108	249.374	354.696	-0.507374	0.0145967	0.303439	LOC4346914	NC_029264.1	12600604	12603712	+	2037	protein_coding	uncharacterized LOC4346914 && - && -	-
9267628	1597.55	2074.13	1865.33	1509.26	1487.9	1116.15	1845.67	1371.1	0.429217	0.0146366	0.303983	LOC9267628	NC_029261.1	12421001	12427012	-	4484	protein_coding	protein PAM68, chloroplastic, transcript variant X4 && O49668.1 RecName: Full=Protein PAM68, chloroplastic; AltName: Full=PHOTOSYNTHESIS AFFECTED MUTANT 68; Flags: Precursor && -	-
4343602	176.672	204.081	293.272	353.702	263.841	456.368	224.675	357.97	-0.672476	0.0146701	0.304395	LOC4343602	NC_029262.1	22456628	22458541	-	1914	protein_coding	organic cation/carnitine transporter 2 && O64515.1 RecName: Full=Organic cation/carnitine transporter 2; Short=AtOCT2 && PF00083:Sugar (and other) transporter	Sugar_tr
4346292	214.148	10.4123	82.9036	14.0677	44.1369	23.4704	102.488	27.225	1.91224	0.0147027	0.304599	LOC4346292	NC_029263.1	27875129	27876582	+	1454	protein_coding	KDEL-tailed cysteine endopeptidase CEP1 && Q9FGR9.1 RecName: Full=KDEL-tailed cysteine endopeptidase CEP1; AltName: Full=Cysteine proteinase CP56; Short=AtCP56; Flags: Precursor && PF00112:Papain family cysteine protease|PF08246:Cathepsin propeptide inhibitor domain (I29)	Peptidase_C1
4339812	1329.86	1174.51	1059.09	861.144	1025.94	617.184	1187.82	834.755	0.509386	0.0147074	0.304599	LOC4339812	NC_029260.1	29631963	29635768	+	1496	protein_coding	UDP-glucose 4-epimerase 1-like && Q8LNZ3.1 RecName: Full=UDP-glucose 4-epimerase 1; Short=OsUGE-1; AltName: Full=UDP-galactose 4-epimerase 1 && PF16363:GDP-mannose 4,6 dehydratase	-
4323903	92.0838	48.9379	44.5607	137.663	55.9067	239.05	61.8608	144.206	-1.22311	0.0147272	0.304723	LOC4323903	NC_029256.1	11245287	11246742	+	976	protein_coding	universal stress protein PHOS34 && - && PF00582:Universal stress protein family	Usp
4326532	261.261	249.896	269.437	376.813	285.419	468.538	260.198	376.923	-0.53568	0.0147788	0.305448	LOC4326532	NC_029256.1	41148748	41154676	-	4175	protein_coding	disease resistance protein RGA2, transcript variant X2 && Q7XBQ9.1 RecName: Full=Disease resistance protein RGA2; AltName: Full=Blight resistance protein RPI; AltName: Full=RGA2-blb && PF00931:NB-ARC domain	NB-ARC
4336632	35.3345	44.7729	32.1252	69.3337	51.0026	86.0581	37.4109	68.7981	-0.881041	0.0147897	0.305448	LOC4336632	NC_029259.1	27863609	27866640	-	1606	protein_coding	WASH complex subunit 1, transcript variant X5 && - && -	-
4350268	10.7074	4.16493	4.14518	30.1451	4.9041	46.9408	6.33917	27.33	-2.11372	0.0149245	0.307944	LOC4350268	NC_029266.1	9724385	9728306	-	2153	protein_coding	enoyl-CoA delta isomerase 2, peroxisomal, transcript variant X1 && O65476.2 RecName: Full=Putative cysteine-rich receptor-like protein kinase 16; Short=Cysteine-rich RLK16; Flags: Precursor && PF00069:Protein kinase domain|PF00378:Enoyl-CoA hydratase/isomerase	Pkinase
4343999	93.1545	44.7729	116.065	150.725	165.759	139.084	84.6642	151.856	-0.842599	0.0149461	0.307963	LOC4343999	NC_029262.1	26208506	26209544	+	1039	protein_coding	probable calcium-binding protein CML45 && - && PF13405:EF-hand domain	-
4350176	12617.6	17924.8	11675.9	10244.3	8753.82	11408.3	14072.8	10135.5	0.473471	0.0149648	0.307963	LOC4350176	NC_029266.1	7659665	7662183	+	1224	protein_coding	chlorophyll a-b binding protein CP26, chloroplastic && Q9XF89.1 RecName: Full=Chlorophyll a-b binding protein CP26, chloroplastic; AltName: Full=LHCB5; AltName: Full=LHCIIc; AltName: Full=Light-harvesting complex II protein 5; Flags: Precursor && PF00504:Chlorophyll A-B binding protein	-
4336497	141.338	146.814	174.098	107.517	113.775	94.7508	154.083	105.348	0.550244	0.014967	0.307963	LOC4336497	NC_029259.1	26617398	26619095	+	1223	protein_coding	salutaridine reductase, transcript variant X2 && A4UHT7.1 RecName: Full=Salutaridine reductase && PF00106:short chain dehydrogenase	adh_short
4332664	1684.28	787.171	1465.32	791.811	1023.98	518.956	1312.26	778.248	0.754041	0.014988	0.30797	LOC4332664	NC_029258.1	11522663	11524455	+	963	protein_coding	calmodulin && P62162.2 RecName: Full=Calmodulin; Short=CaM >P62163.2 RecName: Full=Calmodulin-2; Short=CaM-2 >A2WN93.2 RecName: Full=Calmodulin-1; Short=CaM-1 >Q0JNS6.2 RecName: Full=Calmodulin-1; Short=CaM-1 && PF13499:EF-hand domain pair	-
4342884	100.65	130.154	157.517	89.4304	87.293	56.5028	129.44	77.742	0.739063	0.0149951	0.30797	LOC4342884	NC_029262.1	9405785	9407302	+	787	protein_coding	uncharacterized LOC4342884 && - && -	-
4346456	2584.77	2880.05	3043.6	2353.33	2397.12	2159.27	2836.14	2303.24	0.30045	0.015052	0.308851	LOC4346456	NC_029264.1	2489758	2493548	-	1542	protein_coding	multiple organellar RNA editing factor 8, chloroplastic/mitochondrial && Q9LKA5.1 RecName: Full=Multiple organellar RNA editing factor 8, chloroplastic/mitochondrial; AltName: Full=RNA editing-interacting protein 1; Flags: Precursor && -	-
4338768	586.766	519.574	429.026	368.775	227.55	412.036	511.789	336.12	0.605736	0.0150707	0.308889	LOC4338768	NC_029260.1	19957157	19963141	-	2688	protein_coding	1-deoxy-D-xylulose-5-phosphate synthase 1, chloroplastic-like && O22567.2 RecName: Full=1-deoxy-D-xylulose-5-phosphate synthase 1, chloroplastic; Short=1-deoxyxylulose-5-phosphate synthase; Short=DXP synthase; Short=DXPS; Flags: Precursor && PF13292:1-deoxy-D-xylulose-5-phosphate synthase|PF02780:Transketolase, C-terminal domain|PF02779:Transketolase, pyrimidine binding domain	-
4326542	1132.84	1280.71	1335.78	983.734	1074	911.868	1249.78	989.867	0.336759	0.0150918	0.308889	LOC4326542	NC_029256.1	30980825	30986786	-	4181	protein_coding	uncharacterized tRNA/rRNA methyltransferase MRA_3618, transcript variant X2 && Q76NT0.1 RecName: Full=rRNA methyltransferase 1, mitochondrial; AltName: Full=rRNA (guanosine-2'-O)-methyltransferase; Flags: Precursor && -	-
4327535	5748.81	6151.59	5473.71	3619.42	5456.3	3128.51	5791.37	4068.08	0.509644	0.0151061	0.308889	LOC4327535	NC_029256.1	34033161	34034770	+	905	protein_coding	cysteine proteinase inhibitor 1-like && P09229.2 RecName: Full=Cysteine proteinase inhibitor 1; AltName: Full=Oryzacystatin I; Short=OC-I; AltName: Full=Oryzacystatin-1; AltName: Full=OsCP1; AltName: Full=SPOC-I; Flags: Precursor && PF00031:Cystatin domain	-
4343380	200.229	385.256	252.856	183.885	190.279	155.6	279.447	176.588	0.663159	0.0151095	0.308889	LOC4343380	NC_029262.1	19887151	19888303	-	1153	protein_coding	eukaryotic translation initiation factor 4B1 && - && PF04520:Senescence regulator	-
112938574	1.07074	0	0	6.02902	6.86574	5.21564	0.356914	6.0368	-4.00405	0.0151132	1	LOC112938574	NC_029259.1	10068350	10075881	+	7182	lncRNA	uncharacterized LOC112938574 && - && -	-
4329748	179.885	57.2677	89.1214	50.2418	65.7149	35.6402	108.758	50.5323	1.10726	0.0151617	0.30967	LOC4329748	NC_029257.1	22064938	22065607	-	670	protein_coding	uncharacterized LOC4329748 && - && -	-
9268018	5.35371	0	1.0363	5.02418	0.98082	66.0648	2.13	24.0233	-3.50504	0.0151902	0.309966	LOC9268018	NC_029256.1	23301769	23302961	-	1096	pseudogene	- && - && PF01266:FAD dependent oxidoreductase	DAO
4346981	759.156	867.346	733.697	1157.57	767.001	1948.04	786.733	1290.87	-0.714748	0.0152245	0.310367	LOC4346981	NC_029264.1	13875254	13879646	+	4156	protein_coding	alpha,alpha-trehalose-phosphate synthase [UDP-forming] 6 && Q94AH8.2 RecName: Full=Alpha,alpha-trehalose-phosphate synthase [UDP-forming] 6; AltName: Full=Trehalose-6-phosphate synthase 6; Short=AtTPS6 && -	-
4336067	507.532	468.554	521.257	339.635	441.369	334.67	499.114	371.891	0.425008	0.0152378	0.310367	LOC4336067	NC_029259.1	23108145	23112976	-	3326	protein_coding	DNA translocase FtsK 1 && Q86A88.1 RecName: Full=Dynein light chain, cytoplasmic; AltName: Full=Dynein light chain LC8-type 2 && -	-
4330923	330.859	365.472	324.361	456.195	409.983	452.022	340.231	439.4	-0.369131	0.0152691	0.310632	LOC4330923	NC_029257.1	33084410	33093866	-	2582	protein_coding	ATP-dependent DNA helicase Q-like 3, transcript variant X1 && Q9FT72.1 RecName: Full=ATP-dependent DNA helicase Q-like 3; AltName: Full=RecQ-like protein 3; Short=AtRecQ3; Short=AtRecQl3 && PF00270:DEAD/DEAH box helicase|PF00271:Helicase conserved C-terminal domain|PF16124:RecQ zinc-binding	DEAD
9271386	187.38	186.38	221.767	284.369	236.378	310.331	198.509	277.026	-0.481442	0.0152906	0.310632	LOC9271386	NC_029258.1	666768	674059	+	4002	transcribed_pseudogene	valine--tRNA ligase, mitochondrial 1-like && P93736.2 RecName: Full=Valine--tRNA ligase, mitochondrial 1; AltName: Full=AtSYV1; AltName: Full=Protein TWIN 2; AltName: Full=Valyl-tRNA synthetase; Short=ValRS; Flags: Precursor && -	-
4329233	1156.4	1072.47	1275.68	870.188	1024.96	838.849	1168.18	911.331	0.3585	0.0152953	0.310632	LOC4329233	NC_029257.1	14115737	14119391	+	1748	protein_coding	eukaryotic translation initiation factor 4B3 && Q9SZP8.1 RecName: Full=Eukaryotic translation initiation factor 4B3; Short=AtTif4B3; Short=eIF4B3 && PF06273:Plant specific eukaryotic initiation factor 4B	-
4324580	99.579	98.917	106.738	241.161	117.698	152.123	101.745	170.327	-0.742347	0.0153068	0.310632	LOC4324580	NC_029256.1	6412614	6419911	+	1690	protein_coding	protein DJ-1 homolog B && Q9MAH3.1 RecName: Full=Protein DJ-1 homolog B; Short=AtDJ1B; Flags: Precursor && PF01965:DJ-1/PfpI family	DJ-1_PfpI
4324204	33.193	19.7834	3.10889	70.3385	29.4246	77.3653	18.6951	59.0428	-1.66181	0.0153545	0.311315	LOC4324204	NC_029256.1	22675870	22679016	+	3147	protein_coding	formin-like protein 20 && - && PF05553:Cotton fibre expressed protein	-
4345708	8.56593	6.24739	14.5081	16.0774	20.5972	56.5028	9.77382	31.0591	-1.67246	0.0153917	0.311783	LOC4345708	NC_029263.1	21765343	21771464	-	4793	protein_coding	receptor-like protein kinase, transcript variant X2 && P93194.2 RecName: Full=Receptor-like protein kinase; Flags: Precursor && PF00069:Protein kinase domain|PF13855:Leucine rich repeat|PF08263:Leucine rich repeat N-terminal domain	Pkinase
4333062	175.602	174.927	196.896	455.191	188.317	1036.17	182.475	559.894	-1.61771	0.0154275	0.312149	LOC4333062	NC_029258.1	16301346	16307688	-	3277	protein_coding	sucrose synthase 1-like, transcript variant X1 && P31924.1 RecName: Full=Sucrose synthase 1; Short=OsSUS1; AltName: Full=Sucrose synthase 2; Short=RSs2; AltName: Full=Sucrose-UDP glucosyltransferase 1 && PF00534:Glycosyl transferases group 1|PF00862:Sucrose synthase	Glycos_transf_1
112937358	120.994	117.659	129.537	231.112	153.008	168.639	122.73	184.253	-0.585133	0.0154485	0.312149	LOC112937358	NC_029267.1	24559890	24563333	-	3343	protein_coding	uncharacterized LOC112937358 && - && -	-
4350526	1.07074	3.12369	1.0363	13.0629	7.84656	9.56201	1.74358	10.1571	-2.53875	0.0154738	0.312149	LOC4350526	NC_029266.1	17046367	17052906	+	3788	protein_coding	DNA replication licensing factor MCM2-like && Q2R482.1 RecName: Full=DNA replication licensing factor MCM2; AltName: Full=Minichromosome maintenance protein 2; Short=OsMCM2 && PF12619:Mini-chromosome maintenance protein 2|PF00493:MCM2/3/5 family|PF14551:MCM N-terminal domain	MCM
4332325	1313.8	1028.74	1493.3	850.091	1112.25	724.974	1278.61	895.772	0.513708	0.0154748	0.312149	LOC4332325	NC_029258.1	8572927	8577506	-	2604	protein_coding	mitogen-activated protein kinase kinase kinase 1 && Q39008.2 RecName: Full=Mitogen-activated protein kinase kinase kinase 1; Short=ARAKIN; Short=AtMEKK1; Short=MAP kinase kinase kinase 1 && PF00069:Protein kinase domain	Pkinase
4344471	1023.63	1164.1	1022.82	1395.72	1279.97	1293.48	1070.18	1323.06	-0.305853	0.0154949	0.312149	LOC4344471	NC_029263.1	468124	473518	+	3213	protein_coding	auxin-responsive protein IAA25-like, transcript variant X2 && P0C128.1 RecName: Full=Auxin-responsive protein IAA25; AltName: Full=Indoleacetic acid-induced protein 25 && PF02309:AUX/IAA family	-
4327499	1465.85	1274.47	1555.48	852.101	1326.07	664.125	1431.93	947.431	0.596225	0.0154997	0.312149	LOC4327499	NC_029256.1	36158252	36161529	+	3113	protein_coding	scarecrow-like protein 9, transcript variant X1 && Q9XE58.2 RecName: Full=Scarecrow-like protein 14; Short=AtSCL14; AltName: Full=GRAS family protein 2; Short=AtGRAS-2 && PF03514:GRAS domain family	GRAS
4345019	134.913	170.762	260.11	292.407	188.317	679.772	188.595	386.832	-1.03708	0.0155083	0.312149	LOC4345019	NC_029263.1	8327871	8329298	+	1330	protein_coding	xyloglucan endotransglycosylase/hydrolase protein 8-like && Q76BW5.1 RecName: Full=Xyloglucan endotransglycosylase/hydrolase protein 8; AltName: Full=End-xyloglucan transferase; AltName: Full=OsXRT5; AltName: Full=OsXTH8; Flags: Precursor && PF06955:Xyloglucan endo-transglycosylase (XET) C-terminus|PF00722:Glycosyl hydrolases family 16	-
4325083	29.9808	7.28862	23.8348	60.2902	39.2328	48.6793	20.3681	49.4008	-1.27928	0.0155517	0.31274	LOC4325083	NC_029256.1	38048037	38054487	+	2370	protein_coding	RNA-binding protein 24-B, transcript variant X1 && Q9M1S3.1 RecName: Full=Probable RNA-binding protein ARP1; AltName: Full=ABA-regulated RNA-binding protein 1 && PF00076:RNA recognition motif. (a.k.a. RRM, RBD, or RNP domain)	RRM_1
4325677	1.07074	0	0	8.03869	4.9041	5.21564	0.356914	6.05281	-4.00729	0.0155824	1	LOC4325677	NC_029256.1	2022144	2038172	+	4107	pseudogene	- && F4HQ20.1 RecName: Full=LEAF RUST 10 DISEASE-RESISTANCE LOCUS RECEPTOR-LIKE PROTEIN KINASE-like 2.5; AltName: Full=Probable receptor-like serine/threonine-protein kinase LRK10L-2.5; Flags: Precursor && PF00069:Protein kinase domain|PF13947:Wall-associated receptor kinase galacturonan-binding|PF14380:Wall-associated receptor kinase C-terminal	Pkinase
4333296	306.232	516.451	158.553	145.701	233.435	117.352	327.079	165.496	0.983547	0.0156166	0.313583	LOC4333296	NC_029258.1	20978631	20985848	-	2908	protein_coding	potassium transporter 27-like && Q84MS4.1 RecName: Full=Potassium transporter 27; AltName: Full=OsHAK27 && PF02705:K+ potassium transporter	K_trans
4326970	76.0227	92.6696	69.4318	159.769	80.4272	189.502	79.3747	143.233	-0.852866	0.0156219	0.313583	LOC4326970	NC_029256.1	12578170	12582259	+	1371	protein_coding	peroxidase 1 && A5H8G4.1 RecName: Full=Peroxidase 1; AltName: Full=Plasma membrane-bound peroxidase 1; Short=pmPOX1; Flags: Precursor && PF00141:Peroxidase	-
107281153	24.6271	23.9483	16.5807	3.01451	7.84656	10.4313	21.7187	7.09745	1.60068	0.015666	0.314184	LOC107281153	NC_029260.1	21753122	21762766	-	2441	lncRNA	uncharacterized LOC107281153, transcript variant X2 && - && -	-
4323902	9.63668	21.8659	26.9437	38.1838	33.3479	69.5419	19.4821	47.0245	-1.2726	0.015681	0.314201	LOC4323902	NC_029256.1	11231916	11234821	-	981	protein_coding	uncharacterized LOC4323902 && - && PF12906:RING-variant domain|PF12428:Protein of unknown function (DUF3675)	-
107277720	2.14148	12.4948	13.4718	2.00967	0	0.869273	9.36937	0.959648	3.29894	0.015704	0.314378	LOC107277720	NC_029260.1	23550194	23551753	-	1441	protein_coding	probable WRKY transcription factor 38 && Q93WU8.2 RecName: Full=Probable WRKY transcription factor 54; AltName: Full=WRKY DNA-binding protein 54 && PF03106:WRKY DNA -binding domain	WRKY
4345682	132.772	143.69	127.464	224.078	153.989	217.318	134.642	198.462	-0.560213	0.015777	0.315555	LOC4345682	NC_029263.1	21410543	21417267	+	3532	protein_coding	poly(A)-specific ribonuclease PARN-like && Q8W4C3.1 RecName: Full=Poly(A)-specific ribonuclease PARN-like; AltName: Full=Polyadenylate-specific ribonuclease-like protein && PF04857:CAF1 family ribonuclease	CAF1
4349207	21.4148	6.24739	10.363	26.1257	8.82738	125.175	12.6751	53.3762	-2.07853	0.0158143	0.315586	LOC4349207	NC_029265.1	20633321	20634945	+	1625	protein_coding	probable glutathione S-transferase GSTU6 && Q06398.2 RecName: Full=Probable glutathione S-transferase GSTU6; AltName: Full=28 kDa cold-induced protein && PF13417:Glutathione S-transferase, N-terminal domain|PF13410:Glutathione S-transferase, C-terminal domain	-
4352774	339.425	346.73	370.994	461.22	499.237	413.774	352.383	458.077	-0.377672	0.0158159	0.315586	LOC4352774	NC_029267.1	25894266	25898336	-	2736	protein_coding	WPP domain-associated protein && Q5BQN5.1 RecName: Full=WPP domain-associated protein && -	-
4344467	854.452	791.336	824.891	651.134	690.497	668.471	823.56	670.034	0.297553	0.0158213	0.315586	LOC4344467	NC_029263.1	445542	449899	+	1736	protein_coding	TOM1-like protein 5 && - && PF00790:VHS domain|PF03127:GAT domain	-
9271430	76.0227	52.0616	104.666	40.1934	34.3287	49.5486	77.5834	41.3569	0.905253	0.0158596	0.316065	LOC9271430	NC_029256.1	5643845	5655687	+	4638	protein_coding	protein FLOWERING LOCUS T, transcript variant X2 && Q93WI9.1 RecName: Full=Protein HEADING DATE 3A; AltName: Full=FT-like protein A && PF01161:Phosphatidylethanolamine-binding protein	-
4329823	401.528	418.575	348.195	527.539	466.87	522.433	389.433	505.614	-0.37691	0.0158977	0.316075	LOC4329823	NC_029257.1	22756340	22758249	-	1650	protein_coding	lecithin-cholesterol acyltransferase-like 1, transcript variant X2 && Q10PI6.1 RecName: Full=Lecithin-cholesterol acyltransferase-like 1 && PF02450:Lecithin:cholesterol acyltransferase	-
4351724	84.5886	68.7213	75.6496	140.677	80.4272	184.286	76.3198	135.13	-0.826191	0.0158988	0.316075	LOC4351724	NC_029267.1	5035217	5040905	-	2176	protein_coding	protein SUPPRESSOR OF GENE SILENCING 3 homolog && Q2QWE9.1 RecName: Full=Protein SUPPRESSOR OF GENE SILENCING 3 homolog; Short=OsSGS3 && PF03470:XS zinc finger domain|PF03468:XS domain	-
4347415	861.947	1207.83	948.21	2388.49	1122.06	6530.85	1006	3347.13	-1.73434	0.0159028	0.316075	LOC4347415	NC_029264.1	18685660	18686913	+	1108	protein_coding	cytochrome c1 && - && -	-
9269420	739.883	812.16	954.428	583.81	732.673	508.525	835.49	608.336	0.458371	0.0159264	0.316261	LOC9269420	NC_029263.1	28343289	28345553	+	834	protein_coding	monothiol glutaredoxin-S10-like && Q0J3L4.2 RecName: Full=Monothiol glutaredoxin-S10 && PF00462:Glutaredoxin	-
4327574	50.3249	34.3606	24.8711	150.725	25.5013	423.336	36.5189	199.854	-2.45288	0.0159449	0.316346	LOC4327574	NC_029256.1	35176447	35180209	-	3520	protein_coding	protein GRAVITROPIC IN THE LIGHT 1, transcript variant X2 && Q9M0R7.1 RecName: Full=RING-H2 finger protein ATL39; AltName: Full=RING-type E3 ubiquitin transferase ATL39 && -	-
107277244	0	1.04123	0	5.02418	2.94246	11.3006	0.347077	6.4224	-4.10036	0.0159483	1	LOC107277244	NC_029260.1	24774396	24776044	+	1649	protein_coding	serine/arginine repetitive matrix protein 1 && - && -	-
4349237	3318.23	3929.61	3775.22	2931.11	3210.22	2674.75	3674.35	2938.69	0.322471	0.0159679	0.316518	LOC4349237	NC_029265.1	20862957	20873646	+	1533	protein_coding	MADS-box transcription factor 56-like && P0C5B2.1 RecName: Full=MADS-box transcription factor 56; AltName: Full=FDRMADS8; AltName: Full=OsMADS56; AltName: Full=RMADS214 && -	-
4351613	202.37	288.421	632.14	231.112	182.433	188.632	374.311	200.726	0.899473	0.0160206	0.317052	LOC4351613	NC_029267.1	3503114	3509608	-	2527	protein_coding	fatty acid amide hydrolase && Q7XJJ7.1 RecName: Full=Fatty acid amide hydrolase; AltName: Full=N-acylethanolamine amidohydrolase && PF01425:Amidase	Amidase
4347789	20.3441	6.24739	16.5807	37.1789	25.5013	46.9408	14.3907	36.5403	-1.34793	0.0160234	0.317052	LOC4347789	NC_029264.1	21856817	21858954	+	1011	protein_coding	HMG1/2-like protein, transcript variant X1 && P40619.1 RecName: Full=HMG1/2-like protein && PF00505:HMG (high mobility group) box	HMG_box
9267087	719.538	774.676	753.387	584.814	651.265	547.642	749.2	594.574	0.334042	0.0160492	0.317279	LOC9267087	NC_029258.1	6980620	6987618	-	6063	protein_coding	transcription factor bHLH74, transcript variant X4 && Q6NKN9.1 RecName: Full=Transcription factor bHLH74; AltName: Full=Basic helix-loop-helix protein 74; Short=AtbHLH74; Short=bHLH 74; AltName: Full=Protein ACTIVATOR FOR CELL ELONGATION 2; AltName: Full=Transcription factor EN 90; AltName: Full=bHLH transcription factor bHLH074 && PF00010:Helix-loop-helix DNA-binding domain	HLH
4345523	604.969	828.82	629.031	532.563	540.432	442.46	687.607	505.152	0.445538	0.0160725	0.317346	LOC4345523	NC_029263.1	19307327	19311003	+	1034	protein_coding	50S ribosomal protein L27 && Q0BL03.1 RecName: Full=50S ribosomal protein L27 >Q2A2E5.1 RecName: Full=50S ribosomal protein L27 >A7NDG1.1 RecName: Full=50S ribosomal protein L27 && PF01016:Ribosomal L27 protein	-
4342024	2856.74	2643.69	2280.89	3662.63	2678.62	4943.56	2593.77	3761.6	-0.536443	0.0160852	0.317346	LOC4342024	NC_029261.1	29978860	29981986	-	2064	protein_coding	WAT1-related protein At3g45870, transcript variant X2 && Q5PP32.1 RecName: Full=WAT1-related protein At3g45870 && PF00892:EamA-like transporter family	DUF6
4340634	9.63668	7.28862	7.25407	20.0967	13.7315	38.248	8.05979	24.0254	-1.58207	0.0160955	0.317346	LOC4340634	NC_029261.1	7530809	7534867	+	2460	protein_coding	TORTIFOLIA1-like protein 3, transcript variant X1 && Q9T041.2 RecName: Full=Microtubule-associated protein TORTIFOLIA1; AltName: Full=Microtubule-associated protein SPIRAL2; AltName: Full=Protein CONVOLUTA && -	-
107276084	0	0	0	4.01934	2.94246	6.95419	0	4.63866	-4.59048	0.0161442	1	LOC107276084	NC_029260.1	22698364	22699731	-	1368	protein_coding	probable membrane-associated kinase regulator 4 && O80624.1 RecName: Full=Probable membrane-associated kinase regulator 4 && -	-
4332570	5613.9	4409.61	4333.79	2938.14	4426.44	2573.92	4785.77	3312.83	0.53076	0.0161667	0.31805	LOC4332570	NC_029258.1	10571638	10573266	-	1155	protein_coding	chaperone protein DnaJ && Q5FWN8.1 RecName: Full=DnaJ homolog subfamily B member 6-A && PF00226:DnaJ domain	DnaJ
9266316	0	2.08246	0	6.02902	0.98082	100.836	0.694154	35.9485	-5.69187	0.0161696	0.31805	LOC9266316	NC_029259.1	34564366	34566123	-	1558	protein_coding	uncharacterized LOC9266316, transcript variant X3 && - && PF07893:Protein of unknown function (DUF1668)	-
4343674	464.702	456.059	418.663	311.499	389.386	309.461	446.475	336.782	0.407186	0.0161742	0.31805	LOC4343674	NC_029262.1	23106253	23108266	+	1917	protein_coding	uncharacterized LOC4343674 && - && PF05910:Plant protein of unknown function (DUF868)	-
4350977	0	0	0	1.00484	0.98082	17.3855	0	6.45704	-5.0709	0.0162017	1	LOC4350977	NC_029266.1	24988957	24993476	+	1226	protein_coding	adenylyl-sulfate kinase 3 && Q9SRW7.1 RecName: Full=Adenylyl-sulfate kinase 3; AltName: Full=ATP adenosine-5'-phosphosulfate 3'-phosphotransferase 3; AltName: Full=Adenosine-5'-phosphosulfate kinase 3; Short=APS kinase 3 && PF01583:Adenylylsulphate kinase	-
4349897	10214.9	12825.9	12906	17432.9	12383.8	20660	11982.3	16825.6	-0.489774	0.0162019	0.318116	LOC4349897	NC_029266.1	3488636	3491654	-	1669	protein_coding	fructose-bisphosphate aldolase, chloroplastic-like && Q40677.2 RecName: Full=Fructose-bisphosphate aldolase, chloroplastic; AltName: Full=Chloroplastic aldolase; Short=AldP; Flags: Precursor && PF00274:Fructose-bisphosphate aldolase class-I	-
4344191	855.523	954.809	1010.39	736.545	808.196	611.099	940.24	718.613	0.38851	0.0162062	0.318116	LOC4344191	NC_029262.1	27950866	27957633	-	1936	protein_coding	tyrosine-specific transport protein, transcript variant X1 && P44747.1 RecName: Full=Tyrosine-specific transport protein 2; AltName: Full=Tyrosine permease 2 && PF03222:Tryptophan/tyrosine permease family	-
4347647	248.412	260.308	204.15	394.9	214.8	692.811	237.623	434.17	-0.870442	0.0162287	0.318275	LOC4347647	NC_029264.1	20671615	20673268	+	1560	protein_coding	homeobox-leucine zipper protein HOX6-like && Q651Z5.1 RecName: Full=Homeobox-leucine zipper protein HOX6; AltName: Full=HD-ZIP protein HOX6; AltName: Full=Homeodomain transcription factor HOX6; AltName: Full=OsHox6 >Q9XH35.2 RecName: Full=Homeobox-leucine zipper protein HOX6; AltName: Full=HD-ZIP protein HOX6; AltName: Full=Homeodomain transcription factor HOX6; AltName: Full=OsHox6 && -	-
107276646	134.913	193.669	149.227	99.4787	124.564	69.5419	159.27	97.8616	0.705415	0.0162684	0.318772	LOC107276646	NC_029259.1	29163317	29165126	+	726	protein_coding	uncharacterized LOC107276646 && - && -	-
4348972	21.4148	14.5772	30.0526	46.2224	31.3862	71.2804	22.0149	49.6297	-1.17551	0.0162934	0.318979	LOC4348972	NC_029265.1	18635146	18636189	-	1044	protein_coding	uncharacterized LOC4348972 && - && PF04450:Peptidase of plants and bacteria	-
9269460	28.91	13.536	26.9437	8.03869	10.789	5.21564	23.1299	8.01445	1.53581	0.0163097	0.319016	LOC9269460	NC_029266.1	5710663	5711357	-	695	protein_coding	uncharacterized LOC9269460 && - && -	-
4347534	161.682	209.287	159.59	256.233	275.61	220.795	176.853	250.88	-0.5034	0.0163578	0.319676	LOC4347534	NC_029264.1	19775292	19780683	-	2354	protein_coding	acyltransferase-like protein At1g54570, chloroplastic, transcript variant X1 && Q9ZVN2.1 RecName: Full=Acyltransferase-like protein At1g54570, chloroplastic; Flags: Precursor && PF03982:Diacylglycerol acyltransferase	-
4339443	1194.95	1268.22	1411.43	890.285	1176	810.163	1291.53	958.817	0.430139	0.0164078	0.320366	LOC4339443	NC_029260.1	26608245	26612469	+	1724	protein_coding	uncharacterized LOC4339443 && P46228.4 RecName: Full=30S ribosomal protein S1 && PF00575:S1 RNA binding domain	S1
4344236	1090.02	1004.79	841.472	1326.38	1124.02	1381.28	978.758	1277.23	-0.384264	0.016426	0.320366	LOC4344236	NC_029262.1	28324734	28335078	+	6099	protein_coding	uncharacterized LOC4344236, transcript variant X1 && Q8TE76.2 RecName: Full=MORC family CW-type zinc finger protein 4; AltName: Full=Zinc finger CW-type coiled-coil domain protein 2; AltName: Full=Zinc finger CW-type domain protein 4 && PF07496:CW-type Zinc Finger	zf-CW
4333805	184.168	173.886	154.408	252.214	196.164	294.684	170.82	247.687	-0.537403	0.0164552	0.320366	LOC4333805	NC_029258.1	27877891	27882410	+	1249	protein_coding	uncharacterized LOC4333805, transcript variant X2 && - && PF03168:Late embryogenesis abundant protein	-
4332745	2292.46	3007.08	3062.25	2244.8	2221.56	1987.16	2787.26	2151.17	0.373903	0.0164595	0.320366	LOC4332745	NC_029258.1	12320861	12321769	+	909	protein_coding	photosystem II repair protein PSB27-H1, chloroplastic && Q9LR64.1 RecName: Full=Photosystem II repair protein PSB27-H1, chloroplastic; Short=Psb27-H1; AltName: Full=Thylakoid lumenal protein PSB27-H1; Flags: Precursor && PF13326:Photosystem II Pbs27	-
4334035	4228.36	4866.72	3950.36	5463.29	4929.6	6411.76	4348.48	5601.55	-0.3654	0.016475	0.320366	LOC4334035	NC_029258.1	30206419	30210494	-	1364	protein_coding	CBS domain-containing protein CBSX3, mitochondrial, transcript variant X2 && Q9LEV3.1 RecName: Full=CBS domain-containing protein CBSX3, mitochondrial; Flags: Precursor && PF00571:CBS domain	CBS
[truncated: 1,119 more rows]
