# Supplementary material for: Transcriptomics and physiology reveal the mechanism of potassium indole-3-butyrate (IBAK) mediating rice resistance to salt stress
Source: BMC Plant Biol. 2023 Nov 16;23:569. doi: 10.1186/s12870-023-04531-1 (PMC10652493; doi:10.1186/s12870-023-04531-1)
Supplement: Supplementary file 4 — Additional file 4: Table S7. GO enrichment analysis in the CKY vs. CK comparison group. [file 12870_2023_4531_MOESM4_ESM.xls]

Table.S7 GO enrichment analysis in the CKY vs. CK comparison group
Category	GOID	Description	GeneRatio	BgRatio	pvalue	padj	geneID	geneName	Count	Up	Up_Gene_id	Down	Down_Gene_id
BP	GO:0006412	translation	99/396	323/7100	1.82E-49	5.03E-47	4349409/4336856/4325100/4344261/4342219/4342563/4343416/9266412/4343945/4347422/9271934/4327570/4350098/4335607/4329831/4344524/4329362/4330533/4339104/4332802/4325478/4327004/4351604/4339572/4330425/4331346/4343869/4326977/4343909/4331562/4333148/4337928/4343679/4348839/4334512/9272265/4337883/4333387/4327382/4330020/4348608/9267671/4349791/4329034/4328797/4333308/9271790/4339625/4334154/4339011…	LOC4349409/LOC4336856/LOC4325100/LOC4344261/LOC4342219/LOC4342563/LOC4343416/LOC9266412/LOC4343945/LOC4347422/LOC9271934/LOC4327570/LOC4350098/LOC4335607/LOC4329831/LOC4344524/LOC4329362/LOC4330533/LOC4339104/LOC4332802/LOC4325478/LOC4327004/LOC4351604/LOC4339572/LOC4330425/LOC4331346/LOC4343869/LOC4326977/LOC4343909/LOC4331562/LOC4333148/LOC4337928/LOC4343679/LOC4348839/LOC4334512/LOC9272265/LOC…	99	0		99	4349409/4336856/4325100/4344261/4342219/4342563/4343416/9266412/4343945/4347422/9271934/4327570/4350098/4335607/4329831/4344524/4329362/4330533/4339104/4332802/4325478/4327004/4351604/4339572/4330425/4331346/4343869/4326977/4343909/4331562/4333148/4337928/4343679/4348839/4334512/9272265/4337883/4333387/4327382/4330020/4348608/9267671/4349791/4329034/4328797/4333308/9271790/4339625/4334154/4339011…
BP	GO:0043043	peptide biosynthetic process	99/396	327/7100	6.51E-49	8.98E-47	4349409/4336856/4325100/4344261/4342219/4342563/4343416/9266412/4343945/4347422/9271934/4327570/4350098/4335607/4329831/4344524/4329362/4330533/4339104/4332802/4325478/4327004/4351604/4339572/4330425/4331346/4343869/4326977/4343909/4331562/4333148/4337928/4343679/4348839/4334512/9272265/4337883/4333387/4327382/4330020/4348608/9267671/4349791/4329034/4328797/4333308/9271790/4339625/4334154/4339011…	LOC4349409/LOC4336856/LOC4325100/LOC4344261/LOC4342219/LOC4342563/LOC4343416/LOC9266412/LOC4343945/LOC4347422/LOC9271934/LOC4327570/LOC4350098/LOC4335607/LOC4329831/LOC4344524/LOC4329362/LOC4330533/LOC4339104/LOC4332802/LOC4325478/LOC4327004/LOC4351604/LOC4339572/LOC4330425/LOC4331346/LOC4343869/LOC4326977/LOC4343909/LOC4331562/LOC4333148/LOC4337928/LOC4343679/LOC4348839/LOC4334512/LOC9272265/LOC…	99	0		99	4349409/4336856/4325100/4344261/4342219/4342563/4343416/9266412/4343945/4347422/9271934/4327570/4350098/4335607/4329831/4344524/4329362/4330533/4339104/4332802/4325478/4327004/4351604/4339572/4330425/4331346/4343869/4326977/4343909/4331562/4333148/4337928/4343679/4348839/4334512/9272265/4337883/4333387/4327382/4330020/4348608/9267671/4349791/4329034/4328797/4333308/9271790/4339625/4334154/4339011…
BP	GO:0006518	peptide metabolic process	99/396	336/7100	1.06E-47	9.73E-46	4349409/4336856/4325100/4344261/4342219/4342563/4343416/9266412/4343945/4347422/9271934/4327570/4350098/4335607/4329831/4344524/4329362/4330533/4339104/4332802/4325478/4327004/4351604/4339572/4330425/4331346/4343869/4326977/4343909/4331562/4333148/4337928/4343679/4348839/4334512/9272265/4337883/4333387/4327382/4330020/4348608/9267671/4349791/4329034/4328797/4333308/9271790/4339625/4334154/4339011…	LOC4349409/LOC4336856/LOC4325100/LOC4344261/LOC4342219/LOC4342563/LOC4343416/LOC9266412/LOC4343945/LOC4347422/LOC9271934/LOC4327570/LOC4350098/LOC4335607/LOC4329831/LOC4344524/LOC4329362/LOC4330533/LOC4339104/LOC4332802/LOC4325478/LOC4327004/LOC4351604/LOC4339572/LOC4330425/LOC4331346/LOC4343869/LOC4326977/LOC4343909/LOC4331562/LOC4333148/LOC4337928/LOC4343679/LOC4348839/LOC4334512/LOC9272265/LOC…	99	0		99	4349409/4336856/4325100/4344261/4342219/4342563/4343416/9266412/4343945/4347422/9271934/4327570/4350098/4335607/4329831/4344524/4329362/4330533/4339104/4332802/4325478/4327004/4351604/4339572/4330425/4331346/4343869/4326977/4343909/4331562/4333148/4337928/4343679/4348839/4334512/9272265/4337883/4333387/4327382/4330020/4348608/9267671/4349791/4329034/4328797/4333308/9271790/4339625/4334154/4339011…
BP	GO:0043604	amide biosynthetic process	99/396	337/7100	1.43E-47	9.88E-46	4349409/4336856/4325100/4344261/4342219/4342563/4343416/9266412/4343945/4347422/9271934/4327570/4350098/4335607/4329831/4344524/4329362/4330533/4339104/4332802/4325478/4327004/4351604/4339572/4330425/4331346/4343869/4326977/4343909/4331562/4333148/4337928/4343679/4348839/4334512/9272265/4337883/4333387/4327382/4330020/4348608/9267671/4349791/4329034/4328797/4333308/9271790/4339625/4334154/4339011…	LOC4349409/LOC4336856/LOC4325100/LOC4344261/LOC4342219/LOC4342563/LOC4343416/LOC9266412/LOC4343945/LOC4347422/LOC9271934/LOC4327570/LOC4350098/LOC4335607/LOC4329831/LOC4344524/LOC4329362/LOC4330533/LOC4339104/LOC4332802/LOC4325478/LOC4327004/LOC4351604/LOC4339572/LOC4330425/LOC4331346/LOC4343869/LOC4326977/LOC4343909/LOC4331562/LOC4333148/LOC4337928/LOC4343679/LOC4348839/LOC4334512/LOC9272265/LOC…	99	0		99	4349409/4336856/4325100/4344261/4342219/4342563/4343416/9266412/4343945/4347422/9271934/4327570/4350098/4335607/4329831/4344524/4329362/4330533/4339104/4332802/4325478/4327004/4351604/4339572/4330425/4331346/4343869/4326977/4343909/4331562/4333148/4337928/4343679/4348839/4334512/9272265/4337883/4333387/4327382/4330020/4348608/9267671/4349791/4329034/4328797/4333308/9271790/4339625/4334154/4339011…
BP	GO:0043603	cellular amide metabolic process	99/396	352/7100	1.18E-45	6.49E-44	4349409/4336856/4325100/4344261/4342219/4342563/4343416/9266412/4343945/4347422/9271934/4327570/4350098/4335607/4329831/4344524/4329362/4330533/4339104/4332802/4325478/4327004/4351604/4339572/4330425/4331346/4343869/4326977/4343909/4331562/4333148/4337928/4343679/4348839/4334512/9272265/4337883/4333387/4327382/4330020/4348608/9267671/4349791/4329034/4328797/4333308/9271790/4339625/4334154/4339011…	LOC4349409/LOC4336856/LOC4325100/LOC4344261/LOC4342219/LOC4342563/LOC4343416/LOC9266412/LOC4343945/LOC4347422/LOC9271934/LOC4327570/LOC4350098/LOC4335607/LOC4329831/LOC4344524/LOC4329362/LOC4330533/LOC4339104/LOC4332802/LOC4325478/LOC4327004/LOC4351604/LOC4339572/LOC4330425/LOC4331346/LOC4343869/LOC4326977/LOC4343909/LOC4331562/LOC4333148/LOC4337928/LOC4343679/LOC4348839/LOC4334512/LOC9272265/LOC…	99	0		99	4349409/4336856/4325100/4344261/4342219/4342563/4343416/9266412/4343945/4347422/9271934/4327570/4350098/4335607/4329831/4344524/4329362/4330533/4339104/4332802/4325478/4327004/4351604/4339572/4330425/4331346/4343869/4326977/4343909/4331562/4333148/4337928/4343679/4348839/4334512/9272265/4337883/4333387/4327382/4330020/4348608/9267671/4349791/4329034/4328797/4333308/9271790/4339625/4334154/4339011…
BP	GO:0030243	cellulose metabolic process	7/396	25/7100	0.000318439	0.012461405	4324625/4348853/4347093/4337958/4340943/4344719/4334710	LOC4324625/LOC4348853/LOC4347093/LOC4337958/LOC4340943/LOC4344719/LOC4334710	7	6	4324625/4348853/4347093/4337958/4344719/4334710	1	4340943
BP	GO:0030244	cellulose biosynthetic process	7/396	25/7100	0.000318439	0.012461405	4324625/4348853/4347093/4337958/4340943/4344719/4334710	LOC4324625/LOC4348853/LOC4347093/LOC4337958/LOC4340943/LOC4344719/LOC4334710	7	6	4324625/4348853/4347093/4337958/4344719/4334710	1	4340943
BP	GO:0000271	polysaccharide biosynthetic process	8/396	35/7100	0.0005418	0.012461405	4324625/4348853/4347093/4337958/4340943/4344719/4334710/4331423	LOC4324625/LOC4348853/LOC4347093/LOC4337958/LOC4340943/LOC4344719/LOC4334710/LOC4331423	8	7	4324625/4348853/4347093/4337958/4344719/4334710/4331423	1	4340943
BP	GO:0009250	glucan biosynthetic process	8/396	35/7100	0.0005418	0.012461405	4324625/4348853/4347093/4337958/4340943/4344719/4334710/4331423	LOC4324625/LOC4348853/LOC4347093/LOC4337958/LOC4340943/LOC4344719/LOC4334710/LOC4331423	8	7	4324625/4348853/4347093/4337958/4344719/4334710/4331423	1	4340943
BP	GO:0033692	cellular polysaccharide biosynthetic process	8/396	35/7100	0.0005418	0.012461405	4324625/4348853/4347093/4337958/4340943/4344719/4334710/4331423	LOC4324625/LOC4348853/LOC4347093/LOC4337958/LOC4340943/LOC4344719/LOC4334710/LOC4331423	8	7	4324625/4348853/4347093/4337958/4344719/4334710/4331423	1	4340943
BP	GO:0051273	beta-glucan metabolic process	8/396	35/7100	0.0005418	0.012461405	4324625/4348853/4347093/4337958/4340943/4344719/4334710/4331423	LOC4324625/LOC4348853/LOC4347093/LOC4337958/LOC4340943/LOC4344719/LOC4334710/LOC4331423	8	7	4324625/4348853/4347093/4337958/4344719/4334710/4331423	1	4340943
BP	GO:0051274	beta-glucan biosynthetic process	8/396	35/7100	0.0005418	0.012461405	4324625/4348853/4347093/4337958/4340943/4344719/4334710/4331423	LOC4324625/LOC4348853/LOC4347093/LOC4337958/LOC4340943/LOC4344719/LOC4334710/LOC4331423	8	7	4324625/4348853/4347093/4337958/4344719/4334710/4331423	1	4340943
BP	GO:0034637	cellular carbohydrate biosynthetic process	10/396	57/7100	0.001060262	0.022510181	4324625/4348853/4347093/4337958/4325448/4345706/4340943/4344719/4334710/4331423	LOC4324625/LOC4348853/LOC4347093/LOC4337958/LOC4325448/LOC4345706/LOC4340943/LOC4344719/LOC4334710/LOC4331423	10	8	4324625/4348853/4347093/4337958/4325448/4344719/4334710/4331423	2	4345706/4340943
BP	GO:0016051	carbohydrate biosynthetic process	10/396	67/7100	0.003705244	0.073046235	4324625/4348853/4347093/4337958/4325448/4345706/4340943/4344719/4334710/4331423	LOC4324625/LOC4348853/LOC4347093/LOC4337958/LOC4325448/LOC4345706/LOC4340943/LOC4344719/LOC4334710/LOC4331423	10	8	4324625/4348853/4347093/4337958/4325448/4344719/4334710/4331423	2	4345706/4340943
BP	GO:0044262	cellular carbohydrate metabolic process	12/396	90/7100	0.004027239	0.074101197	4324625/4348853/4347093/4337958/4325448/4345706/4324364/4340943/4344719/4334710/4331423/4328527	LOC4324625/LOC4348853/LOC4347093/LOC4337958/LOC4325448/LOC4345706/LOC4324364/LOC4340943/LOC4344719/LOC4334710/LOC4331423/LOC4328527	12	10	4324625/4348853/4347093/4337958/4325448/4324364/4344719/4334710/4331423/4328527	2	4345706/4340943
BP	GO:0006073	cellular glucan metabolic process	8/396	53/7100	0.008488193	0.130152297	4324625/4348853/4347093/4337958/4340943/4344719/4334710/4331423	LOC4324625/LOC4348853/LOC4347093/LOC4337958/LOC4340943/LOC4344719/LOC4334710/LOC4331423	8	7	4324625/4348853/4347093/4337958/4344719/4334710/4331423	1	4340943
BP	GO:0044042	glucan metabolic process	8/396	53/7100	0.008488193	0.130152297	4324625/4348853/4347093/4337958/4340943/4344719/4334710/4331423	LOC4324625/LOC4348853/LOC4347093/LOC4337958/LOC4340943/LOC4344719/LOC4334710/LOC4331423	8	7	4324625/4348853/4347093/4337958/4344719/4334710/4331423	1	4340943
BP	GO:0044264	cellular polysaccharide metabolic process	8/396	53/7100	0.008488193	0.130152297	4324625/4348853/4347093/4337958/4340943/4344719/4334710/4331423	LOC4324625/LOC4348853/LOC4347093/LOC4337958/LOC4340943/LOC4344719/LOC4334710/LOC4331423	8	7	4324625/4348853/4347093/4337958/4344719/4334710/4331423	1	4340943
BP	GO:0005976	polysaccharide metabolic process	8/396	61/7100	0.019178527	0.278593333	4324625/4348853/4347093/4337958/4340943/4344719/4334710/4331423	LOC4324625/LOC4348853/LOC4347093/LOC4337958/LOC4340943/LOC4344719/LOC4334710/LOC4331423	8	7	4324625/4348853/4347093/4337958/4344719/4334710/4331423	1	4340943
BP	GO:0009607	response to biotic stimulus	3/396	12/7100	0.025986408	0.358612427	4338570/4352491/4324051	LOC4338570/LOC4352491/LOC4324051	3	0		3	4338570/4352491/4324051
BP	GO:0005985	sucrose metabolic process	3/396	14/7100	0.03959286	0.5203633	4325448/4324364/4328527	LOC4325448/LOC4324364/LOC4328527	3	3	4325448/4324364/4328527	0
BP	GO:0006414	translational elongation	3/396	15/7100	0.047501681	0.595930179	4328752/4344188/4343894	LOC4328752/LOC4344188/LOC4343894	3	0		3	4328752/4344188/4343894
BP	GO:0030001	metal ion transport	11/396	124/7100	0.084766179	0.795930354	4342782/4341233/4347211/9272622/4344407/4338051/4337329/4333098/4333296/9268845/4324699	LOC4342782/LOC4341233/LOC4347211/LOC9272622/LOC4344407/LOC4338051/LOC4337329/LOC4333098/LOC4333296/LOC9268845/LOC4324699	11	2	4344407/4324699	9	4342782/4341233/4347211/9272622/4338051/4337329/4333098/4333296/9268845
BP	GO:0001522	pseudouridine synthesis	3/396	19/7100	0.085967885	0.795930354	4344029/4332935/4350782	LOC4344029/LOC4332935/LOC4350782	3	0		3	4344029/4332935/4350782
BP	GO:0005975	carbohydrate metabolic process	31/396	433/7100	0.088297852	0.795930354	4340994/4324625/4348853/4347093/4345657/4325071/4337958/4330874/4325448/4343113/4345706/4336485/4326519/9268304/9268618/4324117/4324364/4340943/4346068/4344719/4327172/4345814/4334710/4337906/4351413/4325106/4331423/4334171/4328527/4325067/4347264	LOC4340994/LOC4324625/LOC4348853/LOC4347093/LOC4345657/LOC4325071/LOC4337958/LOC4330874/LOC4325448/LOC4343113/LOC4345706/LOC4336485/LOC4326519/LOC9268304/LOC9268618/LOC4324117/LOC4324364/LOC4340943/LOC4346068/LOC4344719/LOC4327172/LOC4345814/LOC4334710/LOC4337906/LOC4351413/LOC4325106/LOC4331423/LOC4334171/LOC4328527/LOC4325067/LOC4347264	31	18	4324625/4348853/4347093/4325071/4337958/4325448/4343113/4336485/9268618/4324364/4346068/4344719/4334710/4337906/4325106/4331423/4334171/4328527	13	4340994/4345657/4330874/4345706/4326519/9268304/4324117/4340943/4327172/4345814/4351413/4325067/4347264
BP	GO:0005984	disaccharide metabolic process	4/396	32/7100	0.100177749	0.795930354	4325448/4345706/4324364/4328527	LOC4325448/LOC4345706/LOC4324364/LOC4328527	4	3	4325448/4324364/4328527	1	4345706
BP	GO:0006026	aminoglycan catabolic process	2/396	10/7100	0.103817003	0.795930354	4349267/4329920	LOC4349267/LOC4329920	2	0		2	4349267/4329920
BP	GO:0006030	chitin metabolic process	2/396	10/7100	0.103817003	0.795930354	4349267/4329920	LOC4349267/LOC4329920	2	0		2	4349267/4329920
BP	GO:0006032	chitin catabolic process	2/396	10/7100	0.103817003	0.795930354	4349267/4329920	LOC4349267/LOC4329920	2	0		2	4349267/4329920
BP	GO:0006040	amino sugar metabolic process	2/396	10/7100	0.103817003	0.795930354	4349267/4329920	LOC4349267/LOC4329920	2	0		2	4349267/4329920
BP	GO:0009084	glutamine family amino acid biosynthetic process	2/396	10/7100	0.103817003	0.795930354	4337272/4344164	LOC4337272/LOC4344164	2	2	4337272/4344164	0
BP	GO:0016998	cell wall macromolecule catabolic process	2/396	10/7100	0.103817003	0.795930354	4349267/4329920	LOC4349267/LOC4329920	2	0		2	4349267/4329920
BP	GO:0044036	cell wall macromolecule metabolic process	2/396	10/7100	0.103817003	0.795930354	4349267/4329920	LOC4349267/LOC4329920	2	0		2	4349267/4329920
BP	GO:0046348	amino sugar catabolic process	2/396	10/7100	0.103817003	0.795930354	4349267/4329920	LOC4349267/LOC4329920	2	0		2	4349267/4329920
BP	GO:1901071	glucosamine-containing compound metabolic process	2/396	10/7100	0.103817003	0.795930354	4349267/4329920	LOC4349267/LOC4329920	2	0		2	4349267/4329920
BP	GO:1901072	glucosamine-containing compound catabolic process	2/396	10/7100	0.103817003	0.795930354	4349267/4329920	LOC4349267/LOC4329920	2	0		2	4349267/4329920
BP	GO:0009311	oligosaccharide metabolic process	4/396	35/7100	0.128448054	0.95815305	4325448/4345706/4324364/4328527	LOC4325448/LOC4345706/LOC4324364/LOC4328527	4	3	4325448/4324364/4328527	1	4345706
BP	GO:0009064	glutamine family amino acid metabolic process	2/396	12/7100	0.141650574	0.999823862	4337272/4344164	LOC4337272/LOC4344164	2	2	4337272/4344164	0
BP	GO:0006952	defense response	3/396	25/7100	0.160520021	0.999823862	4338570/4352491/4324051	LOC4338570/LOC4352491/LOC4324051	3	0		3	4338570/4352491/4324051
BP	GO:0006576	cellular biogenic amine metabolic process	2/396	13/7100	0.161511439	0.999823862	9270552/4334427	LOC9270552/LOC4334427	2	0		2	9270552/4334427
BP	GO:0009605	response to external stimulus	2/396	13/7100	0.161511439	0.999823862	4338570/4324051	LOC4338570/LOC4324051	2	0		2	4338570/4324051
BP	GO:0042737	drug catabolic process	2/396	13/7100	0.161511439	0.999823862	4349267/4329920	LOC4349267/LOC4329920	2	0		2	4349267/4329920
BP	GO:0044106	cellular amine metabolic process	2/396	13/7100	0.161511439	0.999823862	9270552/4334427	LOC9270552/LOC4334427	2	0		2	9270552/4334427
BP	GO:0042254	ribosome biogenesis	4/396	39/7100	0.170578701	0.999823862	4350782/9270809/4344590/4349548	LOC4350782/LOC9270809/LOC4344590/LOC4349548	4	0		4	4350782/9270809/4344590/4349548
BP	GO:0006022	aminoglycan metabolic process	2/396	14/7100	0.181831202	0.999823862	4349267/4329920	LOC4349267/LOC4329920	2	0		2	4349267/4329920
BP	GO:0048583	regulation of response to stimulus	2/396	14/7100	0.181831202	0.999823862	4338570/4324051	LOC4338570/LOC4324051	2	0		2	4338570/4324051
BP	GO:1901136	carbohydrate derivative catabolic process	2/396	15/7100	0.202497282	0.999823862	4349267/4329920	LOC4349267/LOC4329920	2	0		2	4349267/4329920
BP	GO:0022613	ribonucleoprotein complex biogenesis	4/396	42/7100	0.204904896	0.999823862	4350782/9270809/4344590/4349548	LOC4350782/LOC9270809/LOC4344590/LOC4349548	4	0		4	4350782/9270809/4344590/4349548
BP	GO:0006812	cation transport	14/396	205/7100	0.253397638	0.999823862	4342782/4341233/4347211/4339064/9272622/4344407/4338051/4337329/4333098/4333296/9268845/4336927/4324699/4334717	LOC4342782/LOC4341233/LOC4347211/LOC4339064/LOC9272622/LOC4344407/LOC4338051/LOC4337329/LOC4333098/LOC4333296/LOC9268845/LOC4336927/LOC4324699/LOC4334717	14	3	4344407/4336927/4324699	11	4342782/4341233/4347211/4339064/9272622/4338051/4337329/4333098/4333296/9268845/4334717
BP	GO:0042221	response to chemical	8/396	111/7100	0.278336914	0.999823862	4330855/4330132/9271092/4331884/4351382/107279322/4349644/4330265	LOC4330855/LOC4330132/LOC9271092/LOC4331884/LOC4351382/LOC107279322/LOC4349644/LOC4330265	8	3	4351382/107279322/4349644	5	4330855/4330132/9271092/4331884/4330265
BP	GO:0071804	cellular potassium ion transport	2/396	19/7100	0.286742693	0.999823862	4347211/4333296	LOC4347211/LOC4333296	2	0		2	4347211/4333296
BP	GO:0071805	potassium ion transmembrane transport	2/396	19/7100	0.286742693	0.999823862	4347211/4333296	LOC4347211/LOC4333296	2	0		2	4347211/4333296
BP	GO:0006855	drug transmembrane transport	4/396	50/7100	0.303907063	0.999823862	4331884/4351382/107279322/4349644	LOC4331884/LOC4351382/LOC107279322/LOC4349644	4	3	4351382/107279322/4349644	1	4331884
BP	GO:0015893	drug transport	4/396	50/7100	0.303907063	0.999823862	4331884/4351382/107279322/4349644	LOC4331884/LOC4351382/LOC107279322/LOC4349644	4	3	4351382/107279322/4349644	1	4331884
BP	GO:0042493	response to drug	4/396	50/7100	0.303907063	0.999823862	4331884/4351382/107279322/4349644	LOC4331884/LOC4351382/LOC107279322/LOC4349644	4	3	4351382/107279322/4349644	1	4331884
BP	GO:0046351	disaccharide biosynthetic process	2/396	20/7100	0.307809729	0.999823862	4325448/4345706	LOC4325448/LOC4345706	2	1	4325448	1	4345706
BP	GO:0009733	response to auxin	3/396	35/7100	0.309839293	0.999823862	4330855/4330132/9271092	LOC4330855/LOC4330132/LOC9271092	3	0		3	4330855/4330132/9271092
BP	GO:0009451	RNA modification	3/396	36/7100	0.325412121	0.999823862	4344029/4332935/4350782	LOC4344029/LOC4332935/LOC4350782	3	0		3	4344029/4332935/4350782
BP	GO:0006813	potassium ion transport	2/396	21/7100	0.328751478	0.999823862	4347211/4333296	LOC4347211/LOC4333296	2	0		2	4347211/4333296
BP	GO:0006811	ion transport	19/396	303/7100	0.330658437	0.999823862	4342782/4327877/4341233/4334172/4347211/4339064/4329844/9272622/4344407/4338051/4337329/4325272/4333098/4333296/9268845/4324220/4336927/4324699/4334717	LOC4342782/LOC4327877/LOC4341233/LOC4334172/LOC4347211/LOC4339064/LOC4329844/LOC9272622/LOC4344407/LOC4338051/LOC4337329/LOC4325272/LOC4333098/LOC4333296/LOC9268845/LOC4324220/LOC4336927/LOC4324699/LOC4334717	19	7	4327877/4334172/4329844/4344407/4325272/4336927/4324699	12	4342782/4341233/4347211/4339064/9272622/4338051/4337329/4333098/4333296/9268845/4324220/4334717
BP	GO:0009312	oligosaccharide biosynthetic process	2/396	23/7100	0.370059334	0.999823862	4325448/4345706	LOC4325448/LOC4345706	2	1	4325448	1	4345706
BP	GO:0000413	protein peptidyl-prolyl isomerization	2/396	25/7100	0.410324662	0.999823862	4347920/4340003	LOC4347920/LOC4340003	2	0		2	4347920/4340003
BP	GO:0009308	amine metabolic process	2/396	25/7100	0.410324662	0.999823862	9270552/4334427	LOC9270552/LOC4334427	2	0		2	9270552/4334427
BP	GO:0018208	peptidyl-proline modification	2/396	25/7100	0.410324662	0.999823862	4347920/4340003	LOC4347920/LOC4340003	2	0		2	4347920/4340003
BP	GO:0006979	response to oxidative stress	6/396	93/7100	0.417881433	0.999823862	4341861/4337725/4326716/4337482/107280449/4328832	LOC4341861/LOC4337725/LOC4326716/LOC4337482/LOC107280449/LOC4328832	6	4	4341861/4337725/4326716/4328832	2	4337482/107280449
BP	GO:1901605	alpha-amino acid metabolic process	4/396	59/7100	0.419644571	0.999823862	9270552/4334427/4337272/4344164	LOC9270552/LOC4334427/LOC4337272/LOC4344164	4	2	4337272/4344164	2	9270552/4334427
BP	GO:0006066	alcohol metabolic process	1/396	10/7100	0.436889238	0.999823862	4347597	LOC4347597	1	1	4347597	0
BP	GO:0006074	(1->3)-beta-D-glucan metabolic process	1/396	10/7100	0.436889238	0.999823862	4331423	LOC4331423	1	1	4331423	0
BP	GO:0006075	(1->3)-beta-D-glucan biosynthetic process	1/396	10/7100	0.436889238	0.999823862	4331423	LOC4331423	1	1	4331423	0
BP	GO:0009664	plant-type cell wall organization	1/396	10/7100	0.436889238	0.999823862	4334147	LOC4334147	1	1	4334147	0
BP	GO:0009832	plant-type cell wall biogenesis	1/396	10/7100	0.436889238	0.999823862	4334147	LOC4334147	1	1	4334147	0
BP	GO:0010215	cellulose microfibril organization	1/396	10/7100	0.436889238	0.999823862	4334147	LOC4334147	1	1	4334147	0
BP	GO:0016049	cell growth	1/396	10/7100	0.436889238	0.999823862	4334147	LOC4334147	1	1	4334147	0
BP	GO:0030198	extracellular matrix organization	1/396	10/7100	0.436889238	0.999823862	4334147	LOC4334147	1	1	4334147	0
BP	GO:0040007	growth	1/396	10/7100	0.436889238	0.999823862	4334147	LOC4334147	1	1	4334147	0
BP	GO:0043062	extracellular structure organization	1/396	10/7100	0.436889238	0.999823862	4334147	LOC4334147	1	1	4334147	0
BP	GO:0048285	organelle fission	1/396	10/7100	0.436889238	0.999823862	107275248	LOC107275248	1	0		1	107275248
BP	GO:0070726	cell wall assembly	1/396	10/7100	0.436889238	0.999823862	4334147	LOC4334147	1	1	4334147	0
BP	GO:0071668	plant-type cell wall assembly	1/396	10/7100	0.436889238	0.999823862	4334147	LOC4334147	1	1	4334147	0
BP	GO:0071669	plant-type cell wall organization or biogenesis	1/396	10/7100	0.436889238	0.999823862	4334147	LOC4334147	1	1	4334147	0
BP	GO:0009072	aromatic amino acid family metabolic process	2/396	27/7100	0.449287844	0.999823862	9270552/4334427	LOC9270552/LOC4334427	2	0		2	9270552/4334427
BP	GO:0006298	mismatch repair	1/396	11/7100	0.468340841	0.999823862	4337442	LOC4337442	1	1	4337442	0
BP	GO:0006612	protein targeting to membrane	1/396	11/7100	0.468340841	0.999823862	4339274	LOC4339274	1	0		1	4339274
BP	GO:0006613	cotranslational protein targeting to membrane	1/396	11/7100	0.468340841	0.999823862	4339274	LOC4339274	1	0		1	4339274
BP	GO:0006614	SRP-dependent cotranslational protein targeting to membrane	1/396	11/7100	0.468340841	0.999823862	4339274	LOC4339274	1	0		1	4339274
BP	GO:0043648	dicarboxylic acid metabolic process	1/396	11/7100	0.468340841	0.999823862	4344164	LOC4344164	1	1	4344164	0
BP	GO:0045047	protein targeting to ER	1/396	11/7100	0.468340841	0.999823862	4339274	LOC4339274	1	0		1	4339274
BP	GO:0072599	establishment of protein localization to endoplasmic reticulum	1/396	11/7100	0.468340841	0.999823862	4339274	LOC4339274	1	0		1	4339274
BP	GO:0009116	nucleoside metabolic process	2/396	30/7100	0.504888317	0.999823862	4338879/4337890	LOC4338879/LOC4337890	2	0		2	4338879/4337890
BP	GO:1901657	glycosyl compound metabolic process	2/396	30/7100	0.504888317	0.999823862	4338879/4337890	LOC4338879/LOC4337890	2	0		2	4338879/4337890
BP	GO:0071554	cell wall organization or biogenesis	3/396	48/7100	0.506094705	0.999823862	4349267/4329920/4334147	LOC4349267/LOC4329920/LOC4334147	3	1	4334147	2	4349267/4329920
BP	GO:0022402	cell cycle process	1/396	13/7100	0.526083999	0.999823862	107275248	LOC107275248	1	0		1	107275248
BP	GO:0006457	protein folding	6/396	105/7100	0.536033881	0.999823862	4332912/4347405/4347920/4328867/4338449/4340003	LOC4332912/LOC4347405/LOC4347920/LOC4328867/LOC4338449/LOC4340003	6	1	4338449	5	4332912/4347405/4347920/4328867/4340003
BP	GO:0033865	nucleoside bisphosphate metabolic process	1/396	14/7100	0.552564983	0.999823862	4337890	LOC4337890	1	0		1	4337890
BP	GO:0033875	ribonucleoside bisphosphate metabolic process	1/396	14/7100	0.552564983	0.999823862	4337890	LOC4337890	1	0		1	4337890
BP	GO:0034032	purine nucleoside bisphosphate metabolic process	1/396	14/7100	0.552564983	0.999823862	4337890	LOC4337890	1	0		1	4337890
BP	GO:0006887	exocytosis	2/396	34/7100	0.573126242	0.999823862	4325024/4346124	LOC4325024/LOC4346124	2	0		2	4325024/4346124
BP	GO:0032940	secretion by cell	2/396	34/7100	0.573126242	0.999823862	4325024/4346124	LOC4325024/LOC4346124	2	0		2	4325024/4346124
BP	GO:0046903	secretion	2/396	34/7100	0.573126242	0.999823862	4325024/4346124	LOC4325024/LOC4346124	2	0		2	4325024/4346124
BP	GO:0009719	response to endogenous stimulus	3/396	53/7100	0.573928427	0.999823862	4330855/4330132/9271092	LOC4330855/LOC4330132/LOC9271092	3	0		3	4330855/4330132/9271092
BP	GO:0009725	response to hormone	3/396	53/7100	0.573928427	0.999823862	4330855/4330132/9271092	LOC4330855/LOC4330132/LOC9271092	3	0		3	4330855/4330132/9271092
BP	GO:0010033	response to organic substance	3/396	53/7100	0.573928427	0.999823862	4330855/4330132/9271092	LOC4330855/LOC4330132/LOC9271092	3	0		3	4330855/4330132/9271092
BP	GO:0006334	nucleosome assembly	1/396	15/7100	0.577569819	0.999823862	4329757	LOC4329757	1	0		1	4329757
BP	GO:0006605	protein targeting	1/396	15/7100	0.577569819	0.999823862	4339274	LOC4339274	1	0		1	4339274
BP	GO:0031497	chromatin assembly	1/396	15/7100	0.577569819	0.999823862	4329757	LOC4329757	1	0		1	4329757
BP	GO:0033043	regulation of organelle organization	1/396	15/7100	0.577569819	0.999823862	107275248	LOC107275248	1	0		1	107275248
BP	GO:0034728	nucleosome organization	1/396	15/7100	0.577569819	0.999823862	4329757	LOC4329757	1	0		1	4329757
BP	GO:0042278	purine nucleoside metabolic process	1/396	15/7100	0.577569819	0.999823862	4337890	LOC4337890	1	0		1	4337890
BP	GO:0046128	purine ribonucleoside metabolic process	1/396	15/7100	0.577569819	0.999823862	4337890	LOC4337890	1	0		1	4337890
BP	GO:1901068	guanosine-containing compound metabolic process	1/396	15/7100	0.577569819	0.999823862	4337890	LOC4337890	1	0		1	4337890
BP	GO:1901615	organic hydroxy compound metabolic process	1/396	15/7100	0.577569819	0.999823862	4347597	LOC4347597	1	1	4347597	0
BP	GO:0006323	DNA packaging	1/396	16/7100	0.601180596	0.999823862	4329757	LOC4329757	1	0		1	4329757
BP	GO:0006333	chromatin assembly or disassembly	1/396	16/7100	0.601180596	0.999823862	4329757	LOC4329757	1	0		1	4329757
BP	GO:0065004	protein-DNA complex assembly	1/396	16/7100	0.601180596	0.999823862	4329757	LOC4329757	1	0		1	4329757
BP	GO:0070972	protein localization to endoplasmic reticulum	1/396	16/7100	0.601180596	0.999823862	4339274	LOC4339274	1	0		1	4339274
BP	GO:0071824	protein-DNA complex subunit organization	1/396	16/7100	0.601180596	0.999823862	4329757	LOC4329757	1	0		1	4329757
BP	GO:0006950	response to stress	14/396	264/7100	0.618125641	0.999823862	4338570/4341861/4337725/4352495/4326716/4330461/4347405/4337482/4352491/4324051/4337442/107280449/4330265/4328832	LOC4338570/LOC4341861/LOC4337725/LOC4352495/LOC4326716/LOC4330461/LOC4347405/LOC4337482/LOC4352491/LOC4324051/LOC4337442/LOC107280449/LOC4330265/LOC4328832	14	5	4341861/4337725/4326716/4337442/4328832	9	4338570/4352495/4330461/4347405/4337482/4352491/4324051/107280449/4330265
BP	GO:0005992	trehalose biosynthetic process	1/396	17/7100	0.623474848	0.999823862	4345706	LOC4345706	1	0		1	4345706
BP	GO:0072657	protein localization to membrane	1/396	17/7100	0.623474848	0.999823862	4339274	LOC4339274	1	0		1	4339274
BP	GO:0090150	establishment of protein localization to membrane	1/396	17/7100	0.623474848	0.999823862	4339274	LOC4339274	1	0		1	4339274
BP	GO:0006325	chromatin organization	2/396	38/7100	0.634274667	0.999823862	107276186/4329757	LOC107276186/LOC4329757	2	1	107276186	1	4329757
BP	GO:0015711	organic anion transport	2/396	38/7100	0.634274667	0.999823862	4327877/4324220	LOC4327877/LOC4324220	2	1	4327877	1	4324220
BP	GO:0015849	organic acid transport	2/396	38/7100	0.634274667	0.999823862	4327877/4324220	LOC4327877/LOC4324220	2	1	4327877	1	4324220
BP	GO:0046942	carboxylic acid transport	2/396	38/7100	0.634274667	0.999823862	4327877/4324220	LOC4327877/LOC4324220	2	1	4327877	1	4324220
BP	GO:0005991	trehalose metabolic process	1/396	18/7100	0.64452581	0.999823862	4345706	LOC4345706	1	0		1	4345706
BP	GO:0006413	translational initiation	1/396	18/7100	0.64452581	0.999823862	4332327	LOC4332327	1	0		1	4332327
BP	GO:0009119	ribonucleoside metabolic process	1/396	18/7100	0.64452581	0.999823862	4337890	LOC4337890	1	0		1	4337890
BP	GO:0016569	covalent chromatin modification	1/396	18/7100	0.64452581	0.999823862	107276186	LOC107276186	1	1	107276186	0
BP	GO:0016570	histone modification	1/396	18/7100	0.64452581	0.999823862	107276186	LOC107276186	1	1	107276186	0
BP	GO:0071705	nitrogen compound transport	8/396	158/7100	0.6625148	0.999823862	4339274/4339064/4332301/4331060/4324220/4326400/4334717/4352285	LOC4339274/LOC4339064/LOC4332301/LOC4331060/LOC4324220/LOC4326400/LOC4334717/LOC4352285	8	3	4331060/4326400/4352285	5	4339274/4339064/4332301/4324220/4334717
BP	GO:0042546	cell wall biogenesis	1/396	19/7100	0.664402649	0.999823862	4334147	LOC4334147	1	1	4334147	0
BP	GO:0048523	negative regulation of cellular process	1/396	19/7100	0.664402649	0.999823862	107275248	LOC107275248	1	0		1	107275248
BP	GO:0072594	establishment of protein localization to organelle	1/396	19/7100	0.664402649	0.999823862	4339274	LOC4339274	1	0		1	4339274
BP	GO:0051128	regulation of cellular component organization	1/396	20/7100	0.683170698	0.999823862	107275248	LOC107275248	1	0		1	107275248
BP	GO:0051726	regulation of cell cycle	1/396	20/7100	0.683170698	0.999823862	107275248	LOC107275248	1	0		1	107275248
BP	GO:0018193	peptidyl-amino acid modification	2/396	42/7100	0.688364429	0.999823862	4347920/4340003	LOC4347920/LOC4340003	2	0		2	4347920/4340003
BP	GO:0016192	vesicle-mediated transport	6/396	123/7100	0.690336346	0.999823862	4349878/4331060/4325024/4346124/4326400/4334356	LOC4349878/LOC4331060/LOC4325024/LOC4346124/LOC4326400/LOC4334356	6	2	4331060/4326400	4	4349878/4325024/4346124/4334356
BP	GO:0051276	chromosome organization	3/396	63/7100	0.69090056	0.999823862	107276186/4329757/107275248	LOC107276186/LOC4329757/LOC107275248	3	1	107276186	2	4329757/107275248
BP	GO:1901607	alpha-amino acid biosynthetic process	2/396	43/7100	0.700816575	0.999823862	4337272/4344164	LOC4337272/LOC4344164	2	2	4337272/4344164	0
BP	GO:0019318	hexose metabolic process	1/396	21/7100	0.700891659	0.999823862	4337906	LOC4337906	1	1	4337906	0
BP	GO:0044085	cellular component biogenesis	6/396	127/7100	0.719599153	0.999823862	4350782/9270809/4344590/4349548/4329757/4334147	LOC4350782/LOC9270809/LOC4344590/LOC4349548/LOC4329757/LOC4334147	6	1	4334147	5	4350782/9270809/4344590/4349548/4329757
BP	GO:0006260	DNA replication	2/396	46/7100	0.735711576	0.999823862	9271500/9270748	LOC9271500/LOC9270748	2	2	9271500/9270748	0
BP	GO:0015979	photosynthesis	2/396	48/7100	0.757003629	0.999823862	4329766/9267250	LOC4329766/LOC9267250	2	2	4329766/9267250	0
BP	GO:0000160	phosphorelay signal transduction system	1/396	25/7100	0.762422723	0.999823862	4351462	LOC4351462	1	0		1	4351462
BP	GO:0003333	amino acid transmembrane transport	1/396	25/7100	0.762422723	0.999823862	4324220	LOC4324220	1	0		1	4324220
BP	GO:0006720	isoprenoid metabolic process	1/396	25/7100	0.762422723	0.999823862	4337261	LOC4337261	1	1	4337261	0
BP	GO:0006865	amino acid transport	1/396	25/7100	0.762422723	0.999823862	4324220	LOC4324220	1	0		1	4324220
BP	GO:0008299	isoprenoid biosynthetic process	1/396	25/7100	0.762422723	0.999823862	4337261	LOC4337261	1	1	4337261	0
BP	GO:0033365	protein localization to organelle	1/396	25/7100	0.762422723	0.999823862	4339274	LOC4339274	1	0		1	4339274
BP	GO:0071103	DNA conformation change	1/396	25/7100	0.762422723	0.999823862	4329757	LOC4329757	1	0		1	4329757
BP	GO:0006820	anion transport	3/396	72/7100	0.77403586	0.999823862	4327877/4329844/4324220	LOC4327877/LOC4329844/LOC4324220	3	2	4327877/4329844	1	4324220
BP	GO:0006366	transcription by RNA polymerase II	1/396	26/7100	0.775720334	0.999823862	107276186	LOC107276186	1	1	107276186	0
BP	GO:0005996	monosaccharide metabolic process	1/396	27/7100	0.78827543	0.999823862	4337906	LOC4337906	1	1	4337906	0
BP	GO:0048193	Golgi vesicle transport	1/396	27/7100	0.78827543	0.999823862	4349878	LOC4349878	1	0		1	4349878
BP	GO:0008652	cellular amino acid biosynthetic process	2/396	53/7100	0.803848666	0.999823862	4337272/4344164	LOC4337272/LOC4344164	2	2	4337272/4344164	0
BP	GO:0045229	external encapsulating structure organization	1/396	29/7100	0.811321223	0.999823862	4334147	LOC4334147	1	1	4334147	0
BP	GO:0071555	cell wall organization	1/396	29/7100	0.811321223	0.999823862	4334147	LOC4334147	1	1	4334147	0
BP	GO:1901565	organonitrogen compound catabolic process	4/396	100/7100	0.816924056	0.999823862	4349267/4352688/4329920/4346586	LOC4349267/LOC4352688/LOC4329920/LOC4346586	4	0		4	4349267/4352688/4329920/4346586
BP	GO:0051704	multi-organism process	3/396	78/7100	0.818606006	0.999823862	4338570/4335824/4324051	LOC4338570/LOC4335824/LOC4324051	3	1	4335824	2	4338570/4324051
BP	GO:0098656	anion transmembrane transport	1/396	30/7100	0.821887875	0.999823862	4324220	LOC4324220	1	0		1	4324220
BP	GO:1903825	organic acid transmembrane transport	1/396	30/7100	0.821887875	0.999823862	4324220	LOC4324220	1	0		1	4324220
BP	GO:1905039	carboxylic acid transmembrane transport	1/396	30/7100	0.821887875	0.999823862	4324220	LOC4324220	1	0		1	4324220
BP	GO:0046907	intracellular transport	4/396	102/7100	0.828743221	0.999823862	4339274/4331060/4338497/4326400	LOC4339274/LOC4331060/LOC4338497/LOC4326400	4	2	4331060/4326400	2	4339274/4338497
BP	GO:0051649	establishment of localization in cell	4/396	102/7100	0.828743221	0.999823862	4339274/4331060/4338497/4326400	LOC4339274/LOC4331060/LOC4338497/LOC4326400	4	2	4331060/4326400	2	4339274/4338497
BP	GO:0015698	inorganic anion transport	1/396	31/7100	0.831864169	0.999823862	4329844	LOC4329844	1	1	4329844	0
BP	GO:0016579	protein deubiquitination	1/396	31/7100	0.831864169	0.999823862	4342469	LOC4342469	1	1	4342469	0
BP	GO:0070646	protein modification by small protein removal	1/396	31/7100	0.831864169	0.999823862	4342469	LOC4342469	1	1	4342469	0
BP	GO:0007049	cell cycle	1/396	32/7100	0.84128301	0.999823862	107275248	LOC107275248	1	0		1	107275248
BP	GO:0045454	cell redox homeostasis	3/396	86/7100	0.866239657	0.999823862	4343348/4352426/4347843	LOC4343348/LOC4352426/LOC4347843	3	0		3	4343348/4352426/4347843
BP	GO:0048519	negative regulation of biological process	1/396	35/7100	0.866497019	0.999823862	107275248	LOC107275248	1	0		1	107275248
BP	GO:0009057	macromolecule catabolic process	4/396	110/7100	0.869851968	0.999823862	4349267/4352688/4329920/4346586	LOC4349267/LOC4352688/LOC4329920/LOC4346586	4	0		4	4349267/4352688/4329920/4346586
BP	GO:0016567	protein ubiquitination	2/396	63/7100	0.87413131	0.999823862	4329591/4335817	LOC4329591/LOC4335817	2	0		2	4329591/4335817
BP	GO:0019725	cellular homeostasis	3/396	88/7100	0.876282843	0.999823862	4343348/4352426/4347843	LOC4343348/LOC4352426/LOC4347843	3	0		3	4343348/4352426/4347843
BP	GO:0006511	ubiquitin-dependent protein catabolic process	2/396	64/7100	0.879711042	0.999823862	4352688/4346586	LOC4352688/LOC4346586	2	0		2	4352688/4346586
BP	GO:0019941	modification-dependent protein catabolic process	2/396	64/7100	0.879711042	0.999823862	4352688/4346586	LOC4352688/LOC4346586	2	0		2	4352688/4346586
BP	GO:0032446	protein modification by small protein conjugation	2/396	64/7100	0.879711042	0.999823862	4329591/4335817	LOC4329591/LOC4335817	2	0		2	4329591/4335817
BP	GO:0043632	modification-dependent macromolecule catabolic process	2/396	64/7100	0.879711042	0.999823862	4352688/4346586	LOC4352688/LOC4346586	2	0		2	4352688/4346586
BP	GO:0015672	monovalent inorganic cation transport	2/396	65/7100	0.88506193	0.999823862	4347211/4333296	LOC4347211/LOC4333296	2	0		2	4347211/4333296
BP	GO:0006486	protein glycosylation	1/396	38/7100	0.887713986	0.999823862	112935995	LOC112935995	1	1	112935995	0
BP	GO:0043413	macromolecule glycosylation	1/396	38/7100	0.887713986	0.999823862	112935995	LOC112935995	1	1	112935995	0
BP	GO:0006886	intracellular protein transport	3/396	92/7100	0.894385741	0.999823862	4339274/4331060/4326400	LOC4339274/LOC4331060/LOC4326400	3	2	4331060/4326400	1	4339274
BP	GO:0098655	cation transmembrane transport	2/396	67/7100	0.895109342	0.999823862	4347211/4333296	LOC4347211/LOC4333296	2	0		2	4347211/4333296
BP	GO:0098660	inorganic ion transmembrane transport	2/396	67/7100	0.895109342	0.999823862	4347211/4333296	LOC4347211/LOC4333296	2	0		2	4347211/4333296
BP	GO:0098662	inorganic cation transmembrane transport	2/396	67/7100	0.895109342	0.999823862	4347211/4333296	LOC4347211/LOC4333296	2	0		2	4347211/4333296
BP	GO:0042592	homeostatic process	3/396	93/7100	0.898524132	0.999823862	4343348/4352426/4347843	LOC4343348/LOC4352426/LOC4347843	3	0		3	4343348/4352426/4347843
BP	GO:0070647	protein modification by small protein conjugation or removal	3/396	95/7100	0.90636638	0.999823862	4329591/4335817/4342469	LOC4329591/LOC4335817/LOC4342469	3	1	4342469	2	4329591/4335817
BP	GO:0009100	glycoprotein metabolic process	1/396	42/7100	0.910863799	0.999823862	112935995	LOC112935995	1	1	112935995	0
BP	GO:0009101	glycoprotein biosynthetic process	1/396	42/7100	0.910863799	0.999823862	112935995	LOC112935995	1	1	112935995	0
BP	GO:0070085	glycosylation	1/396	42/7100	0.910863799	0.999823862	112935995	LOC112935995	1	1	112935995	0
BP	GO:0015031	protein transport	4/396	122/7100	0.915533118	0.999823862	4339274/4332301/4331060/4326400	LOC4339274/LOC4332301/LOC4331060/LOC4326400	4	2	4331060/4326400	2	4339274/4332301
BP	GO:0015833	peptide transport	4/396	122/7100	0.915533118	0.999823862	4339274/4332301/4331060/4326400	LOC4339274/LOC4332301/LOC4331060/LOC4326400	4	2	4331060/4326400	2	4339274/4332301
BP	GO:0042886	amide transport	4/396	122/7100	0.915533118	0.999823862	4339274/4332301/4331060/4326400	LOC4339274/LOC4332301/LOC4331060/LOC4326400	4	2	4331060/4326400	2	4339274/4332301
BP	GO:0051641	cellular localization	4/396	123/7100	0.918604967	0.999823862	4339274/4331060/4338497/4326400	LOC4339274/LOC4331060/LOC4338497/LOC4326400	4	2	4331060/4326400	2	4339274/4338497
BP	GO:0034220	ion transmembrane transport	3/396	99/7100	0.920429024	0.999823862	4347211/4333296/4324220	LOC4347211/LOC4333296/LOC4324220	3	0		3	4347211/4333296/4324220
BP	GO:0071702	organic substance transport	6/396	171/7100	0.921827904	0.999823862	4327877/4339274/4332301/4331060/4324220/4326400	LOC4327877/LOC4339274/LOC4332301/LOC4331060/LOC4324220/LOC4326400	6	3	4327877/4331060/4326400	3	4339274/4332301/4324220
BP	GO:0044257	cellular protein catabolic process	2/396	74/7100	0.924193196	0.999823862	4352688/4346586	LOC4352688/LOC4346586	2	0		2	4352688/4346586
BP	GO:0051603	proteolysis involved in cellular protein catabolic process	2/396	74/7100	0.924193196	0.999823862	4352688/4346586	LOC4352688/LOC4346586	2	0		2	4352688/4346586
BP	GO:0034613	cellular protein localization	3/396	102/7100	0.929682123	0.999823862	4339274/4331060/4326400	LOC4339274/LOC4331060/LOC4326400	3	2	4331060/4326400	1	4339274
BP	GO:0070727	cellular macromolecule localization	3/396	102/7100	0.929682123	0.999823862	4339274/4331060/4326400	LOC4339274/LOC4331060/LOC4326400	3	2	4331060/4326400	1	4339274
BP	GO:0045184	establishment of protein localization	4/396	127/7100	0.929917664	0.999823862	4339274/4332301/4331060/4326400	LOC4339274/LOC4332301/LOC4331060/LOC4326400	4	2	4331060/4326400	2	4339274/4332301
BP	GO:0030163	protein catabolic process	2/396	77/7100	0.9341736	0.999823862	4352688/4346586	LOC4352688/LOC4346586	2	0		2	4352688/4346586
BP	GO:0055085	transmembrane transport	21/396	498/7100	0.934368033	0.999823862	4342782/4334172/4331635/4347211/4343268/4331884/4344407/4338051/4351382/4325272/4335676/107279322/4333098/4337417/4333296/4349644/4324220/4337742/4336927/4336017/4343728	LOC4342782/LOC4334172/LOC4331635/LOC4347211/LOC4343268/LOC4331884/LOC4344407/LOC4338051/LOC4351382/LOC4325272/LOC4335676/LOC107279322/LOC4333098/LOC4337417/LOC4333296/LOC4349644/LOC4324220/LOC4337742/LOC4336927/LOC4336017/LOC4343728	21	11	4334172/4343268/4344407/4351382/4325272/4335676/107279322/4349644/4337742/4336927/4336017	10	4342782/4331635/4347211/4331884/4338051/4333098/4337417/4333296/4324220/4343728
BP	GO:0034622	cellular protein-containing complex assembly	1/396	48/7100	0.936971485	0.999823862	4329757	LOC4329757	1	0		1	4329757
BP	GO:0006928	movement of cell or subcellular component	1/396	49/7100	0.940510806	0.999823862	4330897	LOC4330897	1	1	4330897	0
BP	GO:0007018	microtubule-based movement	1/396	49/7100	0.940510806	0.999823862	4330897	LOC4330897	1	1	4330897	0
BP	GO:0008104	protein localization	4/396	132/7100	0.94205742	0.999823862	4339274/4332301/4331060/4326400	LOC4339274/LOC4332301/LOC4331060/LOC4326400	4	2	4331060/4326400	2	4339274/4332301
BP	GO:0006996	organelle organization	3/396	107/7100	0.942935997	0.999823862	107276186/4329757/107275248	LOC107276186/LOC4329757/LOC107275248	3	1	107276186	2	4329757/107275248
BP	GO:0022607	cellular component assembly	2/396	81/7100	0.945559725	0.999823862	4329757/4334147	LOC4329757/LOC4334147	2	1	4334147	1	4329757
BP	GO:0006520	cellular amino acid metabolic process	4/396	134/7100	0.946353195	0.999823862	9270552/4334427/4337272/4344164	LOC9270552/LOC4334427/LOC4337272/LOC4344164	4	2	4337272/4344164	2	9270552/4334427
BP	GO:0019359	nicotinamide nucleotide biosynthetic process	1/396	51/7100	0.947005706	0.999823862	4349979	LOC4349979	1	1	4349979	0
BP	GO:0019363	pyridine nucleotide biosynthetic process	1/396	51/7100	0.947005706	0.999823862	4349979	LOC4349979	1	1	4349979	0
BP	GO:0071840	cellular component organization or biogenesis	8/396	234/7100	0.954637175	0.999823862	4350782/9270809/4344590/4349548/107276186/4329757/107275248/4334147	LOC4350782/LOC9270809/LOC4344590/LOC4349548/LOC107276186/LOC4329757/LOC107275248/LOC4334147	8	2	107276186/4334147	6	4350782/9270809/4344590/4349548/4329757/107275248
BP	GO:0065003	protein-containing complex assembly	1/396	54/7100	0.955445852	0.999823862	4329757	LOC4329757	1	0		1	4329757
BP	GO:0033036	macromolecule localization	4/396	140/7100	0.957553256	0.999823862	4339274/4332301/4331060/4326400	LOC4339274/LOC4332301/LOC4331060/LOC4326400	4	2	4331060/4326400	2	4339274/4332301
BP	GO:0019362	pyridine nucleotide metabolic process	1/396	56/7100	0.960313529	0.999823862	4349979	LOC4349979	1	1	4349979	0
BP	GO:0046496	nicotinamide nucleotide metabolic process	1/396	56/7100	0.960313529	0.999823862	4349979	LOC4349979	1	1	4349979	0
BP	GO:0072525	pyridine-containing compound biosynthetic process	1/396	56/7100	0.960313529	0.999823862	4349979	LOC4349979	1	1	4349979	0
BP	GO:0065008	regulation of biological quality	3/396	117/7100	0.962782488	0.999823862	4343348/4352426/4347843	LOC4343348/LOC4352426/LOC4347843	3	0		3	4343348/4352426/4347843
BP	GO:0044265	cellular macromolecule catabolic process	2/396	89/7100	0.962960439	0.999823862	4352688/4346586	LOC4352688/LOC4346586	2	0		2	4352688/4346586
BP	GO:0006733	oxidoreduction coenzyme metabolic process	1/396	58/7100	0.964650592	0.999823862	4349979	LOC4349979	1	1	4349979	0
BP	GO:0007264	small GTPase mediated signal transduction	1/396	60/7100	0.968514754	0.999823862	4341266	LOC4341266	1	0		1	4341266
BP	GO:0072524	pyridine-containing compound metabolic process	1/396	61/7100	0.970285799	0.999823862	4349979	LOC4349979	1	1	4349979	0
BP	GO:0035556	intracellular signal transduction	2/396	96/7100	0.973692727	0.999823862	4341266/4351462	LOC4341266/LOC4351462	2	0		2	4341266/4351462
BP	GO:0007017	microtubule-based process	1/396	64/7100	0.975024575	0.999823862	4330897	LOC4330897	1	1	4330897	0
BP	GO:0043933	protein-containing complex subunit organization	1/396	65/7100	0.976430241	0.999823862	4329757	LOC4329757	1	0		1	4329757
BP	GO:0008037	cell recognition	1/396	72/7100	0.984291029	0.999823862	4335824	LOC4335824	1	1	4335824	0
BP	GO:0009856	pollination	1/396	72/7100	0.984291029	0.999823862	4335824	LOC4335824	1	1	4335824	0
BP	GO:0009875	pollen-pistil interaction	1/396	72/7100	0.984291029	0.999823862	4335824	LOC4335824	1	1	4335824	0
BP	GO:0044706	multi-multicellular organism process	1/396	72/7100	0.984291029	0.999823862	4335824	LOC4335824	1	1	4335824	0
BP	GO:0048544	recognition of pollen	1/396	72/7100	0.984291029	0.999823862	4335824	LOC4335824	1	1	4335824	0
BP	GO:0000003	reproduction	1/396	74/7100	0.986011551	0.999823862	4335824	LOC4335824	1	1	4335824	0
BP	GO:0006281	DNA repair	1/396	74/7100	0.986011551	0.999823862	4337442	LOC4337442	1	1	4337442	0
BP	GO:0022414	reproductive process	1/396	74/7100	0.986011551	0.999823862	4335824	LOC4335824	1	1	4335824	0
BP	GO:1901135	carbohydrate derivative metabolic process	5/396	195/7100	0.986587876	0.999823862	4338879/112935995/4349267/4337890/4329920	LOC4338879/LOC112935995/LOC4349267/LOC4337890/LOC4329920	5	1	112935995	4	4338879/4349267/4337890/4329920
BP	GO:0006259	DNA metabolic process	3/396	141/7100	0.987237707	0.999823862	9271500/4337442/9270748	LOC9271500/LOC4337442/LOC9270748	3	3	9271500/4337442/9270748	0
BP	GO:0006974	cellular response to DNA damage stimulus	1/396	76/7100	0.987544056	0.999823862	4337442	LOC4337442	1	1	4337442	0
BP	GO:0033554	cellular response to stress	1/396	76/7100	0.987544056	0.999823862	4337442	LOC4337442	1	1	4337442	0
BP	GO:0055086	nucleobase-containing small molecule metabolic process	3/396	142/7100	0.987808751	0.999823862	4338879/4349979/4337890	LOC4338879/LOC4349979/LOC4337890	3	1	4349979	2	4338879/4337890
BP	GO:0044248	cellular catabolic process	4/396	172/7100	0.988625932	0.999823862	4349267/4352688/4329920/4346586	LOC4349267/LOC4352688/LOC4329920/LOC4346586	4	0		4	4349267/4352688/4329920/4346586
BP	GO:0009108	coenzyme biosynthetic process	1/396	79/7100	0.989534511	0.999823862	4349979	LOC4349979	1	1	4349979	0
BP	GO:0009117	nucleotide metabolic process	2/396	122/7100	0.992865675	0.999823862	4349979/4337890	LOC4349979/LOC4337890	2	1	4349979	1	4337890
BP	GO:1901575	organic substance catabolic process	4/396	183/7100	0.992928252	0.999823862	4349267/4352688/4329920/4346586	LOC4349267/LOC4352688/LOC4329920/LOC4346586	4	0		4	4349267/4352688/4329920/4346586
BP	GO:0017144	drug metabolic process	2/396	123/7100	0.993221094	0.999823862	4349267/4329920	LOC4349267/LOC4329920	2	0		2	4349267/4329920
BP	GO:0006753	nucleoside phosphate metabolic process	2/396	124/7100	0.993559191	0.999823862	4349979/4337890	LOC4349979/LOC4337890	2	1	4349979	1	4337890
BP	GO:0016043	cellular component organization	4/396	188/7100	0.994320807	0.999823862	107276186/4329757/107275248/4334147	LOC107276186/LOC4329757/LOC107275248/LOC4334147	4	2	107276186/4334147	2	4329757/107275248
BP	GO:0007165	signal transduction	3/396	160/7100	0.994725041	0.999823862	4341266/4325161/4351462	LOC4341266/LOC4325161/LOC4351462	3	0		3	4341266/4325161/4351462
BP	GO:0023052	signaling	3/396	160/7100	0.994725041	0.999823862	4341266/4325161/4351462	LOC4341266/LOC4325161/LOC4351462	3	0		3	4341266/4325161/4351462
BP	GO:0006732	coenzyme metabolic process	1/396	91/7100	0.994788555	0.999823862	4349979	LOC4349979	1	1	4349979	0
BP	GO:0009165	nucleotide biosynthetic process	1/396	91/7100	0.994788555	0.999823862	4349979	LOC4349979	1	1	4349979	0
BP	GO:0032501	multicellular organismal process	1/396	91/7100	0.994788555	0.999823862	4335824	LOC4335824	1	1	4335824	0
BP	GO:1901293	nucleoside phosphate biosynthetic process	1/396	91/7100	0.994788555	0.999823862	4349979	LOC4349979	1	1	4349979	0
BP	GO:0051188	cofactor biosynthetic process	1/396	92/7100	0.995082995	0.999823862	4349979	LOC4349979	1	1	4349979	0
BP	GO:0009056	catabolic process	4/396	194/7100	0.995645967	0.999823862	4349267/4352688/4329920/4346586	LOC4349267/LOC4352688/LOC4329920/LOC4346586	4	0		4	4349267/4352688/4329920/4346586
BP	GO:0009150	purine ribonucleotide metabolic process	1/396	95/7100	0.995870421	0.999823862	4337890	LOC4337890	1	0		1	4337890
BP	GO:0009259	ribonucleotide metabolic process	1/396	95/7100	0.995870421	0.999823862	4337890	LOC4337890	1	0		1	4337890
BP	GO:0019752	carboxylic acid metabolic process	7/396	278/7100	0.995942297	0.999823862	9270552/4334427/4337272/4329593/4344164/4348564/4333932	LOC9270552/LOC4334427/LOC4337272/LOC4329593/LOC4344164/LOC4348564/LOC4333932	7	2	4337272/4344164	5	9270552/4334427/4329593/4348564/4333932
BP	GO:0006163	purine nucleotide metabolic process	1/396	98/7100	0.996532013	0.999823862	4337890	LOC4337890	1	0		1	4337890
BP	GO:0006396	RNA processing	2/396	137/7100	0.996704911	0.999823862	4344029/4332935	LOC4344029/LOC4332935	2	0		2	4344029/4332935
BP	GO:0043436	oxoacid metabolic process	7/396	284/7100	0.996789321	0.999823862	9270552/4334427/4337272/4329593/4344164/4348564/4333932	LOC9270552/LOC4334427/LOC4337272/LOC4329593/LOC4344164/LOC4348564/LOC4333932	7	2	4337272/4344164	5	9270552/4334427/4329593/4348564/4333932
BP	GO:0006082	organic acid metabolic process	7/396	285/7100	0.996912978	0.999823862	9270552/4334427/4337272/4329593/4344164/4348564/4333932	LOC9270552/LOC4334427/LOC4337272/LOC4329593/LOC4344164/LOC4348564/LOC4333932	7	2	4337272/4344164	5	9270552/4334427/4329593/4348564/4333932
BP	GO:0019693	ribose phosphate metabolic process	1/396	100/7100	0.996913213	0.999823862	4337890	LOC4337890	1	0		1	4337890
BP	GO:0072521	purine-containing compound metabolic process	1/396	100/7100	0.996913213	0.999823862	4337890	LOC4337890	1	0		1	4337890
BP	GO:0006508	proteolysis	7/396	294/7100	0.997839024	0.999823862	4336657/4346292/4340563/4352688/4346586/4342469/4325596	LOC4336657/LOC4346292/LOC4340563/LOC4352688/LOC4346586/LOC4342469/LOC4325596	7	2	4342469/4325596	5	4336657/4346292/4340563/4352688/4346586
BP	GO:0008610	lipid biosynthetic process	1/396	108/7100	0.998063245	0.999823862	4337261	LOC4337261	1	1	4337261	0
BP	GO:0016053	organic acid biosynthetic process	2/396	152/7100	0.998495486	0.999823862	4337272/4344164	LOC4337272/LOC4344164	2	2	4337272/4344164	0
BP	GO:0046394	carboxylic acid biosynthetic process	2/396	152/7100	0.998495486	0.999823862	4337272/4344164	LOC4337272/LOC4344164	2	2	4337272/4344164	0
BP	GO:0044281	small molecule metabolic process	12/396	434/7100	0.998607753	0.999823862	9270552/4334427/4337272/4329593/4344164/4338879/4348564/4349979/4337906/4333932/4337890/4347597	LOC9270552/LOC4334427/LOC4337272/LOC4329593/LOC4344164/LOC4338879/LOC4348564/LOC4349979/LOC4337906/LOC4333932/LOC4337890/LOC4347597	12	5	4337272/4344164/4349979/4337906/4347597	7	9270552/4334427/4329593/4338879/4348564/4333932/4337890
BP	GO:0019637	organophosphate metabolic process	3/396	188/7100	0.998629473	0.999823862	4349979/4337890/4347597	LOC4349979/LOC4337890/LOC4347597	3	2	4349979/4347597	1	4337890
BP	GO:0051186	cofactor metabolic process	1/396	121/7100	0.999092987	0.999823862	4349979	LOC4349979	1	1	4349979	0
BP	GO:0007154	cell communication	4/396	236/7100	0.999366795	0.999823862	4341266/4325161/4335824/4351462	LOC4341266/LOC4325161/LOC4335824/LOC4351462	4	1	4335824	3	4341266/4325161/4351462
BP	GO:0051716	cellular response to stimulus	4/396	238/7100	0.999423864	0.999823862	4341266/4325161/4337442/4351462	LOC4341266/LOC4325161/LOC4337442/LOC4351462	4	1	4337442	3	4341266/4325161/4351462
BP	GO:0090407	organophosphate biosynthetic process	1/396	129/7100	0.999431731	0.999823862	4349979	LOC4349979	1	1	4349979	0
BP	GO:1901137	carbohydrate derivative biosynthetic process	1/396	134/7100	0.99957585	0.999823862	112935995	LOC112935995	1	1	112935995	0
BP	GO:0044283	small molecule biosynthetic process	2/396	184/7100	0.999726213	0.999823862	4337272/4344164	LOC4337272/LOC4344164	2	2	4337272/4344164	0
BP	GO:0006629	lipid metabolic process	4/396	259/7100	0.999788952	0.999823862	4332500/4337261/4329820/4330523	LOC4332500/LOC4337261/LOC4329820/LOC4330523	4	2	4337261/4329820	2	4332500/4330523
BP	GO:0044255	cellular lipid metabolic process	1/396	149/7100	0.999823862	0.999823862	4337261	LOC4337261	1	1	4337261	0
CC	GO:0005840	ribosome	95/191	222/2447	2.36E-55	1.25E-53	4349409/4336856/4325100/4344261/4342219/4342563/4343416/9266412/4343945/4347422/9271934/4327570/4350098/4335607/4329831/4344524/4329362/4330533/4339104/4332802/4325478/4327004/4351604/4339572/4330425/4331346/4343869/4326977/4343909/4331562/4333148/4337928/4343679/4348839/4334512/9272265/4337883/4333387/4327382/4330020/4348608/9267671/4349791/4329034/4328797/4333308/9271790/4339625/4334154/4339011…	LOC4349409/LOC4336856/LOC4325100/LOC4344261/LOC4342219/LOC4342563/LOC4343416/LOC9266412/LOC4343945/LOC4347422/LOC9271934/LOC4327570/LOC4350098/LOC4335607/LOC4329831/LOC4344524/LOC4329362/LOC4330533/LOC4339104/LOC4332802/LOC4325478/LOC4327004/LOC4351604/LOC4339572/LOC4330425/LOC4331346/LOC4343869/LOC4326977/LOC4343909/LOC4331562/LOC4333148/LOC4337928/LOC4343679/LOC4348839/LOC4334512/LOC9272265/LOC…	95	0		95	4349409/4336856/4325100/4344261/4342219/4342563/4343416/9266412/4343945/4347422/9271934/4327570/4350098/4335607/4329831/4344524/4329362/4330533/4339104/4332802/4325478/4327004/4351604/4339572/4330425/4331346/4343869/4326977/4343909/4331562/4333148/4337928/4343679/4348839/4334512/9272265/4337883/4333387/4327382/4330020/4348608/9267671/4349791/4329034/4328797/4333308/9271790/4339625/4334154/4339011…
CC	GO:1990904	ribonucleoprotein complex	96/191	250/2447	9.22E-51	2.44E-49	4349409/4336856/4325100/4344261/4342219/4342563/4343416/9266412/4343945/4347422/9271934/4327570/4350098/4335607/4329831/4344524/4329362/4330533/4339104/4332802/4325478/4327004/4351604/4339572/4330425/4331346/4343869/4326977/4343909/4331562/4333148/4337928/4343679/4348839/4334512/9272265/4337883/4333387/4327382/4330020/4348608/9267671/4349791/4329034/4339274/4328797/4333308/9271790/4339625/4334154…	LOC4349409/LOC4336856/LOC4325100/LOC4344261/LOC4342219/LOC4342563/LOC4343416/LOC9266412/LOC4343945/LOC4347422/LOC9271934/LOC4327570/LOC4350098/LOC4335607/LOC4329831/LOC4344524/LOC4329362/LOC4330533/LOC4339104/LOC4332802/LOC4325478/LOC4327004/LOC4351604/LOC4339572/LOC4330425/LOC4331346/LOC4343869/LOC4326977/LOC4343909/LOC4331562/LOC4333148/LOC4337928/LOC4343679/LOC4348839/LOC4334512/LOC9272265/LOC…	96	0		96	4349409/4336856/4325100/4344261/4342219/4342563/4343416/9266412/4343945/4347422/9271934/4327570/4350098/4335607/4329831/4344524/4329362/4330533/4339104/4332802/4325478/4327004/4351604/4339572/4330425/4331346/4343869/4326977/4343909/4331562/4333148/4337928/4343679/4348839/4334512/9272265/4337883/4333387/4327382/4330020/4348608/9267671/4349791/4329034/4339274/4328797/4333308/9271790/4339625/4334154…
CC	GO:0043228	non-membrane-bounded organelle	96/191	306/2447	1.67E-41	2.22E-40	4349409/4336856/4325100/4344261/4342219/4342563/4343416/9266412/4343945/4347422/9271934/4327570/4350098/4335607/4329831/4344524/4329362/4330533/4339104/4332802/4325478/4327004/4351604/4339572/4330425/4331346/4343869/4326977/4343909/4331562/4333148/4337928/4343679/4348839/4330906/4334512/9272265/4337883/4333387/4327382/4330020/4348608/9267671/4349791/4329034/4328797/4333308/9271790/4339625/4334154…	LOC4349409/LOC4336856/LOC4325100/LOC4344261/LOC4342219/LOC4342563/LOC4343416/LOC9266412/LOC4343945/LOC4347422/LOC9271934/LOC4327570/LOC4350098/LOC4335607/LOC4329831/LOC4344524/LOC4329362/LOC4330533/LOC4339104/LOC4332802/LOC4325478/LOC4327004/LOC4351604/LOC4339572/LOC4330425/LOC4331346/LOC4343869/LOC4326977/LOC4343909/LOC4331562/LOC4333148/LOC4337928/LOC4343679/LOC4348839/LOC4330906/LOC4334512/LOC…	96	1	4330906	95	4349409/4336856/4325100/4344261/4342219/4342563/4343416/9266412/4343945/4347422/9271934/4327570/4350098/4335607/4329831/4344524/4329362/4330533/4339104/4332802/4325478/4327004/4351604/4339572/4330425/4331346/4343869/4326977/4343909/4331562/4333148/4337928/4343679/4348839/4334512/9272265/4337883/4333387/4327382/4330020/4348608/9267671/4349791/4329034/4328797/4333308/9271790/4339625/4334154/4339011…
CC	GO:0043232	intracellular non-membrane-bounded organelle	96/191	306/2447	1.67E-41	2.22E-40	4349409/4336856/4325100/4344261/4342219/4342563/4343416/9266412/4343945/4347422/9271934/4327570/4350098/4335607/4329831/4344524/4329362/4330533/4339104/4332802/4325478/4327004/4351604/4339572/4330425/4331346/4343869/4326977/4343909/4331562/4333148/4337928/4343679/4348839/4330906/4334512/9272265/4337883/4333387/4327382/4330020/4348608/9267671/4349791/4329034/4328797/4333308/9271790/4339625/4334154…	LOC4349409/LOC4336856/LOC4325100/LOC4344261/LOC4342219/LOC4342563/LOC4343416/LOC9266412/LOC4343945/LOC4347422/LOC9271934/LOC4327570/LOC4350098/LOC4335607/LOC4329831/LOC4344524/LOC4329362/LOC4330533/LOC4339104/LOC4332802/LOC4325478/LOC4327004/LOC4351604/LOC4339572/LOC4330425/LOC4331346/LOC4343869/LOC4326977/LOC4343909/LOC4331562/LOC4333148/LOC4337928/LOC4343679/LOC4348839/LOC4330906/LOC4334512/LOC…	96	1	4330906	95	4349409/4336856/4325100/4344261/4342219/4342563/4343416/9266412/4343945/4347422/9271934/4327570/4350098/4335607/4329831/4344524/4329362/4330533/4339104/4332802/4325478/4327004/4351604/4339572/4330425/4331346/4343869/4326977/4343909/4331562/4333148/4337928/4343679/4348839/4334512/9272265/4337883/4333387/4327382/4330020/4348608/9267671/4349791/4329034/4328797/4333308/9271790/4339625/4334154/4339011…
CC	GO:0044444	cytoplasmic part	104/191	459/2447	3.50E-31	3.71E-30	4349409/4336856/4325100/4344261/4342219/4342563/4343416/9266412/4343945/4347422/9271934/4327570/4350098/4335607/4329831/4344524/4329362/4330533/4339104/4332802/4325478/4327004/4351604/4339572/4330425/4331346/4343869/4326977/4343909/4331562/4333148/4337928/4343679/4348839/4334512/9272265/4337883/4333387/4327382/4330020/4348608/9267671/4349791/4329034/4339274/4328797/4333308/9271790/4339625/4334154…	LOC4349409/LOC4336856/LOC4325100/LOC4344261/LOC4342219/LOC4342563/LOC4343416/LOC9266412/LOC4343945/LOC4347422/LOC9271934/LOC4327570/LOC4350098/LOC4335607/LOC4329831/LOC4344524/LOC4329362/LOC4330533/LOC4339104/LOC4332802/LOC4325478/LOC4327004/LOC4351604/LOC4339572/LOC4330425/LOC4331346/LOC4343869/LOC4326977/LOC4343909/LOC4331562/LOC4333148/LOC4337928/LOC4343679/LOC4348839/LOC4334512/LOC9272265/LOC…	104	3	4348979/4331060/4326400	101	4349409/4336856/4325100/4344261/4342219/4342563/4343416/9266412/4343945/4347422/9271934/4327570/4350098/4335607/4329831/4344524/4329362/4330533/4339104/4332802/4325478/4327004/4351604/4339572/4330425/4331346/4343869/4326977/4343909/4331562/4333148/4337928/4343679/4348839/4334512/9272265/4337883/4333387/4327382/4330020/4348608/9267671/4349791/4329034/4339274/4328797/4333308/9271790/4339625/4334154…
CC	GO:0005576	extracellular region	5/191	34/2447	0.120711711	0.999961552	4325999/4325998/4325989/4342304/4334617	LOC4325999/LOC4325998/LOC4325989/LOC4342304/LOC4334617	5	0		5	4325999/4325998/4325989/4342304/4334617
CC	GO:0019898	extrinsic component of membrane	2/191	21/2447	0.496692511	0.999961552	4329766/9267250	LOC4329766/LOC9267250	2	2	4329766/9267250	0
CC	GO:0000148	1,3-beta-D-glucan synthase complex	1/191	10/2447	0.557031078	0.999961552	4331423	LOC4331423	1	1	4331423	0
CC	GO:0016459	myosin complex	1/191	10/2447	0.557031078	0.999961552	4330906	LOC4330906	1	1	4330906	0
CC	GO:0009654	photosystem II oxygen evolving complex	2/191	24/2447	0.570015777	0.999961552	4329766/9267250	LOC4329766/LOC9267250	2	2	4329766/9267250	0
CC	GO:1990234	transferase complex	4/191	52/2447	0.588363593	0.999961552	4335379/4331423/107276186/107275248	LOC4335379/LOC4331423/LOC107276186/LOC107275248	4	3	4335379/4331423/107276186	1	107275248
CC	GO:0042651	thylakoid membrane	2/191	25/2447	0.592688518	0.999961552	4329766/9267250	LOC4329766/LOC9267250	2	2	4329766/9267250	0
CC	GO:1990204	oxidoreductase complex	2/191	25/2447	0.592688518	0.999961552	4329766/9267250	LOC4329766/LOC9267250	2	2	4329766/9267250	0
CC	GO:0000145	exocyst	2/191	26/2447	0.614462977	0.999961552	4325024/4346124	LOC4325024/LOC4346124	2	0		2	4325024/4346124
CC	GO:0005938	cell cortex	2/191	26/2447	0.614462977	0.999961552	4325024/4346124	LOC4325024/LOC4346124	2	0		2	4325024/4346124
CC	GO:0044448	cell cortex part	2/191	26/2447	0.614462977	0.999961552	4325024/4346124	LOC4325024/LOC4346124	2	0		2	4325024/4346124
CC	GO:0099568	cytoplasmic region	2/191	26/2447	0.614462977	0.999961552	4325024/4346124	LOC4325024/LOC4346124	2	0		2	4325024/4346124
CC	GO:0031225	anchored component of membrane	1/191	12/2447	0.623758634	0.999961552	4334147	LOC4334147	1	1	4334147	0
CC	GO:0009523	photosystem II	2/191	29/2447	0.674436004	0.999961552	4329766/9267250	LOC4329766/LOC9267250	2	2	4329766/9267250	0
CC	GO:0099023	tethering complex	2/191	29/2447	0.674436004	0.999961552	4325024/4346124	LOC4325024/LOC4346124	2	0		2	4325024/4346124
CC	GO:0016591	DNA-directed RNA polymerase II, holoenzyme	1/191	15/2447	0.705562835	0.999961552	107276186	LOC107276186	1	1	107276186	0
CC	GO:0030117	membrane coat	2/191	32/2447	0.726647183	0.999961552	4331060/4326400	LOC4331060/LOC4326400	2	2	4331060/4326400	0
CC	GO:0048475	coated membrane	2/191	32/2447	0.726647183	0.999961552	4331060/4326400	LOC4331060/LOC4326400	2	2	4331060/4326400	0
CC	GO:0098797	plasma membrane protein complex	1/191	16/2447	0.728686806	0.999961552	4331423	LOC4331423	1	1	4331423	0
CC	GO:0015629	actin cytoskeleton	1/191	17/2447	0.750003474	0.999961552	4330906	LOC4330906	1	1	4330906	0
CC	GO:0044428	nuclear part	5/191	80/2447	0.762031876	0.999961552	4335379/4338497/107276186/107275248/4328655	LOC4335379/LOC4338497/LOC107276186/LOC107275248/LOC4328655	5	3	4335379/107276186/4328655	2	4338497/107275248
CC	GO:0000428	DNA-directed RNA polymerase complex	1/191	18/2447	0.769653407	0.999961552	107276186	LOC107276186	1	1	107276186	0
CC	GO:0030880	RNA polymerase complex	1/191	18/2447	0.769653407	0.999961552	107276186	LOC107276186	1	1	107276186	0
CC	GO:0044459	plasma membrane part	1/191	18/2447	0.769653407	0.999961552	4331423	LOC4331423	1	1	4331423	0
CC	GO:0055029	nuclear DNA-directed RNA polymerase complex	1/191	18/2447	0.769653407	0.999961552	107276186	LOC107276186	1	1	107276186	0
CC	GO:0031967	organelle envelope	2/191	36/2447	0.78513225	0.999961552	4338497/4328655	LOC4338497/LOC4328655	2	1	4328655	1	4338497
CC	GO:0031975	envelope	2/191	36/2447	0.78513225	0.999961552	4338497/4328655	LOC4338497/LOC4328655	2	1	4328655	1	4338497
CC	GO:0005886	plasma membrane	1/191	20/2447	0.804461778	0.999961552	4331423	LOC4331423	1	1	4331423	0
CC	GO:0061695	transferase complex, transferring phosphorus-containing groups	1/191	21/2447	0.819850241	0.999961552	107276186	LOC107276186	1	1	107276186	0
CC	GO:0005654	nucleoplasm	2/191	39/2447	0.821526993	0.999961552	4335379/107276186	LOC4335379/LOC107276186	2	2	4335379/107276186	0
CC	GO:0044451	nucleoplasm part	2/191	39/2447	0.821526993	0.999961552	4335379/107276186	LOC4335379/LOC107276186	2	2	4335379/107276186	0
CC	GO:0009521	photosystem	2/191	42/2447	0.852319783	0.999961552	4329766/9267250	LOC4329766/LOC9267250	2	2	4329766/9267250	0
CC	GO:0034357	photosynthetic membrane	2/191	43/2447	0.861462406	0.999961552	4329766/9267250	LOC4329766/LOC9267250	2	2	4329766/9267250	0
CC	GO:0009579	thylakoid	2/191	44/2447	0.870086812	0.999961552	4329766/9267250	LOC4329766/LOC9267250	2	2	4329766/9267250	0
CC	GO:0044436	thylakoid part	2/191	44/2447	0.870086812	0.999961552	4329766/9267250	LOC4329766/LOC9267250	2	2	4329766/9267250	0
CC	GO:0031981	nuclear lumen	2/191	52/2447	0.923237607	0.999961552	4335379/107276186	LOC4335379/LOC107276186	2	2	4335379/107276186	0
CC	GO:0044430	cytoskeletal part	1/191	32/2447	0.927046897	0.999961552	4330906	LOC4330906	1	1	4330906	0
CC	GO:0005856	cytoskeleton	1/191	33/2447	0.932816687	0.999961552	4330906	LOC4330906	1	1	4330906	0
CC	GO:1902494	catalytic complex	6/191	128/2447	0.944696291	0.999961552	4335379/4331423/107276186/107275248/4329766/9267250	LOC4335379/LOC4331423/LOC107276186/LOC107275248/LOC4329766/LOC9267250	6	5	4335379/4331423/107276186/4329766/9267250	1	107275248
CC	GO:0031974	membrane-enclosed lumen	2/191	61/2447	0.958432239	0.999961552	4335379/107276186	LOC4335379/LOC107276186	2	2	4335379/107276186	0
CC	GO:0043233	organelle lumen	2/191	61/2447	0.958432239	0.999961552	4335379/107276186	LOC4335379/LOC107276186	2	2	4335379/107276186	0
CC	GO:0070013	intracellular organelle lumen	2/191	61/2447	0.958432239	0.999961552	4335379/107276186	LOC4335379/LOC107276186	2	2	4335379/107276186	0
CC	GO:0071944	cell periphery	3/191	83/2447	0.964121051	0.999961552	4325024/4331423/4346124	LOC4325024/LOC4331423/LOC4346124	3	1	4331423	2	4325024/4346124
CC	GO:0098796	membrane protein complex	5/191	136/2447	0.985790954	0.999961552	4331060/4331423/4326400/4329766/9267250	LOC4331060/LOC4331423/LOC4326400/LOC4329766/LOC9267250	5	5	4331060/4331423/4326400/4329766/9267250	0
CC	GO:0012505	endomembrane system	2/191	86/2447	0.993063623	0.999961552	4338497/4328655	LOC4338497/LOC4328655	2	1	4328655	1	4338497
CC	GO:0044422	organelle part	9/191	237/2447	0.997168888	0.999961552	4325478/4330906/4349791/4335379/4351513/4338497/107276186/107275248/4328655	LOC4325478/LOC4330906/LOC4349791/LOC4335379/LOC4351513/LOC4338497/LOC107276186/LOC107275248/LOC4328655	9	4	4330906/4335379/107276186/4328655	5	4325478/4349791/4351513/4338497/107275248
CC	GO:0044446	intracellular organelle part	9/191	237/2447	0.997168888	0.999961552	4325478/4330906/4349791/4335379/4351513/4338497/107276186/107275248/4328655	LOC4325478/LOC4330906/LOC4349791/LOC4335379/LOC4351513/LOC4338497/LOC107276186/LOC107275248/LOC4328655	9	4	4330906/4335379/107276186/4328655	5	4325478/4349791/4351513/4338497/107275248
CC	GO:0005634	nucleus	14/191	401/2447	0.999961552	0.999961552	4337457/4339409/4334141/4349388/4335379/9270850/4342682/9270639/4338320/4338497/107276186/4329757/107275248/4328655	LOC4337457/LOC4339409/LOC4334141/LOC4349388/LOC4335379/LOC9270850/LOC4342682/LOC9270639/LOC4338320/LOC4338497/LOC107276186/LOC4329757/LOC107275248/LOC4328655	14	6	4335379/4342682/9270639/4338320/107276186/4328655	8	4337457/4339409/4334141/4349388/9270850/4338497/4329757/107275248
MF	GO:0003735	structural constituent of ribosome	95/546	226/11066	2.45E-65	4.61E-63	4349409/4336856/4325100/4344261/4342219/4342563/4343416/9266412/4343945/4347422/9271934/4327570/4350098/4335607/4329831/4344524/4329362/4330533/4339104/4332802/4325478/4327004/4351604/4339572/4330425/4331346/4343869/4326977/4343909/4331562/4333148/4337928/4343679/4348839/4334512/9272265/4337883/4333387/4327382/4330020/4348608/9267671/4349791/4329034/4328797/4333308/9271790/4339625/4334154/4339011…	LOC4349409/LOC4336856/LOC4325100/LOC4344261/LOC4342219/LOC4342563/LOC4343416/LOC9266412/LOC4343945/LOC4347422/LOC9271934/LOC4327570/LOC4350098/LOC4335607/LOC4329831/LOC4344524/LOC4329362/LOC4330533/LOC4339104/LOC4332802/LOC4325478/LOC4327004/LOC4351604/LOC4339572/LOC4330425/LOC4331346/LOC4343869/LOC4326977/LOC4343909/LOC4331562/LOC4333148/LOC4337928/LOC4343679/LOC4348839/LOC4334512/LOC9272265/LOC…	95	0		95	4349409/4336856/4325100/4344261/4342219/4342563/4343416/9266412/4343945/4347422/9271934/4327570/4350098/4335607/4329831/4344524/4329362/4330533/4339104/4332802/4325478/4327004/4351604/4339572/4330425/4331346/4343869/4326977/4343909/4331562/4333148/4337928/4343679/4348839/4334512/9272265/4337883/4333387/4327382/4330020/4348608/9267671/4349791/4329034/4328797/4333308/9271790/4339625/4334154/4339011…
MF	GO:0005198	structural molecule activity	95/546	241/11066	3.24E-62	3.05E-60	4349409/4336856/4325100/4344261/4342219/4342563/4343416/9266412/4343945/4347422/9271934/4327570/4350098/4335607/4329831/4344524/4329362/4330533/4339104/4332802/4325478/4327004/4351604/4339572/4330425/4331346/4343869/4326977/4343909/4331562/4333148/4337928/4343679/4348839/4334512/9272265/4337883/4333387/4327382/4330020/4348608/9267671/4349791/4329034/4328797/4333308/9271790/4339625/4334154/4339011…	LOC4349409/LOC4336856/LOC4325100/LOC4344261/LOC4342219/LOC4342563/LOC4343416/LOC9266412/LOC4343945/LOC4347422/LOC9271934/LOC4327570/LOC4350098/LOC4335607/LOC4329831/LOC4344524/LOC4329362/LOC4330533/LOC4339104/LOC4332802/LOC4325478/LOC4327004/LOC4351604/LOC4339572/LOC4330425/LOC4331346/LOC4343869/LOC4326977/LOC4343909/LOC4331562/LOC4333148/LOC4337928/LOC4343679/LOC4348839/LOC4334512/LOC9272265/LOC…	95	0		95	4349409/4336856/4325100/4344261/4342219/4342563/4343416/9266412/4343945/4347422/9271934/4327570/4350098/4335607/4329831/4344524/4329362/4330533/4339104/4332802/4325478/4327004/4351604/4339572/4330425/4331346/4343869/4326977/4343909/4331562/4333148/4337928/4343679/4348839/4334512/9272265/4337883/4333387/4327382/4330020/4348608/9267671/4349791/4329034/4328797/4333308/9271790/4339625/4334154/4339011…
MF	GO:0035251	UDP-glucosyltransferase activity	10/546	44/11066	4.27E-05	0.002677014	4324625/4348853/4347093/4337958/4324364/4340943/4344719/4334710/4331423/4328527	LOC4324625/LOC4348853/LOC4347093/LOC4337958/LOC4324364/LOC4340943/LOC4344719/LOC4334710/LOC4331423/LOC4328527	10	9	4324625/4348853/4347093/4337958/4324364/4344719/4334710/4331423/4328527	1	4340943
MF	GO:0016759	cellulose synthase activity	7/546	23/11066	8.41E-05	0.00316066	4324625/4348853/4347093/4337958/4340943/4344719/4334710	LOC4324625/LOC4348853/LOC4347093/LOC4337958/LOC4340943/LOC4344719/LOC4334710	7	6	4324625/4348853/4347093/4337958/4344719/4334710	1	4340943
MF	GO:0016760	cellulose synthase (UDP-forming) activity	7/546	23/11066	8.41E-05	0.00316066	4324625/4348853/4347093/4337958/4340943/4344719/4334710	LOC4324625/LOC4348853/LOC4347093/LOC4337958/LOC4340943/LOC4344719/LOC4334710	7	6	4324625/4348853/4347093/4337958/4344719/4334710	1	4340943
MF	GO:0019843	rRNA binding	5/546	16/11066	0.000796346	0.022951182	4347422/9268088/4331662/4350869/4326383	LOC4347422/LOC9268088/LOC4331662/LOC4350869/LOC4326383	5	0		5	4347422/9268088/4331662/4350869/4326383
MF	GO:0046527	glucosyltransferase activity	10/546	63/11066	0.000947358	0.022951182	4324625/4348853/4347093/4337958/4324364/4340943/4344719/4334710/4331423/4328527	LOC4324625/LOC4348853/LOC4347093/LOC4337958/LOC4324364/LOC4340943/LOC4344719/LOC4334710/LOC4331423/LOC4328527	10	9	4324625/4348853/4347093/4337958/4324364/4344719/4334710/4331423/4328527	1	4340943
MF	GO:0008194	UDP-glycosyltransferase activity	12/546	86/11066	0.000999337	0.022951182	4324625/4348853/4347093/4344394/4337958/4352886/4324364/4340943/4344719/4334710/4331423/4328527	LOC4324625/LOC4348853/LOC4347093/LOC4344394/LOC4337958/LOC4352886/LOC4324364/LOC4340943/LOC4344719/LOC4334710/LOC4331423/LOC4328527	12	10	4324625/4348853/4347093/4344394/4337958/4324364/4344719/4334710/4331423/4328527	2	4352886/4340943
MF	GO:0004866	endopeptidase inhibitor activity	4/546	11/11066	0.001464969	0.022951182	4325999/4325998/4325989/4334617	LOC4325999/LOC4325998/LOC4325989/LOC4334617	4	0		4	4325999/4325998/4325989/4334617
MF	GO:0030414	peptidase inhibitor activity	4/546	11/11066	0.001464969	0.022951182	4325999/4325998/4325989/4334617	LOC4325999/LOC4325998/LOC4325989/LOC4334617	4	0		4	4325999/4325998/4325989/4334617
MF	GO:0061134	peptidase regulator activity	4/546	11/11066	0.001464969	0.022951182	4325999/4325998/4325989/4334617	LOC4325999/LOC4325998/LOC4325989/LOC4334617	4	0		4	4325999/4325998/4325989/4334617
MF	GO:0061135	endopeptidase regulator activity	4/546	11/11066	0.001464969	0.022951182	4325999/4325998/4325989/4334617	LOC4325999/LOC4325998/LOC4325989/LOC4334617	4	0		4	4325999/4325998/4325989/4334617
MF	GO:0003700	DNA binding transcription factor activity	29/546	367/11066	0.008258419	0.119429445	4347069/4347070/4340244/4351328/4330189/4338413/4336571/4328512/4339208/4339409/4334141/4339209/4335388/4324624/4329309/4338394/4349388/4339522/4339451/4325479/4338474/4344086/4324183/4337998/4349612/4347619/107275458/4349881/9272222	LOC4347069/LOC4347070/LOC4340244/LOC4351328/LOC4330189/LOC4338413/LOC4336571/LOC4328512/LOC4339208/LOC4339409/LOC4334141/LOC4339209/LOC4335388/LOC4324624/LOC4329309/LOC4338394/LOC4349388/LOC4339522/LOC4339451/LOC4325479/LOC4338474/LOC4344086/LOC4324183/LOC4337998/LOC4349612/LOC4347619/LOC107275458/LOC4349881/LOC9272222	29	0		29	4347069/4347070/4340244/4351328/4330189/4338413/4336571/4328512/4339208/4339409/4334141/4339209/4335388/4324624/4329309/4338394/4349388/4339522/4339451/4325479/4338474/4344086/4324183/4337998/4349612/4347619/107275458/4349881/9272222
MF	GO:0003723	RNA binding	23/546	275/11066	0.009329839	0.125286414	4344029/4347422/4332935/4328016/4338571/9268088/4343869/4334512/4339274/4333308/4342526/4331662/4339634/107276702/4328752/4350869/4334996/4332327/4326383/4344188/4334407/4352601/4343894	LOC4344029/LOC4347422/LOC4332935/LOC4328016/LOC4338571/LOC9268088/LOC4343869/LOC4334512/LOC4339274/LOC4333308/LOC4342526/LOC4331662/LOC4339634/LOC107276702/LOC4328752/LOC4350869/LOC4334996/LOC4332327/LOC4326383/LOC4344188/LOC4334407/LOC4352601/LOC4343894	23	2	4334996/4352601	21	4344029/4347422/4332935/4328016/4338571/9268088/4343869/4334512/4339274/4333308/4342526/4331662/4339634/107276702/4328752/4350869/4332327/4326383/4344188/4334407/4343894
MF	GO:0043565	sequence-specific DNA binding	19/546	220/11066	0.012557031	0.157381457	4347069/4347070/4351328/4338413/4328512/4339409/4323914/4335388/4324624/4329309/4349388/4339451/4338474/4344086/4341420/4324183/4337998/4349612/9272222	LOC4347069/LOC4347070/LOC4351328/LOC4338413/LOC4328512/LOC4339409/LOC4323914/LOC4335388/LOC4324624/LOC4329309/LOC4349388/LOC4339451/LOC4338474/LOC4344086/LOC4341420/LOC4324183/LOC4337998/LOC4349612/LOC9272222	19	0		19	4347069/4347070/4351328/4338413/4328512/4339409/4323914/4335388/4324624/4329309/4349388/4339451/4338474/4344086/4341420/4324183/4337998/4349612/9272222
MF	GO:0140110	transcription regulator activity	29/546	392/11066	0.01904658	0.222411944	4347069/4347070/4340244/4351328/4330189/4338413/4336571/4328512/4339208/4339409/4334141/4339209/4335388/4324624/4329309/4338394/4349388/4339522/4339451/4325479/4338474/4344086/4324183/4337998/4349612/4347619/107275458/4349881/9272222	LOC4347069/LOC4347070/LOC4340244/LOC4351328/LOC4330189/LOC4338413/LOC4336571/LOC4328512/LOC4339208/LOC4339409/LOC4334141/LOC4339209/LOC4335388/LOC4324624/LOC4329309/LOC4338394/LOC4349388/LOC4339522/LOC4339451/LOC4325479/LOC4338474/LOC4344086/LOC4324183/LOC4337998/LOC4349612/LOC4347619/LOC107275458/LOC4349881/LOC9272222	29	0		29	4347069/4347070/4340244/4351328/4330189/4338413/4336571/4328512/4339208/4339409/4334141/4339209/4335388/4324624/4329309/4338394/4349388/4339522/4339451/4325479/4338474/4344086/4324183/4337998/4349612/4347619/107275458/4349881/9272222
MF	GO:0004857	enzyme inhibitor activity	6/546	44/11066	0.020111718	0.222411944	4325999/4325998/4325989/4344463/4342040/4334617	LOC4325999/LOC4325998/LOC4325989/LOC4344463/LOC4342040/LOC4334617	6	0		6	4325999/4325998/4325989/4344463/4342040/4334617
MF	GO:0003746	translation elongation factor activity	3/546	15/11066	0.034887599	0.364381593	4328752/4344188/4343894	LOC4328752/LOC4344188/LOC4343894	3	0		3	4328752/4344188/4343894
MF	GO:0016758	transferase activity, transferring hexosyl groups	22/546	309/11066	0.053525495	0.529620687	4336004/4324625/4348853/4347093/4344394/112936005/4337958/4343321/4352886/112935995/4324364/107281257/4340943/4344719/4324166/4334710/4331423/4334171/4328527/4342400/4347592/4329821	LOC4336004/LOC4324625/LOC4348853/LOC4347093/LOC4344394/LOC112936005/LOC4337958/LOC4343321/LOC4352886/LOC112935995/LOC4324364/LOC107281257/LOC4340943/LOC4344719/LOC4324166/LOC4334710/LOC4331423/LOC4334171/LOC4328527/LOC4342400/LOC4347592/LOC4329821	22	15	4324625/4348853/4347093/4344394/112936005/4337958/112935995/4324364/4344719/4334710/4331423/4334171/4328527/4342400/4329821	7	4336004/4343321/4352886/107281257/4340943/4324166/4347592
MF	GO:0046873	metal ion transmembrane transporter activity	6/546	56/11066	0.056675831	0.532752815	4342782/4347211/4344407/4338051/4333098/4333296	LOC4342782/LOC4347211/LOC4344407/LOC4338051/LOC4333098/LOC4333296	6	1	4344407	5	4342782/4347211/4338051/4333098/4333296
MF	GO:0016757	transferase activity, transferring glycosyl groups	26/546	393/11066	0.077981452	0.698119666	4336004/4324625/4348853/4347093/4344394/4332654/4341034/112936005/4326083/4337958/4343321/4352886/112935995/4324364/107281257/4340943/4344719/4324166/4334710/4331423/4336486/4334171/4328527/4342400/4347592/4329821	LOC4336004/LOC4324625/LOC4348853/LOC4347093/LOC4344394/LOC4332654/LOC4341034/LOC112936005/LOC4326083/LOC4337958/LOC4343321/LOC4352886/LOC112935995/LOC4324364/LOC107281257/LOC4340943/LOC4344719/LOC4324166/LOC4334710/LOC4331423/LOC4336486/LOC4334171/LOC4328527/LOC4342400/LOC4347592/LOC4329821	26	18	4324625/4348853/4347093/4344394/4341034/112936005/4326083/4337958/112935995/4324364/4344719/4334710/4331423/4336486/4334171/4328527/4342400/4329821	8	4336004/4332654/4343321/4352886/107281257/4340943/4324166/4347592
MF	GO:0004568	chitinase activity	2/546	10/11066	0.084102026	0.718690038	4349267/4329920	LOC4349267/LOC4329920	2	0		2	4349267/4329920
MF	GO:0005509	calcium ion binding	12/546	158/11066	0.09081363	0.742302716	4338644/4332664/4346187/4325760/4328132/107277219/4341871/4345814/4337890/4329766/4347264/9267250	LOC4338644/LOC4332664/LOC4346187/LOC4325760/LOC4328132/LOC107277219/LOC4341871/LOC4345814/LOC4337890/LOC4329766/LOC4347264/LOC9267250	12	2	4329766/9267250	10	4338644/4332664/4346187/4325760/4328132/107277219/4341871/4345814/4337890/4347264
MF	GO:0008135	translation factor activity, RNA binding	5/546	50/11066	0.098858423	0.742464427	4339634/4328752/4332327/4344188/4343894	LOC4339634/LOC4328752/LOC4332327/LOC4344188/LOC4343894	5	0		5	4339634/4328752/4332327/4344188/4343894
MF	GO:0016157	sucrose synthase activity	2/546	11/11066	0.099537007	0.742464427	4324364/4328527	LOC4324364/LOC4328527	2	2	4324364/4328527	0
MF	GO:0003887	DNA-directed DNA polymerase activity	2/546	12/11066	0.115680001	0.742464427	9271500/9270748	LOC9271500/LOC9270748	2	2	9271500/9270748	0
MF	GO:0001883	purine nucleoside binding	11/546	150/11066	0.122427645	0.742464427	4331813/4325442/4339274/4341266/4331811/4329037/4334695/4331812/4336525/4334800/4331810	LOC4331813/LOC4325442/LOC4339274/LOC4341266/LOC4331811/LOC4329037/LOC4334695/LOC4331812/LOC4336525/LOC4334800/LOC4331810	11	3	4329037/4334695/4336525	8	4331813/4325442/4339274/4341266/4331811/4331812/4334800/4331810
MF	GO:0005525	GTP binding	11/546	150/11066	0.122427645	0.742464427	4331813/4325442/4339274/4341266/4331811/4329037/4334695/4331812/4336525/4334800/4331810	LOC4331813/LOC4325442/LOC4339274/LOC4341266/LOC4331811/LOC4329037/LOC4334695/LOC4331812/LOC4336525/LOC4334800/LOC4331810	11	3	4329037/4334695/4336525	8	4331813/4325442/4339274/4341266/4331811/4331812/4334800/4331810
MF	GO:0032549	ribonucleoside binding	11/546	150/11066	0.122427645	0.742464427	4331813/4325442/4339274/4341266/4331811/4329037/4334695/4331812/4336525/4334800/4331810	LOC4331813/LOC4325442/LOC4339274/LOC4341266/LOC4331811/LOC4329037/LOC4334695/LOC4331812/LOC4336525/LOC4334800/LOC4331810	11	3	4329037/4334695/4336525	8	4331813/4325442/4339274/4341266/4331811/4331812/4334800/4331810
MF	GO:0032550	purine ribonucleoside binding	11/546	150/11066	0.122427645	0.742464427	4331813/4325442/4339274/4341266/4331811/4329037/4334695/4331812/4336525/4334800/4331810	LOC4331813/LOC4325442/LOC4339274/LOC4341266/LOC4331811/LOC4329037/LOC4334695/LOC4331812/LOC4336525/LOC4334800/LOC4331810	11	3	4329037/4334695/4336525	8	4331813/4325442/4339274/4341266/4331811/4331812/4334800/4331810
MF	GO:0032561	guanyl ribonucleotide binding	11/546	150/11066	0.122427645	0.742464427	4331813/4325442/4339274/4341266/4331811/4329037/4334695/4331812/4336525/4334800/4331810	LOC4331813/LOC4325442/LOC4339274/LOC4341266/LOC4331811/LOC4329037/LOC4334695/LOC4331812/LOC4336525/LOC4334800/LOC4331810	11	3	4329037/4334695/4336525	8	4331813/4325442/4339274/4341266/4331811/4331812/4334800/4331810
MF	GO:0001882	nucleoside binding	11/546	151/11066	0.126555658	0.743514494	4331813/4325442/4339274/4341266/4331811/4329037/4334695/4331812/4336525/4334800/4331810	LOC4331813/LOC4325442/LOC4339274/LOC4341266/LOC4331811/LOC4329037/LOC4334695/LOC4331812/LOC4336525/LOC4334800/LOC4331810	11	3	4329037/4334695/4336525	8	4331813/4325442/4339274/4341266/4331811/4331812/4334800/4331810
MF	GO:0019001	guanyl nucleotide binding	11/546	154/11066	0.139393676	0.794121549	4331813/4325442/4339274/4341266/4331811/4329037/4334695/4331812/4336525/4334800/4331810	LOC4331813/LOC4325442/LOC4339274/LOC4341266/LOC4331811/LOC4329037/LOC4334695/LOC4331812/LOC4336525/LOC4334800/LOC4331810	11	3	4329037/4334695/4336525	8	4331813/4325442/4339274/4341266/4331811/4331812/4334800/4331810
MF	GO:0016160	amylase activity	2/546	14/11066	0.149670303	0.803943343	4345814/4347264	LOC4345814/LOC4347264	2	0		2	4345814/4347264
MF	GO:0034061	DNA polymerase activity	2/546	14/11066	0.149670303	0.803943343	9271500/9270748	LOC9271500/LOC9270748	2	2	9271500/9270748	0
MF	GO:0005543	phospholipid binding	3/546	28/11066	0.157985101	0.825033304	4338644/107277219/4350182	LOC4338644/LOC107277219/LOC4350182	3	0		3	4338644/107277219/4350182
MF	GO:0016835	carbon-oxygen lyase activity	5/546	59/11066	0.164950156	0.838125118	9270552/9266636/4334427/4326583/4335094	LOC9270552/LOC9266636/LOC4334427/LOC4326583/LOC4335094	5	2	4326583/4335094	3	9270552/9266636/4334427
MF	GO:0098772	molecular function regulator	7/546	94/11066	0.18152421	0.853847881	4325999/4325998/4325989/4342304/4344463/4342040/4334617	LOC4325999/LOC4325998/LOC4325989/LOC4342304/LOC4344463/LOC4342040/LOC4334617	7	0		7	4325999/4325998/4325989/4342304/4344463/4342040/4334617
MF	GO:0016791	phosphatase activity	5/546	61/11066	0.181576958	0.853847881	4327902/4325071/4325448/4350407/4327957	LOC4327902/LOC4325071/LOC4325448/LOC4350407/LOC4327957	5	5	4327902/4325071/4325448/4350407/4327957	0
MF	GO:0016717	oxidoreductase activity, acting on paired donors, with oxidation of a pair of donors resulting in the reduction of molecular oxygen to two molecules of water	2/546	16/11066	0.185318034	0.853847881	4332500/4330523	LOC4332500/LOC4330523	2	0		2	4332500/4330523
MF	GO:0030234	enzyme regulator activity	6/546	78/11066	0.186573966	0.853847881	4325999/4325998/4325989/4344463/4342040/4334617	LOC4325999/LOC4325998/LOC4325989/LOC4344463/LOC4342040/LOC4334617	6	0		6	4325999/4325998/4325989/4344463/4342040/4334617
MF	GO:0005507	copper ion binding	3/546	31/11066	0.195294994	0.853847881	4332400/4327501/4324802	LOC4332400/LOC4327501/LOC4324802	3	3	4332400/4327501/4324802	0
MF	GO:0016836	hydro-lyase activity	3/546	31/11066	0.195294994	0.853847881	9270552/4334427/4326583	LOC9270552/LOC4334427/LOC4326583	3	1	4326583	2	9270552/4334427
MF	GO:0009982	pseudouridine synthase activity	2/546	18/11066	0.221990819	0.948506227	4344029/4332935	LOC4344029/LOC4332935	2	0		2	4344029/4332935
MF	GO:0016831	carboxy-lyase activity	3/546	34/11066	0.234475534	0.979586677	4329593/4348564/4333932	LOC4329593/LOC4348564/LOC4333932	3	0		3	4329593/4348564/4333932
MF	GO:0015079	potassium ion transmembrane transporter activity	2/546	19/11066	0.240543384	0.983090353	4347211/4333296	LOC4347211/LOC4333296	2	0		2	4347211/4333296
MF	GO:0015238	drug transmembrane transporter activity	4/546	52/11066	0.253842035	0.999809744	4331884/4351382/107279322/4349644	LOC4331884/LOC4351382/LOC107279322/LOC4349644	4	3	4351382/107279322/4349644	1	4331884
MF	GO:0008324	cation transmembrane transporter activity	9/546	141/11066	0.26090095	0.999809744	4342782/4347211/4339064/4344407/4338051/4333098/4333296/4336927/4334717	LOC4342782/LOC4347211/LOC4339064/LOC4344407/LOC4338051/LOC4333098/LOC4333296/LOC4336927/LOC4334717	9	2	4344407/4336927	7	4342782/4347211/4339064/4338051/4333098/4333296/4334717
MF	GO:0016702	oxidoreductase activity, acting on single donors with incorporation of molecular oxygen, incorporation of two atoms of oxygen	3/546	36/11066	0.261311046	0.999809744	4352509/4352505/4345994	LOC4352509/LOC4352505/LOC4345994	3	0		3	4352509/4352505/4345994
MF	GO:0022857	transmembrane transporter activity	23/546	408/11066	0.282885408	0.999809744	4342782/4330959/4334172/4331635/4347211/4339064/4329844/4331884/4344407/4338051/4351382/4325272/107279322/4333098/4337417/4333296/4349644/4324220/4337742/4336927/4336017/4334717/4343728	LOC4342782/LOC4330959/LOC4334172/LOC4331635/LOC4347211/LOC4339064/LOC4329844/LOC4331884/LOC4344407/LOC4338051/LOC4351382/LOC4325272/LOC107279322/LOC4333098/LOC4337417/LOC4333296/LOC4349644/LOC4324220/LOC4337742/LOC4336927/LOC4336017/LOC4334717/LOC4343728	23	10	4334172/4329844/4344407/4351382/4325272/107279322/4349644/4337742/4336927/4336017	13	4342782/4330959/4331635/4347211/4339064/4331884/4338051/4333098/4337417/4333296/4324220/4334717/4343728
MF	GO:0051213	dioxygenase activity	3/546	38/11066	0.28850839	0.999809744	4352509/4352505/4345994	LOC4352509/LOC4352505/LOC4345994	3	0		3	4352509/4352505/4345994
MF	GO:0016829	lyase activity	8/546	129/11066	0.304618539	0.999809744	9270552/9266636/4334427/4326583/4329593/4335094/4348564/4333932	LOC9270552/LOC9266636/LOC4334427/LOC4326583/LOC4329593/LOC4335094/LOC4348564/LOC4333932	8	2	4326583/4335094	6	9270552/9266636/4334427/4329593/4348564/4333932
MF	GO:0015291	secondary active transmembrane transporter activity	5/546	75/11066	0.311120319	0.999809744	4329844/4331884/4351382/107279322/4349644	LOC4329844/LOC4331884/LOC4351382/LOC107279322/LOC4349644	5	4	4329844/4351382/107279322/4349644	1	4331884
MF	GO:0003993	acid phosphatase activity	2/546	23/11066	0.314925123	0.999809744	4327902/4327957	LOC4327902/LOC4327957	2	2	4327902/4327957	0
MF	GO:0003755	peptidyl-prolyl cis-trans isomerase activity	2/546	25/11066	0.351610125	0.999809744	4347920/4340003	LOC4347920/LOC4340003	2	0		2	4347920/4340003
MF	GO:0010333	terpene synthase activity	2/546	25/11066	0.351610125	0.999809744	9266636/4335094	LOC9266636/LOC4335094	2	1	4335094	1	9266636
MF	GO:0016859	cis-trans isomerase activity	2/546	25/11066	0.351610125	0.999809744	4347920/4340003	LOC4347920/LOC4340003	2	0		2	4347920/4340003
MF	GO:0015075	ion transmembrane transporter activity	13/546	231/11066	0.352932693	0.999809744	4342782/4330959/4334172/4347211/4339064/4344407/4338051/4325272/4333098/4333296/4324220/4336927/4334717	LOC4342782/LOC4330959/LOC4334172/LOC4347211/LOC4339064/LOC4344407/LOC4338051/LOC4325272/LOC4333098/LOC4333296/LOC4324220/LOC4336927/LOC4334717	13	4	4334172/4344407/4325272/4336927	9	4342782/4330959/4347211/4339064/4338051/4333098/4333296/4324220/4334717
MF	GO:0008289	lipid binding	4/546	61/11066	0.354937348	0.999809744	4338644/107277219/4350182/4341880	LOC4338644/LOC107277219/LOC4350182/LOC4341880	4	1	4341880	3	4338644/107277219/4350182
MF	GO:0030170	pyridoxal phosphate binding	4/546	61/11066	0.354937348	0.999809744	9267778/4329593/4348564/4333932	LOC9267778/LOC4329593/LOC4348564/LOC4333932	4	0		4	9267778/4329593/4348564/4333932
MF	GO:0070279	vitamin B6 binding	4/546	61/11066	0.354937348	0.999809744	9267778/4329593/4348564/4333932	LOC9267778/LOC4329593/LOC4348564/LOC4333932	4	0		4	9267778/4329593/4348564/4333932
MF	GO:0016701	oxidoreductase activity, acting on single donors with incorporation of molecular oxygen	3/546	43/11066	0.357031761	0.999809744	4352509/4352505/4345994	LOC4352509/LOC4352505/LOC4345994	3	0		3	4352509/4352505/4345994
MF	GO:0004553	hydrolase activity, hydrolyzing O-glycosyl compounds	14/546	256/11066	0.384858883	0.999809744	4340994/4330874/4336485/4326519/9268304/4324117/4346068/4327172/4345814/4349267/4325106/4329920/4325067/4347264	LOC4340994/LOC4330874/LOC4336485/LOC4326519/LOC9268304/LOC4324117/LOC4346068/LOC4327172/LOC4345814/LOC4349267/LOC4325106/LOC4329920/LOC4325067/LOC4347264	14	3	4336485/4346068/4325106	11	4340994/4330874/4326519/9268304/4324117/4327172/4345814/4349267/4329920/4325067/4347264
MF	GO:0016838	carbon-oxygen lyase activity, acting on phosphates	2/546	27/11066	0.387592743	0.999809744	9266636/4335094	LOC9266636/LOC4335094	2	1	4335094	1	9266636
MF	GO:0003843	1,3-beta-D-glucan synthase activity	1/546	10/11066	0.397219735	0.999809744	4331423	LOC4331423	1	1	4331423	0
MF	GO:0004659	prenyltransferase activity	1/546	10/11066	0.397219735	0.999809744	4345268	LOC4345268	1	1	4345268	0
MF	GO:0004674	protein serine/threonine kinase activity	1/546	10/11066	0.397219735	0.999809744	4342103	LOC4342103	1	1	4342103	0
MF	GO:0015018	galactosylgalactosylxylosylprotein 3-beta-glucuronosyltransferase activity	1/546	10/11066	0.397219735	0.999809744	4344394	LOC4344394	1	1	4344394	0
MF	GO:0015020	glucuronosyltransferase activity	1/546	10/11066	0.397219735	0.999809744	4344394	LOC4344394	1	1	4344394	0
MF	GO:0003743	translation initiation factor activity	2/546	28/11066	0.405254869	0.999809744	4339634/4332327	LOC4339634/LOC4332327	2	0		2	4339634/4332327
MF	GO:0004601	peroxidase activity	6/546	104/11066	0.40770339	0.999809744	4341861/4337725/4326716/4337482/107280449/4328832	LOC4341861/LOC4337725/LOC4326716/LOC4337482/LOC107280449/LOC4328832	6	4	4341861/4337725/4326716/4328832	2	4337482/107280449
MF	GO:0016684	oxidoreductase activity, acting on peroxide as acceptor	6/546	105/11066	0.416603657	0.999809744	4341861/4337725/4326716/4337482/107280449/4328832	LOC4341861/LOC4337725/LOC4326716/LOC4337482/LOC107280449/LOC4328832	6	4	4341861/4337725/4326716/4328832	2	4337482/107280449
MF	GO:0005216	ion channel activity	3/546	48/11066	0.424611787	0.999809744	4330959/4334172/4325272	LOC4330959/LOC4334172/LOC4325272	3	2	4334172/4325272	1	4330959
MF	GO:0015267	channel activity	3/546	48/11066	0.424611787	0.999809744	4330959/4334172/4325272	LOC4330959/LOC4334172/LOC4325272	3	2	4334172/4325272	1	4330959
MF	GO:0022803	passive transmembrane transporter activity	3/546	48/11066	0.424611787	0.999809744	4330959/4334172/4325272	LOC4330959/LOC4334172/LOC4325272	3	2	4334172/4325272	1	4330959
MF	GO:0022838	substrate-specific channel activity	3/546	48/11066	0.424611787	0.999809744	4330959/4334172/4325272	LOC4330959/LOC4334172/LOC4325272	3	2	4334172/4325272	1	4330959
MF	GO:0015318	inorganic molecular entity transmembrane transporter activity	11/546	204/11066	0.425344212	0.999809744	4342782/4330959/4334172/4347211/4329844/4344407/4338051/4325272/4333098/4333296/4324220	LOC4342782/LOC4330959/LOC4334172/LOC4347211/LOC4329844/LOC4344407/LOC4338051/LOC4325272/LOC4333098/LOC4333296/LOC4324220	11	4	4334172/4329844/4344407/4325272	7	4342782/4330959/4347211/4338051/4333098/4333296/4324220
MF	GO:0016679	oxidoreductase activity, acting on diphenols and related substances as donors	1/546	11/11066	0.426988008	0.999809744	4336875	LOC4336875	1	0		1	4336875
MF	GO:0030983	mismatched DNA binding	1/546	11/11066	0.426988008	0.999809744	4337442	LOC4337442	1	1	4337442	0
MF	GO:0051082	unfolded protein binding	3/546	49/11066	0.437858553	0.999809744	4347405/4328867/4338449	LOC4347405/LOC4328867/LOC4338449	3	1	4338449	2	4347405/4328867
MF	GO:0016866	intramolecular transferase activity	2/546	30/11066	0.439814984	0.999809744	4344029/4332935	LOC4344029/LOC4332935	2	0		2	4344029/4332935
MF	GO:0016638	oxidoreductase activity, acting on the CH-NH2 group of donors	1/546	12/11066	0.455288736	0.999809744	4344164	LOC4344164	1	1	4344164	0
MF	GO:0051087	chaperone binding	1/546	12/11066	0.455288736	0.999809744	4339971	LOC4339971	1	1	4339971	0
MF	GO:0015297	antiporter activity	4/546	70/11066	0.456138666	0.999809744	4331884/4351382/107279322/4349644	LOC4331884/LOC4351382/LOC107279322/LOC4349644	4	3	4351382/107279322/4349644	1	4331884
MF	GO:0016830	carbon-carbon lyase activity	3/546	51/11066	0.463991019	0.999809744	4329593/4348564/4333932	LOC4329593/LOC4348564/LOC4333932	3	0		3	4329593/4348564/4333932
MF	GO:0042578	phosphoric ester hydrolase activity	5/546	91/11066	0.46869303	0.999809744	4327902/4325071/4325448/4350407/4327957	LOC4327902/LOC4325071/LOC4325448/LOC4350407/LOC4327957	5	5	4327902/4325071/4325448/4350407/4327957	0
MF	GO:0016209	antioxidant activity	6/546	111/11066	0.469539054	0.999809744	4341861/4337725/4326716/4337482/107280449/4328832	LOC4341861/LOC4337725/LOC4326716/LOC4337482/LOC107280449/LOC4328832	6	4	4341861/4337725/4326716/4328832	2	4337482/107280449
MF	GO:0016798	hydrolase activity, acting on glycosyl bonds	14/546	276/11066	0.497058288	0.999809744	4340994/4330874/4336485/4326519/9268304/4324117/4346068/4327172/4345814/4349267/4325106/4329920/4325067/4347264	LOC4340994/LOC4330874/LOC4336485/LOC4326519/LOC9268304/LOC4324117/LOC4346068/LOC4327172/LOC4345814/LOC4349267/LOC4325106/LOC4329920/LOC4325067/LOC4347264	14	3	4336485/4346068/4325106	11	4340994/4330874/4326519/9268304/4324117/4327172/4345814/4349267/4329920/4325067/4347264
MF	GO:0019842	vitamin binding	4/546	74/11066	0.499517553	0.999809744	9267778/4329593/4348564/4333932	LOC9267778/LOC4329593/LOC4348564/LOC4333932	4	0		4	9267778/4329593/4348564/4333932
MF	GO:0022890	inorganic cation transmembrane transporter activity	6/546	115/11066	0.504104127	0.999809744	4342782/4347211/4344407/4338051/4333098/4333296	LOC4342782/LOC4347211/LOC4344407/LOC4338051/LOC4333098/LOC4333296	6	1	4344407	5	4342782/4347211/4338051/4333098/4333296
MF	GO:0020037	heme binding	17/546	345/11066	0.538438993	0.999809744	4341861/4339312/4337725/4334233/4326716/4350521/4333585/4337482/4349792/107280449/9271796/4331152/4334182/4348304/4328832/9271540/4327539	LOC4341861/LOC4339312/LOC4337725/LOC4334233/LOC4326716/LOC4350521/LOC4333585/LOC4337482/LOC4349792/LOC107280449/LOC9271796/LOC4331152/LOC4334182/LOC4348304/LOC4328832/LOC9271540/LOC4327539	17	8	4341861/4337725/4326716/9271796/4331152/4348304/4328832/4327539	9	4339312/4334233/4350521/4333585/4337482/4349792/107280449/4334182/9271540
MF	GO:0046906	tetrapyrrole binding	17/546	347/11066	0.548278737	0.999809744	4341861/4339312/4337725/4334233/4326716/4350521/4333585/4337482/4349792/107280449/9271796/4331152/4334182/4348304/4328832/9271540/4327539	LOC4341861/LOC4339312/LOC4337725/LOC4334233/LOC4326716/LOC4350521/LOC4333585/LOC4337482/LOC4349792/LOC107280449/LOC9271796/LOC4331152/LOC4334182/LOC4348304/LOC4328832/LOC9271540/LOC4327539	17	8	4341861/4337725/4326716/9271796/4331152/4348304/4328832/4327539	9	4339312/4334233/4350521/4333585/4337482/4349792/107280449/4334182/9271540
MF	GO:0004970	ionotropic glutamate receptor activity	1/546	16/11066	0.555208458	0.999809744	4330959	LOC4330959	1	0		1	4330959
MF	GO:0005230	extracellular ligand-gated ion channel activity	1/546	16/11066	0.555208458	0.999809744	4330959	LOC4330959	1	0		1	4330959
MF	GO:0008066	glutamate receptor activity	1/546	16/11066	0.555208458	0.999809744	4330959	LOC4330959	1	0		1	4330959
MF	GO:0008443	phosphofructokinase activity	1/546	16/11066	0.555208458	0.999809744	4337906	LOC4337906	1	1	4337906	0
MF	GO:0015276	ligand-gated ion channel activity	1/546	16/11066	0.555208458	0.999809744	4330959	LOC4330959	1	0		1	4330959
MF	GO:0019200	carbohydrate kinase activity	1/546	16/11066	0.555208458	0.999809744	4337906	LOC4337906	1	1	4337906	0
MF	GO:0022824	transmitter-gated ion channel activity	1/546	16/11066	0.555208458	0.999809744	4330959	LOC4330959	1	0		1	4330959
MF	GO:0022834	ligand-gated channel activity	1/546	16/11066	0.555208458	0.999809744	4330959	LOC4330959	1	0		1	4330959
MF	GO:0022835	transmitter-gated channel activity	1/546	16/11066	0.555208458	0.999809744	4330959	LOC4330959	1	0		1	4330959
MF	GO:0030594	neurotransmitter receptor activity	1/546	16/11066	0.555208458	0.999809744	4330959	LOC4330959	1	0		1	4330959
MF	GO:0009055	electron transfer activity	5/546	101/11066	0.561748916	0.999809744	4333872/4352426/9266866/4340504/4343661	LOC4333872/LOC4352426/LOC9266866/LOC4340504/LOC4343661	5	2	9266866/4340504	3	4333872/4352426/4343661
MF	GO:0016887	ATPase activity	7/546	143/11066	0.563502924	0.999809744	4327460/4347344/4350873/4350361/4337742/4332449/4329158	LOC4327460/LOC4347344/LOC4350873/LOC4350361/LOC4337742/LOC4332449/LOC4329158	7	3	4350873/4350361/4337742	4	4327460/4347344/4332449/4329158
MF	GO:0016853	isomerase activity	5/546	102/11066	0.570608447	0.999809744	4344029/4332935/4347920/9268618/4340003	LOC4344029/LOC4332935/LOC4347920/LOC9268618/LOC4340003	5	1	9268618	4	4344029/4332935/4347920/4340003
MF	GO:0004888	transmembrane signaling receptor activity	1/546	17/11066	0.577186393	0.999809744	4330959	LOC4330959	1	0		1	4330959
MF	GO:0016705	oxidoreductase activity, acting on paired donors, with incorporation or reduction of molecular oxygen	13/546	280/11066	0.630129279	0.999809744	4339312/4334233/4350521/4333585/4332500/4330523/4349792/9271796/4331152/4334182/4348304/9271540/4327539	LOC4339312/LOC4334233/LOC4350521/LOC4333585/LOC4332500/LOC4330523/LOC4349792/LOC9271796/LOC4331152/LOC4334182/LOC4348304/LOC9271540/LOC4327539	13	4	9271796/4331152/4348304/4327539	9	4339312/4334233/4350521/4333585/4332500/4330523/4349792/4334182/9271540
MF	GO:0022804	active transmembrane transporter activity	6/546	132/11066	0.639701267	0.999809744	4329844/4331884/4351382/107279322/4349644/4337742	LOC4329844/LOC4331884/LOC4351382/LOC107279322/LOC4349644/LOC4337742	6	5	4329844/4351382/107279322/4349644/4337742	1	4331884
MF	GO:0008378	galactosyltransferase activity	1/546	21/11066	0.654778162	0.999809744	112935995	LOC112935995	1	1	112935995	0
MF	GO:0031072	heat shock protein binding	1/546	21/11066	0.654778162	0.999809744	4338449	LOC4338449	1	1	4338449	0
MF	GO:0000287	magnesium ion binding	3/546	69/11066	0.668798867	0.999809744	9266636/4335094/4347597	LOC9266636/LOC4335094/LOC4347597	3	2	4335094/4347597	1	9266636
MF	GO:0005342	organic acid transmembrane transporter activity	1/546	22/11066	0.671843905	0.999809744	4324220	LOC4324220	1	0		1	4324220
MF	GO:0015171	amino acid transmembrane transporter activity	1/546	22/11066	0.671843905	0.999809744	4324220	LOC4324220	1	0		1	4324220
MF	GO:0046943	carboxylic acid transmembrane transporter activity	1/546	22/11066	0.671843905	0.999809744	4324220	LOC4324220	1	0		1	4324220
MF	GO:0046983	protein dimerization activity	12/546	268/11066	0.677285987	0.999809744	4335417/4326162/4334141/4325038/4334060/4347486/4347994/9269507/4324583/4327669/4326163/4334540	LOC4335417/LOC4326162/LOC4334141/LOC4325038/LOC4334060/LOC4347486/LOC4347994/LOC9269507/LOC4324583/LOC4327669/LOC4326163/LOC4334540	12	1	4347486	11	4335417/4326162/4334141/4325038/4334060/4347994/9269507/4324583/4327669/4326163/4334540
MF	GO:0010181	FMN binding	1/546	23/11066	0.688067485	0.999809744	112936094	LOC112936094	1	0		1	112936094
MF	GO:0008374	O-acyltransferase activity	1/546	24/11066	0.703490392	0.999809744	4329820	LOC4329820	1	1	4329820	0
MF	GO:0008514	organic anion transmembrane transporter activity	1/546	24/11066	0.703490392	0.999809744	4324220	LOC4324220	1	0		1	4324220
MF	GO:0038023	signaling receptor activity	1/546	25/11066	0.718152069	0.999809744	4330959	LOC4330959	1	0		1	4330959
MF	GO:0060089	molecular transducer activity	1/546	25/11066	0.718152069	0.999809744	4330959	LOC4330959	1	0		1	4330959
MF	GO:0016779	nucleotidyltransferase activity	4/546	98/11066	0.719251886	0.999809744	4346656/9270850/9271500/9270748	LOC4346656/LOC9270850/LOC9271500/LOC9270748	4	3	4346656/9271500/9270748	1	9270850
MF	GO:0140097	catalytic activity, acting on DNA	2/546	51/11066	0.724509221	0.999809744	9271500/9270748	LOC9271500/LOC9270748	2	2	9271500/9270748	0
MF	GO:0022836	gated channel activity	1/546	26/11066	0.732090025	0.999809744	4330959	LOC4330959	1	0		1	4330959
MF	GO:0022839	ion gated channel activity	1/546	26/11066	0.732090025	0.999809744	4330959	LOC4330959	1	0		1	4330959
MF	GO:0008171	O-methyltransferase activity	1/546	27/11066	0.745339921	0.999809744	4347994	LOC4347994	1	0		1	4347994
MF	GO:0015035	protein disulfide oxidoreductase activity	1/546	27/11066	0.745339921	0.999809744	4352426	LOC4352426	1	0		1	4352426
MF	GO:0004222	metalloendopeptidase activity	1/546	28/11066	0.757935663	0.999809744	4340563	LOC4340563	1	0		1	4340563
MF	GO:0016765	transferase activity, transferring alkyl or aryl (other than methyl) groups	1/546	28/11066	0.757935663	0.999809744	4345268	LOC4345268	1	1	4345268	0
MF	GO:0016879	ligase activity, forming carbon-nitrogen bonds	1/546	28/11066	0.757935663	0.999809744	4337272	LOC4337272	1	1	4337272	0
MF	GO:0003779	actin binding	1/546	30/11066	0.781292062	0.999809744	4344216	LOC4344216	1	0		1	4344216
MF	GO:0008375	acetylglucosaminyltransferase activity	1/546	31/11066	0.792112516	0.999809744	4352886	LOC4352886	1	0		1	4352886
MF	GO:0005506	iron ion binding	11/546	272/11066	0.792657705	0.999809744	4339312/4334233/4350521/4333585/4349792/9271796/4331152/4334182/4348304/9271540/4327539	LOC4339312/LOC4334233/LOC4350521/LOC4333585/LOC4349792/LOC9271796/LOC4331152/LOC4334182/LOC4348304/LOC9271540/LOC4327539	11	4	9271796/4331152/4348304/4327539	7	4339312/4334233/4350521/4333585/4349792/4334182/9271540
MF	GO:0003774	motor activity	2/546	59/11066	0.795567209	0.999809744	4330906/4330897	LOC4330906/LOC4330897	2	2	4330906/4330897	0
MF	GO:0004871	signal transducer activity	1/546	32/11066	0.802398567	0.999809744	4330959	LOC4330959	1	0		1	4330959
MF	GO:0005516	calmodulin binding	1/546	32/11066	0.802398567	0.999809744	4352495	LOC4352495	1	0		1	4352495
MF	GO:0004252	serine-type endopeptidase activity	2/546	62/11066	0.817732397	0.999809744	4336657/4325596	LOC4336657/LOC4325596	2	1	4325596	1	4336657
MF	GO:0015036	disulfide oxidoreductase activity	1/546	35/11066	0.830307347	0.999809744	4352426	LOC4352426	1	0		1	4352426
MF	GO:0017111	nucleoside-triphosphatase activity	10/546	260/11066	0.832394267	0.999809744	4327460/4347344/4330906/4350873/4333632/4330897/4350361/4337742/4332449/4329158	LOC4327460/LOC4347344/LOC4330906/LOC4350873/LOC4333632/LOC4330897/LOC4350361/LOC4337742/LOC4332449/LOC4329158	10	6	4330906/4350873/4333632/4330897/4350361/4337742	4	4327460/4347344/4332449/4329158
MF	GO:0003690	double-stranded DNA binding	1/546	36/11066	0.838706603	0.999809744	4337442	LOC4337442	1	1	4337442	0
MF	GO:0003924	GTPase activity	1/546	36/11066	0.838706603	0.999809744	4333632	LOC4333632	1	1	4333632	0
MF	GO:0019783	ubiquitin-like protein-specific protease activity	1/546	36/11066	0.838706603	0.999809744	4342469	LOC4342469	1	1	4342469	0
MF	GO:0036459	thiol-dependent ubiquitinyl hydrolase activity	1/546	36/11066	0.838706603	0.999809744	4342469	LOC4342469	1	1	4342469	0
MF	GO:0101005	ubiquitinyl hydrolase activity	1/546	36/11066	0.838706603	0.999809744	4342469	LOC4342469	1	1	4342469	0
MF	GO:0016747	transferase activity, transferring acyl groups other than amino-acyl groups	6/546	168/11066	0.842639299	0.999809744	4349050/4347092/4329820/4343545/4329959/4348804	LOC4349050/LOC4347092/LOC4329820/LOC4343545/LOC4329959/LOC4348804	6	1	4329820	5	4349050/4347092/4343545/4329959/4348804
MF	GO:0008237	metallopeptidase activity	1/546	37/11066	0.846690845	0.999809744	4340563	LOC4340563	1	0		1	4340563
MF	GO:0016788	hydrolase activity, acting on ester bonds	11/546	290/11066	0.853853991	0.999809744	4333320/4340180/4327902/4325071/4325448/4325257/4341208/4329306/4350407/9267146/4327957	LOC4333320/LOC4340180/LOC4327902/LOC4325071/LOC4325448/LOC4325257/LOC4341208/LOC4329306/LOC4350407/LOC9267146/LOC4327957	11	9	4340180/4327902/4325071/4325448/4325257/4341208/4329306/4350407/4327957	2	4333320/9267146
MF	GO:0016462	pyrophosphatase activity	10/546	274/11066	0.875250447	0.999809744	4327460/4347344/4330906/4350873/4333632/4330897/4350361/4337742/4332449/4329158	LOC4327460/LOC4347344/LOC4330906/LOC4350873/LOC4333632/LOC4330897/LOC4350361/LOC4337742/LOC4332449/LOC4329158	10	6	4330906/4350873/4333632/4330897/4350361/4337742	4	4327460/4347344/4332449/4329158
MF	GO:0070008	serine-type exopeptidase activity	1/546	42/11066	0.881069069	0.999809744	4336657	LOC4336657	1	0		1	4336657
MF	GO:0008234	cysteine-type peptidase activity	2/546	73/11066	0.881684967	0.999809744	4346292/4342469	LOC4346292/LOC4342469	2	1	4342469	1	4346292
MF	GO:0004842	ubiquitin-protein transferase activity	2/546	74/11066	0.88633243	0.999809744	4329591/4335817	LOC4329591/LOC4335817	2	0		2	4329591/4335817
MF	GO:0019787	ubiquitin-like protein transferase activity	2/546	74/11066	0.88633243	0.999809744	4329591/4335817	LOC4329591/LOC4335817	2	0		2	4329591/4335817
MF	GO:0016746	transferase activity, transferring acyl groups	7/546	206/11066	0.888264707	0.999809744	4349050/4347092/4329820/4343545/4329959/4326672/4348804	LOC4349050/LOC4347092/LOC4329820/LOC4343545/LOC4329959/LOC4326672/LOC4348804	7	2	4329820/4326672	5	4349050/4347092/4343545/4329959/4348804
MF	GO:0030246	carbohydrate binding	6/546	183/11066	0.894066229	0.999809744	4352028/4324191/4344560/9268618/4351413/4336489	LOC4352028/LOC4324191/LOC4344560/LOC9268618/LOC4351413/LOC4336489	6	3	4352028/4324191/9268618	3	4344560/4351413/4336489
MF	GO:0016818	hydrolase activity, acting on acid anhydrides, in phosphorus-containing anhydrides	10/546	283/11066	0.897800061	0.999809744	4327460/4347344/4330906/4350873/4333632/4330897/4350361/4337742/4332449/4329158	LOC4327460/LOC4347344/LOC4330906/LOC4350873/LOC4333632/LOC4330897/LOC4350361/LOC4337742/LOC4332449/LOC4329158	10	6	4330906/4350873/4333632/4330897/4350361/4337742	4	4327460/4347344/4332449/4329158
MF	GO:0016667	oxidoreductase activity, acting on a sulfur group of donors	1/546	45/11066	0.897881076	0.999809744	4352426	LOC4352426	1	0		1	4352426
MF	GO:0016817	hydrolase activity, acting on acid anhydrides	10/546	284/11066	0.900083546	0.999809744	4327460/4347344/4330906/4350873/4333632/4330897/4350361/4337742/4332449/4329158	LOC4327460/LOC4347344/LOC4330906/LOC4350873/LOC4333632/LOC4330897/LOC4350361/LOC4337742/LOC4332449/LOC4329158	10	6	4330906/4350873/4333632/4330897/4350361/4337742	4	4327460/4347344/4332449/4329158
MF	GO:0015077	monovalent inorganic cation transmembrane transporter activity	2/546	78/11066	0.903280504	0.999809744	4347211/4333296	LOC4347211/LOC4333296	2	0		2	4347211/4333296
MF	GO:0003899	DNA-directed 5'-3' RNA polymerase activity	1/546	47/11066	0.90774918	0.999809744	9270850	LOC9270850	1	0		1	9270850
MF	GO:0003777	microtubule motor activity	1/546	49/11066	0.916665273	0.999809744	4330897	LOC4330897	1	1	4330897	0
MF	GO:0008168	methyltransferase activity	5/546	166/11066	0.917772635	0.999809744	107278642/4331056/4347994/4325584/4334284	LOC107278642/LOC4331056/LOC4347994/LOC4325584/LOC4334284	5	1	4334284	4	107278642/4331056/4347994/4325584
MF	GO:0050662	coenzyme binding	10/546	293/11066	0.918786024	0.999809744	9267778/9269735/4328509/4347499/4345156/4329593/112936094/4348564/4333932/4344509	LOC9267778/LOC9269735/LOC4328509/LOC4347499/LOC4345156/LOC4329593/LOC112936094/LOC4348564/LOC4333932/LOC4344509	10	0		10	9267778/9269735/4328509/4347499/4345156/4329593/112936094/4348564/4333932/4344509
MF	GO:0034062	5'-3' RNA polymerase activity	1/546	50/11066	0.920795323	0.999809744	9270850	LOC9270850	1	0		1	9270850
MF	GO:0097747	RNA polymerase activity	1/546	50/11066	0.920795323	0.999809744	9270850	LOC9270850	1	0		1	9270850
MF	GO:0042626	ATPase activity, coupled to transmembrane movement of substances	1/546	51/11066	0.924721045	0.999809744	4337742	LOC4337742	1	1	4337742	0
MF	GO:0043492	ATPase activity, coupled to movement of substances	1/546	51/11066	0.924721045	0.999809744	4337742	LOC4337742	1	1	4337742	0
MF	GO:0008238	exopeptidase activity	1/546	52/11066	0.92845253	0.999809744	4336657	LOC4336657	1	0		1	4336657
MF	GO:0008509	anion transmembrane transporter activity	1/546	52/11066	0.92845253	0.999809744	4324220	LOC4324220	1	0		1	4324220
MF	GO:0016741	transferase activity, transferring one-carbon groups	5/546	174/11066	0.93559798	0.999809744	107278642/4331056/4347994/4325584/4334284	LOC107278642/LOC4331056/LOC4347994/LOC4325584/LOC4334284	5	1	4334284	4	107278642/4331056/4347994/4325584
MF	GO:0008092	cytoskeletal protein binding	2/546	89/11066	0.938498326	0.999809744	4330897/4344216	LOC4330897/LOC4344216	2	1	4330897	1	4344216
MF	GO:0008017	microtubule binding	1/546	57/11066	0.944516108	0.999809744	4330897	LOC4330897	1	1	4330897	0
MF	GO:0015399	primary active transmembrane transporter activity	1/546	57/11066	0.944516108	0.999809744	4337742	LOC4337742	1	1	4337742	0
MF	GO:0015405	P-P-bond-hydrolysis-driven transmembrane transporter activity	1/546	57/11066	0.944516108	0.999809744	4337742	LOC4337742	1	1	4337742	0
MF	GO:0004175	endopeptidase activity	3/546	124/11066	0.948198642	0.999809744	4336657/4340563/4325596	LOC4336657/LOC4340563/LOC4325596	3	1	4325596	2	4336657/4340563
MF	GO:0015631	tubulin binding	1/546	59/11066	0.949883404	0.999809744	4330897	LOC4330897	1	1	4330897	0
MF	GO:0004518	nuclease activity	1/546	63/11066	0.959112915	0.999809744	4329306	LOC4329306	1	1	4329306	0
MF	GO:0042623	ATPase activity, coupled	1/546	71/11066	0.972792015	0.999809744	4337742	LOC4337742	1	1	4337742	0
MF	GO:0008236	serine-type peptidase activity	2/546	113/11066	0.977896675	0.999809744	4336657/4325596	LOC4336657/LOC4325596	2	1	4325596	1	4336657
MF	GO:0017171	serine hydrolase activity	2/546	113/11066	0.977896675	0.999809744	4336657/4325596	LOC4336657/LOC4325596	2	1	4325596	1	4336657
MF	GO:0043531	ADP binding	7/546	265/11066	0.978879941	0.999809744	4352347/4348470/107276258/4327630/4348212/4344770/107276465	LOC4352347/LOC4348470/LOC107276258/LOC4327630/LOC4348212/LOC4344770/LOC107276465	7	5	4352347/107276258/4327630/4348212/4344770	2	4348470/107276465
MF	GO:0016616	oxidoreductase activity, acting on the CH-OH group of donors, NAD or NADP as acceptor	1/546	76/11066	0.978910164	0.999809744	4345657	LOC4345657	1	0		1	4345657
MF	GO:0001871	pattern binding	1/546	79/11066	0.981900169	0.999809744	4352028	LOC4352028	1	1	4352028	0
MF	GO:0030247	polysaccharide binding	1/546	79/11066	0.981900169	0.999809744	4352028	LOC4352028	1	1	4352028	0
MF	GO:0016614	oxidoreductase activity, acting on CH-OH group of donors	2/546	119/11066	0.982990431	0.999809744	4345657/4344509	LOC4345657/LOC4344509	2	0		2	4345657/4344509
MF	GO:0050660	flavin adenine dinucleotide binding	1/546	89/11066	0.98913046	0.999809744	4344509	LOC4344509	1	0		1	4344509
MF	GO:0016874	ligase activity	1/546	101/11066	0.994109099	0.999809744	4337272	LOC4337272	1	1	4337272	0
MF	GO:0070011	peptidase activity, acting on L-amino acid peptides	5/546	267/11066	0.997442754	0.999809744	4336657/4346292/4340563/4342469/4325596	LOC4336657/LOC4346292/LOC4340563/LOC4342469/LOC4325596	5	2	4342469/4325596	3	4336657/4346292/4340563
MF	GO:0008233	peptidase activity	5/546	280/11066	0.998439663	0.999809744	4336657/4346292/4340563/4342469/4325596	LOC4336657/LOC4346292/LOC4340563/LOC4342469/LOC4325596	5	2	4342469/4325596	3	4336657/4346292/4340563
MF	GO:0140098	catalytic activity, acting on RNA	1/546	168/11066	0.999809744	0.999809744	9270850	LOC9270850	1	0		1	9270850
