# Supplementary material for: Transcriptomics and physiology reveal the mechanism of potassium indole-3-butyrate (IBAK) mediating rice resistance to salt stress
Source: BMC Plant Biol. 2023 Nov 16;23:569. doi: 10.1186/s12870-023-04531-1 (PMC10652493; doi:10.1186/s12870-023-04531-1)
Supplement: Supplementary file 5 — Additional file 5: Table S8. GO enrichment analysis in the IBAKY vs. CKY comparison group [file 12870_2023_4531_MOESM5_ESM.xls]

Table.S8 GO enrichment analysis in the IBAKY vs. CKY comparison group
Category	GOID	Description	GeneRatio	BgRatio	pvalue	padj	geneID	geneName	Count	Up	Up_Gene_id	Down	Down_Gene_id
BP	GO:0015979	photosynthesis	18/806	49/7033	3.51E-06	0.001337912	4339270/4342370/4324479/4346015/4342404/4343070/4332805/4327150/4344539/4326784/4339593/4332745/4342192/4334300/4330096/4327544/4346326/9269218	LOC4339270/LOC4342370/LOC4324479/LOC4346015/LOC4342404/LOC4343070/LOC4332805/LOC4327150/LOC4344539/LOC4326784/LOC4339593/LOC4332745/LOC4342192/LOC4334300/LOC4330096/LOC4327544/LOC4346326/LOC9269218	18	17	4339270/4342370/4324479/4346015/4343070/4332805/4327150/4344539/4326784/4339593/4332745/4342192/4334300/4330096/4327544/4346326/9269218	1	4342404
BP	GO:0005975	carbohydrate metabolic process	76/806	428/7033	4.60E-05	0.008764321	4340994/4345657/4324050/4326516/4330221/4332844/4349454/107275814/4333944/4330971/4335763/4341942/4347311/4336389/4334029/4328316/4338611/4336284/4327173/4352918/4344146/4337958/4325067/4325976/4330512/4336388/4336142/4343049/4327423/4332293/4345996/4326776/9271821/4344719/4333103/4338912/4333062/4345019/4349897/4324810/4343510/4333617/4341944/4345814/4327807/4346274/4332950/4342699/4343146/43265…	LOC4340994/LOC4345657/LOC4324050/LOC4326516/LOC4330221/LOC4332844/LOC4349454/LOC107275814/LOC4333944/LOC4330971/LOC4335763/LOC4341942/LOC4347311/LOC4336389/LOC4334029/LOC4328316/LOC4338611/LOC4336284/LOC4327173/LOC4352918/LOC4344146/LOC4337958/LOC4325067/LOC4325976/LOC4330512/LOC4336388/LOC4336142/LOC4343049/LOC4327423/LOC4332293/LOC4345996/LOC4326776/LOC9271821/LOC4344719/LOC4333103/LOC4338912/L…	76	33	4340994/4345657/4324050/4326516/4330221/4349454/107275814/4335763/4341942/4347311/4336389/4336284/4325067/4325976/4330512/4333103/4324810/4343510/4341944/4345814/4343146/4326519/4324117/4340943/4327301/4331681/4331761/4327493/9266089/4332364/4340643/4325448/4339361	43	4332844/4333944/4330971/4334029/4328316/4338611/4327173/4352918/4344146/4337958/4336388/4336142/4343049/4327423/4332293/4345996/4326776/9271821/4344719/4338912/4333062/4345019/4349897/4333617/4327807/4346274/4332950/4342699/4330667/4349417/9267841/4326547/4336145/4340940/4348840/4349281/4329553/4338208/107275763/4324364/4332224/4330583/4343553
BP	GO:0005976	polysaccharide metabolic process	18/806	61/7033	0.000104872	0.01331876	4332844/4341942/4337958/4343049/4344719/4345019/4343510/4341944/4327807/4342699/4349417/9267841/4340943/4340940/4348840/4349281/4330583/4343553	LOC4332844/LOC4341942/LOC4337958/LOC4343049/LOC4344719/LOC4345019/LOC4343510/LOC4341944/LOC4327807/LOC4342699/LOC4349417/LOC9267841/LOC4340943/LOC4340940/LOC4348840/LOC4349281/LOC4330583/LOC4343553	18	4	4341942/4343510/4341944/4340943	14	4332844/4337958/4343049/4344719/4345019/4327807/4342699/4349417/9267841/4340940/4348840/4349281/4330583/4343553
BP	GO:0044262	cellular carbohydrate metabolic process	20/806	89/7033	0.002161181	0.205852491	4330221/107275814/4330971/4341942/4337958/4343049/4344719/4333062/4345019/4341944/4327807/4342699/4340943/4340940/4349281/9266089/4324364/4325448/4330583/4343553	LOC4330221/LOC107275814/LOC4330971/LOC4341942/LOC4337958/LOC4343049/LOC4344719/LOC4333062/LOC4345019/LOC4341944/LOC4327807/LOC4342699/LOC4340943/LOC4340940/LOC4349281/LOC9266089/LOC4324364/LOC4325448/LOC4330583/LOC4343553	20	7	4330221/107275814/4341942/4341944/4340943/9266089/4325448	13	4330971/4337958/4343049/4344719/4333062/4345019/4327807/4342699/4340940/4349281/4324364/4330583/4343553
BP	GO:0016052	carbohydrate catabolic process	14/806	56/7033	0.003476974	0.26494544	4332844/4349454/4347311/4327173/4330512/9271821/4349897/4343510/4349417/9267841/4348840/4327301/4327493/4340643	LOC4332844/LOC4349454/LOC4347311/LOC4327173/LOC4330512/LOC9271821/LOC4349897/LOC4343510/LOC4349417/LOC9267841/LOC4348840/LOC4327301/LOC4327493/LOC4340643	14	7	4349454/4347311/4330512/4343510/4327301/4327493/4340643	7	4332844/4327173/9271821/4349897/4349417/9267841/4348840
BP	GO:0006073	cellular glucan metabolic process	13/806	53/7033	0.00569805	0.271369634	4341942/4337958/4343049/4344719/4345019/4341944/4327807/4342699/4340943/4340940/4349281/4330583/4343553	LOC4341942/LOC4337958/LOC4343049/LOC4344719/LOC4345019/LOC4341944/LOC4327807/LOC4342699/LOC4340943/LOC4340940/LOC4349281/LOC4330583/LOC4343553	13	3	4341942/4341944/4340943	10	4337958/4343049/4344719/4345019/4327807/4342699/4340940/4349281/4330583/4343553
BP	GO:0044042	glucan metabolic process	13/806	53/7033	0.00569805	0.271369634	4341942/4337958/4343049/4344719/4345019/4341944/4327807/4342699/4340943/4340940/4349281/4330583/4343553	LOC4341942/LOC4337958/LOC4343049/LOC4344719/LOC4345019/LOC4341944/LOC4327807/LOC4342699/LOC4340943/LOC4340940/LOC4349281/LOC4330583/LOC4343553	13	3	4341942/4341944/4340943	10	4337958/4343049/4344719/4345019/4327807/4342699/4340940/4349281/4330583/4343553
BP	GO:0044264	cellular polysaccharide metabolic process	13/806	53/7033	0.00569805	0.271369634	4341942/4337958/4343049/4344719/4345019/4341944/4327807/4342699/4340943/4340940/4349281/4330583/4343553	LOC4341942/LOC4337958/LOC4343049/LOC4344719/LOC4345019/LOC4341944/LOC4327807/LOC4342699/LOC4340943/LOC4340940/LOC4349281/LOC4330583/LOC4343553	13	3	4341942/4341944/4340943	10	4337958/4343049/4344719/4345019/4327807/4342699/4340940/4349281/4330583/4343553
BP	GO:0016051	carbohydrate biosynthetic process	15/806	67/7033	0.007675293	0.295334277	4330221/107275814/4330971/4347311/4337958/4343049/4332293/4344719/4327807/4342699/4340943/9266089/4325448/4330583/4343553	LOC4330221/LOC107275814/LOC4330971/LOC4347311/LOC4337958/LOC4343049/LOC4332293/LOC4344719/LOC4327807/LOC4342699/LOC4340943/LOC9266089/LOC4325448/LOC4330583/LOC4343553	15	6	4330221/107275814/4347311/4340943/9266089/4325448	9	4330971/4337958/4343049/4332293/4344719/4327807/4342699/4330583/4343553
BP	GO:0009607	response to biotic stimulus	5/806	12/7033	0.007751556	0.295334277	4338570/4352488/4324051/4352491/4324018	LOC4338570/LOC4352488/LOC4324051/LOC4352491/LOC4324018	5	3	4338570/4324051/4324018	2	4352488/4352491
BP	GO:0034637	cellular carbohydrate biosynthetic process	13/806	57/7033	0.010786808	0.323717688	4330221/107275814/4330971/4337958/4343049/4344719/4327807/4342699/4340943/9266089/4325448/4330583/4343553	LOC4330221/LOC107275814/LOC4330971/LOC4337958/LOC4343049/LOC4344719/LOC4327807/LOC4342699/LOC4340943/LOC9266089/LOC4325448/LOC4330583/LOC4343553	13	5	4330221/107275814/4340943/9266089/4325448	8	4330971/4337958/4343049/4344719/4327807/4342699/4330583/4343553
BP	GO:0006979	response to oxidative stress	18/806	89/7033	0.011065012	0.323717688	4347336/4347962/4337725/4326716/4344281/4342251/4341861/4332925/4329643/4328833/4347520/4344282/4326970/4341249/4344393/4334201/4339223/4332174	LOC4347336/LOC4347962/LOC4337725/LOC4326716/LOC4344281/LOC4342251/LOC4341861/LOC4332925/LOC4329643/LOC4328833/LOC4347520/LOC4344282/LOC4326970/LOC4341249/LOC4344393/LOC4334201/LOC4339223/LOC4332174	18	3	4347336/4344281/4329643	15	4347962/4337725/4326716/4342251/4341861/4332925/4328833/4347520/4344282/4326970/4341249/4344393/4334201/4339223/4332174
BP	GO:0006952	defense response	7/806	25/7033	0.019064076	0.323717688	4338570/4352488/4324051/4328620/4352491/4324018/4337430	LOC4338570/LOC4352488/LOC4324051/LOC4328620/LOC4352491/LOC4324018/LOC4337430	7	5	4338570/4324051/4328620/4324018/4337430	2	4352488/4352491
BP	GO:0030243	cellulose metabolic process	7/806	25/7033	0.019064076	0.323717688	4337958/4343049/4344719/4342699/4340943/4330583/4343553	LOC4337958/LOC4343049/LOC4344719/LOC4342699/LOC4340943/LOC4330583/LOC4343553	7	1	4340943	6	4337958/4343049/4344719/4342699/4330583/4343553
BP	GO:0030244	cellulose biosynthetic process	7/806	25/7033	0.019064076	0.323717688	4337958/4343049/4344719/4342699/4340943/4330583/4343553	LOC4337958/LOC4343049/LOC4344719/LOC4342699/LOC4340943/LOC4330583/LOC4343553	7	1	4340943	6	4337958/4343049/4344719/4342699/4330583/4343553
BP	GO:0006026	aminoglycan catabolic process	4/806	10/7033	0.020391665	0.323717688	4336263/4325148/4331519/4329920	LOC4336263/LOC4325148/LOC4331519/LOC4329920	4	2	4325148/4329920	2	4336263/4331519
BP	GO:0006030	chitin metabolic process	4/806	10/7033	0.020391665	0.323717688	4336263/4325148/4331519/4329920	LOC4336263/LOC4325148/LOC4331519/LOC4329920	4	2	4325148/4329920	2	4336263/4331519
BP	GO:0006032	chitin catabolic process	4/806	10/7033	0.020391665	0.323717688	4336263/4325148/4331519/4329920	LOC4336263/LOC4325148/LOC4331519/LOC4329920	4	2	4325148/4329920	2	4336263/4331519
BP	GO:0006040	amino sugar metabolic process	4/806	10/7033	0.020391665	0.323717688	4336263/4325148/4331519/4329920	LOC4336263/LOC4325148/LOC4331519/LOC4329920	4	2	4325148/4329920	2	4336263/4331519
BP	GO:0016998	cell wall macromolecule catabolic process	4/806	10/7033	0.020391665	0.323717688	4336263/4325148/4331519/4329920	LOC4336263/LOC4325148/LOC4331519/LOC4329920	4	2	4325148/4329920	2	4336263/4331519
BP	GO:0044036	cell wall macromolecule metabolic process	4/806	10/7033	0.020391665	0.323717688	4336263/4325148/4331519/4329920	LOC4336263/LOC4325148/LOC4331519/LOC4329920	4	2	4325148/4329920	2	4336263/4331519
BP	GO:0046348	amino sugar catabolic process	4/806	10/7033	0.020391665	0.323717688	4336263/4325148/4331519/4329920	LOC4336263/LOC4325148/LOC4331519/LOC4329920	4	2	4325148/4329920	2	4336263/4331519
BP	GO:1901071	glucosamine-containing compound metabolic process	4/806	10/7033	0.020391665	0.323717688	4336263/4325148/4331519/4329920	LOC4336263/LOC4325148/LOC4331519/LOC4329920	4	2	4325148/4329920	2	4336263/4331519
BP	GO:1901072	glucosamine-containing compound catabolic process	4/806	10/7033	0.020391665	0.323717688	4336263/4325148/4331519/4329920	LOC4336263/LOC4325148/LOC4331519/LOC4329920	4	2	4325148/4329920	2	4336263/4331519
BP	GO:0009165	nucleotide biosynthetic process	17/806	91/7033	0.027853084	0.397253554	4349454/4347311/4339675/4335862/4327173/4330512/4334032/9271821/4349897/4332431/4343275/107276220/4349979/4341535/4327301/4343366/4340643	LOC4349454/LOC4347311/LOC4339675/LOC4335862/LOC4327173/LOC4330512/LOC4334032/LOC9271821/LOC4349897/LOC4332431/LOC4343275/LOC107276220/LOC4349979/LOC4341535/LOC4327301/LOC4343366/LOC4340643	17	11	4349454/4347311/4339675/4330512/4334032/4332431/4343275/107276220/4327301/4343366/4340643	6	4335862/4327173/9271821/4349897/4349979/4341535
BP	GO:1901293	nucleoside phosphate biosynthetic process	17/806	91/7033	0.027853084	0.397253554	4349454/4347311/4339675/4335862/4327173/4330512/4334032/9271821/4349897/4332431/4343275/107276220/4349979/4341535/4327301/4343366/4340643	LOC4349454/LOC4347311/LOC4339675/LOC4335862/LOC4327173/LOC4330512/LOC4334032/LOC9271821/LOC4349897/LOC4332431/LOC4343275/LOC107276220/LOC4349979/LOC4341535/LOC4327301/LOC4343366/LOC4340643	17	11	4349454/4347311/4339675/4330512/4334032/4332431/4343275/107276220/4327301/4343366/4340643	6	4335862/4327173/9271821/4349897/4349979/4341535
BP	GO:0006457	protein folding	19/806	105/7033	0.028340015	0.397253554	4342826/4328121/4335732/4349426/4327912/4327922/4340003/4338864/4327925/4333580/4347161/4348134/4330800/4337860/4324778/4336584/4333865/4341766/4330925	LOC4342826/LOC4328121/LOC4335732/LOC4349426/LOC4327912/LOC4327922/LOC4340003/LOC4338864/LOC4327925/LOC4333580/LOC4347161/LOC4348134/LOC4330800/LOC4337860/LOC4324778/LOC4336584/LOC4333865/LOC4341766/LOC4330925	19	12	4342826/4328121/4335732/4349426/4327912/4340003/4347161/4348134/4330800/4337860/4333865/4341766	7	4327922/4338864/4327925/4333580/4324778/4336584/4330925
BP	GO:0009064	glutamine family amino acid metabolic process	4/806	11/7033	0.029194487	0.397253554	4324398/4339561/4330649/4351847	LOC4324398/LOC4339561/LOC4330649/LOC4351847	4	1	4339561	3	4324398/4330649/4351847
BP	GO:0072524	pyridine-containing compound metabolic process	12/806	60/7033	0.037112299	0.456184307	4349454/4347311/4335862/4327173/4330512/4339892/9271821/4349897/4349979/4327301/4351233/4340643	LOC4349454/LOC4347311/LOC4335862/LOC4327173/LOC4330512/LOC4339892/LOC9271821/LOC4349897/LOC4349979/LOC4327301/LOC4351233/LOC4340643	12	7	4349454/4347311/4330512/4339892/4327301/4351233/4340643	5	4335862/4327173/9271821/4349897/4349979
BP	GO:0000271	polysaccharide biosynthetic process	8/806	35/7033	0.040709361	0.456184307	4337958/4343049/4344719/4327807/4342699/4340943/4330583/4343553	LOC4337958/LOC4343049/LOC4344719/LOC4327807/LOC4342699/LOC4340943/LOC4330583/LOC4343553	8	1	4340943	7	4337958/4343049/4344719/4327807/4342699/4330583/4343553
BP	GO:0009250	glucan biosynthetic process	8/806	35/7033	0.040709361	0.456184307	4337958/4343049/4344719/4327807/4342699/4340943/4330583/4343553	LOC4337958/LOC4343049/LOC4344719/LOC4327807/LOC4342699/LOC4340943/LOC4330583/LOC4343553	8	1	4340943	7	4337958/4343049/4344719/4327807/4342699/4330583/4343553
BP	GO:0033692	cellular polysaccharide biosynthetic process	8/806	35/7033	0.040709361	0.456184307	4337958/4343049/4344719/4327807/4342699/4340943/4330583/4343553	LOC4337958/LOC4343049/LOC4344719/LOC4327807/LOC4342699/LOC4340943/LOC4330583/LOC4343553	8	1	4340943	7	4337958/4343049/4344719/4327807/4342699/4330583/4343553
BP	GO:0051273	beta-glucan metabolic process	8/806	35/7033	0.040709361	0.456184307	4337958/4343049/4344719/4327807/4342699/4340943/4330583/4343553	LOC4337958/LOC4343049/LOC4344719/LOC4327807/LOC4342699/LOC4340943/LOC4330583/LOC4343553	8	1	4340943	7	4337958/4343049/4344719/4327807/4342699/4330583/4343553
BP	GO:0051274	beta-glucan biosynthetic process	8/806	35/7033	0.040709361	0.456184307	4337958/4343049/4344719/4327807/4342699/4340943/4330583/4343553	LOC4337958/LOC4343049/LOC4344719/LOC4327807/LOC4342699/LOC4340943/LOC4330583/LOC4343553	8	1	4340943	7	4337958/4343049/4344719/4327807/4342699/4330583/4343553
BP	GO:0072525	pyridine-containing compound biosynthetic process	11/806	55/7033	0.044815384	0.487847462	4349454/4347311/4335862/4327173/4330512/9271821/4349897/4349979/4327301/4351233/4340643	LOC4349454/LOC4347311/LOC4335862/LOC4327173/LOC4330512/LOC9271821/LOC4349897/LOC4349979/LOC4327301/LOC4351233/LOC4340643	11	6	4349454/4347311/4330512/4327301/4351233/4340643	5	4335862/4327173/9271821/4349897/4349979
BP	GO:0019362	pyridine nucleotide metabolic process	11/806	56/7033	0.050245847	0.512260792	4349454/4347311/4335862/4327173/4330512/4339892/9271821/4349897/4349979/4327301/4340643	LOC4349454/LOC4347311/LOC4335862/LOC4327173/LOC4330512/LOC4339892/LOC9271821/LOC4349897/LOC4349979/LOC4327301/LOC4340643	11	6	4349454/4347311/4330512/4339892/4327301/4340643	5	4335862/4327173/9271821/4349897/4349979
BP	GO:0046496	nicotinamide nucleotide metabolic process	11/806	56/7033	0.050245847	0.512260792	4349454/4347311/4335862/4327173/4330512/4339892/9271821/4349897/4349979/4327301/4340643	LOC4349454/LOC4347311/LOC4335862/LOC4327173/LOC4330512/LOC4339892/LOC9271821/LOC4349897/LOC4349979/LOC4327301/LOC4340643	11	6	4349454/4347311/4330512/4339892/4327301/4340643	5	4335862/4327173/9271821/4349897/4349979
BP	GO:0042737	drug catabolic process	4/806	13/7033	0.052578307	0.512260792	4336263/4325148/4331519/4329920	LOC4336263/LOC4325148/LOC4331519/LOC4329920	4	2	4325148/4329920	2	4336263/4331519
BP	GO:0005984	disaccharide metabolic process	7/806	31/7033	0.057135814	0.512260792	4330221/107275814/4330971/4333062/9266089/4324364/4325448	LOC4330221/LOC107275814/LOC4330971/LOC4333062/LOC9266089/LOC4324364/LOC4325448	7	4	4330221/107275814/9266089/4325448	3	4330971/4333062/4324364
BP	GO:0030001	metal ion transport	20/806	121/7033	0.057677596	0.512260792	4342782/4326823/4333101/4347211/4331814/4344246/4332815/9266714/4333298/107276535/4333296/4333098/4341302/4347418/4345789/4333006/9269583/4345968/4337329/4347332	LOC4342782/LOC4326823/LOC4333101/LOC4347211/LOC4331814/LOC4344246/LOC4332815/LOC9266714/LOC4333298/LOC107276535/LOC4333296/LOC4333098/LOC4341302/LOC4347418/LOC4345789/LOC4333006/LOC9269583/LOC4345968/LOC4337329/LOC4347332	20	9	4342782/4326823/4347211/107276535/4333296/4347418/4333006/4337329/4347332	11	4333101/4331814/4344246/4332815/9266714/4333298/4333098/4341302/4345789/9269583/4345968
BP	GO:0019359	nicotinamide nucleotide biosynthetic process	10/806	51/7033	0.060874119	0.512260792	4349454/4347311/4335862/4327173/4330512/9271821/4349897/4349979/4327301/4340643	LOC4349454/LOC4347311/LOC4335862/LOC4327173/LOC4330512/LOC9271821/LOC4349897/LOC4349979/LOC4327301/LOC4340643	10	5	4349454/4347311/4330512/4327301/4340643	5	4335862/4327173/9271821/4349897/4349979
BP	GO:0019363	pyridine nucleotide biosynthetic process	10/806	51/7033	0.060874119	0.512260792	4349454/4347311/4335862/4327173/4330512/9271821/4349897/4349979/4327301/4340643	LOC4349454/LOC4347311/LOC4335862/LOC4327173/LOC4330512/LOC9271821/LOC4349897/LOC4349979/LOC4327301/LOC4340643	10	5	4349454/4347311/4330512/4327301/4340643	5	4335862/4327173/9271821/4349897/4349979
BP	GO:0006733	oxidoreduction coenzyme metabolic process	11/806	58/7033	0.062397982	0.512260792	4349454/4347311/4335862/4327173/4330512/4339892/9271821/4349897/4349979/4327301/4340643	LOC4349454/LOC4347311/LOC4335862/LOC4327173/LOC4330512/LOC4339892/LOC9271821/LOC4349897/LOC4349979/LOC4327301/LOC4340643	11	6	4349454/4347311/4330512/4339892/4327301/4340643	5	4335862/4327173/9271821/4349897/4349979
BP	GO:0009142	nucleoside triphosphate biosynthetic process	12/806	65/7033	0.063192276	0.512260792	4349454/4347311/4327173/4330512/4334032/9271821/4349897/4332431/4343275/4327301/4343366/4340643	LOC4349454/LOC4347311/LOC4327173/LOC4330512/LOC4334032/LOC9271821/LOC4349897/LOC4332431/LOC4343275/LOC4327301/LOC4343366/LOC4340643	12	9	4349454/4347311/4330512/4334032/4332431/4343275/4327301/4343366/4340643	3	4327173/9271821/4349897
BP	GO:0009145	purine nucleoside triphosphate biosynthetic process	12/806	65/7033	0.063192276	0.512260792	4349454/4347311/4327173/4330512/4334032/9271821/4349897/4332431/4343275/4327301/4343366/4340643	LOC4349454/LOC4347311/LOC4327173/LOC4330512/LOC4334032/LOC9271821/LOC4349897/LOC4332431/LOC4343275/LOC4327301/LOC4343366/LOC4340643	12	9	4349454/4347311/4330512/4334032/4332431/4343275/4327301/4343366/4340643	3	4327173/9271821/4349897
BP	GO:0009201	ribonucleoside triphosphate biosynthetic process	12/806	65/7033	0.063192276	0.512260792	4349454/4347311/4327173/4330512/4334032/9271821/4349897/4332431/4343275/4327301/4343366/4340643	LOC4349454/LOC4347311/LOC4327173/LOC4330512/LOC4334032/LOC9271821/LOC4349897/LOC4332431/LOC4343275/LOC4327301/LOC4343366/LOC4340643	12	9	4349454/4347311/4330512/4334032/4332431/4343275/4327301/4343366/4340643	3	4327173/9271821/4349897
BP	GO:0009206	purine ribonucleoside triphosphate biosynthetic process	12/806	65/7033	0.063192276	0.512260792	4349454/4347311/4327173/4330512/4334032/9271821/4349897/4332431/4343275/4327301/4343366/4340643	LOC4349454/LOC4347311/LOC4327173/LOC4330512/LOC4334032/LOC9271821/LOC4349897/LOC4332431/LOC4343275/LOC4327301/LOC4343366/LOC4340643	12	9	4349454/4347311/4330512/4334032/4332431/4343275/4327301/4343366/4340643	3	4327173/9271821/4349897
BP	GO:0009117	nucleotide metabolic process	20/806	123/7033	0.06634425	0.522193732	4349454/4347311/4339675/4335862/4327173/4330512/4339892/4334032/9271821/4349897/4332431/4343275/107276220/4349979/4343883/4341535/4327301/4343366/4337890/4340643	LOC4349454/LOC4347311/LOC4339675/LOC4335862/LOC4327173/LOC4330512/LOC4339892/LOC4334032/LOC9271821/LOC4349897/LOC4332431/LOC4343275/LOC107276220/LOC4349979/LOC4343883/LOC4341535/LOC4327301/LOC4343366/LOC4337890/LOC4340643	20	13	4349454/4347311/4339675/4330512/4339892/4334032/4332431/4343275/107276220/4327301/4343366/4337890/4340643	7	4335862/4327173/9271821/4349897/4349979/4343883/4341535
BP	GO:0006022	aminoglycan metabolic process	4/806	14/7033	0.067158774	0.522193732	4336263/4325148/4331519/4329920	LOC4336263/LOC4325148/LOC4331519/LOC4329920	4	2	4325148/4329920	2	4336263/4331519
BP	GO:0046351	disaccharide biosynthetic process	5/806	20/7033	0.070250287	0.530385875	4330221/107275814/4330971/9266089/4325448	LOC4330221/LOC107275814/LOC4330971/LOC9266089/LOC4325448	5	4	4330221/107275814/9266089/4325448	1	4330971
BP	GO:0017144	drug metabolic process	20/806	124/7033	0.070996534	0.530385875	4349454/4347311/4327173/4330512/4334032/4325531/9271821/4336263/4325148/4349897/4331519/4332431/4347875/4332477/4344361/4327301/4351233/4343366/4340643/4329920	LOC4349454/LOC4347311/LOC4327173/LOC4330512/LOC4334032/LOC4325531/LOC9271821/LOC4336263/LOC4325148/LOC4349897/LOC4331519/LOC4332431/LOC4347875/LOC4332477/LOC4344361/LOC4327301/LOC4351233/LOC4343366/LOC4340643/LOC4329920	20	14	4349454/4347311/4330512/4334032/4325531/4325148/4332431/4347875/4332477/4327301/4351233/4343366/4340643/4329920	6	4327173/9271821/4336263/4349897/4331519/4344361
BP	GO:0006753	nucleoside phosphate metabolic process	20/806	125/7033	0.075865624	0.548683477	4349454/4347311/4339675/4335862/4327173/4330512/4339892/4334032/9271821/4349897/4332431/4343275/107276220/4349979/4343883/4341535/4327301/4343366/4337890/4340643	LOC4349454/LOC4347311/LOC4339675/LOC4335862/LOC4327173/LOC4330512/LOC4339892/LOC4334032/LOC9271821/LOC4349897/LOC4332431/LOC4343275/LOC107276220/LOC4349979/LOC4343883/LOC4341535/LOC4327301/LOC4343366/LOC4337890/LOC4340643	20	13	4349454/4347311/4339675/4330512/4339892/4334032/4332431/4343275/107276220/4327301/4343366/4337890/4340643	7	4335862/4327173/9271821/4349897/4349979/4343883/4341535
BP	GO:0006754	ATP biosynthetic process	11/806	60/7033	0.076326048	0.548683477	4349454/4347311/4327173/4330512/4334032/9271821/4349897/4332431/4327301/4343366/4340643	LOC4349454/LOC4347311/LOC4327173/LOC4330512/LOC4334032/LOC9271821/LOC4349897/LOC4332431/LOC4327301/LOC4343366/LOC4340643	11	8	4349454/4347311/4330512/4334032/4332431/4327301/4343366/4340643	3	4327173/9271821/4349897
BP	GO:0006006	glucose metabolic process	4/806	15/7033	0.08359539	0.577101622	4347311/4332293/4333103/4327493	LOC4347311/LOC4332293/LOC4333103/LOC4327493	4	3	4347311/4333103/4327493	1	4332293
BP	GO:1901136	carbohydrate derivative catabolic process	4/806	15/7033	0.08359539	0.577101622	4336263/4325148/4331519/4329920	LOC4336263/LOC4325148/LOC4331519/LOC4329920	4	2	4325148/4329920	2	4336263/4331519
BP	GO:0009311	oligosaccharide metabolic process	7/806	34/7033	0.08684508	0.577101622	4330221/107275814/4330971/4333062/9266089/4324364/4325448	LOC4330221/LOC107275814/LOC4330971/LOC4333062/LOC9266089/LOC4324364/LOC4325448	7	4	4330221/107275814/9266089/4325448	3	4330971/4333062/4324364
BP	GO:0016053	organic acid biosynthetic process	23/806	150/7033	0.088112095	0.577101622	4349454/4324398/4325687/4347311/4336753/4327173/4330512/4339561/4330649/4348874/9271821/4349897/4339677/4347875/4332477/4344361/4327301/4339645/4340643/4351847/4325375/4341431/4345872	LOC4349454/LOC4324398/LOC4325687/LOC4347311/LOC4336753/LOC4327173/LOC4330512/LOC4339561/LOC4330649/LOC4348874/LOC9271821/LOC4349897/LOC4339677/LOC4347875/LOC4332477/LOC4344361/LOC4327301/LOC4339645/LOC4340643/LOC4351847/LOC4325375/LOC4341431/LOC4345872	23	14	4349454/4325687/4347311/4336753/4330512/4339561/4339677/4347875/4332477/4327301/4339645/4340643/4341431/4345872	9	4324398/4327173/4330649/4348874/9271821/4349897/4344361/4351847/4325375
BP	GO:0046394	carboxylic acid biosynthetic process	23/806	150/7033	0.088112095	0.577101622	4349454/4324398/4325687/4347311/4336753/4327173/4330512/4339561/4330649/4348874/9271821/4349897/4339677/4347875/4332477/4344361/4327301/4339645/4340643/4351847/4325375/4341431/4345872	LOC4349454/LOC4324398/LOC4325687/LOC4347311/LOC4336753/LOC4327173/LOC4330512/LOC4339561/LOC4330649/LOC4348874/LOC9271821/LOC4349897/LOC4339677/LOC4347875/LOC4332477/LOC4344361/LOC4327301/LOC4339645/LOC4340643/LOC4351847/LOC4325375/LOC4341431/LOC4345872	23	14	4349454/4325687/4347311/4336753/4330512/4339561/4339677/4347875/4332477/4327301/4339645/4340643/4341431/4345872	9	4324398/4327173/4330649/4348874/9271821/4349897/4344361/4351847/4325375
BP	GO:0090407	organophosphate biosynthetic process	20/806	128/7033	0.091798103	0.577101622	4349454/4347311/4339675/4335862/4327173/4330512/4334032/9271821/4349897/4332431/4325237/4343275/107276220/4349979/4341535/4327301/4351233/4343366/4326818/4340643	LOC4349454/LOC4347311/LOC4339675/LOC4335862/LOC4327173/LOC4330512/LOC4334032/LOC9271821/LOC4349897/LOC4332431/LOC4325237/LOC4343275/LOC107276220/LOC4349979/LOC4341535/LOC4327301/LOC4351233/LOC4343366/LOC4326818/LOC4340643	20	13	4349454/4347311/4339675/4330512/4334032/4332431/4343275/107276220/4327301/4351233/4343366/4326818/4340643	7	4335862/4327173/9271821/4349897/4325237/4349979/4341535
BP	GO:0051188	cofactor biosynthetic process	15/806	92/7033	0.099992967	0.577101622	4349454/4347311/4335862/4327173/4330512/9271821/4349897/4349979/4327301/4336951/4351233/4346651/4326818/4351923/4340643	LOC4349454/LOC4347311/LOC4335862/LOC4327173/LOC4330512/LOC9271821/LOC4349897/LOC4349979/LOC4327301/LOC4336951/LOC4351233/LOC4346651/LOC4326818/LOC4351923/LOC4340643	15	9	4349454/4347311/4330512/4327301/4336951/4351233/4346651/4326818/4340643	6	4335862/4327173/9271821/4349897/4349979/4351923
BP	GO:0009127	purine nucleoside monophosphate biosynthetic process	11/806	63/7033	0.100625179	0.577101622	4349454/4347311/4327173/4330512/4334032/9271821/4349897/4332431/4327301/4343366/4340643	LOC4349454/LOC4347311/LOC4327173/LOC4330512/LOC4334032/LOC9271821/LOC4349897/LOC4332431/LOC4327301/LOC4343366/LOC4340643	11	8	4349454/4347311/4330512/4334032/4332431/4327301/4343366/4340643	3	4327173/9271821/4349897
BP	GO:0009156	ribonucleoside monophosphate biosynthetic process	11/806	63/7033	0.100625179	0.577101622	4349454/4347311/4327173/4330512/4334032/9271821/4349897/4332431/4327301/4343366/4340643	LOC4349454/LOC4347311/LOC4327173/LOC4330512/LOC4334032/LOC9271821/LOC4349897/LOC4332431/LOC4327301/LOC4343366/LOC4340643	11	8	4349454/4347311/4330512/4334032/4332431/4327301/4343366/4340643	3	4327173/9271821/4349897
BP	GO:0009168	purine ribonucleoside monophosphate biosynthetic process	11/806	63/7033	0.100625179	0.577101622	4349454/4347311/4327173/4330512/4334032/9271821/4349897/4332431/4327301/4343366/4340643	LOC4349454/LOC4347311/LOC4327173/LOC4330512/LOC4334032/LOC9271821/LOC4349897/LOC4332431/LOC4327301/LOC4343366/LOC4340643	11	8	4349454/4347311/4330512/4334032/4332431/4327301/4343366/4340643	3	4327173/9271821/4349897
BP	GO:0006165	nucleoside diphosphate phosphorylation	9/806	49/7033	0.101806348	0.577101622	4349454/4347311/4327173/4330512/9271821/4349897/4343275/4327301/4340643	LOC4349454/LOC4347311/LOC4327173/LOC4330512/LOC9271821/LOC4349897/LOC4343275/LOC4327301/LOC4340643	9	6	4349454/4347311/4330512/4343275/4327301/4340643	3	4327173/9271821/4349897
BP	GO:0046939	nucleotide phosphorylation	9/806	49/7033	0.101806348	0.577101622	4349454/4347311/4327173/4330512/9271821/4349897/4343275/4327301/4340643	LOC4349454/LOC4347311/LOC4327173/LOC4330512/LOC9271821/LOC4349897/LOC4343275/LOC4327301/LOC4340643	9	6	4349454/4347311/4330512/4343275/4327301/4340643	3	4327173/9271821/4349897
BP	GO:0009152	purine ribonucleotide biosynthetic process	12/806	71/7033	0.107567164	0.577101622	4349454/4347311/4327173/4330512/4334032/9271821/4349897/4332431/4343275/4327301/4343366/4340643	LOC4349454/LOC4347311/LOC4327173/LOC4330512/LOC4334032/LOC9271821/LOC4349897/LOC4332431/LOC4343275/LOC4327301/LOC4343366/LOC4340643	12	9	4349454/4347311/4330512/4334032/4332431/4343275/4327301/4343366/4340643	3	4327173/9271821/4349897
BP	GO:0009260	ribonucleotide biosynthetic process	12/806	71/7033	0.107567164	0.577101622	4349454/4347311/4327173/4330512/4334032/9271821/4349897/4332431/4343275/4327301/4343366/4340643	LOC4349454/LOC4347311/LOC4327173/LOC4330512/LOC4334032/LOC9271821/LOC4349897/LOC4332431/LOC4343275/LOC4327301/LOC4343366/LOC4340643	12	9	4349454/4347311/4330512/4334032/4332431/4343275/4327301/4343366/4340643	3	4327173/9271821/4349897
BP	GO:0046390	ribose phosphate biosynthetic process	12/806	71/7033	0.107567164	0.577101622	4349454/4347311/4327173/4330512/4334032/9271821/4349897/4332431/4343275/4327301/4343366/4340643	LOC4349454/LOC4347311/LOC4327173/LOC4330512/LOC4334032/LOC9271821/LOC4349897/LOC4332431/LOC4343275/LOC4327301/LOC4343366/LOC4340643	12	9	4349454/4347311/4330512/4334032/4332431/4343275/4327301/4343366/4340643	3	4327173/9271821/4349897
BP	GO:0009124	nucleoside monophosphate biosynthetic process	11/806	64/7033	0.109635465	0.577101622	4349454/4347311/4327173/4330512/4334032/9271821/4349897/4332431/4327301/4343366/4340643	LOC4349454/LOC4347311/LOC4327173/LOC4330512/LOC4334032/LOC9271821/LOC4349897/LOC4332431/LOC4327301/LOC4343366/LOC4340643	11	8	4349454/4347311/4330512/4334032/4332431/4327301/4343366/4340643	3	4327173/9271821/4349897
BP	GO:0006812	cation transport	29/806	201/7033	0.111895473	0.577101622	4332125/4342782/4326823/4333101/4336927/4347211/4331814/4344246/4332815/4334032/9266714/4339064/4333298/107276535/4333296/4332431/4333098/4341302/4347418/4345789/4333006/107277383/9269583/4341970/4343366/4345968/4337329/4347332/4334717	LOC4332125/LOC4342782/LOC4326823/LOC4333101/LOC4336927/LOC4347211/LOC4331814/LOC4344246/LOC4332815/LOC4334032/LOC9266714/LOC4339064/LOC4333298/LOC107276535/LOC4333296/LOC4332431/LOC4333098/LOC4341302/LOC4347418/LOC4345789/LOC4333006/LOC107277383/LOC9269583/LOC4341970/LOC4343366/LOC4345968/LOC4337329/LOC4347332/LOC4334717	29	14	4342782/4326823/4347211/4334032/4339064/107276535/4333296/4332431/4347418/4333006/107277383/4343366/4337329/4347332	15	4332125/4333101/4336927/4331814/4344246/4332815/9266714/4333298/4333098/4341302/4345789/9269583/4341970/4345968/4334717
BP	GO:0009312	oligosaccharide biosynthetic process	5/806	23/7033	0.114958689	0.577101622	4330221/107275814/4330971/9266089/4325448	LOC4330221/LOC107275814/LOC4330971/LOC9266089/LOC4325448	5	4	4330221/107275814/9266089/4325448	1	4330971
BP	GO:0006950	response to stress	36/806	258/7033	0.120262327	0.577101622	4338570/4347336/4347962/4337725/4326716/4352495/4344281/4342251/4341861/4352488/4329601/4341682/4347081/4332925/4324051/4329643/4328620/4328833/4352491/4347520/4344282/4347909/4341904/4324018/4323903/4326970/4341249/4344393/4334201/4339223/4332174/4328741/4325393/4337430/4349876/4340371	LOC4338570/LOC4347336/LOC4347962/LOC4337725/LOC4326716/LOC4352495/LOC4344281/LOC4342251/LOC4341861/LOC4352488/LOC4329601/LOC4341682/LOC4347081/LOC4332925/LOC4324051/LOC4329643/LOC4328620/LOC4328833/LOC4352491/LOC4347520/LOC4344282/LOC4347909/LOC4341904/LOC4324018/LOC4323903/LOC4326970/LOC4341249/LOC4344393/LOC4334201/LOC4339223/LOC4332174/LOC4328741/LOC4325393/LOC4337430/LOC4349876/LOC4340371	36	10	4338570/4347336/4352495/4344281/4324051/4329643/4328620/4324018/4337430/4340371	26	4347962/4337725/4326716/4342251/4341861/4352488/4329601/4341682/4347081/4332925/4328833/4352491/4347520/4344282/4347909/4341904/4323903/4326970/4341249/4344393/4334201/4339223/4332174/4328741/4325393/4349876
BP	GO:0055085	transmembrane transport	65/806	493/7033	0.12144224	0.577101622	4336017/4332125/4342782/107275890/4336927/4347211/4324003/4328864/4346344/4328874/4337742/9268661/4352835/4343268/4336545/4336015/4333366/4334032/4343590/4333298/9267947/107276535/4342198/4337574/9270036/4351058/4343602/4333296/4344191/4332431/4333098/9270049/4341302/4326677/9270681/4331946/4338446/4347418/4336546/4339240/4330700/4352654/4345789/4352329/4323905/4330161/4324249/4336809/4332901/434…	LOC4336017/LOC4332125/LOC4342782/LOC107275890/LOC4336927/LOC4347211/LOC4324003/LOC4328864/LOC4346344/LOC4328874/LOC4337742/LOC9268661/LOC4352835/LOC4343268/LOC4336545/LOC4336015/LOC4333366/LOC4334032/LOC4343590/LOC4333298/LOC9267947/LOC107276535/LOC4342198/LOC4337574/LOC9270036/LOC4351058/LOC4343602/LOC4333296/LOC4344191/LOC4332431/LOC4333098/LOC9270049/LOC4341302/LOC4326677/LOC9270681/LOC4331946…	65	29	4342782/107275890/4347211/4328874/4336545/4336015/4334032/4343590/107276535/9270036/4351058/4333296/4344191/4332431/9270049/4326677/9270681/4338446/4347418/4336546/4339240/4324249/4332901/4343366/107280814/4341421/4333288/4347332/4352914	36	4336017/4332125/4336927/4324003/4328864/4346344/4337742/9268661/4352835/4343268/4333366/4333298/9267947/4342198/4337574/4343602/4333098/4341302/4331946/4330700/4352654/4345789/4352329/4323905/4330161/4336809/4340073/9269583/4341970/4324220/4345968/4347506/9267441/4352527/4336012/9272544
BP	GO:0005992	trehalose biosynthetic process	4/806	17/7033	0.121630712	0.577101622	4330221/107275814/4330971/9266089	LOC4330221/LOC107275814/LOC4330971/LOC9266089	4	3	4330221/107275814/9266089	1	4330971
BP	GO:0009132	nucleoside diphosphate metabolic process	9/806	51/7033	0.123252211	0.577101622	4349454/4347311/4327173/4330512/9271821/4349897/4343275/4327301/4340643	LOC4349454/LOC4347311/LOC4327173/LOC4330512/LOC9271821/LOC4349897/LOC4343275/LOC4327301/LOC4340643	9	6	4349454/4347311/4330512/4343275/4327301/4340643	3	4327173/9271821/4349897
BP	GO:0006096	glycolytic process	8/806	44/7033	0.124205599	0.577101622	4349454/4347311/4327173/4330512/9271821/4349897/4327301/4340643	LOC4349454/LOC4347311/LOC4327173/LOC4330512/LOC9271821/LOC4349897/LOC4327301/LOC4340643	8	5	4349454/4347311/4330512/4327301/4340643	3	4327173/9271821/4349897
BP	GO:0006757	ATP generation from ADP	8/806	44/7033	0.124205599	0.577101622	4349454/4347311/4327173/4330512/9271821/4349897/4327301/4340643	LOC4349454/LOC4347311/LOC4327173/LOC4330512/LOC9271821/LOC4349897/LOC4327301/LOC4340643	8	5	4349454/4347311/4330512/4327301/4340643	3	4327173/9271821/4349897
BP	GO:0009135	purine nucleoside diphosphate metabolic process	8/806	44/7033	0.124205599	0.577101622	4349454/4347311/4327173/4330512/9271821/4349897/4327301/4340643	LOC4349454/LOC4347311/LOC4327173/LOC4330512/LOC9271821/LOC4349897/LOC4327301/LOC4340643	8	5	4349454/4347311/4330512/4327301/4340643	3	4327173/9271821/4349897
BP	GO:0009179	purine ribonucleoside diphosphate metabolic process	8/806	44/7033	0.124205599	0.577101622	4349454/4347311/4327173/4330512/9271821/4349897/4327301/4340643	LOC4349454/LOC4347311/LOC4327173/LOC4330512/LOC9271821/LOC4349897/LOC4327301/LOC4340643	8	5	4349454/4347311/4330512/4327301/4340643	3	4327173/9271821/4349897
BP	GO:0009185	ribonucleoside diphosphate metabolic process	8/806	44/7033	0.124205599	0.577101622	4349454/4347311/4327173/4330512/9271821/4349897/4327301/4340643	LOC4349454/LOC4347311/LOC4327173/LOC4330512/LOC9271821/LOC4349897/LOC4327301/LOC4340643	8	5	4349454/4347311/4330512/4327301/4340643	3	4327173/9271821/4349897
BP	GO:0042866	pyruvate biosynthetic process	8/806	44/7033	0.124205599	0.577101622	4349454/4347311/4327173/4330512/9271821/4349897/4327301/4340643	LOC4349454/LOC4347311/LOC4327173/LOC4330512/LOC9271821/LOC4349897/LOC4327301/LOC4340643	8	5	4349454/4347311/4330512/4327301/4340643	3	4327173/9271821/4349897
BP	GO:0046031	ADP metabolic process	8/806	44/7033	0.124205599	0.577101622	4349454/4347311/4327173/4330512/9271821/4349897/4327301/4340643	LOC4349454/LOC4347311/LOC4327173/LOC4330512/LOC9271821/LOC4349897/LOC4327301/LOC4340643	8	5	4349454/4347311/4330512/4327301/4340643	3	4327173/9271821/4349897
BP	GO:0044283	small molecule biosynthetic process	26/806	181/7033	0.131578213	0.599154874	4349454/4324398/4325687/4347311/4336753/4327173/4330512/4339561/4330649/4348874/4332293/9271821/4349897/4339677/4343275/4347875/4332477/4344361/4327301/4351233/4339645/4340643/4351847/4325375/4341431/4345872	LOC4349454/LOC4324398/LOC4325687/LOC4347311/LOC4336753/LOC4327173/LOC4330512/LOC4339561/LOC4330649/LOC4348874/LOC4332293/LOC9271821/LOC4349897/LOC4339677/LOC4343275/LOC4347875/LOC4332477/LOC4344361/LOC4327301/LOC4351233/LOC4339645/LOC4340643/LOC4351847/LOC4325375/LOC4341431/LOC4345872	26	16	4349454/4325687/4347311/4336753/4330512/4339561/4339677/4343275/4347875/4332477/4327301/4351233/4339645/4340643/4341431/4345872	10	4324398/4327173/4330649/4348874/4332293/9271821/4349897/4344361/4351847/4325375
BP	GO:0008652	cellular amino acid biosynthetic process	9/806	52/7033	0.134817754	0.599154874	4324398/4339561/4330649/4339677/4347875/4332477/4351847/4325375/4345872	LOC4324398/LOC4339561/LOC4330649/LOC4339677/LOC4347875/LOC4332477/LOC4351847/LOC4325375/LOC4345872	9	5	4339561/4339677/4347875/4332477/4345872	4	4324398/4330649/4351847/4325375
BP	GO:0006164	purine nucleotide biosynthetic process	12/806	74/7033	0.135249253	0.599154874	4349454/4347311/4327173/4330512/4334032/9271821/4349897/4332431/4343275/4327301/4343366/4340643	LOC4349454/LOC4347311/LOC4327173/LOC4330512/LOC4334032/LOC9271821/LOC4349897/LOC4332431/LOC4343275/LOC4327301/LOC4343366/LOC4340643	12	9	4349454/4347311/4330512/4334032/4332431/4343275/4327301/4343366/4340643	3	4327173/9271821/4349897
BP	GO:0009166	nucleotide catabolic process	8/806	45/7033	0.136814893	0.599154874	4349454/4347311/4327173/4330512/9271821/4349897/4327301/4340643	LOC4349454/LOC4347311/LOC4327173/LOC4330512/LOC9271821/LOC4349897/LOC4327301/LOC4340643	8	5	4349454/4347311/4330512/4327301/4340643	3	4327173/9271821/4349897
BP	GO:1901292	nucleoside phosphate catabolic process	8/806	45/7033	0.136814893	0.599154874	4349454/4347311/4327173/4330512/9271821/4349897/4327301/4340643	LOC4349454/LOC4347311/LOC4327173/LOC4330512/LOC9271821/LOC4349897/LOC4327301/LOC4340643	8	5	4349454/4347311/4330512/4327301/4340643	3	4327173/9271821/4349897
BP	GO:0005991	trehalose metabolic process	4/806	18/7033	0.142965528	0.617320856	4330221/107275814/4330971/9266089	LOC4330221/LOC107275814/LOC4330971/LOC9266089	4	3	4330221/107275814/9266089	1	4330971
BP	GO:0034404	nucleobase-containing small molecule biosynthetic process	9/806	53/7033	0.146925645	0.617320856	4349454/4347311/4327173/4330512/9271821/4349897/4343275/4327301/4340643	LOC4349454/LOC4347311/LOC4327173/LOC4330512/LOC9271821/LOC4349897/LOC4343275/LOC4327301/LOC4340643	9	6	4349454/4347311/4330512/4343275/4327301/4340643	3	4327173/9271821/4349897
BP	GO:0006090	pyruvate metabolic process	8/806	46/7033	0.150041773	0.617320856	4349454/4347311/4327173/4330512/9271821/4349897/4327301/4340643	LOC4349454/LOC4347311/LOC4327173/LOC4330512/LOC9271821/LOC4349897/LOC4327301/LOC4340643	8	5	4349454/4347311/4330512/4327301/4340643	3	4327173/9271821/4349897
BP	GO:0006720	isoprenoid metabolic process	5/806	25/7033	0.150684618	0.617320856	4323892/4342614/4338768/4340090/4324196	LOC4323892/LOC4342614/LOC4338768/LOC4340090/LOC4324196	5	3	4323892/4338768/4324196	2	4342614/4340090
BP	GO:0008299	isoprenoid biosynthetic process	5/806	25/7033	0.150684618	0.617320856	4323892/4342614/4338768/4340090/4324196	LOC4323892/LOC4342614/LOC4338768/LOC4340090/LOC4324196	5	3	4323892/4338768/4324196	2	4342614/4340090
BP	GO:0009308	amine metabolic process	5/806	25/7033	0.150684618	0.617320856	4334427/4344361/9270552/4336153/4348932	LOC4334427/LOC4344361/LOC9270552/LOC4336153/LOC4348932	5	2	4334427/9270552	3	4344361/4336153/4348932
BP	GO:0072522	purine-containing compound biosynthetic process	12/806	76/7033	0.155666776	0.63094725	4349454/4347311/4327173/4330512/4334032/9271821/4349897/4332431/4343275/4327301/4343366/4340643	LOC4349454/LOC4347311/LOC4327173/LOC4330512/LOC4334032/LOC9271821/LOC4349897/LOC4332431/LOC4343275/LOC4327301/LOC4343366/LOC4340643	12	9	4349454/4347311/4330512/4334032/4332431/4343275/4327301/4343366/4340643	3	4327173/9271821/4349897
BP	GO:0006091	generation of precursor metabolites and energy	11/806	69/7033	0.161296241	0.646882818	4349454/4347311/4324479/4327173/4330512/4325531/9271821/4349897/4332745/4327301/4340643	LOC4349454/LOC4347311/LOC4324479/LOC4327173/LOC4330512/LOC4325531/LOC9271821/LOC4349897/LOC4332745/LOC4327301/LOC4340643	11	8	4349454/4347311/4324479/4330512/4325531/4332745/4327301/4340643	3	4327173/9271821/4349897
BP	GO:0071804	cellular potassium ion transport	4/806	19/7033	0.165640347	0.650607961	4347211/4333298/4333296/4345789	LOC4347211/LOC4333298/LOC4333296/LOC4345789	4	2	4347211/4333296	2	4333298/4345789
BP	GO:0071805	potassium ion transmembrane transport	4/806	19/7033	0.165640347	0.650607961	4347211/4333298/4333296/4345789	LOC4347211/LOC4333298/LOC4333296/LOC4345789	4	2	4347211/4333296	2	4333298/4345789
BP	GO:0019693	ribose phosphate metabolic process	15/806	101/7033	0.17672612	0.672516951	4349454/4347311/4327173/4330512/4339892/4334032/9271821/4349897/4332431/4343275/4343883/4327301/4343366/4337890/4340643	LOC4349454/LOC4347311/LOC4327173/LOC4330512/LOC4339892/LOC4334032/LOC9271821/LOC4349897/LOC4332431/LOC4343275/LOC4343883/LOC4327301/LOC4343366/LOC4337890/LOC4340643	15	11	4349454/4347311/4330512/4339892/4334032/4332431/4343275/4327301/4343366/4337890/4340643	4	4327173/9271821/4349897/4343883
BP	GO:0046434	organophosphate catabolic process	8/806	48/7033	0.17824358	0.672516951	4349454/4347311/4327173/4330512/9271821/4349897/4327301/4340643	LOC4349454/LOC4347311/LOC4327173/LOC4330512/LOC9271821/LOC4349897/LOC4327301/LOC4340643	8	5	4349454/4347311/4330512/4327301/4340643	3	4327173/9271821/4349897
BP	GO:0005985	sucrose metabolic process	3/806	13/7033	0.180043908	0.672516951	4333062/4324364/4325448	LOC4333062/LOC4324364/LOC4325448	3	1	4325448	2	4333062/4324364
BP	GO:0009605	response to external stimulus	3/806	13/7033	0.180043908	0.672516951	4338570/4324051/4324018	LOC4338570/LOC4324051/LOC4324018	3	3	4338570/4324051/4324018	0
BP	GO:0033014	tetrapyrrole biosynthetic process	3/806	13/7033	0.180043908	0.672516951	4349044/4336951/4346651	LOC4349044/LOC4336951/LOC4346651	3	3	4349044/4336951/4346651	0
BP	GO:0009108	coenzyme biosynthetic process	12/806	79/7033	0.189052641	0.677998334	4349454/4347311/4335862/4327173/4330512/9271821/4349897/4349979/4327301/4351233/4326818/4340643	LOC4349454/LOC4347311/LOC4335862/LOC4327173/LOC4330512/LOC9271821/LOC4349897/LOC4349979/LOC4327301/LOC4351233/LOC4326818/LOC4340643	12	7	4349454/4347311/4330512/4327301/4351233/4326818/4340643	5	4335862/4327173/9271821/4349897/4349979
BP	GO:0009144	purine nucleoside triphosphate metabolic process	12/806	79/7033	0.189052641	0.677998334	4349454/4347311/4327173/4330512/4334032/9271821/4349897/4332431/4343275/4327301/4343366/4340643	LOC4349454/LOC4347311/LOC4327173/LOC4330512/LOC4334032/LOC9271821/LOC4349897/LOC4332431/LOC4343275/LOC4327301/LOC4343366/LOC4340643	12	9	4349454/4347311/4330512/4334032/4332431/4343275/4327301/4343366/4340643	3	4327173/9271821/4349897
BP	GO:0009199	ribonucleoside triphosphate metabolic process	12/806	79/7033	0.189052641	0.677998334	4349454/4347311/4327173/4330512/4334032/9271821/4349897/4332431/4343275/4327301/4343366/4340643	LOC4349454/LOC4347311/LOC4327173/LOC4330512/LOC4334032/LOC9271821/LOC4349897/LOC4332431/LOC4343275/LOC4327301/LOC4343366/LOC4340643	12	9	4349454/4347311/4330512/4334032/4332431/4343275/4327301/4343366/4340643	3	4327173/9271821/4349897
BP	GO:0009205	purine ribonucleoside triphosphate metabolic process	12/806	79/7033	0.189052641	0.677998334	4349454/4347311/4327173/4330512/4334032/9271821/4349897/4332431/4343275/4327301/4343366/4340643	LOC4349454/LOC4347311/LOC4327173/LOC4330512/LOC4334032/LOC9271821/LOC4349897/LOC4332431/LOC4343275/LOC4327301/LOC4343366/LOC4340643	12	9	4349454/4347311/4330512/4334032/4332431/4343275/4327301/4343366/4340643	3	4327173/9271821/4349897
BP	GO:0009072	aromatic amino acid family metabolic process	5/806	27/7033	0.190408981	0.677998334	4334427/4347875/4332477/9270552/4345872	LOC4334427/LOC4347875/LOC4332477/LOC9270552/LOC4345872	5	5	4334427/4347875/4332477/9270552/4345872	0
BP	GO:0009141	nucleoside triphosphate metabolic process	12/806	80/7033	0.200867924	0.679970065	4349454/4347311/4327173/4330512/4334032/9271821/4349897/4332431/4343275/4327301/4343366/4340643	LOC4349454/LOC4347311/LOC4327173/LOC4330512/LOC4334032/LOC9271821/LOC4349897/LOC4332431/LOC4343275/LOC4327301/LOC4343366/LOC4340643	12	9	4349454/4347311/4330512/4334032/4332431/4343275/4327301/4343366/4340643	3	4327173/9271821/4349897
BP	GO:0055086	nucleobase-containing small molecule metabolic process	20/806	143/7033	0.201475164	0.679970065	4349454/4347311/4339675/4335862/4327173/4330512/4339892/4334032/9271821/4349897/4332431/4343275/107276220/4349979/4343883/4341535/4327301/4343366/4337890/4340643	LOC4349454/LOC4347311/LOC4339675/LOC4335862/LOC4327173/LOC4330512/LOC4339892/LOC4334032/LOC9271821/LOC4349897/LOC4332431/LOC4343275/LOC107276220/LOC4349979/LOC4343883/LOC4341535/LOC4327301/LOC4343366/LOC4337890/LOC4340643	20	13	4349454/4347311/4339675/4330512/4339892/4334032/4332431/4343275/107276220/4327301/4343366/4337890/4340643	7	4335862/4327173/9271821/4349897/4349979/4343883/4341535
BP	GO:0015672	monovalent inorganic cation transport	10/806	65/7033	0.20580325	0.679970065	4347211/4334032/4333298/4333296/4332431/4347418/4345789/4343366/4345968/4347332	LOC4347211/LOC4334032/LOC4333298/LOC4333296/LOC4332431/LOC4347418/LOC4345789/LOC4343366/LOC4345968/LOC4347332	10	7	4347211/4334032/4333296/4332431/4347418/4343366/4347332	3	4333298/4345789/4345968
BP	GO:0009150	purine ribonucleotide metabolic process	14/806	96/7033	0.205860905	0.679970065	4349454/4347311/4327173/4330512/4334032/9271821/4349897/4332431/4343275/4343883/4327301/4343366/4337890/4340643	LOC4349454/LOC4347311/LOC4327173/LOC4330512/LOC4334032/LOC9271821/LOC4349897/LOC4332431/LOC4343275/LOC4343883/LOC4327301/LOC4343366/LOC4337890/LOC4340643	14	10	4349454/4347311/4330512/4334032/4332431/4343275/4327301/4343366/4337890/4340643	4	4327173/9271821/4349897/4343883
BP	GO:0009259	ribonucleotide metabolic process	14/806	96/7033	0.205860905	0.679970065	4349454/4347311/4327173/4330512/4334032/9271821/4349897/4332431/4343275/4343883/4327301/4343366/4337890/4340643	LOC4349454/LOC4347311/LOC4327173/LOC4330512/LOC4334032/LOC9271821/LOC4349897/LOC4332431/LOC4343275/LOC4343883/LOC4327301/LOC4343366/LOC4337890/LOC4340643	14	10	4349454/4347311/4330512/4334032/4332431/4343275/4327301/4343366/4337890/4340643	4	4327173/9271821/4349897/4343883
BP	GO:0006811	ion transport	39/806	298/7033	0.207285452	0.679970065	4332125/4342782/4326823/4333101/4331932/107275890/4336927/4347211/4329844/4328864/4331814/4344246/4332815/4334032/9266714/4339064/4333298/107276535/4333296/4344191/4332431/4333098/4341302/4324697/4325919/4347418/4339240/4345789/4323905/4333006/107277383/9269583/4341970/4343366/4324220/4345968/4337329/4347332/4334717	LOC4332125/LOC4342782/LOC4326823/LOC4333101/LOC4331932/LOC107275890/LOC4336927/LOC4347211/LOC4329844/LOC4328864/LOC4331814/LOC4344246/LOC4332815/LOC4334032/LOC9266714/LOC4339064/LOC4333298/LOC107276535/LOC4333296/LOC4344191/LOC4332431/LOC4333098/LOC4341302/LOC4324697/LOC4325919/LOC4347418/LOC4339240/LOC4345789/LOC4323905/LOC4333006/LOC107277383/LOC9269583/LOC4341970/LOC4343366/LOC4324220/LOC43459…	39	18	4342782/4326823/107275890/4347211/4334032/4339064/107276535/4333296/4344191/4332431/4325919/4347418/4339240/4333006/107277383/4343366/4337329/4347332	21	4332125/4333101/4331932/4336927/4329844/4328864/4331814/4344246/4332815/9266714/4333298/4333098/4341302/4324697/4345789/4323905/9269583/4341970/4324220/4345968/4334717
BP	GO:0051186	cofactor metabolic process	17/806	120/7033	0.209534744	0.679970065	4349454/4347311/4335862/4327173/4330512/4339892/4332649/9271821/4349897/4349979/4327301/4336951/4351233/4346651/4326818/4351923/4340643	LOC4349454/LOC4347311/LOC4335862/LOC4327173/LOC4330512/LOC4339892/LOC4332649/LOC9271821/LOC4349897/LOC4349979/LOC4327301/LOC4336951/LOC4351233/LOC4346651/LOC4326818/LOC4351923/LOC4340643	17	11	4349454/4347311/4330512/4339892/4332649/4327301/4336951/4351233/4346651/4326818/4340643	6	4335862/4327173/9271821/4349897/4349979/4351923
BP	GO:0046034	ATP metabolic process	11/806	73/7033	0.209903713	0.679970065	4349454/4347311/4327173/4330512/4334032/9271821/4349897/4332431/4327301/4343366/4340643	LOC4349454/LOC4347311/LOC4327173/LOC4330512/LOC4334032/LOC9271821/LOC4349897/LOC4332431/LOC4327301/LOC4343366/LOC4340643	11	8	4349454/4347311/4330512/4334032/4332431/4327301/4343366/4340643	3	4327173/9271821/4349897
BP	GO:0006576	cellular biogenic amine metabolic process	3/806	14/7033	0.210830763	0.679970065	4334427/4344361/9270552	LOC4334427/LOC4344361/LOC9270552	3	2	4334427/9270552	1	4344361
BP	GO:0044106	cellular amine metabolic process	3/806	14/7033	0.210830763	0.679970065	4334427/4344361/9270552	LOC4334427/LOC4344361/LOC9270552	3	2	4334427/9270552	1	4344361
BP	GO:0048583	regulation of response to stimulus	3/806	14/7033	0.210830763	0.679970065	4338570/4324051/4324018	LOC4338570/LOC4324051/LOC4324018	3	3	4338570/4324051/4324018	0
BP	GO:0006813	potassium ion transport	4/806	21/7033	0.214335316	0.679970065	4347211/4333298/4333296/4345789	LOC4347211/LOC4333298/LOC4333296/LOC4345789	4	2	4347211/4333296	2	4333298/4345789
BP	GO:0019318	hexose metabolic process	4/806	21/7033	0.214335316	0.679970065	4347311/4332293/4333103/4327493	LOC4347311/LOC4332293/LOC4333103/LOC4327493	4	3	4347311/4333103/4327493	1	4332293
BP	GO:0098655	cation transmembrane transport	10/806	66/7033	0.219517895	0.679970065	4347211/4334032/4333298/107276535/4333296/4332431/4341302/4345789/9269583/4343366	LOC4347211/LOC4334032/LOC4333298/LOC107276535/LOC4333296/LOC4332431/LOC4341302/LOC4345789/LOC9269583/LOC4343366	10	6	4347211/4334032/107276535/4333296/4332431/4343366	4	4333298/4341302/4345789/9269583
BP	GO:0098660	inorganic ion transmembrane transport	10/806	66/7033	0.219517895	0.679970065	4347211/4334032/4333298/107276535/4333296/4332431/4341302/4345789/9269583/4343366	LOC4347211/LOC4334032/LOC4333298/LOC107276535/LOC4333296/LOC4332431/LOC4341302/LOC4345789/LOC9269583/LOC4343366	10	6	4347211/4334032/107276535/4333296/4332431/4343366	4	4333298/4341302/4345789/9269583
BP	GO:0098662	inorganic cation transmembrane transport	10/806	66/7033	0.219517895	0.679970065	4347211/4334032/4333298/107276535/4333296/4332431/4341302/4345789/9269583/4343366	LOC4347211/LOC4334032/LOC4333298/LOC107276535/LOC4333296/LOC4332431/LOC4341302/LOC4345789/LOC9269583/LOC4343366	10	6	4347211/4334032/107276535/4333296/4332431/4343366	4	4333298/4341302/4345789/9269583
BP	GO:0006629	lipid metabolic process	33/806	252/7033	0.229517551	0.705211185	4332500/4323892/4342614/4331540/4337262/4325687/4349988/4329826/4336753/4329820/107275961/4348874/4327831/4333112/4345628/4344485/4338768/4329823/4330523/4325237/4351045/4329817/4344391/4340090/4343026/4344389/4339645/4344166/4342690/4324196/4337686/4341431/4338541	LOC4332500/LOC4323892/LOC4342614/LOC4331540/LOC4337262/LOC4325687/LOC4349988/LOC4329826/LOC4336753/LOC4329820/LOC107275961/LOC4348874/LOC4327831/LOC4333112/LOC4345628/LOC4344485/LOC4338768/LOC4329823/LOC4330523/LOC4325237/LOC4351045/LOC4329817/LOC4344391/LOC4340090/LOC4343026/LOC4344389/LOC4339645/LOC4344166/LOC4342690/LOC4324196/LOC4337686/LOC4341431/LOC4338541	33	15	4332500/4323892/4331540/4325687/4349988/4336753/107275961/4327831/4344485/4338768/4330523/4329817/4339645/4324196/4341431	18	4342614/4337262/4329826/4329820/4348874/4333112/4345628/4329823/4325237/4351045/4344391/4340090/4343026/4344389/4344166/4342690/4337686/4338541
BP	GO:0006732	coenzyme metabolic process	13/806	91/7033	0.239403561	0.705469183	4349454/4347311/4335862/4327173/4330512/4339892/9271821/4349897/4349979/4327301/4351233/4326818/4340643	LOC4349454/LOC4347311/LOC4335862/LOC4327173/LOC4330512/LOC4339892/LOC9271821/LOC4349897/LOC4349979/LOC4327301/LOC4351233/LOC4326818/LOC4340643	13	8	4349454/4347311/4330512/4339892/4327301/4351233/4326818/4340643	5	4335862/4327173/9271821/4349897/4349979
BP	GO:0006163	purine nucleotide metabolic process	14/806	99/7033	0.240146368	0.705469183	4349454/4347311/4327173/4330512/4334032/9271821/4349897/4332431/4343275/4343883/4327301/4343366/4337890/4340643	LOC4349454/LOC4347311/LOC4327173/LOC4330512/LOC4334032/LOC9271821/LOC4349897/LOC4332431/LOC4343275/LOC4343883/LOC4327301/LOC4343366/LOC4337890/LOC4340643	14	10	4349454/4347311/4330512/4334032/4332431/4343275/4327301/4343366/4337890/4340643	4	4327173/9271821/4349897/4343883
BP	GO:0015985	energy coupled proton transport, down electrochemical gradient	3/806	15/7033	0.242639606	0.705469183	4334032/4332431/4343366	LOC4334032/LOC4332431/LOC4343366	3	3	4334032/4332431/4343366	0
BP	GO:0015986	ATP synthesis coupled proton transport	3/806	15/7033	0.242639606	0.705469183	4334032/4332431/4343366	LOC4334032/LOC4332431/LOC4343366	3	3	4334032/4332431/4343366	0
BP	GO:0042278	purine nucleoside metabolic process	3/806	15/7033	0.242639606	0.705469183	4343275/4343883/4337890	LOC4343275/LOC4343883/LOC4337890	3	2	4343275/4337890	1	4343883
BP	GO:0046128	purine ribonucleoside metabolic process	3/806	15/7033	0.242639606	0.705469183	4343275/4343883/4337890	LOC4343275/LOC4343883/LOC4337890	3	2	4343275/4337890	1	4343883
BP	GO:1901068	guanosine-containing compound metabolic process	3/806	15/7033	0.242639606	0.705469183	4343275/4343883/4337890	LOC4343275/LOC4343883/LOC4337890	3	2	4343275/4337890	1	4343883
BP	GO:0009126	purine nucleoside monophosphate metabolic process	11/806	76/7033	0.249932106	0.705469183	4349454/4347311/4327173/4330512/4334032/9271821/4349897/4332431/4327301/4343366/4340643	LOC4349454/LOC4347311/LOC4327173/LOC4330512/LOC4334032/LOC9271821/LOC4349897/LOC4332431/LOC4327301/LOC4343366/LOC4340643	11	8	4349454/4347311/4330512/4334032/4332431/4327301/4343366/4340643	3	4327173/9271821/4349897
BP	GO:0009161	ribonucleoside monophosphate metabolic process	11/806	76/7033	0.249932106	0.705469183	4349454/4347311/4327173/4330512/4334032/9271821/4349897/4332431/4327301/4343366/4340643	LOC4349454/LOC4347311/LOC4327173/LOC4330512/LOC4334032/LOC9271821/LOC4349897/LOC4332431/LOC4327301/LOC4343366/LOC4340643	11	8	4349454/4347311/4330512/4334032/4332431/4327301/4343366/4340643	3	4327173/9271821/4349897
BP	GO:0009167	purine ribonucleoside monophosphate metabolic process	11/806	76/7033	0.249932106	0.705469183	4349454/4347311/4327173/4330512/4334032/9271821/4349897/4332431/4327301/4343366/4340643	LOC4349454/LOC4347311/LOC4327173/LOC4330512/LOC4334032/LOC9271821/LOC4349897/LOC4332431/LOC4327301/LOC4343366/LOC4340643	11	8	4349454/4347311/4330512/4334032/4332431/4327301/4343366/4340643	3	4327173/9271821/4349897
BP	GO:0019637	organophosphate metabolic process	25/806	189/7033	0.250342135	0.705469183	4349454/4347311/4339675/4335862/4327173/4330512/4339892/4334032/9271821/4345628/4349897/4332431/4325237/4343275/107276220/4349979/4343883/4341535/4327301/4351233/4343366/4326818/4337890/4344166/4340643	LOC4349454/LOC4347311/LOC4339675/LOC4335862/LOC4327173/LOC4330512/LOC4339892/LOC4334032/LOC9271821/LOC4345628/LOC4349897/LOC4332431/LOC4325237/LOC4343275/LOC107276220/LOC4349979/LOC4343883/LOC4341535/LOC4327301/LOC4351233/LOC4343366/LOC4326818/LOC4337890/LOC4344166/LOC4340643	25	15	4349454/4347311/4339675/4330512/4339892/4334032/4332431/4343275/107276220/4327301/4351233/4343366/4326818/4337890/4340643	10	4335862/4327173/9271821/4345628/4349897/4325237/4349979/4343883/4341535/4344166
BP	GO:0072330	monocarboxylic acid biosynthetic process	13/806	92/7033	0.251821021	0.705469183	4349454/4325687/4347311/4336753/4327173/4330512/4348874/9271821/4349897/4327301/4339645/4340643/4341431	LOC4349454/LOC4325687/LOC4347311/LOC4336753/LOC4327173/LOC4330512/LOC4348874/LOC9271821/LOC4349897/LOC4327301/LOC4339645/LOC4340643/LOC4341431	13	9	4349454/4325687/4347311/4336753/4330512/4327301/4339645/4340643/4341431	4	4327173/4348874/9271821/4349897
BP	GO:0016567	protein ubiquitination	9/806	61/7033	0.260633612	0.711358525	4327575/4335817/4325007/4347909/4349328/4330663/107281829/4328741/4329591	LOC4327575/LOC4335817/LOC4325007/LOC4347909/LOC4349328/LOC4330663/LOC107281829/LOC4328741/LOC4329591	9	2	4335817/4329591	7	4327575/4325007/4347909/4349328/4330663/107281829/4328741
BP	GO:0009123	nucleoside monophosphate metabolic process	11/806	77/7033	0.263847658	0.711358525	4349454/4347311/4327173/4330512/4334032/9271821/4349897/4332431/4327301/4343366/4340643	LOC4349454/LOC4347311/LOC4327173/LOC4330512/LOC4334032/LOC9271821/LOC4349897/LOC4332431/LOC4327301/LOC4343366/LOC4340643	11	8	4349454/4347311/4330512/4334032/4332431/4327301/4343366/4340643	3	4327173/9271821/4349897
BP	GO:0072521	purine-containing compound metabolic process	14/806	101/7033	0.264173477	0.711358525	4349454/4347311/4327173/4330512/4334032/9271821/4349897/4332431/4343275/4343883/4327301/4343366/4337890/4340643	LOC4349454/LOC4347311/LOC4327173/LOC4330512/LOC4334032/LOC9271821/LOC4349897/LOC4332431/LOC4343275/LOC4343883/LOC4327301/LOC4343366/LOC4337890/LOC4340643	14	10	4349454/4347311/4330512/4334032/4332431/4343275/4327301/4343366/4337890/4340643	4	4327173/9271821/4349897/4343883
BP	GO:0070647	protein modification by small protein conjugation or removal	13/806	93/7033	0.264469619	0.711358525	4327575/4335817/4325007/4340327/4347909/4349328/4330663/107281829/4342469/4346102/4328741/4324616/4329591	LOC4327575/LOC4335817/LOC4325007/LOC4340327/LOC4347909/LOC4349328/LOC4330663/LOC107281829/LOC4342469/LOC4346102/LOC4328741/LOC4324616/LOC4329591	13	2	4335817/4329591	11	4327575/4325007/4340327/4347909/4349328/4330663/107281829/4342469/4346102/4328741/4324616
BP	GO:0006486	protein glycosylation	6/806	38/7033	0.26512575	0.711358525	4342702/4347131/4333786/4340564/4337389/4344592	LOC4342702/LOC4347131/LOC4333786/LOC4340564/LOC4337389/LOC4344592	6	3	4342702/4340564/4337389	3	4347131/4333786/4344592
BP	GO:0043413	macromolecule glycosylation	6/806	38/7033	0.26512575	0.711358525	4342702/4347131/4333786/4340564/4337389/4344592	LOC4342702/LOC4347131/LOC4333786/LOC4340564/LOC4337389/LOC4344592	6	3	4342702/4340564/4337389	3	4347131/4333786/4344592
BP	GO:0071554	cell wall organization or biogenesis	7/806	46/7033	0.270885572	0.716730752	4324842/4334147/4336263/4325148/4331519/4329920/4344368	LOC4324842/LOC4334147/LOC4336263/LOC4325148/LOC4331519/LOC4329920/LOC4344368	7	4	4324842/4325148/4329920/4344368	3	4334147/4336263/4331519
BP	GO:1901137	carbohydrate derivative biosynthetic process	18/806	134/7033	0.27128321	0.716730752	4349454/4347311/4327173/4330512/4334032/4342702/9271821/4349897/4332431/4343275/4347131/4333786/4327301/4340564/4343366/4340643/4337389/4344592	LOC4349454/LOC4347311/LOC4327173/LOC4330512/LOC4334032/LOC4342702/LOC9271821/LOC4349897/LOC4332431/LOC4343275/LOC4347131/LOC4333786/LOC4327301/LOC4340564/LOC4343366/LOC4340643/LOC4337389/LOC4344592	18	12	4349454/4347311/4330512/4334032/4342702/4332431/4343275/4327301/4340564/4343366/4340643/4337389	6	4327173/9271821/4349897/4347131/4333786/4344592
BP	GO:0009073	aromatic amino acid family biosynthetic process	3/806	16/7033	0.275142614	0.716730752	4347875/4332477/4345872	LOC4347875/LOC4332477/LOC4345872	3	3	4347875/4332477/4345872	0
BP	GO:0033013	tetrapyrrole metabolic process	3/806	16/7033	0.275142614	0.716730752	4349044/4336951/4346651	LOC4349044/LOC4336951/LOC4346651	3	3	4349044/4336951/4346651	0
BP	GO:0032446	protein modification by small protein conjugation	9/806	62/7033	0.276533912	0.716730752	4327575/4335817/4325007/4347909/4349328/4330663/107281829/4328741/4329591	LOC4327575/LOC4335817/LOC4325007/LOC4347909/LOC4349328/LOC4330663/LOC107281829/LOC4328741/LOC4329591	9	2	4335817/4329591	7	4327575/4325007/4347909/4349328/4330663/107281829/4328741
BP	GO:0032787	monocarboxylic acid metabolic process	15/806	111/7033	0.287442514	0.739970256	4349454/4325687/4347311/4336753/4327173/4330512/107275961/4348874/9271821/4349897/4327301/4339645/4340643/4341431/4338541	LOC4349454/LOC4325687/LOC4347311/LOC4336753/LOC4327173/LOC4330512/LOC107275961/LOC4348874/LOC9271821/LOC4349897/LOC4327301/LOC4339645/LOC4340643/LOC4341431/LOC4338541	15	10	4349454/4325687/4347311/4336753/4330512/107275961/4327301/4339645/4340643/4341431	5	4327173/4348874/9271821/4349897/4338541
BP	GO:0051704	multi-organism process	11/806	79/7033	0.292402923	0.740606694	4338570/4351410/9268658/4324051/9272270/4343549/4324018/107275789/4349690/4326329/4341458	LOC4338570/LOC4351410/LOC9268658/LOC4324051/LOC9272270/LOC4343549/LOC4324018/LOC107275789/LOC4349690/LOC4326329/LOC4341458	11	3	4338570/4324051/4324018	8	4351410/9268658/9272270/4343549/107275789/4349690/4326329/4341458
BP	GO:1901135	carbohydrate derivative metabolic process	25/806	196/7033	0.313854451	0.740606694	4349454/4347311/4327173/4330512/4339892/4334032/4342702/9271821/4336263/4325148/4349897/4331519/4332431/4343275/4343883/4347131/4333786/4327301/4340564/4343366/4337890/4340643/4329920/4337389/4344592	LOC4349454/LOC4347311/LOC4327173/LOC4330512/LOC4339892/LOC4334032/LOC4342702/LOC9271821/LOC4336263/LOC4325148/LOC4349897/LOC4331519/LOC4332431/LOC4343275/LOC4343883/LOC4347131/LOC4333786/LOC4327301/LOC4340564/LOC4343366/LOC4337890/LOC4340643/LOC4329920/LOC4337389/LOC4344592	25	16	4349454/4347311/4330512/4339892/4334032/4342702/4325148/4332431/4343275/4327301/4340564/4343366/4337890/4340643/4329920/4337389	9	4327173/9271821/4336263/4349897/4331519/4343883/4347131/4333786/4344592
BP	GO:0000413	protein peptidyl-prolyl isomerization	4/806	25/7033	0.320281683	0.740606694	4328121/4327912/4340003/4348134	LOC4328121/LOC4327912/LOC4340003/LOC4348134	4	4	4328121/4327912/4340003/4348134	0
BP	GO:0007010	cytoskeleton organization	4/806	25/7033	0.320281683	0.740606694	4332061/4341731/4340658/4344920	LOC4332061/LOC4341731/LOC4340658/LOC4344920	4	1	4341731	3	4332061/4340658/4344920
BP	GO:0018208	peptidyl-proline modification	4/806	25/7033	0.320281683	0.740606694	4328121/4327912/4340003/4348134	LOC4328121/LOC4327912/LOC4340003/LOC4348134	4	4	4328121/4327912/4340003/4348134	0
BP	GO:0009095	aromatic amino acid family biosynthetic process, prephenate pathway	2/806	10/7033	0.320735182	0.740606694	4347875/4332477	LOC4347875/LOC4332477	2	2	4347875/4332477	0
BP	GO:0009664	plant-type cell wall organization	2/806	10/7033	0.320735182	0.740606694	4334147/4344368	LOC4334147/LOC4344368	2	1	4344368	1	4334147
BP	GO:0009832	plant-type cell wall biogenesis	2/806	10/7033	0.320735182	0.740606694	4334147/4344368	LOC4334147/LOC4344368	2	1	4344368	1	4334147
BP	GO:0010215	cellulose microfibril organization	2/806	10/7033	0.320735182	0.740606694	4334147/4344368	LOC4334147/LOC4344368	2	1	4344368	1	4334147
BP	GO:0016049	cell growth	2/806	10/7033	0.320735182	0.740606694	4334147/4344368	LOC4334147/LOC4344368	2	1	4344368	1	4334147
BP	GO:0030198	extracellular matrix organization	2/806	10/7033	0.320735182	0.740606694	4334147/4344368	LOC4334147/LOC4344368	2	1	4344368	1	4334147
BP	GO:0040007	growth	2/806	10/7033	0.320735182	0.740606694	4334147/4344368	LOC4334147/LOC4344368	2	1	4344368	1	4334147
BP	GO:0043062	extracellular structure organization	2/806	10/7033	0.320735182	0.740606694	4334147/4344368	LOC4334147/LOC4344368	2	1	4344368	1	4334147
BP	GO:0070726	cell wall assembly	2/806	10/7033	0.320735182	0.740606694	4334147/4344368	LOC4334147/LOC4344368	2	1	4344368	1	4334147
BP	GO:0071668	plant-type cell wall assembly	2/806	10/7033	0.320735182	0.740606694	4334147/4344368	LOC4334147/LOC4344368	2	1	4344368	1	4334147
BP	GO:0071669	plant-type cell wall organization or biogenesis	2/806	10/7033	0.320735182	0.740606694	4334147/4344368	LOC4334147/LOC4344368	2	1	4344368	1	4334147
BP	GO:0072350	tricarboxylic acid metabolic process	2/806	10/7033	0.320735182	0.740606694	4325531/4344361	LOC4325531/LOC4344361	2	1	4325531	1	4344361
BP	GO:0034220	ion transmembrane transport	13/806	98/7033	0.330579716	0.75874019	107275890/4347211/4334032/4333298/107276535/4333296/4344191/4332431/4341302/4345789/9269583/4343366/4324220	LOC107275890/LOC4347211/LOC4334032/LOC4333298/LOC107276535/LOC4333296/LOC4344191/LOC4332431/LOC4341302/LOC4345789/LOC9269583/LOC4343366/LOC4324220	13	8	107275890/4347211/4334032/107276535/4333296/4344191/4332431/4343366	5	4333298/4341302/4345789/9269583/4324220
BP	GO:0009119	ribonucleoside metabolic process	3/806	18/7033	0.34105252	0.772806817	4343275/4343883/4337890	LOC4343275/LOC4343883/LOC4337890	3	2	4343275/4337890	1	4343883
BP	GO:1901605	alpha-amino acid metabolic process	8/806	58/7033	0.345073741	0.772806817	4334427/4324398/4339561/4330649/4347875/4332477/9270552/4351847	LOC4334427/LOC4324398/LOC4339561/LOC4330649/LOC4347875/LOC4332477/LOC9270552/LOC4351847	8	5	4334427/4339561/4347875/4332477/9270552	3	4324398/4330649/4351847
BP	GO:0009100	glycoprotein metabolic process	6/806	42/7033	0.348878668	0.772806817	4342702/4347131/4333786/4340564/4337389/4344592	LOC4342702/LOC4347131/LOC4333786/LOC4340564/LOC4337389/LOC4344592	6	3	4342702/4340564/4337389	3	4347131/4333786/4344592
BP	GO:0009101	glycoprotein biosynthetic process	6/806	42/7033	0.348878668	0.772806817	4342702/4347131/4333786/4340564/4337389/4344592	LOC4342702/LOC4347131/LOC4333786/LOC4340564/LOC4337389/LOC4344592	6	3	4342702/4340564/4337389	3	4347131/4333786/4344592
BP	GO:0070085	glycosylation	6/806	42/7033	0.348878668	0.772806817	4342702/4347131/4333786/4340564/4337389/4344592	LOC4342702/LOC4347131/LOC4333786/LOC4340564/LOC4337389/LOC4344592	6	3	4342702/4340564/4337389	3	4347131/4333786/4344592
BP	GO:1901607	alpha-amino acid biosynthetic process	6/806	42/7033	0.348878668	0.772806817	4324398/4339561/4330649/4347875/4332477/4351847	LOC4324398/LOC4339561/LOC4330649/LOC4347875/LOC4332477/LOC4351847	6	3	4339561/4347875/4332477	3	4324398/4330649/4351847
BP	GO:0006778	porphyrin-containing compound metabolic process	2/806	11/7033	0.364687319	0.793976393	4336951/4346651	LOC4336951/LOC4346651	2	2	4336951/4346651	0
BP	GO:0042440	pigment metabolic process	2/806	11/7033	0.364687319	0.793976393	4346651/4324196	LOC4346651/LOC4324196	2	2	4346651/4324196	0
BP	GO:0043648	dicarboxylic acid metabolic process	2/806	11/7033	0.364687319	0.793976393	4324398/4339561	LOC4324398/LOC4339561	2	1	4339561	1	4324398
BP	GO:0007275	multicellular organism development	3/806	19/7033	0.373942303	0.79802309	4342449/4333584/4332058	LOC4342449/LOC4333584/LOC4332058	3	0		3	4342449/4333584/4332058
BP	GO:0032502	developmental process	3/806	19/7033	0.373942303	0.79802309	4342449/4333584/4332058	LOC4342449/LOC4333584/LOC4332058	3	0		3	4342449/4333584/4332058
BP	GO:0048856	anatomical structure development	3/806	19/7033	0.373942303	0.79802309	4342449/4333584/4332058	LOC4342449/LOC4333584/LOC4332058	3	0		3	4342449/4333584/4332058
BP	GO:0005996	monosaccharide metabolic process	4/806	27/7033	0.374924234	0.79802309	4347311/4332293/4333103/4327493	LOC4347311/LOC4332293/LOC4333103/LOC4327493	4	3	4347311/4333103/4327493	1	4332293
BP	GO:0044270	cellular nitrogen compound catabolic process	9/806	69/7033	0.393418127	0.832735036	4349454/4347311/4327173/4330512/9271821/107279825/4349897/4327301/4340643	LOC4349454/LOC4347311/LOC4327173/LOC4330512/LOC9271821/LOC107279825/LOC4349897/LOC4327301/LOC4340643	9	5	4349454/4347311/4330512/4327301/4340643	4	4327173/9271821/107279825/4349897
BP	GO:0034655	nucleobase-containing compound catabolic process	8/806	61/7033	0.399552025	0.841045975	4349454/4347311/4327173/4330512/9271821/4349897/4327301/4340643	LOC4349454/LOC4347311/LOC4327173/LOC4330512/LOC9271821/LOC4349897/LOC4327301/LOC4340643	8	5	4349454/4347311/4330512/4327301/4340643	3	4327173/9271821/4349897
BP	GO:0072528	pyrimidine-containing compound biosynthetic process	3/806	20/7033	0.406493087	0.843788751	4339675/4343275/4326818	LOC4339675/LOC4343275/LOC4326818	3	3	4339675/4343275/4326818	0
BP	GO:0006081	cellular aldehyde metabolic process	2/806	12/7033	0.407499029	0.843788751	4339892/4351233	LOC4339892/LOC4351233	2	2	4339892/4351233	0
BP	GO:0006221	pyrimidine nucleotide biosynthetic process	2/806	12/7033	0.407499029	0.843788751	4339675/4343275	LOC4339675/LOC4343275	2	2	4339675/4343275	0
BP	GO:0008610	lipid biosynthetic process	13/806	105/7033	0.427861456	0.881163324	4323892/4342614/4331540/4325687/4336753/4348874/4338768/4325237/4340090/4339645/4342690/4324196/4341431	LOC4323892/LOC4342614/LOC4331540/LOC4325687/LOC4336753/LOC4348874/LOC4338768/LOC4325237/LOC4340090/LOC4339645/LOC4342690/LOC4324196/LOC4341431	13	8	4323892/4331540/4325687/4336753/4338768/4339645/4324196/4341431	5	4342614/4348874/4325237/4340090/4342690
BP	GO:1901575	organic substance catabolic process	22/806	183/7033	0.439473631	0.900071404	4332844/4349454/4347311/4346586/4327173/4330512/9271821/4336263/107279825/4325148/4349897/4343510/4331519/4347710/4349417/9267841/4325735/4348840/4327301/4327493/4340643/4329920	LOC4332844/LOC4349454/LOC4347311/LOC4346586/LOC4327173/LOC4330512/LOC9271821/LOC4336263/LOC107279825/LOC4325148/LOC4349897/LOC4343510/LOC4331519/LOC4347710/LOC4349417/LOC9267841/LOC4325735/LOC4348840/LOC4327301/LOC4327493/LOC4340643/LOC4329920	22	11	4349454/4347311/4346586/4330512/4325148/4343510/4347710/4327301/4327493/4340643/4329920	11	4332844/4327173/9271821/4336263/107279825/4349897/4331519/4349417/9267841/4325735/4348840
BP	GO:0006220	pyrimidine nucleotide metabolic process	2/806	13/7033	0.448854506	0.900071404	4339675/4343275	LOC4339675/LOC4343275	2	2	4339675/4343275	0
BP	GO:0007186	G-protein coupled receptor signaling pathway	2/806	13/7033	0.448854506	0.900071404	9266342/4352615	LOC9266342/LOC4352615	2	0		2	9266342/4352615
BP	GO:0008272	sulfate transport	2/806	13/7033	0.448854506	0.900071404	4331932/4324697	LOC4331932/LOC4324697	2	0		2	4331932/4324697
BP	GO:0072348	sulfur compound transport	2/806	13/7033	0.448854506	0.900071404	4331932/4324697	LOC4331932/LOC4324697	2	0		2	4331932/4324697
BP	GO:0072527	pyrimidine-containing compound metabolic process	3/806	22/7033	0.469863218	0.936325236	4339675/4343275/4326818	LOC4339675/LOC4343275/LOC4326818	3	3	4339675/4343275/4326818	0
BP	GO:0015698	inorganic anion transport	4/806	31/7033	0.482084147	0.936325236	4331932/4329844/4324697/4325919	LOC4331932/LOC4329844/LOC4324697/LOC4325919	4	1	4325919	3	4331932/4329844/4324697
BP	GO:0016579	protein deubiquitination	4/806	31/7033	0.482084147	0.936325236	4340327/4342469/4346102/4324616	LOC4340327/LOC4342469/LOC4346102/LOC4324616	4	0		4	4340327/4342469/4346102/4324616
BP	GO:0070646	protein modification by small protein removal	4/806	31/7033	0.482084147	0.936325236	4340327/4342469/4346102/4324616	LOC4340327/LOC4342469/LOC4346102/LOC4324616	4	0		4	4340327/4342469/4346102/4324616
BP	GO:0006888	ER to Golgi vesicle-mediated transport	2/806	14/7033	0.48852513	0.936325236	4335786/4347283	LOC4335786/LOC4347283	2	0		2	4335786/4347283
BP	GO:0033865	nucleoside bisphosphate metabolic process	2/806	14/7033	0.48852513	0.936325236	4343883/4337890	LOC4343883/LOC4337890	2	1	4337890	1	4343883
BP	GO:0033875	ribonucleoside bisphosphate metabolic process	2/806	14/7033	0.48852513	0.936325236	4343883/4337890	LOC4343883/LOC4337890	2	1	4337890	1	4343883
BP	GO:0034032	purine nucleoside bisphosphate metabolic process	2/806	14/7033	0.48852513	0.936325236	4343883/4337890	LOC4343883/LOC4337890	2	1	4337890	1	4343883
BP	GO:0032501	multicellular organismal process	11/806	92/7033	0.489051764	0.936325236	4351410/4342449/4333584/9268658/9272270/4343549/4332058/107275789/4349690/4326329/4341458	LOC4351410/LOC4342449/LOC4333584/LOC9268658/LOC9272270/LOC4343549/LOC4332058/LOC107275789/LOC4349690/LOC4326329/LOC4341458	11	0		11	4351410/4342449/4333584/9268658/9272270/4343549/4332058/107275789/4349690/4326329/4341458
BP	GO:0006928	movement of cell or subcellular component	6/806	49/7033	0.49742571	0.94288157	9271714/4326684/4346235/4330897/4346402/9270139	LOC9271714/LOC4326684/LOC4346235/LOC4330897/LOC4346402/LOC9270139	6	0		6	9271714/4326684/4346235/4330897/4346402/9270139
BP	GO:0007018	microtubule-based movement	6/806	49/7033	0.49742571	0.94288157	9271714/4326684/4346235/4330897/4346402/9270139	LOC9271714/LOC4326684/LOC4346235/LOC4330897/LOC4346402/LOC9270139	6	0		6	9271714/4326684/4346235/4330897/4346402/9270139
BP	GO:0006631	fatty acid metabolic process	7/806	58/7033	0.502962318	0.948656648	4325687/4336753/107275961/4348874/4339645/4341431/4338541	LOC4325687/LOC4336753/LOC107275961/LOC4348874/LOC4339645/LOC4341431/LOC4338541	7	5	4325687/4336753/107275961/4339645/4341431	2	4348874/4338541
BP	GO:0046700	heterocycle catabolic process	8/806	68/7033	0.525216732	0.968795889	4349454/4347311/4327173/4330512/9271821/4349897/4327301/4340643	LOC4349454/LOC4347311/LOC4327173/LOC4330512/LOC9271821/LOC4349897/LOC4327301/LOC4340643	8	5	4349454/4347311/4330512/4327301/4340643	3	4327173/9271821/4349897
BP	GO:0006284	base-excision repair	2/806	15/7033	0.526353672	0.968795889	4341682/4347081	LOC4341682/LOC4347081	2	0		2	4341682/4347081
BP	GO:0006334	nucleosome assembly	2/806	15/7033	0.526353672	0.968795889	4340005/4342583	LOC4340005/LOC4342583	2	0		2	4340005/4342583
BP	GO:0031497	chromatin assembly	2/806	15/7033	0.526353672	0.968795889	4340005/4342583	LOC4340005/LOC4342583	2	0		2	4340005/4342583
BP	GO:0034728	nucleosome organization	2/806	15/7033	0.526353672	0.968795889	4340005/4342583	LOC4340005/LOC4342583	2	0		2	4340005/4342583
BP	GO:0006633	fatty acid biosynthetic process	5/806	42/7033	0.535594509	0.973699127	4325687/4336753/4348874/4339645/4341431	LOC4325687/LOC4336753/LOC4348874/LOC4339645/LOC4341431	5	4	4325687/4336753/4339645/4341431	1	4348874
BP	GO:1901361	organic cyclic compound catabolic process	8/806	69/7033	0.542501795	0.973699127	4349454/4347311/4327173/4330512/9271821/4349897/4327301/4340643	LOC4349454/LOC4347311/LOC4327173/LOC4330512/LOC9271821/LOC4349897/LOC4327301/LOC4340643	8	5	4349454/4347311/4330512/4327301/4340643	3	4327173/9271821/4349897
BP	GO:0044281	small molecule metabolic process	49/806	432/7033	0.555643969	0.973699127	4334427/4349454/4324398/4325687/4347311/4336753/4339675/4335862/4327173/4330512/107275961/4339892/4339561/4334032/4330649/4325531/4348874/4332293/9271821/4333103/107279825/4349897/4345795/4332431/4339677/4343275/107276220/4349979/4343883/4347875/4345071/4341535/4332477/4344361/4350455/9270552/4327301/4351233/4343366/4339645/4337890/4327493/4340643/4351847/4325375/4341431/4345872/4338541/4352065	LOC4334427/LOC4349454/LOC4324398/LOC4325687/LOC4347311/LOC4336753/LOC4339675/LOC4335862/LOC4327173/LOC4330512/LOC107275961/LOC4339892/LOC4339561/LOC4334032/LOC4330649/LOC4325531/LOC4348874/LOC4332293/LOC9271821/LOC4333103/LOC107279825/LOC4349897/LOC4345795/LOC4332431/LOC4339677/LOC4343275/LOC107276220/LOC4349979/LOC4343883/LOC4347875/LOC4345071/LOC4341535/LOC4332477/LOC4344361/LOC4350455/LOC92705…	49	32	4334427/4349454/4325687/4347311/4336753/4339675/4330512/107275961/4339892/4339561/4334032/4325531/4333103/4345795/4332431/4339677/4343275/107276220/4347875/4345071/4332477/4350455/9270552/4327301/4351233/4343366/4339645/4337890/4327493/4340643/4341431/4345872	17	4324398/4335862/4327173/4330649/4348874/4332293/9271821/107279825/4349897/4349979/4343883/4341535/4344361/4351847/4325375/4338541/4352065
BP	GO:0009056	catabolic process	22/806	194/7033	0.555739924	0.973699127	4332844/4349454/4347311/4346586/4327173/4330512/9271821/4336263/107279825/4325148/4349897/4343510/4331519/4347710/4349417/9267841/4325735/4348840/4327301/4327493/4340643/4329920	LOC4332844/LOC4349454/LOC4347311/LOC4346586/LOC4327173/LOC4330512/LOC9271821/LOC4336263/LOC107279825/LOC4325148/LOC4349897/LOC4343510/LOC4331519/LOC4347710/LOC4349417/LOC9267841/LOC4325735/LOC4348840/LOC4327301/LOC4327493/LOC4340643/LOC4329920	22	11	4349454/4347311/4346586/4330512/4325148/4343510/4347710/4327301/4327493/4340643/4329920	11	4332844/4327173/9271821/4336263/107279825/4349897/4331519/4349417/9267841/4325735/4348840
BP	GO:0018193	peptidyl-amino acid modification	5/806	43/7033	0.557347497	0.973699127	4328121/4327912/4342702/4340003/4348134	LOC4328121/LOC4327912/LOC4342702/LOC4340003/LOC4348134	5	5	4328121/4327912/4342702/4340003/4348134	0
BP	GO:0000160	phosphorelay signal transduction system	3/806	25/7033	0.558596951	0.973699127	4347674/4348447/4331008	LOC4347674/LOC4348447/LOC4331008	3	1	4347674	2	4348447/4331008
BP	GO:0003333	amino acid transmembrane transport	3/806	25/7033	0.558596951	0.973699127	107275890/4344191/4324220	LOC107275890/LOC4344191/LOC4324220	3	2	107275890/4344191	1	4324220
BP	GO:0006865	amino acid transport	3/806	25/7033	0.558596951	0.973699127	107275890/4344191/4324220	LOC107275890/LOC4344191/LOC4324220	3	2	107275890/4344191	1	4324220
BP	GO:0019439	aromatic compound catabolic process	8/806	70/7033	0.559534088	0.973699127	4349454/4347311/4327173/4330512/9271821/4349897/4327301/4340643	LOC4349454/LOC4347311/LOC4327173/LOC4330512/LOC9271821/LOC4349897/LOC4327301/LOC4340643	8	5	4349454/4347311/4330512/4327301/4340643	3	4327173/9271821/4349897
BP	GO:0006323	DNA packaging	2/806	16/7033	0.562240966	0.973699127	4340005/4342583	LOC4340005/LOC4342583	2	0		2	4340005/4342583
BP	GO:0006333	chromatin assembly or disassembly	2/806	16/7033	0.562240966	0.973699127	4340005/4342583	LOC4340005/LOC4342583	2	0		2	4340005/4342583
BP	GO:0065004	protein-DNA complex assembly	2/806	16/7033	0.562240966	0.973699127	4340005/4342583	LOC4340005/LOC4342583	2	0		2	4340005/4342583
BP	GO:0071824	protein-DNA complex subunit organization	2/806	16/7033	0.562240966	0.973699127	4340005/4342583	LOC4340005/LOC4342583	2	0		2	4340005/4342583
BP	GO:0044282	small molecule catabolic process	2/806	17/7033	0.596134692	0.999998965	107279825/4327493	LOC107279825/LOC4327493	2	1	4327493	1	107279825
BP	GO:0044255	cellular lipid metabolic process	16/806	145/7033	0.604116618	0.999998965	4323892/4342614/4325687/4336753/107275961/4348874/4345628/4344485/4338768/4325237/4340090/4339645/4344166/4324196/4341431/4338541	LOC4323892/LOC4342614/LOC4325687/LOC4336753/LOC107275961/LOC4348874/LOC4345628/LOC4344485/LOC4338768/LOC4325237/LOC4340090/LOC4339645/LOC4344166/LOC4324196/LOC4341431/LOC4338541	16	9	4323892/4325687/4336753/107275961/4344485/4338768/4339645/4324196/4341431	7	4342614/4348874/4345628/4325237/4340090/4344166/4338541
BP	GO:0008037	cell recognition	8/806	73/7033	0.608888253	0.999998965	4351410/9268658/9272270/4343549/107275789/4349690/4326329/4341458	LOC4351410/LOC9268658/LOC9272270/LOC4343549/LOC107275789/LOC4349690/LOC4326329/LOC4341458	8	0		8	4351410/9268658/9272270/4343549/107275789/4349690/4326329/4341458
BP	GO:0009856	pollination	8/806	73/7033	0.608888253	0.999998965	4351410/9268658/9272270/4343549/107275789/4349690/4326329/4341458	LOC4351410/LOC9268658/LOC9272270/LOC4343549/LOC107275789/LOC4349690/LOC4326329/LOC4341458	8	0		8	4351410/9268658/9272270/4343549/107275789/4349690/4326329/4341458
BP	GO:0009875	pollen-pistil interaction	8/806	73/7033	0.608888253	0.999998965	4351410/9268658/9272270/4343549/107275789/4349690/4326329/4341458	LOC4351410/LOC9268658/LOC9272270/LOC4343549/LOC107275789/LOC4349690/LOC4326329/LOC4341458	8	0		8	4351410/9268658/9272270/4343549/107275789/4349690/4326329/4341458
BP	GO:0044706	multi-multicellular organism process	8/806	73/7033	0.608888253	0.999998965	4351410/9268658/9272270/4343549/107275789/4349690/4326329/4341458	LOC4351410/LOC9268658/LOC9272270/LOC4343549/LOC107275789/LOC4349690/LOC4326329/LOC4341458	8	0		8	4351410/9268658/9272270/4343549/107275789/4349690/4326329/4341458
BP	GO:0048544	recognition of pollen	8/806	73/7033	0.608888253	0.999998965	4351410/9268658/9272270/4343549/107275789/4349690/4326329/4341458	LOC4351410/LOC9268658/LOC9272270/LOC4343549/LOC107275789/LOC4349690/LOC4326329/LOC4341458	8	0		8	4351410/9268658/9272270/4343549/107275789/4349690/4326329/4341458
BP	GO:0007017	microtubule-based process	7/806	64/7033	0.611257729	0.999998965	9271714/4326684/4346235/4330897/4346402/9270139/4344920	LOC9271714/LOC4326684/LOC4346235/LOC4330897/LOC4346402/LOC9270139/LOC4344920	7	0		7	9271714/4326684/4346235/4330897/4346402/9270139/4344920
BP	GO:0045229	external encapsulating structure organization	3/806	27/7033	0.612519217	0.999998965	4324842/4334147/4344368	LOC4324842/LOC4334147/LOC4344368	3	2	4324842/4344368	1	4334147
BP	GO:0071555	cell wall organization	3/806	27/7033	0.612519217	0.999998965	4324842/4334147/4344368	LOC4324842/LOC4334147/LOC4344368	3	2	4324842/4344368	1	4334147
BP	GO:0009057	macromolecule catabolic process	12/806	110/7033	0.617665198	0.999998965	4332844/4346586/4336263/4325148/4343510/4331519/4347710/4349417/9267841/4325735/4348840/4329920	LOC4332844/LOC4346586/LOC4336263/LOC4325148/LOC4343510/LOC4331519/LOC4347710/LOC4349417/LOC9267841/LOC4325735/LOC4348840/LOC4329920	12	5	4346586/4325148/4343510/4347710/4329920	7	4332844/4336263/4331519/4349417/9267841/4325735/4348840
BP	GO:0043436	oxoacid metabolic process	31/806	281/7033	0.619830554	0.999998965	4334427/4349454/4324398/4325687/4347311/4336753/4327173/4330512/107275961/4339561/4330649/4325531/4348874/9271821/4349897/4345795/4339677/4347875/4345071/4332477/4344361/9270552/4327301/4339645/4340643/4351847/4325375/4341431/4345872/4338541/4352065	LOC4334427/LOC4349454/LOC4324398/LOC4325687/LOC4347311/LOC4336753/LOC4327173/LOC4330512/LOC107275961/LOC4339561/LOC4330649/LOC4325531/LOC4348874/LOC9271821/LOC4349897/LOC4345795/LOC4339677/LOC4347875/LOC4345071/LOC4332477/LOC4344361/LOC9270552/LOC4327301/LOC4339645/LOC4340643/LOC4351847/LOC4325375/LOC4341431/LOC4345872/LOC4338541/LOC4352065	31	20	4334427/4349454/4325687/4347311/4336753/4330512/107275961/4339561/4325531/4345795/4339677/4347875/4345071/4332477/9270552/4327301/4339645/4340643/4341431/4345872	11	4324398/4327173/4330649/4348874/9271821/4349897/4344361/4351847/4325375/4338541/4352065
BP	GO:0006082	organic acid metabolic process	31/806	282/7033	0.628055216	0.999998965	4334427/4349454/4324398/4325687/4347311/4336753/4327173/4330512/107275961/4339561/4330649/4325531/4348874/9271821/4349897/4345795/4339677/4347875/4345071/4332477/4344361/9270552/4327301/4339645/4340643/4351847/4325375/4341431/4345872/4338541/4352065	LOC4334427/LOC4349454/LOC4324398/LOC4325687/LOC4347311/LOC4336753/LOC4327173/LOC4330512/LOC107275961/LOC4339561/LOC4330649/LOC4325531/LOC4348874/LOC9271821/LOC4349897/LOC4345795/LOC4339677/LOC4347875/LOC4345071/LOC4332477/LOC4344361/LOC9270552/LOC4327301/LOC4339645/LOC4340643/LOC4351847/LOC4325375/LOC4341431/LOC4345872/LOC4338541/LOC4352065	31	20	4334427/4349454/4325687/4347311/4336753/4330512/107275961/4339561/4325531/4345795/4339677/4347875/4345071/4332477/9270552/4327301/4339645/4340643/4341431/4345872	11	4324398/4327173/4330649/4348874/9271821/4349897/4344361/4351847/4325375/4338541/4352065
BP	GO:0000003	reproduction	8/806	75/7033	0.640148562	0.999998965	4351410/9268658/9272270/4343549/107275789/4349690/4326329/4341458	LOC4351410/LOC9268658/LOC9272270/LOC4343549/LOC107275789/LOC4349690/LOC4326329/LOC4341458	8	0		8	4351410/9268658/9272270/4343549/107275789/4349690/4326329/4341458
BP	GO:0022414	reproductive process	8/806	75/7033	0.640148562	0.999998965	4351410/9268658/9272270/4343549/107275789/4349690/4326329/4341458	LOC4351410/LOC9268658/LOC9272270/LOC4343549/LOC107275789/LOC4349690/LOC4326329/LOC4341458	8	0		8	4351410/9268658/9272270/4343549/107275789/4349690/4326329/4341458
BP	GO:0019752	carboxylic acid metabolic process	30/806	275/7033	0.644128976	0.999998965	4334427/4349454/4324398/4325687/4347311/4336753/4327173/4330512/107275961/4339561/4330649/4325531/4348874/9271821/4349897/4339677/4347875/4345071/4332477/4344361/9270552/4327301/4339645/4340643/4351847/4325375/4341431/4345872/4338541/4352065	LOC4334427/LOC4349454/LOC4324398/LOC4325687/LOC4347311/LOC4336753/LOC4327173/LOC4330512/LOC107275961/LOC4339561/LOC4330649/LOC4325531/LOC4348874/LOC9271821/LOC4349897/LOC4339677/LOC4347875/LOC4345071/LOC4332477/LOC4344361/LOC9270552/LOC4327301/LOC4339645/LOC4340643/LOC4351847/LOC4325375/LOC4341431/LOC4345872/LOC4338541/LOC4352065	30	19	4334427/4349454/4325687/4347311/4336753/4330512/107275961/4339561/4325531/4339677/4347875/4345071/4332477/9270552/4327301/4339645/4340643/4341431/4345872	11	4324398/4327173/4330649/4348874/9271821/4349897/4344361/4351847/4325375/4338541/4352065
BP	GO:0006790	sulfur compound metabolic process	4/806	38/7033	0.6478994	0.999998965	4332649/4350977/4326818/4351923	LOC4332649/LOC4350977/LOC4326818/LOC4351923	4	2	4332649/4326818	2	4350977/4351923
BP	GO:0042546	cell wall biogenesis	2/806	19/7033	0.657911453	0.999998965	4334147/4344368	LOC4334147/LOC4344368	2	1	4344368	1	4334147
BP	GO:0035556	intracellular signal transduction	10/806	95/7033	0.661376363	0.999998965	9266342/4326321/4348795/4324623/4352615/4347674/4348447/4344391/4331008/4337686	LOC9266342/LOC4326321/LOC4348795/LOC4324623/LOC4352615/LOC4347674/LOC4348447/LOC4344391/LOC4331008/LOC4337686	10	2	4326321/4347674	8	9266342/4348795/4324623/4352615/4348447/4344391/4331008/4337686
BP	GO:0045454	cell redox homeostasis	9/806	86/7033	0.66521617	0.999998965	4342593/4340223/4350002/4352426/9269420/4329715/4345435/4324320/4330728	LOC4342593/LOC4340223/LOC4350002/LOC4352426/LOC9269420/LOC4329715/LOC4345435/LOC4324320/LOC4330728	9	7	4342593/4350002/4352426/9269420/4329715/4345435/4324320	2	4340223/4330728
BP	GO:0009116	nucleoside metabolic process	3/806	30/7033	0.684719798	0.999998965	4343275/4343883/4337890	LOC4343275/LOC4343883/LOC4337890	3	2	4343275/4337890	1	4343883
BP	GO:0098656	anion transmembrane transport	3/806	30/7033	0.684719798	0.999998965	107275890/4344191/4324220	LOC107275890/LOC4344191/LOC4324220	3	2	107275890/4344191	1	4324220
BP	GO:1901657	glycosyl compound metabolic process	3/806	30/7033	0.684719798	0.999998965	4343275/4343883/4337890	LOC4343275/LOC4343883/LOC4337890	3	2	4343275/4337890	1	4343883
BP	GO:1903825	organic acid transmembrane transport	3/806	30/7033	0.684719798	0.999998965	107275890/4344191/4324220	LOC107275890/LOC4344191/LOC4324220	3	2	107275890/4344191	1	4324220
BP	GO:1905039	carboxylic acid transmembrane transport	3/806	30/7033	0.684719798	0.999998965	107275890/4344191/4324220	LOC107275890/LOC4344191/LOC4324220	3	2	107275890/4344191	1	4324220
BP	GO:0044272	sulfur compound biosynthetic process	2/806	20/7033	0.685846827	0.999998965	4326818/4351923	LOC4326818/LOC4351923	2	1	4326818	1	4351923
BP	GO:0019725	cellular homeostasis	9/806	88/7033	0.692257711	0.999998965	4342593/4340223/4350002/4352426/9269420/4329715/4345435/4324320/4330728	LOC4342593/LOC4340223/LOC4350002/LOC4352426/LOC9269420/LOC4329715/LOC4345435/LOC4324320/LOC4330728	9	7	4342593/4350002/4352426/9269420/4329715/4345435/4324320	2	4340223/4330728
BP	GO:0006074	(1->3)-beta-D-glucan metabolic process	1/806	10/7033	0.704183455	0.999998965	4327807	LOC4327807	1	0		1	4327807
BP	GO:0006075	(1->3)-beta-D-glucan biosynthetic process	1/806	10/7033	0.704183455	0.999998965	4327807	LOC4327807	1	0		1	4327807
BP	GO:0019220	regulation of phosphate metabolic process	1/806	10/7033	0.704183455	0.999998965	4342776	LOC4342776	1	1	4342776	0
BP	GO:0031399	regulation of protein modification process	1/806	10/7033	0.704183455	0.999998965	4342776	LOC4342776	1	1	4342776	0
BP	GO:0051174	regulation of phosphorus metabolic process	1/806	10/7033	0.704183455	0.999998965	4342776	LOC4342776	1	1	4342776	0
BP	GO:0006820	anion transport	7/806	72/7033	0.733365184	0.999998965	4331932/107275890/4329844/4344191/4324697/4325919/4324220	LOC4331932/LOC107275890/LOC4329844/LOC4344191/LOC4324697/LOC4325919/LOC4324220	7	3	107275890/4344191/4325919	4	4331932/4329844/4324697/4324220
BP	GO:0032268	regulation of cellular protein metabolic process	2/806	22/7033	0.736083102	0.999998965	4342776/9266374	LOC4342776/LOC9266374	2	1	4342776	1	9266374
BP	GO:0006298	mismatch repair	1/806	11/7033	0.738133068	0.999998965	4325393	LOC4325393	1	0		1	4325393
BP	GO:0009890	negative regulation of biosynthetic process	1/806	11/7033	0.738133068	0.999998965	9266374	LOC9266374	1	0		1	9266374
BP	GO:0010558	negative regulation of macromolecule biosynthetic process	1/806	11/7033	0.738133068	0.999998965	9266374	LOC9266374	1	0		1	9266374
BP	GO:0016226	iron-sulfur cluster assembly	1/806	11/7033	0.738133068	0.999998965	4332649	LOC4332649	1	1	4332649	0
BP	GO:0031163	metallo-sulfur cluster assembly	1/806	11/7033	0.738133068	0.999998965	4332649	LOC4332649	1	1	4332649	0
BP	GO:0031324	negative regulation of cellular metabolic process	1/806	11/7033	0.738133068	0.999998965	9266374	LOC9266374	1	0		1	9266374
BP	GO:0031327	negative regulation of cellular biosynthetic process	1/806	11/7033	0.738133068	0.999998965	9266374	LOC9266374	1	0		1	9266374
BP	GO:0051172	negative regulation of nitrogen compound metabolic process	1/806	11/7033	0.738133068	0.999998965	9266374	LOC9266374	1	0		1	9266374
BP	GO:2000113	negative regulation of cellular macromolecule biosynthetic process	1/806	11/7033	0.738133068	0.999998965	9266374	LOC9266374	1	0		1	9266374
BP	GO:0007165	signal transduction	16/806	158/7033	0.739112018	0.999998965	9266342/4326321/4348795/4324623/4341236/4352615/4347072/4347674/4348447/4351419/4344391/4323870/4331008/4349594/4351307/4337686	LOC9266342/LOC4326321/LOC4348795/LOC4324623/LOC4341236/LOC4352615/LOC4347072/LOC4347674/LOC4348447/LOC4351419/LOC4344391/LOC4323870/LOC4331008/LOC4349594/LOC4351307/LOC4337686	16	4	4326321/4347674/4349594/4351307	12	9266342/4348795/4324623/4341236/4352615/4347072/4348447/4351419/4344391/4323870/4331008/4337686
BP	GO:0023052	signaling	16/806	158/7033	0.739112018	0.999998965	9266342/4326321/4348795/4324623/4341236/4352615/4347072/4347674/4348447/4351419/4344391/4323870/4331008/4349594/4351307/4337686	LOC9266342/LOC4326321/LOC4348795/LOC4324623/LOC4341236/LOC4352615/LOC4347072/LOC4347674/LOC4348447/LOC4351419/LOC4344391/LOC4323870/LOC4331008/LOC4349594/LOC4351307/LOC4337686	16	4	4326321/4347674/4349594/4351307	12	9266342/4348795/4324623/4341236/4352615/4347072/4348447/4351419/4344391/4323870/4331008/4337686
BP	GO:0042592	homeostatic process	9/806	93/7033	0.753662923	0.999998965	4342593/4340223/4350002/4352426/9269420/4329715/4345435/4324320/4330728	LOC4342593/LOC4340223/LOC4350002/LOC4352426/LOC9269420/LOC4329715/LOC4345435/LOC4324320/LOC4330728	9	7	4342593/4350002/4352426/9269420/4329715/4345435/4324320	2	4340223/4330728
BP	GO:0007154	cell communication	24/806	235/7033	0.758792409	0.999998965	9266342/4351410/4326321/9268658/4348795/4324623/4341236/9272270/4352615/4343549/4347072/4347674/4348447/4351419/107275789/4349690/4344391/4323870/4331008/4326329/4341458/4349594/4351307/4337686	LOC9266342/LOC4351410/LOC4326321/LOC9268658/LOC4348795/LOC4324623/LOC4341236/LOC9272270/LOC4352615/LOC4343549/LOC4347072/LOC4347674/LOC4348447/LOC4351419/LOC107275789/LOC4349690/LOC4344391/LOC4323870/LOC4331008/LOC4326329/LOC4341458/LOC4349594/LOC4351307/LOC4337686	24	4	4326321/4347674/4349594/4351307	20	9266342/4351410/9268658/4348795/4324623/4341236/9272270/4352615/4343549/4347072/4348447/4351419/107275789/4349690/4344391/4323870/4331008/4326329/4341458/4337686
BP	GO:0006417	regulation of translation	1/806	12/7033	0.768190708	0.999998965	9266374	LOC9266374	1	0		1	9266374
BP	GO:0010608	posttranscriptional regulation of gene expression	1/806	12/7033	0.768190708	0.999998965	9266374	LOC9266374	1	0		1	9266374
BP	GO:0034248	regulation of cellular amide metabolic process	1/806	12/7033	0.768190708	0.999998965	9266374	LOC9266374	1	0		1	9266374
BP	GO:0006520	cellular amino acid metabolic process	13/806	133/7033	0.769970557	0.999998965	4334427/4324398/4339561/4330649/4339677/4347875/4345071/4332477/9270552/4351847/4325375/4345872/4352065	LOC4334427/LOC4324398/LOC4339561/LOC4330649/LOC4339677/LOC4347875/LOC4345071/LOC4332477/LOC9270552/LOC4351847/LOC4325375/LOC4345872/LOC4352065	13	8	4334427/4339561/4339677/4347875/4345071/4332477/9270552/4345872	5	4324398/4330649/4351847/4325375/4352065
BP	GO:0051246	regulation of protein metabolic process	2/806	24/7033	0.779305346	0.999998965	4342776/9266374	LOC4342776/LOC9266374	2	1	4342776	1	9266374
BP	GO:0009733	response to auxin	3/806	35/7033	0.781864301	0.999998965	9271608/4349090/4330855	LOC9271608/LOC4349090/LOC4330855	3	3	9271608/4349090/4330855	0
BP	GO:0065008	regulation of biological quality	11/806	116/7033	0.790873828	0.999998965	4342593/4340223/4350002/4352426/9269420/4329715/4345435/4324320/4330728/4335613/4348932	LOC4342593/LOC4340223/LOC4350002/LOC4352426/LOC9269420/LOC4329715/LOC4345435/LOC4324320/LOC4330728/LOC4335613/LOC4348932	11	7	4342593/4350002/4352426/9269420/4329715/4345435/4324320	4	4340223/4330728/4335613/4348932
BP	GO:0022402	cell cycle process	1/806	13/7033	0.794802058	0.999998965	4344920	LOC4344920	1	0		1	4344920
BP	GO:0071103	DNA conformation change	2/806	25/7033	0.79849738	0.999998965	4340005/4342583	LOC4340005/LOC4342583	2	0		2	4340005/4342583
BP	GO:0006260	DNA replication	4/806	47/7033	0.803126903	0.999998965	9270748/9271500/4350526/4331016	LOC9270748/LOC9271500/LOC4350526/LOC4331016	4	0		4	9270748/9271500/4350526/4331016
BP	GO:0022607	cellular component assembly	7/806	79/7033	0.816034509	0.999998965	4332649/4334147/4332745/4344920/4340005/4342583/4344368	LOC4332649/LOC4334147/LOC4332745/LOC4344920/LOC4340005/LOC4342583/LOC4344368	7	3	4332649/4332745/4344368	4	4334147/4344920/4340005/4342583
BP	GO:0010629	negative regulation of gene expression	2/806	26/7033	0.816195514	0.999998965	4351724/9266374	LOC4351724/LOC9266374	2	0		2	4351724/9266374
BP	GO:0042398	cellular modified amino acid biosynthetic process	1/806	14/7033	0.818361822	0.999998965	4351923	LOC4351923	1	0		1	4351923
BP	GO:0015711	organic anion transport	3/806	38/7033	0.82731255	0.999998965	107275890/4344191/4324220	LOC107275890/LOC4344191/LOC4324220	3	2	107275890/4344191	1	4324220
BP	GO:0015849	organic acid transport	3/806	38/7033	0.82731255	0.999998965	107275890/4344191/4324220	LOC107275890/LOC4344191/LOC4324220	3	2	107275890/4344191	1	4324220
BP	GO:0046942	carboxylic acid transport	3/806	38/7033	0.82731255	0.999998965	107275890/4344191/4324220	LOC107275890/LOC4344191/LOC4324220	3	2	107275890/4344191	1	4324220
BP	GO:0009892	negative regulation of metabolic process	2/806	27/7033	0.832489617	0.999998965	4351724/9266374	LOC4351724/LOC9266374	2	0		2	4351724/9266374
BP	GO:0010605	negative regulation of macromolecule metabolic process	2/806	27/7033	0.832489617	0.999998965	4351724/9266374	LOC4351724/LOC9266374	2	0		2	4351724/9266374
BP	GO:0048193	Golgi vesicle transport	2/806	27/7033	0.832489617	0.999998965	4335786/4347283	LOC4335786/LOC4347283	2	0		2	4335786/4347283
BP	GO:0015980	energy derivation by oxidation of organic compounds	1/806	15/7033	0.839219547	0.999998965	4325531	LOC4325531	1	1	4325531	0
BP	GO:0045333	cellular respiration	1/806	15/7033	0.839219547	0.999998965	4325531	LOC4325531	1	1	4325531	0
BP	GO:1901615	organic hydroxy compound metabolic process	1/806	15/7033	0.839219547	0.999998965	4351233	LOC4351233	1	1	4351233	0
BP	GO:0006325	chromatin organization	3/806	39/7033	0.840547315	0.999998965	107276186/4340005/4342583	LOC107276186/LOC4340005/LOC4342583	3	0		3	107276186/4340005/4342583
BP	GO:1902600	proton transmembrane transport	3/806	39/7033	0.840547315	0.999998965	4334032/4332431/4343366	LOC4334032/LOC4332431/LOC4343366	3	3	4334032/4332431/4343366	0
BP	GO:0044248	cellular catabolic process	16/806	172/7033	0.846934892	0.999998965	4349454/4347311/4346586/4327173/4330512/9271821/4336263/107279825/4325148/4349897/4331519/4347710/4325735/4327301/4340643/4329920	LOC4349454/LOC4347311/LOC4346586/LOC4327173/LOC4330512/LOC9271821/LOC4336263/LOC107279825/LOC4325148/LOC4349897/LOC4331519/LOC4347710/LOC4325735/LOC4327301/LOC4340643/LOC4329920	16	9	4349454/4347311/4346586/4330512/4325148/4347710/4327301/4340643/4329920	7	4327173/9271821/4336263/107279825/4349897/4331519/4325735
BP	GO:0050790	regulation of catalytic activity	1/806	16/7033	0.857684785	0.999998965	4342776	LOC4342776	1	1	4342776	0
BP	GO:0070972	protein localization to endoplasmic reticulum	1/806	16/7033	0.857684785	0.999998965	4335613	LOC4335613	1	0		1	4335613
BP	GO:0006766	vitamin metabolic process	1/806	17/7033	0.874031666	0.999998965	4351233	LOC4351233	1	1	4351233	0
BP	GO:0006767	water-soluble vitamin metabolic process	1/806	17/7033	0.874031666	0.999998965	4351233	LOC4351233	1	1	4351233	0
BP	GO:0009110	vitamin biosynthetic process	1/806	17/7033	0.874031666	0.999998965	4351233	LOC4351233	1	1	4351233	0
BP	GO:0042364	water-soluble vitamin biosynthetic process	1/806	17/7033	0.874031666	0.999998965	4351233	LOC4351233	1	1	4351233	0
BP	GO:0042545	cell wall modification	1/806	17/7033	0.874031666	0.999998965	4324842	LOC4324842	1	1	4324842	0
BP	GO:0065009	regulation of molecular function	1/806	17/7033	0.874031666	0.999998965	4342776	LOC4342776	1	1	4342776	0
BP	GO:0072657	protein localization to membrane	1/806	17/7033	0.874031666	0.999998965	4334759	LOC4334759	1	1	4334759	0
BP	GO:0090150	establishment of protein localization to membrane	1/806	17/7033	0.874031666	0.999998965	4334759	LOC4334759	1	1	4334759	0
BP	GO:0007049	cell cycle	2/806	32/7033	0.895930723	0.999998965	4342776/4344920	LOC4342776/LOC4344920	2	1	4342776	1	4344920
BP	GO:0046488	phosphatidylinositol metabolic process	2/806	32/7033	0.895930723	0.999998965	4345628/4344166	LOC4345628/LOC4344166	2	0		2	4345628/4344166
BP	GO:1901565	organonitrogen compound catabolic process	8/806	100/7033	0.90006183	0.999998965	4346586/4336263/107279825/4325148/4331519/4347710/4325735/4329920	LOC4346586/LOC4336263/LOC107279825/LOC4325148/LOC4331519/LOC4347710/LOC4325735/LOC4329920	8	4	4346586/4325148/4347710/4329920	4	4336263/107279825/4331519/4325735
BP	GO:0006575	cellular modified amino acid metabolic process	1/806	19/7033	0.901313581	0.999998965	4351923	LOC4351923	1	0		1	4351923
BP	GO:0016569	covalent chromatin modification	1/806	19/7033	0.901313581	0.999998965	107276186	LOC107276186	1	0		1	107276186
BP	GO:0016570	histone modification	1/806	19/7033	0.901313581	0.999998965	107276186	LOC107276186	1	0		1	107276186
BP	GO:0006644	phospholipid metabolic process	3/806	46/7033	0.910795344	0.999998965	4345628/4325237/4344166	LOC4345628/LOC4325237/LOC4344166	3	0		3	4345628/4325237/4344166
BP	GO:0048523	negative regulation of cellular process	1/806	20/7033	0.912653937	0.999998965	9266374	LOC9266374	1	0		1	9266374
BP	GO:0051726	regulation of cell cycle	1/806	20/7033	0.912653937	0.999998965	4342776	LOC4342776	1	1	4342776	0
BP	GO:0006650	glycerophospholipid metabolic process	2/806	34/7033	0.914386258	0.999998965	4345628/4344166	LOC4345628/LOC4344166	2	0		2	4345628/4344166
BP	GO:0051716	cellular response to stimulus	21/806	236/7033	0.917117205	0.999998965	9266342/4326321/4324284/4348795/4341682/4347081/4324623/4341236/4352615/4347072/4347674/4341904/4348447/4351419/4344391/4323870/4331008/4325393/4349594/4351307/4337686	LOC9266342/LOC4326321/LOC4324284/LOC4348795/LOC4341682/LOC4347081/LOC4324623/LOC4341236/LOC4352615/LOC4347072/LOC4347674/LOC4341904/LOC4348447/LOC4351419/LOC4344391/LOC4323870/LOC4331008/LOC4325393/LOC4349594/LOC4351307/LOC4337686	21	4	4326321/4347674/4349594/4351307	17	9266342/4324284/4348795/4341682/4347081/4324623/4341236/4352615/4347072/4341904/4348447/4351419/4344391/4323870/4331008/4325393/4337686
BP	GO:0034622	cellular protein-containing complex assembly	3/806	47/7033	0.918136374	0.999998965	4332745/4340005/4342583	LOC4332745/LOC4340005/LOC4342583	3	1	4332745	2	4340005/4342583
BP	GO:0048519	negative regulation of biological process	2/806	36/7033	0.929735856	0.999998965	4351724/9266374	LOC4351724/LOC9266374	2	0		2	4351724/9266374
BP	GO:0071705	nitrogen compound transport	13/806	159/7033	0.930830497	0.999998965	107275890/112936010/4339064/4344467/4344191/4332301/4352285/107277383/4324220/4335786/4332526/4334717/4347283	LOC107275890/LOC112936010/LOC4339064/LOC4344467/LOC4344191/LOC4332301/LOC4352285/LOC107277383/LOC4324220/LOC4335786/LOC4332526/LOC4334717/LOC4347283	13	6	107275890/112936010/4339064/4344467/4344191/107277383	7	4332301/4352285/4324220/4335786/4332526/4334717/4347283
BP	GO:0006364	rRNA processing	1/806	22/7033	0.931578734	0.999998965	4333992	LOC4333992	1	1	4333992	0
BP	GO:0006470	protein dephosphorylation	1/806	22/7033	0.931578734	0.999998965	4326496	LOC4326496	1	0		1	4326496
BP	GO:0016072	rRNA metabolic process	1/806	22/7033	0.931578734	0.999998965	4333992	LOC4333992	1	1	4333992	0
BP	GO:0016311	dephosphorylation	1/806	22/7033	0.931578734	0.999998965	4326496	LOC4326496	1	0		1	4326496
BP	GO:0006996	organelle organization	8/806	107/7033	0.93475156	0.999998965	4332061/4341731/4340658/9267891/107276186/4344920/4340005/4342583	LOC4332061/LOC4341731/LOC4340658/LOC9267891/LOC107276186/LOC4344920/LOC4340005/LOC4342583	8	1	4341731	7	4332061/4340658/9267891/107276186/4344920/4340005/4342583
BP	GO:0046486	glycerolipid metabolic process	2/806	38/7033	0.942458302	0.999998965	4345628/4344166	LOC4345628/LOC4344166	2	0		2	4345628/4344166
BP	GO:0051276	chromosome organization	4/806	64/7033	0.945560622	0.999998965	9267891/107276186/4340005/4342583	LOC9267891/LOC107276186/LOC4340005/LOC4342583	4	0		4	9267891/107276186/4340005/4342583
BP	GO:0042254	ribosome biogenesis	2/806	39/7033	0.947967004	0.999998965	4332466/4333992	LOC4332466/LOC4333992	2	2	4332466/4333992	0
BP	GO:0009719	response to endogenous stimulus	3/806	53/7033	0.951731949	0.999998965	9271608/4349090/4330855	LOC9271608/LOC4349090/LOC4330855	3	3	9271608/4349090/4330855	0
BP	GO:0009725	response to hormone	3/806	53/7033	0.951731949	0.999998965	9271608/4349090/4330855	LOC9271608/LOC4349090/LOC4330855	3	3	9271608/4349090/4330855	0
BP	GO:0010033	response to organic substance	3/806	53/7033	0.951731949	0.999998965	9271608/4349090/4330855	LOC9271608/LOC4349090/LOC4330855	3	3	9271608/4349090/4330855	0
BP	GO:0065003	protein-containing complex assembly	3/806	53/7033	0.951731949	0.999998965	4332745/4340005/4342583	LOC4332745/LOC4340005/LOC4342583	3	1	4332745	2	4340005/4342583
BP	GO:0006643	membrane lipid metabolic process	1/806	25/7033	0.952570077	0.999998965	4344485	LOC4344485	1	1	4344485	0
BP	GO:0033365	protein localization to organelle	1/806	25/7033	0.952570077	0.999998965	4335613	LOC4335613	1	0		1	4335613
BP	GO:0006366	transcription by RNA polymerase II	1/806	26/7033	0.95802506	0.999998965	107276186	LOC107276186	1	0		1	107276186
BP	GO:0008654	phospholipid biosynthetic process	1/806	26/7033	0.95802506	0.999998965	4325237	LOC4325237	1	0		1	4325237
BP	GO:0044085	cellular component biogenesis	9/806	125/7033	0.958065647	0.999998965	4332649/4334147/4332745/4332466/4344920/4340005/4342583/4333992/4344368	LOC4332649/LOC4334147/LOC4332745/LOC4332466/LOC4344920/LOC4340005/LOC4342583/LOC4333992/LOC4344368	9	5	4332649/4332745/4332466/4333992/4344368	4	4334147/4344920/4340005/4342583
BP	GO:0022613	ribonucleoprotein complex biogenesis	2/806	42/7033	0.961632976	0.999998965	4332466/4333992	LOC4332466/LOC4333992	2	2	4332466/4333992	0
BP	GO:0016043	cellular component organization	14/806	184/7033	0.968275565	0.999998965	4324842/4332061/4332649/4334147/4341731/4332745/4340658/9267891/107276186/4334759/4344920/4340005/4342583/4344368	LOC4324842/LOC4332061/LOC4332649/LOC4334147/LOC4341731/LOC4332745/LOC4340658/LOC9267891/LOC107276186/LOC4334759/LOC4344920/LOC4340005/LOC4342583/LOC4344368	14	6	4324842/4332649/4341731/4332745/4334759/4344368	8	4332061/4334147/4340658/9267891/107276186/4344920/4340005/4342583
BP	GO:0007264	small GTPase mediated signal transduction	3/806	59/7033	0.972090617	0.999998965	4326321/4348795/4324623	LOC4326321/LOC4348795/LOC4324623	3	1	4326321	2	4348795/4324623
BP	GO:0032259	methylation	1/806	30/7033	0.974256939	0.999998965	4342830	LOC4342830	1	1	4342830	0
BP	GO:0006281	DNA repair	4/806	74/7033	0.976460692	0.999998965	4341682/4347081/4341904/4325393	LOC4341682/LOC4347081/LOC4341904/LOC4325393	4	0		4	4341682/4347081/4341904/4325393
BP	GO:0006974	cellular response to DNA damage stimulus	4/806	76/7033	0.980208271	0.999998965	4341682/4347081/4341904/4325393	LOC4341682/LOC4347081/LOC4341904/LOC4325393	4	0		4	4341682/4347081/4341904/4325393
BP	GO:0033554	cellular response to stress	4/806	76/7033	0.980208271	0.999998965	4341682/4347081/4341904/4325393	LOC4341682/LOC4347081/LOC4341904/LOC4325393	4	0		4	4341682/4347081/4341904/4325393
BP	GO:0006855	drug transmembrane transport	2/806	49/7033	0.981418974	0.999998965	9270049/4333288	LOC9270049/LOC4333288	2	2	9270049/4333288	0
BP	GO:0015893	drug transport	2/806	49/7033	0.981418974	0.999998965	9270049/4333288	LOC9270049/LOC4333288	2	2	9270049/4333288	0
BP	GO:0042493	response to drug	2/806	49/7033	0.981418974	0.999998965	9270049/4333288	LOC9270049/LOC4333288	2	2	9270049/4333288	0
BP	GO:0034613	cellular protein localization	6/806	102/7033	0.981595487	0.999998965	4344467/4334759/4335786/4332526/4335613/4347283	LOC4344467/LOC4334759/LOC4335786/LOC4332526/LOC4335613/LOC4347283	6	2	4344467/4334759	4	4335786/4332526/4335613/4347283
BP	GO:0070727	cellular macromolecule localization	6/806	102/7033	0.981595487	0.999998965	4344467/4334759/4335786/4332526/4335613/4347283	LOC4344467/LOC4334759/LOC4335786/LOC4332526/LOC4335613/LOC4347283	6	2	4344467/4334759	4	4335786/4332526/4335613/4347283
BP	GO:0006511	ubiquitin-dependent protein catabolic process	3/806	64/7033	0.982541657	0.999998965	4346586/4347710/4325735	LOC4346586/LOC4347710/LOC4325735	3	2	4346586/4347710	1	4325735
BP	GO:0019941	modification-dependent protein catabolic process	3/806	64/7033	0.982541657	0.999998965	4346586/4347710/4325735	LOC4346586/LOC4347710/LOC4325735	3	2	4346586/4347710	1	4325735
BP	GO:0043632	modification-dependent macromolecule catabolic process	3/806	64/7033	0.982541657	0.999998965	4346586/4347710/4325735	LOC4346586/LOC4347710/LOC4325735	3	2	4346586/4347710	1	4325735
BP	GO:0043933	protein-containing complex subunit organization	3/806	64/7033	0.982541657	0.999998965	4332745/4340005/4342583	LOC4332745/LOC4340005/LOC4342583	3	1	4332745	2	4340005/4342583
BP	GO:0006508	proteolysis	23/806	291/7033	0.983136708	0.999998965	4344152/4333997/4346586/4340563/4348481/4339804/4334975/4347683/4340327/4348628/4347174/4346292/4339738/4336657/4347710/9269030/9267860/4331422/4325735/4342469/4346102/4332601/4324616	LOC4344152/LOC4333997/LOC4346586/LOC4340563/LOC4348481/LOC4339804/LOC4334975/LOC4347683/LOC4340327/LOC4348628/LOC4347174/LOC4346292/LOC4339738/LOC4336657/LOC4347710/LOC9269030/LOC9267860/LOC4331422/LOC4325735/LOC4342469/LOC4346102/LOC4332601/LOC4324616	23	9	4344152/4346586/4340563/4347683/4346292/4339738/4336657/4347710/4331422	14	4333997/4348481/4339804/4334975/4340327/4348628/4347174/9269030/9267860/4325735/4342469/4346102/4332601/4324616
BP	GO:0008104	protein localization	8/806	132/7033	0.988167789	0.999998965	112936010/4344467/4332301/4334759/4335786/4332526/4335613/4347283	LOC112936010/LOC4344467/LOC4332301/LOC4334759/LOC4335786/LOC4332526/LOC4335613/LOC4347283	8	3	112936010/4344467/4334759	5	4332301/4335786/4332526/4335613/4347283
BP	GO:0071840	cellular component organization or biogenesis	16/806	230/7033	0.992247419	0.999998965	4324842/4332061/4332649/4334147/4341731/4332745/4332466/4340658/9267891/107276186/4334759/4344920/4340005/4342583/4333992/4344368	LOC4324842/LOC4332061/LOC4332649/LOC4334147/LOC4341731/LOC4332745/LOC4332466/LOC4340658/LOC9267891/LOC107276186/LOC4334759/LOC4344920/LOC4340005/LOC4342583/LOC4333992/LOC4344368	16	8	4324842/4332649/4341731/4332745/4332466/4334759/4333992/4344368	8	4332061/4334147/4340658/9267891/107276186/4344920/4340005/4342583
BP	GO:0045184	establishment of protein localization	7/806	127/7033	0.993161209	0.999998965	112936010/4344467/4332301/4334759/4335786/4332526/4347283	LOC112936010/LOC4344467/LOC4332301/LOC4334759/LOC4335786/LOC4332526/LOC4347283	7	3	112936010/4344467/4334759	4	4332301/4335786/4332526/4347283
BP	GO:0044257	cellular protein catabolic process	3/806	74/7033	0.993361946	0.999998965	4346586/4347710/4325735	LOC4346586/LOC4347710/LOC4325735	3	2	4346586/4347710	1	4325735
BP	GO:0051603	proteolysis involved in cellular protein catabolic process	3/806	74/7033	0.993361946	0.999998965	4346586/4347710/4325735	LOC4346586/LOC4347710/LOC4325735	3	2	4346586/4347710	1	4325735
BP	GO:0033036	macromolecule localization	8/806	140/7033	0.993490251	0.999998965	112936010/4344467/4332301/4334759/4335786/4332526/4335613/4347283	LOC112936010/LOC4344467/LOC4332301/LOC4334759/LOC4335786/LOC4332526/LOC4335613/LOC4347283	8	3	112936010/4344467/4334759	5	4332301/4335786/4332526/4335613/4347283
BP	GO:0006259	DNA metabolic process	8/806	142/7033	0.994412244	0.999998965	4341682/4347081/9270748/9271500/4341904/4350526/4325393/4331016	LOC4341682/LOC4347081/LOC9270748/LOC9271500/LOC4341904/LOC4350526/LOC4325393/LOC4331016	8	0		8	4341682/4347081/9270748/9271500/4341904/4350526/4325393/4331016
BP	GO:0030163	protein catabolic process	3/806	77/7033	0.995065418	0.999998965	4346586/4347710/4325735	LOC4346586/LOC4347710/LOC4325735	3	2	4346586/4347710	1	4325735
BP	GO:0006886	intracellular protein transport	4/806	92/7033	0.995327533	0.999998965	4344467/4335786/4332526/4347283	LOC4344467/LOC4335786/LOC4332526/LOC4347283	4	1	4344467	3	4335786/4332526/4347283
BP	GO:0071702	organic substance transport	10/806	171/7033	0.996048509	0.999998965	107275890/4343687/112936010/4344467/4344191/4332301/4324220/4335786/4332526/4347283	LOC107275890/LOC4343687/LOC112936010/LOC4344467/LOC4344191/LOC4332301/LOC4324220/LOC4335786/LOC4332526/LOC4347283	10	4	107275890/112936010/4344467/4344191	6	4343687/4332301/4324220/4335786/4332526/4347283
BP	GO:0015031	protein transport	6/806	122/7033	0.99638807	0.999998965	112936010/4344467/4332301/4335786/4332526/4347283	LOC112936010/LOC4344467/LOC4332301/LOC4335786/LOC4332526/LOC4347283	6	2	112936010/4344467	4	4332301/4335786/4332526/4347283
BP	GO:0015833	peptide transport	6/806	122/7033	0.99638807	0.999998965	112936010/4344467/4332301/4335786/4332526/4347283	LOC112936010/LOC4344467/LOC4332301/LOC4335786/LOC4332526/LOC4347283	6	2	112936010/4344467	4	4332301/4335786/4332526/4347283
BP	GO:0042886	amide transport	6/806	122/7033	0.99638807	0.999998965	112936010/4344467/4332301/4335786/4332526/4347283	LOC112936010/LOC4344467/LOC4332301/LOC4335786/LOC4332526/LOC4347283	6	2	112936010/4344467	4	4332301/4335786/4332526/4347283
BP	GO:0051641	cellular localization	6/806	123/7033	0.996682231	0.999998965	4344467/4334759/4335786/4332526/4335613/4347283	LOC4344467/LOC4334759/LOC4335786/LOC4332526/LOC4335613/LOC4347283	6	2	4344467/4334759	4	4335786/4332526/4335613/4347283
BP	GO:0042221	response to chemical	5/806	110/7033	0.996800444	0.999998965	9271608/4349090/9270049/4330855/4333288	LOC9271608/LOC4349090/LOC9270049/LOC4330855/LOC4333288	5	5	9271608/4349090/9270049/4330855/4333288	0
BP	GO:0046907	intracellular transport	4/806	102/7033	0.998183466	0.999998965	4344467/4335786/4332526/4347283	LOC4344467/LOC4335786/LOC4332526/LOC4347283	4	1	4344467	3	4335786/4332526/4347283
BP	GO:0051649	establishment of localization in cell	4/806	102/7033	0.998183466	0.999998965	4344467/4335786/4332526/4347283	LOC4344467/LOC4335786/LOC4332526/LOC4347283	4	1	4344467	3	4335786/4332526/4347283
BP	GO:0006418	tRNA aminoacylation for protein translation	1/806	52/7033	0.998260057	0.999998965	4352065	LOC4352065	1	0		1	4352065
BP	GO:0044265	cellular macromolecule catabolic process	3/806	89/7033	0.998530015	0.999998965	4346586/4347710/4325735	LOC4346586/LOC4347710/LOC4325735	3	2	4346586/4347710	1	4325735
BP	GO:0043043	peptide biosynthetic process	22/806	325/7033	0.998598299	0.999998965	4343416/4336056/4339552/4330763/4332348/4334131/4334555/4345523/4327541/4333233/4333848/4334651/4334749/9271252/4326593/9266374/4337506/4351923/4339648/4341664/4352065/9266960	LOC4343416/LOC4336056/LOC4339552/LOC4330763/LOC4332348/LOC4334131/LOC4334555/LOC4345523/LOC4327541/LOC4333233/LOC4333848/LOC4334651/LOC4334749/LOC9271252/LOC4326593/LOC9266374/LOC4337506/LOC4351923/LOC4339648/LOC4341664/LOC4352065/LOC9266960	22	19	4343416/4336056/4339552/4330763/4332348/4334131/4334555/4345523/4327541/4333233/4333848/4334651/4334749/9271252/4326593/4337506/4339648/4341664/9266960	3	9266374/4351923/4352065
BP	GO:0043038	amino acid activation	1/806	54/7033	0.998638663	0.999998965	4352065	LOC4352065	1	0		1	4352065
BP	GO:0043039	tRNA aminoacylation	1/806	54/7033	0.998638663	0.999998965	4352065	LOC4352065	1	0		1	4352065
BP	GO:0034470	ncRNA processing	1/806	56/7033	0.998934966	0.999998965	4333992	LOC4333992	1	1	4333992	0
BP	GO:0006412	translation	21/806	321/7033	0.999105685	0.999998965	4343416/4336056/4339552/4330763/4332348/4334131/4334555/4345523/4327541/4333233/4333848/4334651/4334749/9271252/4326593/9266374/4337506/4339648/4341664/4352065/9266960	LOC4343416/LOC4336056/LOC4339552/LOC4330763/LOC4332348/LOC4334131/LOC4334555/LOC4345523/LOC4327541/LOC4333233/LOC4333848/LOC4334651/LOC4334749/LOC9271252/LOC4326593/LOC9266374/LOC4337506/LOC4339648/LOC4341664/LOC4352065/LOC9266960	21	19	4343416/4336056/4339552/4330763/4332348/4334131/4334555/4345523/4327541/4333233/4333848/4334651/4334749/9271252/4326593/4337506/4339648/4341664/9266960	2	9266374/4352065
BP	GO:0006518	peptide metabolic process	22/806	334/7033	0.999196024	0.999998965	4343416/4336056/4339552/4330763/4332348/4334131/4334555/4345523/4327541/4333233/4333848/4334651/4334749/9271252/4326593/9266374/4337506/4351923/4339648/4341664/4352065/9266960	LOC4343416/LOC4336056/LOC4339552/LOC4330763/LOC4332348/LOC4334131/LOC4334555/LOC4345523/LOC4327541/LOC4333233/LOC4333848/LOC4334651/LOC4334749/LOC9271252/LOC4326593/LOC9266374/LOC4337506/LOC4351923/LOC4339648/LOC4341664/LOC4352065/LOC9266960	22	19	4343416/4336056/4339552/4330763/4332348/4334131/4334555/4345523/4327541/4333233/4333848/4334651/4334749/9271252/4326593/4337506/4339648/4341664/9266960	3	9266374/4351923/4352065
BP	GO:0043604	amide biosynthetic process	22/806	336/7033	0.999290995	0.999998965	4343416/4336056/4339552/4330763/4332348/4334131/4334555/4345523/4327541/4333233/4333848/4334651/4334749/9271252/4326593/9266374/4337506/4351923/4339648/4341664/4352065/9266960	LOC4343416/LOC4336056/LOC4339552/LOC4330763/LOC4332348/LOC4334131/LOC4334555/LOC4345523/LOC4327541/LOC4333233/LOC4333848/LOC4334651/LOC4334749/LOC9271252/LOC4326593/LOC9266374/LOC4337506/LOC4351923/LOC4339648/LOC4341664/LOC4352065/LOC9266960	22	19	4343416/4336056/4339552/4330763/4332348/4334131/4334555/4345523/4327541/4333233/4333848/4334651/4334749/9271252/4326593/4337506/4339648/4341664/9266960	3	9266374/4351923/4352065
BP	GO:0043603	cellular amide metabolic process	23/806	351/7033	0.999438069	0.999998965	4343416/4336056/4339552/4330763/4332348/4334131/107279825/4334555/4345523/4327541/4333233/4333848/4334651/4334749/9271252/4326593/9266374/4337506/4351923/4339648/4341664/4352065/9266960	LOC4343416/LOC4336056/LOC4339552/LOC4330763/LOC4332348/LOC4334131/LOC107279825/LOC4334555/LOC4345523/LOC4327541/LOC4333233/LOC4333848/LOC4334651/LOC4334749/LOC9271252/LOC4326593/LOC9266374/LOC4337506/LOC4351923/LOC4339648/LOC4341664/LOC4352065/LOC9266960	23	19	4343416/4336056/4339552/4330763/4332348/4334131/4334555/4345523/4327541/4333233/4333848/4334651/4334749/9271252/4326593/4337506/4339648/4341664/9266960	4	107279825/9266374/4351923/4352065
BP	GO:0016192	vesicle-mediated transport	3/806	124/7033	0.999963696	0.999998965	4334384/4335786/4347283	LOC4334384/LOC4335786/LOC4347283	3	1	4334384	2	4335786/4347283
BP	GO:0034660	ncRNA metabolic process	2/806	109/7033	0.999976186	0.999998965	4333992/4352065	LOC4333992/LOC4352065	2	1	4333992	1	4352065
BP	GO:0006399	tRNA metabolic process	1/806	88/7033	0.999979237	0.999998965	4352065	LOC4352065	1	0		1	4352065
BP	GO:0006396	RNA processing	2/806	136/7033	0.999998965	0.999998965	4348944/4333992	LOC4348944/LOC4333992	2	1	4333992	1	4348944
CC	GO:0034357	photosynthetic membrane	17/236	44/2436	2.10E-07	9.14E-06	4339270/4342370/4324479/4346015/4342404/4343070/4332805/4327150/4344539/4326784/4339593/4342192/4334300/4327544/4343570/4346326/9269218	LOC4339270/LOC4342370/LOC4324479/LOC4346015/LOC4342404/LOC4343070/LOC4332805/LOC4327150/LOC4344539/LOC4326784/LOC4339593/LOC4342192/LOC4334300/LOC4327544/LOC4343570/LOC4346326/LOC9269218	17	16	4339270/4342370/4324479/4346015/4343070/4332805/4327150/4344539/4326784/4339593/4342192/4334300/4327544/4343570/4346326/9269218	1	4342404
CC	GO:0009579	thylakoid	17/236	45/2436	3.08E-07	9.14E-06	4339270/4342370/4324479/4346015/4342404/4343070/4332805/4327150/4344539/4326784/4339593/4342192/4334300/4327544/4343570/4346326/9269218	LOC4339270/LOC4342370/LOC4324479/LOC4346015/LOC4342404/LOC4343070/LOC4332805/LOC4327150/LOC4344539/LOC4326784/LOC4339593/LOC4342192/LOC4334300/LOC4327544/LOC4343570/LOC4346326/LOC9269218	17	16	4339270/4342370/4324479/4346015/4343070/4332805/4327150/4344539/4326784/4339593/4342192/4334300/4327544/4343570/4346326/9269218	1	4342404
CC	GO:0044436	thylakoid part	17/236	45/2436	3.08E-07	9.14E-06	4339270/4342370/4324479/4346015/4342404/4343070/4332805/4327150/4344539/4326784/4339593/4342192/4334300/4327544/4343570/4346326/9269218	LOC4339270/LOC4342370/LOC4324479/LOC4346015/LOC4342404/LOC4343070/LOC4332805/LOC4327150/LOC4344539/LOC4326784/LOC4339593/LOC4342192/LOC4334300/LOC4327544/LOC4343570/LOC4346326/LOC9269218	17	16	4339270/4342370/4324479/4346015/4343070/4332805/4327150/4344539/4326784/4339593/4342192/4334300/4327544/4343570/4346326/9269218	1	4342404
CC	GO:0009521	photosystem	16/236	43/2436	8.90E-07	1.98E-05	4339270/4342370/4324479/4346015/4342404/4343070/4332805/4327150/4344539/4326784/4339593/4342192/4334300/4327544/4346326/9269218	LOC4339270/LOC4342370/LOC4324479/LOC4346015/LOC4342404/LOC4343070/LOC4332805/LOC4327150/LOC4344539/LOC4326784/LOC4339593/LOC4342192/LOC4334300/LOC4327544/LOC4346326/LOC9269218	16	15	4339270/4342370/4324479/4346015/4343070/4332805/4327150/4344539/4326784/4339593/4342192/4334300/4327544/4346326/9269218	1	4342404
CC	GO:0009523	photosystem II	11/236	29/2436	4.00E-05	0.000711625	4339270/4342370/4324479/4346015/4332805/4327150/4344539/4326784/4342192/4327544/9269218	LOC4339270/LOC4342370/LOC4324479/LOC4346015/LOC4332805/LOC4327150/LOC4344539/LOC4326784/LOC4342192/LOC4327544/LOC9269218	11	11	4339270/4342370/4324479/4346015/4332805/4327150/4344539/4326784/4342192/4327544/9269218	0
CC	GO:0005576	extracellular region	10/236	34/2436	0.000970905	0.014401764	4325998/4325999/4341942/4349781/9268662/4351500/4345019/4341944/4340940/4349281	LOC4325998/LOC4325999/LOC4341942/LOC4349781/LOC9268662/LOC4351500/LOC4345019/LOC4341944/LOC4340940/LOC4349281	10	6	4325998/4325999/4341942/9268662/4351500/4341944	4	4349781/4345019/4340940/4349281
CC	GO:0009522	photosystem I	5/236	12/2436	0.003665071	0.046598758	4342404/4343070/4339593/4334300/4346326	LOC4342404/LOC4343070/LOC4339593/LOC4334300/LOC4346326	5	4	4343070/4339593/4334300/4346326	1	4342404
CC	GO:0042651	thylakoid membrane	7/236	25/2436	0.007663375	0.08525505	4342370/4324479/4346015/4326784/4342192/4327544/4343570	LOC4342370/LOC4324479/LOC4346015/LOC4326784/LOC4342192/LOC4327544/LOC4343570	7	7	4342370/4324479/4346015/4326784/4342192/4327544/4343570	0
CC	GO:0019898	extrinsic component of membrane	6/236	21/2436	0.012082912	0.119486574	4342370/4324479/4346015/4326784/4342192/4327544	LOC4342370/LOC4324479/LOC4346015/LOC4326784/LOC4342192/LOC4327544	6	6	4342370/4324479/4346015/4326784/4342192/4327544	0
CC	GO:0098796	membrane protein complex	21/236	137/2436	0.020310216	0.18076092	4339270/4342370/4324479/4346015/4342404/4343070/4332805/4327150/4344539/4326784/4339593/4342192/4334300/4332431/4327807/4327544/4346326/9269218/4343366/4335786/4347283	LOC4339270/LOC4342370/LOC4324479/LOC4346015/LOC4342404/LOC4343070/LOC4332805/LOC4327150/LOC4344539/LOC4326784/LOC4339593/LOC4342192/LOC4334300/LOC4332431/LOC4327807/LOC4327544/LOC4346326/LOC9269218/LOC4343366/LOC4335786/LOC4347283	21	17	4339270/4342370/4324479/4346015/4343070/4332805/4327150/4344539/4326784/4339593/4342192/4334300/4332431/4327544/4346326/9269218/4343366	4	4342404/4327807/4335786/4347283
CC	GO:0009654	photosystem II oxygen evolving complex	6/236	24/2436	0.023424812	0.181305782	4342370/4324479/4346015/4326784/4342192/4327544	LOC4342370/LOC4324479/LOC4346015/LOC4326784/LOC4342192/LOC4327544	6	6	4342370/4324479/4346015/4326784/4342192/4327544	0
CC	GO:0048046	apoplast	5/236	18/2436	0.024445723	0.181305782	4341942/4345019/4341944/4340940/4349281	LOC4341942/LOC4345019/LOC4341944/LOC4340940/LOC4349281	5	2	4341942/4341944	3	4345019/4340940/4349281
CC	GO:1990204	oxidoreductase complex	6/236	25/2436	0.028402108	0.194445202	4342370/4324479/4346015/4326784/4342192/4327544	LOC4342370/LOC4324479/LOC4346015/LOC4326784/LOC4342192/LOC4327544	6	6	4342370/4324479/4346015/4326784/4342192/4327544	0
CC	GO:0031225	anchored component of membrane	3/236	12/2436	0.102541703	0.646340961	4324284/4334147/4344368	LOC4324284/LOC4334147/LOC4344368	3	1	4344368	2	4324284/4334147
CC	GO:0005618	cell wall	6/236	35/2436	0.116196128	0.646340961	4341942/4324842/4345019/4341944/4340940/4349281	LOC4341942/LOC4324842/LOC4345019/LOC4341944/LOC4340940/LOC4349281	6	3	4341942/4324842/4341944	3	4345019/4340940/4349281
CC	GO:0030312	external encapsulating structure	6/236	35/2436	0.116196128	0.646340961	4341942/4324842/4345019/4341944/4340940/4349281	LOC4341942/LOC4324842/LOC4345019/LOC4341944/LOC4340940/LOC4349281	6	3	4341942/4324842/4341944	3	4345019/4340940/4349281
CC	GO:0000785	chromatin	2/236	10/2436	0.251734974	0.9998217	4340005/4342583	LOC4340005/LOC4342583	2	0		2	4340005/4342583
CC	GO:0032993	protein-DNA complex	2/236	10/2436	0.251734974	0.9998217	4340005/4342583	LOC4340005/LOC4342583	2	0		2	4340005/4342583
CC	GO:0044815	DNA packaging complex	2/236	10/2436	0.251734974	0.9998217	4340005/4342583	LOC4340005/LOC4342583	2	0		2	4340005/4342583
CC	GO:0030133	transport vesicle	2/236	13/2436	0.363496103	0.9998217	4335786/4347283	LOC4335786/LOC4347283	2	0		2	4335786/4347283
CC	GO:0030658	transport vesicle membrane	2/236	13/2436	0.363496103	0.9998217	4335786/4347283	LOC4335786/LOC4347283	2	0		2	4335786/4347283
CC	GO:0044459	plasma membrane part	2/236	18/2436	0.532586796	0.9998217	4324284/4327807	LOC4324284/LOC4327807	2	0		2	4324284/4327807
CC	GO:0071944	cell periphery	8/236	82/2436	0.548172561	0.9998217	4341942/4324284/4324842/4345019/4341944/4327807/4340940/4349281	LOC4341942/LOC4324284/LOC4324842/LOC4345019/LOC4341944/LOC4327807/LOC4340940/LOC4349281	8	3	4341942/4324842/4341944	5	4324284/4345019/4327807/4340940/4349281
CC	GO:0005798	Golgi-associated vesicle	2/236	20/2436	0.591200807	0.9998217	4335786/4347283	LOC4335786/LOC4347283	2	0		2	4335786/4347283
CC	GO:0005886	plasma membrane	2/236	20/2436	0.591200807	0.9998217	4324284/4327807	LOC4324284/LOC4327807	2	0		2	4324284/4327807
CC	GO:0012506	vesicle membrane	2/236	20/2436	0.591200807	0.9998217	4335786/4347283	LOC4335786/LOC4347283	2	0		2	4335786/4347283
CC	GO:0030120	vesicle coat	2/236	20/2436	0.591200807	0.9998217	4335786/4347283	LOC4335786/LOC4347283	2	0		2	4335786/4347283
CC	GO:0030135	coated vesicle	2/236	20/2436	0.591200807	0.9998217	4335786/4347283	LOC4335786/LOC4347283	2	0		2	4335786/4347283
CC	GO:0030659	cytoplasmic vesicle membrane	2/236	20/2436	0.591200807	0.9998217	4335786/4347283	LOC4335786/LOC4347283	2	0		2	4335786/4347283
CC	GO:0030660	Golgi-associated vesicle membrane	2/236	20/2436	0.591200807	0.9998217	4335786/4347283	LOC4335786/LOC4347283	2	0		2	4335786/4347283
CC	GO:0030662	coated vesicle membrane	2/236	20/2436	0.591200807	0.9998217	4335786/4347283	LOC4335786/LOC4347283	2	0		2	4335786/4347283
CC	GO:0031410	cytoplasmic vesicle	2/236	20/2436	0.591200807	0.9998217	4335786/4347283	LOC4335786/LOC4347283	2	0		2	4335786/4347283
CC	GO:0031982	vesicle	2/236	20/2436	0.591200807	0.9998217	4335786/4347283	LOC4335786/LOC4347283	2	0		2	4335786/4347283
CC	GO:0044433	cytoplasmic vesicle part	2/236	20/2436	0.591200807	0.9998217	4335786/4347283	LOC4335786/LOC4347283	2	0		2	4335786/4347283
CC	GO:0097708	intracellular vesicle	2/236	20/2436	0.591200807	0.9998217	4335786/4347283	LOC4335786/LOC4347283	2	0		2	4335786/4347283
CC	GO:0000148	1,3-beta-D-glucan synthase complex	1/236	10/2436	0.639760784	0.9998217	4327807	LOC4327807	1	0		1	4327807
CC	GO:0016459	myosin complex	1/236	10/2436	0.639760784	0.9998217	4330906	LOC4330906	1	0		1	4330906
CC	GO:1902494	catalytic complex	11/236	129/2436	0.721424408	0.9998217	4342370/4324479/4346015/4326784/4342192/4327807/4347710/4327544/107276186/4323870/4338511	LOC4342370/LOC4324479/LOC4346015/LOC4326784/LOC4342192/LOC4327807/LOC4347710/LOC4327544/LOC107276186/LOC4323870/LOC4338511	11	7	4342370/4324479/4346015/4326784/4342192/4347710/4327544	4	4327807/107276186/4323870/4338511
CC	GO:0044427	chromosomal part	2/236	26/2436	0.733735846	0.9998217	4340005/4342583	LOC4340005/LOC4342583	2	0		2	4340005/4342583
CC	GO:0019773	proteasome core complex, alpha-subunit complex	1/236	13/2436	0.735032244	0.9998217	4347710	LOC4347710	1	1	4347710	0
CC	GO:0033177	proton-transporting two-sector ATPase complex, proton-transporting domain	1/236	13/2436	0.735032244	0.9998217	4332431	LOC4332431	1	1	4332431	0
CC	GO:0005840	ribosome	19/236	219/2436	0.737271054	0.9998217	4343416/4336056/4330763/4332348/4334131/4334555/4345523/4327541/4333233/4333848/4334651/4334749/9271252/4326593/4337506/4339648/4341664/4328932/9266960	LOC4343416/LOC4336056/LOC4330763/LOC4332348/LOC4334131/LOC4334555/LOC4345523/LOC4327541/LOC4333233/LOC4333848/LOC4334651/LOC4334749/LOC9271252/LOC4326593/LOC4337506/LOC4339648/LOC4341664/LOC4328932/LOC9266960	19	19	4343416/4336056/4330763/4332348/4334131/4334555/4345523/4327541/4333233/4333848/4334651/4334749/9271252/4326593/4337506/4339648/4341664/4328932/9266960	0
CC	GO:0016591	DNA-directed RNA polymerase II, holoenzyme	1/236	15/2436	0.784143855	0.9998217	107276186	LOC107276186	1	0		1	107276186
CC	GO:0098797	plasma membrane protein complex	1/236	16/2436	0.805185594	0.9998217	4327807	LOC4327807	1	0		1	4327807
CC	GO:0005783	endoplasmic reticulum	3/236	44/2436	0.815031746	0.9998217	4342826/4335732/4342702	LOC4342826/LOC4335732/LOC4342702	3	3	4342826/4335732/4342702	0
CC	GO:0098588	bounding membrane of organelle	3/236	44/2436	0.815031746	0.9998217	4343687/4335786/4347283	LOC4343687/LOC4335786/LOC4347283	3	0		3	4343687/4335786/4347283
CC	GO:0031984	organelle subcompartment	2/236	31/2436	0.818131002	0.9998217	4343687/4342702	LOC4343687/LOC4342702	2	1	4342702	1	4343687
CC	GO:0015629	actin cytoskeleton	1/236	17/2436	0.824184024	0.9998217	4330906	LOC4330906	1	0		1	4330906
CC	GO:0005694	chromosome	3/236	45/2436	0.82696886	0.9998217	9267891/4340005/4342583	LOC9267891/LOC4340005/LOC4342583	3	0		3	9267891/4340005/4342583
CC	GO:0016469	proton-transporting two-sector ATPase complex	2/236	32/2436	0.831836728	0.9998217	4332431/4343366	LOC4332431/LOC4343366	2	2	4332431/4343366	0
CC	GO:0030117	membrane coat	2/236	32/2436	0.831836728	0.9998217	4335786/4347283	LOC4335786/LOC4347283	2	0		2	4335786/4347283
CC	GO:0048475	coated membrane	2/236	32/2436	0.831836728	0.9998217	4335786/4347283	LOC4335786/LOC4347283	2	0		2	4335786/4347283
CC	GO:0000428	DNA-directed RNA polymerase complex	1/236	18/2436	0.841336802	0.9998217	107276186	LOC107276186	1	0		1	107276186
CC	GO:0030880	RNA polymerase complex	1/236	18/2436	0.841336802	0.9998217	107276186	LOC107276186	1	0		1	107276186
CC	GO:0055029	nuclear DNA-directed RNA polymerase complex	1/236	18/2436	0.841336802	0.9998217	107276186	LOC107276186	1	0		1	107276186
CC	GO:0012505	endomembrane system	6/236	86/2436	0.855419112	0.9998217	4342826/4335732/4343687/4342702/4335786/4347283	LOC4342826/LOC4335732/LOC4343687/LOC4342702/LOC4335786/LOC4347283	6	3	4342826/4335732/4342702	3	4343687/4335786/4347283
CC	GO:0033178	proton-transporting two-sector ATPase complex, catalytic domain	1/236	19/2436	0.85682254	0.9998217	4343366	LOC4343366	1	1	4343366	0
CC	GO:0061695	transferase complex, transferring phosphorus-containing groups	1/236	21/2436	0.883422904	0.9998217	107276186	LOC107276186	1	0		1	107276186
CC	GO:0098805	whole membrane	2/236	37/2436	0.887353745	0.9998217	4335786/4347283	LOC4335786/LOC4347283	2	0		2	4335786/4347283
CC	GO:1990904	ribonucleoprotein complex	19/236	247/2436	0.893840734	0.9998217	4343416/4336056/4330763/4332348/4334131/4334555/4345523/4327541/4333233/4333848/4334651/4334749/9271252/4326593/4337506/4339648/4341664/4328932/9266960	LOC4343416/LOC4336056/LOC4330763/LOC4332348/LOC4334131/LOC4334555/LOC4345523/LOC4327541/LOC4333233/LOC4333848/LOC4334651/LOC4334749/LOC9271252/LOC4326593/LOC4337506/LOC4339648/LOC4341664/LOC4328932/LOC9266960	19	19	4343416/4336056/4330763/4332348/4334131/4334555/4345523/4327541/4333233/4333848/4334651/4334749/9271252/4326593/4337506/4339648/4341664/4328932/9266960	0
CC	GO:1990234	transferase complex	3/236	53/2436	0.900785319	0.9998217	4327807/107276186/4338511	LOC4327807/LOC107276186/LOC4338511	3	0		3	4327807/107276186/4338511
CC	GO:0005839	proteasome core complex	1/236	23/2436	0.905098312	0.9998217	4347710	LOC4347710	1	1	4347710	0
CC	GO:0005789	endoplasmic reticulum membrane	1/236	24/2436	0.914380035	0.9998217	4342702	LOC4342702	1	1	4342702	0
CC	GO:0005794	Golgi apparatus	1/236	24/2436	0.914380035	0.9998217	4343687	LOC4343687	1	0		1	4343687
CC	GO:0042175	nuclear outer membrane-endoplasmic reticulum membrane network	1/236	24/2436	0.914380035	0.9998217	4342702	LOC4342702	1	1	4342702	0
CC	GO:0044431	Golgi apparatus part	1/236	24/2436	0.914380035	0.9998217	4343687	LOC4343687	1	0		1	4343687
CC	GO:0044432	endoplasmic reticulum part	1/236	24/2436	0.914380035	0.9998217	4342702	LOC4342702	1	1	4342702	0
CC	GO:0098827	endoplasmic reticulum subcompartment	1/236	24/2436	0.914380035	0.9998217	4342702	LOC4342702	1	1	4342702	0
CC	GO:0000502	proteasome complex	1/236	25/2436	0.922757445	0.9998217	4347710	LOC4347710	1	1	4347710	0
CC	GO:1905369	endopeptidase complex	1/236	25/2436	0.922757445	0.9998217	4347710	LOC4347710	1	1	4347710	0
CC	GO:0043228	non-membrane-bounded organelle	23/236	303/2436	0.926161619	0.9998217	4343416/4336056/4330763/4332348/4334131/4334555/4345523/4327541/4333233/4333848/4334651/4334749/9271252/4330906/4326593/9267891/4340005/4337506/4339648/4341664/4342583/4328932/9266960	LOC4343416/LOC4336056/LOC4330763/LOC4332348/LOC4334131/LOC4334555/LOC4345523/LOC4327541/LOC4333233/LOC4333848/LOC4334651/LOC4334749/LOC9271252/LOC4330906/LOC4326593/LOC9267891/LOC4340005/LOC4337506/LOC4339648/LOC4341664/LOC4342583/LOC4328932/LOC9266960	23	19	4343416/4336056/4330763/4332348/4334131/4334555/4345523/4327541/4333233/4333848/4334651/4334749/9271252/4326593/4337506/4339648/4341664/4328932/9266960	4	4330906/9267891/4340005/4342583
CC	GO:0043232	intracellular non-membrane-bounded organelle	23/236	303/2436	0.926161619	0.9998217	4343416/4336056/4330763/4332348/4334131/4334555/4345523/4327541/4333233/4333848/4334651/4334749/9271252/4330906/4326593/9267891/4340005/4337506/4339648/4341664/4342583/4328932/9266960	LOC4343416/LOC4336056/LOC4330763/LOC4332348/LOC4334131/LOC4334555/LOC4345523/LOC4327541/LOC4333233/LOC4333848/LOC4334651/LOC4334749/LOC9271252/LOC4330906/LOC4326593/LOC9267891/LOC4340005/LOC4337506/LOC4339648/LOC4341664/LOC4342583/LOC4328932/LOC9266960	23	19	4343416/4336056/4330763/4332348/4334131/4334555/4345523/4327541/4333233/4333848/4334651/4334749/9271252/4326593/4337506/4339648/4341664/4328932/9266960	4	4330906/9267891/4340005/4342583
CC	GO:0031090	organelle membrane	3/236	60/2436	0.940712866	0.9998217	4343687/4335786/4347283	LOC4343687/LOC4335786/LOC4347283	3	0		3	4343687/4335786/4347283
CC	GO:0044430	cytoskeletal part	1/236	32/2436	0.962478537	0.9998217	4330906	LOC4330906	1	0		1	4330906
CC	GO:0005856	cytoskeleton	1/236	33/2436	0.966162009	0.9998217	4330906	LOC4330906	1	0		1	4330906
CC	GO:1905368	peptidase complex	1/236	33/2436	0.966162009	0.9998217	4347710	LOC4347710	1	1	4347710	0
CC	GO:0044429	mitochondrial part	1/236	37/2436	0.977627891	0.9998217	4324613	LOC4324613	1	1	4324613	0
CC	GO:0005654	nucleoplasm	1/236	40/2436	0.983604433	0.9998217	107276186	LOC107276186	1	0		1	107276186
CC	GO:0044451	nucleoplasm part	1/236	40/2436	0.983604433	0.9998217	107276186	LOC107276186	1	0		1	107276186
CC	GO:0031974	membrane-enclosed lumen	2/236	62/2436	0.987005984	0.9998217	4324613/107276186	LOC4324613/LOC107276186	2	1	4324613	1	107276186
CC	GO:0043233	organelle lumen	2/236	62/2436	0.987005984	0.9998217	4324613/107276186	LOC4324613/LOC107276186	2	1	4324613	1	107276186
CC	GO:0070013	intracellular organelle lumen	2/236	62/2436	0.987005984	0.9998217	4324613/107276186	LOC4324613/LOC107276186	2	1	4324613	1	107276186
CC	GO:0044444	cytoplasmic part	31/236	456/2436	0.993539322	0.9998217	4339270/4348979/4342826/4343416/4336056/4335732/4343687/4330763/4327150/4332348/4342702/4334131/4324613/4334555/4345523/4327541/4333233/4333848/4334651/4334749/9271252/4326593/4330735/4337506/4335786/4339648/4341664/4339634/4328932/9266960/4347283	LOC4339270/LOC4348979/LOC4342826/LOC4343416/LOC4336056/LOC4335732/LOC4343687/LOC4330763/LOC4327150/LOC4332348/LOC4342702/LOC4334131/LOC4324613/LOC4334555/LOC4345523/LOC4327541/LOC4333233/LOC4333848/LOC4334651/LOC4334749/LOC9271252/LOC4326593/LOC4330735/LOC4337506/LOC4335786/LOC4339648/LOC4341664/LOC4339634/LOC4328932/LOC9266960/LOC4347283	31	27	4339270/4342826/4343416/4336056/4335732/4330763/4327150/4332348/4342702/4334131/4324613/4334555/4345523/4327541/4333233/4333848/4334651/4334749/9271252/4326593/4330735/4337506/4339648/4341664/4339634/4328932/9266960	4	4348979/4343687/4335786/4347283
CC	GO:0005739	mitochondrion	2/236	70/2436	0.993731507	0.9998217	4324613/4330735	LOC4324613/LOC4330735	2	2	4324613/4330735	0
CC	GO:0031981	nuclear lumen	1/236	53/2436	0.995756285	0.9998217	107276186	LOC107276186	1	0		1	107276186
CC	GO:0044428	nuclear part	2/236	81/2436	0.997747459	0.9998217	107276186/4338511	LOC107276186/LOC4338511	2	0		2	107276186/4338511
CC	GO:0044422	organelle part	10/236	237/2436	0.999687209	0.9998217	4343687/4342702/4324613/4330906/107276186/4340005/4335786/4338511/4342583/4347283	LOC4343687/LOC4342702/LOC4324613/LOC4330906/LOC107276186/LOC4340005/LOC4335786/LOC4338511/LOC4342583/LOC4347283	10	2	4342702/4324613	8	4343687/4330906/107276186/4340005/4335786/4338511/4342583/4347283
CC	GO:0044446	intracellular organelle part	10/236	237/2436	0.999687209	0.9998217	4343687/4342702/4324613/4330906/107276186/4340005/4335786/4338511/4342583/4347283	LOC4343687/LOC4342702/LOC4324613/LOC4330906/LOC107276186/LOC4340005/LOC4335786/LOC4338511/LOC4342583/LOC4347283	10	2	4342702/4324613	8	4343687/4330906/107276186/4340005/4335786/4338511/4342583/4347283
CC	GO:0005634	nucleus	21/236	398/2436	0.9998217	0.9998217	4342214/4324985/4325890/4352721/4350526/4344471/4345682/4340245/4350099/4342573/107276186/4340005/9266269/4324958/4328461/4338511/4323871/4329746/4342583/4326541/4342769	LOC4342214/LOC4324985/LOC4325890/LOC4352721/LOC4350526/LOC4344471/LOC4345682/LOC4340245/LOC4350099/LOC4342573/LOC107276186/LOC4340005/LOC9266269/LOC4324958/LOC4328461/LOC4338511/LOC4323871/LOC4329746/LOC4342583/LOC4326541/LOC4342769	21	3	4324985/4324958/4329746	18	4342214/4325890/4352721/4350526/4344471/4345682/4340245/4350099/4342573/107276186/4340005/9266269/4328461/4338511/4323871/4342583/4326541/4342769
MF	GO:0020037	heme binding	62/1093	333/10970	7.82E-07	0.000130555	4347336/4347962/4337725/9269675/4326716/9269872/4344281/4343273/107278325/4342251/107280592/4341861/4325222/9269428/4348304/4325384/4348095/9271796/4341343/4341625/4334184/4328073/4341626/4339312/4334233/4332925/4345810/4349792/4347261/4329643/4328833/4329427/4328543/4347520/4324604/4326657/4333585/4329726/4341627/4332919/4324605/4344282/4335062/4349097/4326970/4341249/4324603/9266927/4335096/434…	LOC4347336/LOC4347962/LOC4337725/LOC9269675/LOC4326716/LOC9269872/LOC4344281/LOC4343273/LOC107278325/LOC4342251/LOC107280592/LOC4341861/LOC4325222/LOC9269428/LOC4348304/LOC4325384/LOC4348095/LOC9271796/LOC4341343/LOC4341625/LOC4334184/LOC4328073/LOC4341626/LOC4339312/LOC4334233/LOC4332925/LOC4345810/LOC4349792/LOC4347261/LOC4329643/LOC4328833/LOC4329427/LOC4328543/LOC4347520/LOC4324604/LOC4326657…	62	13	4347336/9269675/4344281/9269428/4339312/4334233/4345810/4349792/4347261/4329643/4326657/4333585/4349165	49	4347962/4337725/4326716/9269872/4343273/107278325/4342251/107280592/4341861/4325222/4348304/4325384/4348095/9271796/4341343/4341625/4334184/4328073/4341626/4332925/4328833/4329427/4328543/4347520/4324604/4329726/4341627/4332919/4324605/4344282/4335062/4349097/4326970/4341249/4324603/9266927/4335096/4344393/4334201/4339223/107279853/4332252/4332174/4343395/4335091/4342954/4343634/9269865/4344449
MF	GO:0046906	tetrapyrrole binding	62/1093	335/10970	9.67E-07	0.000130555	4347336/4347962/4337725/9269675/4326716/9269872/4344281/4343273/107278325/4342251/107280592/4341861/4325222/9269428/4348304/4325384/4348095/9271796/4341343/4341625/4334184/4328073/4341626/4339312/4334233/4332925/4345810/4349792/4347261/4329643/4328833/4329427/4328543/4347520/4324604/4326657/4333585/4329726/4341627/4332919/4324605/4344282/4335062/4349097/4326970/4341249/4324603/9266927/4335096/434…	LOC4347336/LOC4347962/LOC4337725/LOC9269675/LOC4326716/LOC9269872/LOC4344281/LOC4343273/LOC107278325/LOC4342251/LOC107280592/LOC4341861/LOC4325222/LOC9269428/LOC4348304/LOC4325384/LOC4348095/LOC9271796/LOC4341343/LOC4341625/LOC4334184/LOC4328073/LOC4341626/LOC4339312/LOC4334233/LOC4332925/LOC4345810/LOC4349792/LOC4347261/LOC4329643/LOC4328833/LOC4329427/LOC4328543/LOC4347520/LOC4324604/LOC4326657…	62	13	4347336/9269675/4344281/9269428/4339312/4334233/4345810/4349792/4347261/4329643/4326657/4333585/4349165	49	4347962/4337725/4326716/9269872/4343273/107278325/4342251/107280592/4341861/4325222/4348304/4325384/4348095/9271796/4341343/4341625/4334184/4328073/4341626/4332925/4328833/4329427/4328543/4347520/4324604/4329726/4341627/4332919/4324605/4344282/4335062/4349097/4326970/4341249/4324603/9266927/4335096/4344393/4334201/4339223/107279853/4332252/4332174/4343395/4335091/4342954/4343634/9269865/4344449
MF	GO:0016705	oxidoreductase activity, acting on paired donors, with incorporation or reduction of molecular oxygen	53/1093	276/10970	1.90E-06	0.000171264	4332500/9269675/4334994/9269872/4343273/107278325/107280592/4325222/9269428/4348304/4325384/4348095/9271796/4325177/4341343/4341625/4335203/4334184/4341626/4339312/4334233/4345810/4349792/4347261/4329427/107275961/4328543/4324604/4326657/4333585/4329726/4341627/4332919/4324605/4335062/4349097/4324603/4330523/9266927/4335096/4349165/107279853/4332252/4343395/4335091/4342234/4342954/4343026/4344389…	LOC4332500/LOC9269675/LOC4334994/LOC9269872/LOC4343273/LOC107278325/LOC107280592/LOC4325222/LOC9269428/LOC4348304/LOC4325384/LOC4348095/LOC9271796/LOC4325177/LOC4341343/LOC4341625/LOC4335203/LOC4334184/LOC4341626/LOC4339312/LOC4334233/LOC4345810/LOC4349792/LOC4347261/LOC4329427/LOC107275961/LOC4328543/LOC4324604/LOC4326657/LOC4333585/LOC4329726/LOC4341627/LOC4332919/LOC4324605/LOC4335062/LOC43490…	53	16	4332500/9269675/9269428/4335203/4339312/4334233/4345810/4349792/4347261/107275961/4326657/4333585/4330523/4349165/4342234/4324196	37	4334994/9269872/4343273/107278325/107280592/4325222/4348304/4325384/4348095/9271796/4325177/4341343/4341625/4334184/4341626/4329427/4328543/4324604/4329726/4341627/4332919/4324605/4335062/4349097/4324603/9266927/4335096/107279853/4332252/4343395/4335091/4342954/4343026/4344389/4341196/9269865/4344449
MF	GO:0005506	iron ion binding	46/1093	264/10970	0.00011155	0.007195976	9269675/9269872/4343273/107278325/107280592/4325222/4325687/9269428/4336753/4348304/4325384/4348095/9271796/4341343/4341625/4334184/4341626/4339312/4334233/4345810/4349792/4347261/4329427/4328543/4332649/4324604/4326657/4333585/4329726/4341627/4332919/4324605/4335062/4349097/4324603/9266927/4335096/4349165/107279853/4332252/4343395/4335091/4345270/4342954/9269865/4344449	LOC9269675/LOC9269872/LOC4343273/LOC107278325/LOC107280592/LOC4325222/LOC4325687/LOC9269428/LOC4336753/LOC4348304/LOC4325384/LOC4348095/LOC9271796/LOC4341343/LOC4341625/LOC4334184/LOC4341626/LOC4339312/LOC4334233/LOC4345810/LOC4349792/LOC4347261/LOC4329427/LOC4328543/LOC4332649/LOC4324604/LOC4326657/LOC4333585/LOC4329726/LOC4341627/LOC4332919/LOC4324605/LOC4335062/LOC4349097/LOC4324603/LOC9266927…	46	14	9269675/4325687/9269428/4336753/4339312/4334233/4345810/4349792/4347261/4332649/4326657/4333585/4349165/4345270	32	9269872/4343273/107278325/107280592/4325222/4348304/4325384/4348095/9271796/4341343/4341625/4334184/4341626/4329427/4328543/4324604/4329726/4341627/4332919/4324605/4335062/4349097/4324603/9266927/4335096/107279853/4332252/4343395/4335091/4342954/9269865/4344449
MF	GO:0016798	hydrolase activity, acting on glycosyl bonds	47/1093	275/10970	0.000151785	0.007195976	4340994/4324050/4332844/4333944/4335763/4341942/4336389/4334029/4328316/4341682/4338611/4336284/4347081/4344146/4325067/4325976/4336388/4336142/4340299/4345996/4336263/4344485/4325148/4345019/4343510/4331519/4336917/4333617/4341944/4345814/4332950/4343146/4326519/9266374/4330667/4349417/4324117/9267841/4336145/4340940/4348840/4349281/4329553/4338208/107275763/4332224/4329920	LOC4340994/LOC4324050/LOC4332844/LOC4333944/LOC4335763/LOC4341942/LOC4336389/LOC4334029/LOC4328316/LOC4341682/LOC4338611/LOC4336284/LOC4347081/LOC4344146/LOC4325067/LOC4325976/LOC4336388/LOC4336142/LOC4340299/LOC4345996/LOC4336263/LOC4344485/LOC4325148/LOC4345019/LOC4343510/LOC4331519/LOC4336917/LOC4333617/LOC4341944/LOC4345814/LOC4332950/LOC4343146/LOC4326519/LOC9266374/LOC4330667/LOC4349417/LOC…	47	18	4340994/4324050/4335763/4341942/4336389/4336284/4325067/4325976/4344485/4325148/4343510/4336917/4341944/4345814/4343146/4326519/4324117/4329920	29	4332844/4333944/4334029/4328316/4341682/4338611/4347081/4344146/4336388/4336142/4340299/4345996/4336263/4345019/4331519/4333617/4332950/9266374/4330667/4349417/9267841/4336145/4340940/4348840/4349281/4329553/4338208/107275763/4332224
MF	GO:0010333	terpene synthase activity	10/1093	27/10970	0.000159911	0.007195976	9266189/4329013/4329729/9266636/4335094/4329728/107277734/4352248/4335090/107278125	LOC9266189/LOC4329013/LOC4329729/LOC9266636/LOC4335094/LOC4329728/LOC107277734/LOC4352248/LOC4335090/LOC107278125	10	0		10	9266189/4329013/4329729/9266636/4335094/4329728/107277734/4352248/4335090/107278125
MF	GO:0016838	carbon-oxygen lyase activity, acting on phosphates	10/1093	29/10970	0.000315439	0.009694148	9266189/4329013/4329729/9266636/4335094/4329728/107277734/4352248/4335090/107278125	LOC9266189/LOC4329013/LOC4329729/LOC9266636/LOC4335094/LOC4329728/LOC107277734/LOC4352248/LOC4335090/LOC107278125	10	0		10	9266189/4329013/4329729/9266636/4335094/4329728/107277734/4352248/4335090/107278125
MF	GO:0016684	oxidoreductase activity, acting on peroxide as acceptor	22/1093	101/10970	0.000320103	0.009694148	4347336/4347962/4337725/4326716/4344281/4342251/4341861/4339397/4328073/4332925/4347158/4329643/4328833/4347520/4344282/4326970/4341249/4344393/4334201/4339223/4332174/4329578	LOC4347336/LOC4347962/LOC4337725/LOC4326716/LOC4344281/LOC4342251/LOC4341861/LOC4339397/LOC4328073/LOC4332925/LOC4347158/LOC4329643/LOC4328833/LOC4347520/LOC4344282/LOC4326970/LOC4341249/LOC4344393/LOC4334201/LOC4339223/LOC4332174/LOC4329578	22	4	4347336/4344281/4329643/4329578	18	4347962/4337725/4326716/4342251/4341861/4339397/4328073/4332925/4347158/4328833/4347520/4344282/4326970/4341249/4344393/4334201/4339223/4332174
MF	GO:0004553	hydrolase activity, hydrolyzing O-glycosyl compounds	43/1093	253/10970	0.000323138	0.009694148	4340994/4324050/4332844/4333944/4335763/4341942/4336389/4334029/4328316/4338611/4336284/4344146/4325067/4325976/4336388/4336142/4345996/4336263/4344485/4325148/4345019/4343510/4331519/4336917/4333617/4341944/4345814/4332950/4343146/4326519/4330667/4349417/4324117/9267841/4336145/4340940/4348840/4349281/4329553/4338208/107275763/4332224/4329920	LOC4340994/LOC4324050/LOC4332844/LOC4333944/LOC4335763/LOC4341942/LOC4336389/LOC4334029/LOC4328316/LOC4338611/LOC4336284/LOC4344146/LOC4325067/LOC4325976/LOC4336388/LOC4336142/LOC4345996/LOC4336263/LOC4344485/LOC4325148/LOC4345019/LOC4343510/LOC4331519/LOC4336917/LOC4333617/LOC4341944/LOC4345814/LOC4332950/LOC4343146/LOC4326519/LOC4330667/LOC4349417/LOC4324117/LOC9267841/LOC4336145/LOC4340940/LOC…	43	18	4340994/4324050/4335763/4341942/4336389/4336284/4325067/4325976/4344485/4325148/4343510/4336917/4341944/4345814/4343146/4326519/4324117/4329920	25	4332844/4333944/4334029/4328316/4338611/4344146/4336388/4336142/4345996/4336263/4345019/4331519/4333617/4332950/4330667/4349417/9267841/4336145/4340940/4348840/4349281/4329553/4338208/107275763/4332224
MF	GO:0004601	peroxidase activity	21/1093	100/10970	0.000725081	0.018188874	4347336/4347962/4337725/4326716/4344281/4342251/4341861/4339397/4328073/4332925/4347158/4329643/4328833/4347520/4344282/4326970/4341249/4344393/4334201/4339223/4332174	LOC4347336/LOC4347962/LOC4337725/LOC4326716/LOC4344281/LOC4342251/LOC4341861/LOC4339397/LOC4328073/LOC4332925/LOC4347158/LOC4329643/LOC4328833/LOC4347520/LOC4344282/LOC4326970/LOC4341249/LOC4344393/LOC4334201/LOC4339223/LOC4332174	21	3	4347336/4344281/4329643	18	4347962/4337725/4326716/4342251/4341861/4339397/4328073/4332925/4347158/4328833/4347520/4344282/4326970/4341249/4344393/4334201/4339223/4332174
MF	GO:0016209	antioxidant activity	22/1093	107/10970	0.000741028	0.018188874	4347336/4347962/4337725/4326716/4344281/4342251/4341861/4339397/4328073/4332925/4347158/4329643/4328833/4347520/4344282/4326970/4341249/4344393/4334201/4339223/4332174/4329578	LOC4347336/LOC4347962/LOC4337725/LOC4326716/LOC4344281/LOC4342251/LOC4341861/LOC4339397/LOC4328073/LOC4332925/LOC4347158/LOC4329643/LOC4328833/LOC4347520/LOC4344282/LOC4326970/LOC4341249/LOC4344393/LOC4334201/LOC4339223/LOC4332174/LOC4329578	22	4	4347336/4344281/4329643/4329578	18	4347962/4337725/4326716/4342251/4341861/4339397/4328073/4332925/4347158/4328833/4347520/4344282/4326970/4341249/4344393/4334201/4339223/4332174
MF	GO:0046527	glucosyltransferase activity	15/1093	62/10970	0.00089154	0.020059639	4341942/4337958/4343049/4344719/4333062/4345019/4341944/4327807/4342699/4340943/4340940/4349281/4324364/4330583/4343553	LOC4341942/LOC4337958/LOC4343049/LOC4344719/LOC4333062/LOC4345019/LOC4341944/LOC4327807/LOC4342699/LOC4340943/LOC4340940/LOC4349281/LOC4324364/LOC4330583/LOC4343553	15	3	4341942/4341944/4340943	12	4337958/4343049/4344719/4333062/4345019/4327807/4342699/4340940/4349281/4324364/4330583/4343553
MF	GO:0016835	carbon-oxygen lyase activity	14/1093	59/10970	0.001600395	0.033238966	9266189/4334427/4329013/4329729/9266636/4335094/4329728/107277734/4352248/4347875/4332477/9270552/4335090/107278125	LOC9266189/LOC4334427/LOC4329013/LOC4329729/LOC9266636/LOC4335094/LOC4329728/LOC107277734/LOC4352248/LOC4347875/LOC4332477/LOC9270552/LOC4335090/LOC107278125	14	4	4334427/4347875/4332477/9270552	10	9266189/4329013/4329729/9266636/4335094/4329728/107277734/4352248/4335090/107278125
MF	GO:0016160	amylase activity	6/1093	15/10970	0.002188753	0.042211659	4332844/4343510/4345814/4349417/9267841/4348840	LOC4332844/LOC4343510/LOC4345814/LOC4349417/LOC9267841/LOC4348840	6	2	4343510/4345814	4	4332844/4349417/9267841/4348840
MF	GO:0016759	cellulose synthase activity	7/1093	23/10970	0.005603318	0.094555999	4337958/4343049/4344719/4342699/4340943/4330583/4343553	LOC4337958/LOC4343049/LOC4344719/LOC4342699/LOC4340943/LOC4330583/LOC4343553	7	1	4340943	6	4337958/4343049/4344719/4342699/4330583/4343553
MF	GO:0016760	cellulose synthase (UDP-forming) activity	7/1093	23/10970	0.005603318	0.094555999	4337958/4343049/4344719/4342699/4340943/4330583/4343553	LOC4337958/LOC4343049/LOC4344719/LOC4342699/LOC4340943/LOC4330583/LOC4343553	7	1	4340943	6	4337958/4343049/4344719/4342699/4330583/4343553
MF	GO:0043565	sequence-specific DNA binding	34/1093	220/10970	0.006318007	0.100344825	4347069/4338413/4348578/4347070/9269581/4337852/4347333/4339451/4349611/4351327/9272521/4328751/107278956/4332147/4341554/4349612/9270267/9267508/4330838/4337998/4325063/4332602/107277720/9266109/4327165/4340070/4327590/4324624/4341678/4325330/4338474/4344086/4336909/4342906	LOC4347069/LOC4338413/LOC4348578/LOC4347070/LOC9269581/LOC4337852/LOC4347333/LOC4339451/LOC4349611/LOC4351327/LOC9272521/LOC4328751/LOC107278956/LOC4332147/LOC4341554/LOC4349612/LOC9270267/LOC9267508/LOC4330838/LOC4337998/LOC4325063/LOC4332602/LOC107277720/LOC9266109/LOC4327165/LOC4340070/LOC4327590/LOC4324624/LOC4341678/LOC4325330/LOC4338474/LOC4344086/LOC4336909/LOC4342906	34	19	4347069/4338413/4347070/9269581/4347333/4339451/4349611/4351327/4341554/4349612/9267508/4330838/4337998/4332602/107277720/4324624/4338474/4344086/4336909	15	4348578/4337852/9272521/4328751/107278956/4332147/9270267/4325063/9266109/4327165/4340070/4327590/4341678/4325330/4342906
MF	GO:0016829	lyase activity	22/1093	129/10970	0.008343628	0.118601287	9266189/4334427/4325589/4329013/4329729/9266636/4335094/4325531/4332293/4329728/107277734/4352248/4349897/4325237/4347875/4332477/4336102/4325198/9270552/4335090/4346651/107278125	LOC9266189/LOC4334427/LOC4325589/LOC4329013/LOC4329729/LOC9266636/LOC4335094/LOC4325531/LOC4332293/LOC4329728/LOC107277734/LOC4352248/LOC4349897/LOC4325237/LOC4347875/LOC4332477/LOC4336102/LOC4325198/LOC9270552/LOC4335090/LOC4346651/LOC107278125	22	8	4334427/4325531/4347875/4332477/4336102/4325198/9270552/4346651	14	9266189/4325589/4329013/4329729/9266636/4335094/4332293/4329728/107277734/4352248/4349897/4325237/4335090/107278125
MF	GO:0035251	UDP-glucosyltransferase activity	10/1093	43/10970	0.008346017	0.118601287	4337958/4343049/4344719/4333062/4327807/4342699/4340943/4324364/4330583/4343553	LOC4337958/LOC4343049/LOC4344719/LOC4333062/LOC4327807/LOC4342699/LOC4340943/LOC4324364/LOC4330583/LOC4343553	10	1	4340943	9	4337958/4343049/4344719/4333062/4327807/4342699/4324364/4330583/4343553
MF	GO:0005509	calcium ion binding	26/1093	161/10970	0.009028489	0.120983775	4342370/4324479/4346015/4342826/4338644/4335732/4340522/4326784/4343999/4332664/4342192/4341871/4336917/107277219/4325237/4325722/4332631/4345814/4327351/4327544/4338646/4345957/4337890/4335580/4328132/4339432	LOC4342370/LOC4324479/LOC4346015/LOC4342826/LOC4338644/LOC4335732/LOC4340522/LOC4326784/LOC4343999/LOC4332664/LOC4342192/LOC4341871/LOC4336917/LOC107277219/LOC4325237/LOC4325722/LOC4332631/LOC4345814/LOC4327351/LOC4327544/LOC4338646/LOC4345957/LOC4337890/LOC4335580/LOC4328132/LOC4339432	26	20	4342370/4324479/4346015/4342826/4338644/4335732/4326784/4332664/4342192/4341871/4336917/107277219/4332631/4345814/4327351/4327544/4338646/4337890/4328132/4339432	6	4340522/4343999/4325237/4325722/4345957/4335580
MF	GO:0000287	magnesium ion binding	14/1093	71/10970	0.009409849	0.120983775	9266189/4349454/4329013/4329729/4327173/9266636/4335094/4329728/107277734/4352248/107276220/4341535/4337476/107278125	LOC9266189/LOC4349454/LOC4329013/LOC4329729/LOC4327173/LOC9266636/LOC4335094/LOC4329728/LOC107277734/LOC4352248/LOC107276220/LOC4341535/LOC4337476/LOC107278125	14	2	4349454/107276220	12	9266189/4329013/4329729/4327173/9266636/4335094/4329728/107277734/4352248/4341535/4337476/107278125
MF	GO:0016717	oxidoreductase activity, acting on paired donors, with oxidation of a pair of donors resulting in the reduction of molecular oxygen to two molecules of water	5/1093	15/10970	0.0124691	0.1259069	4332500/107275961/4330523/4343026/4344389	LOC4332500/LOC107275961/LOC4330523/LOC4343026/LOC4344389	5	3	4332500/107275961/4330523	2	4343026/4344389
MF	GO:0004568	chitinase activity	4/1093	10/10970	0.01259069	0.1259069	4336263/4325148/4331519/4329920	LOC4336263/LOC4325148/LOC4331519/LOC4329920	4	2	4325148/4329920	2	4336263/4331519
MF	GO:0004866	endopeptidase inhibitor activity	4/1093	10/10970	0.01259069	0.1259069	4325998/4325999/9268662/4327535	LOC4325998/LOC4325999/LOC9268662/LOC4327535	4	4	4325998/4325999/9268662/4327535	0
MF	GO:0030414	peptidase inhibitor activity	4/1093	10/10970	0.01259069	0.1259069	4325998/4325999/9268662/4327535	LOC4325998/LOC4325999/LOC9268662/LOC4327535	4	4	4325998/4325999/9268662/4327535	0
MF	GO:0061134	peptidase regulator activity	4/1093	10/10970	0.01259069	0.1259069	4325998/4325999/9268662/4327535	LOC4325998/LOC4325999/LOC9268662/LOC4327535	4	4	4325998/4325999/9268662/4327535	0
MF	GO:0061135	endopeptidase regulator activity	4/1093	10/10970	0.01259069	0.1259069	4325998/4325999/9268662/4327535	LOC4325998/LOC4325999/LOC9268662/LOC4327535	4	4	4325998/4325999/9268662/4327535	0
MF	GO:0003700	DNA binding transcription factor activity	48/1093	364/10970	0.026089664	0.2515789	4347069/4338413/4348578/4347070/9269581/4342214/4337852/4347333/4339451/4349611/4351327/4336947/9272521/4338669/4339522/4328751/107278956/4332147/4341554/4349612/9270267/9267508/4330838/4337998/4352811/4346629/4325063/4332602/4336585/4327287/107277720/4327006/9266109/4327165/4340070/4327590/4324624/4341678/4325330/4338474/4344086/4336909/4340383/4330935/4329746/4339209/4342906/4345815	LOC4347069/LOC4338413/LOC4348578/LOC4347070/LOC9269581/LOC4342214/LOC4337852/LOC4347333/LOC4339451/LOC4349611/LOC4351327/LOC4336947/LOC9272521/LOC4338669/LOC4339522/LOC4328751/LOC107278956/LOC4332147/LOC4341554/LOC4349612/LOC9270267/LOC9267508/LOC4330838/LOC4337998/LOC4352811/LOC4346629/LOC4325063/LOC4332602/LOC4336585/LOC4327287/LOC107277720/LOC4327006/LOC9266109/LOC4327165/LOC4340070/LOC4327590…	48	27	4347069/4338413/4347070/9269581/4347333/4339451/4349611/4351327/4336947/4341554/4349612/9267508/4330838/4337998/4346629/4332602/4327287/107277720/4327006/4324624/4338474/4344086/4336909/4330935/4329746/4339209/4345815	21	4348578/4342214/4337852/9272521/4338669/4339522/4328751/107278956/4332147/9270267/4352811/4325063/4336585/9266109/4327165/4340070/4327590/4341678/4325330/4340383/4342906
MF	GO:0016762	xyloglucan:xyloglucosyl transferase activity	5/1093	18/10970	0.027685224	0.257758979	4341942/4345019/4341944/4340940/4349281	LOC4341942/LOC4345019/LOC4341944/LOC4340940/LOC4349281	5	2	4341942/4341944	3	4345019/4340940/4349281
MF	GO:0050661	NADP binding	7/1093	31/10970	0.029831895	0.268487057	4334994/4325177/4335203/4349044/4333103/4342234/4341196	LOC4334994/LOC4325177/LOC4335203/LOC4349044/LOC4333103/LOC4342234/LOC4341196	7	4	4335203/4349044/4333103/4342234	3	4334994/4325177/4341196
MF	GO:0140110	transcription regulator activity	50/1093	389/10970	0.035444178	0.308707356	4347069/4338413/4348578/4347070/9269581/4342214/4337852/4347333/4339451/4324985/4349611/4351327/4336947/9272521/4338669/4339522/4328751/107278956/4332147/4341554/4349612/9270267/9267508/4330838/4337998/4352811/4346629/4325063/4332602/4336585/4327287/107277720/4327006/9266109/4327165/4340070/4327590/4324624/4341678/4325330/4338474/4324958/4344086/4336909/4340383/4330935/4329746/4339209/4342906/434…	LOC4347069/LOC4338413/LOC4348578/LOC4347070/LOC9269581/LOC4342214/LOC4337852/LOC4347333/LOC4339451/LOC4324985/LOC4349611/LOC4351327/LOC4336947/LOC9272521/LOC4338669/LOC4339522/LOC4328751/LOC107278956/LOC4332147/LOC4341554/LOC4349612/LOC9270267/LOC9267508/LOC4330838/LOC4337998/LOC4352811/LOC4346629/LOC4325063/LOC4332602/LOC4336585/LOC4327287/LOC107277720/LOC4327006/LOC9266109/LOC4327165/LOC4340070…	50	29	4347069/4338413/4347070/9269581/4347333/4339451/4324985/4349611/4351327/4336947/4341554/4349612/9267508/4330838/4337998/4346629/4332602/4327287/107277720/4327006/4324624/4338474/4324958/4344086/4336909/4330935/4329746/4339209/4345815	21	4348578/4342214/4337852/9272521/4338669/4339522/4328751/107278956/4332147/9270267/4352811/4325063/4336585/9266109/4327165/4340070/4327590/4341678/4325330/4340383/4342906
MF	GO:0016757	transferase activity, transferring glycosyl groups	50/1093	391/10970	0.038356972	0.323636954	4326083/4344394/4326077/4329821/4325410/4347593/4341942/4347592/4340788/9266709/4343353/4335862/4337958/112936005/9271451/4332599/4348729/4331468/4343049/4344719/4333062/4345019/4324810/4343322/4341944/4342400/4327807/9266253/4332034/4340787/4347131/4342699/4335139/4328678/4340943/4340940/4330775/4333786/4328677/4349281/4340564/4326082/4332654/4324364/9269774/4330583/4343553/4337389/4350824/43445…	LOC4326083/LOC4344394/LOC4326077/LOC4329821/LOC4325410/LOC4347593/LOC4341942/LOC4347592/LOC4340788/LOC9266709/LOC4343353/LOC4335862/LOC4337958/LOC112936005/LOC9271451/LOC4332599/LOC4348729/LOC4331468/LOC4343049/LOC4344719/LOC4333062/LOC4345019/LOC4324810/LOC4343322/LOC4341944/LOC4342400/LOC4327807/LOC9266253/LOC4332034/LOC4340787/LOC4347131/LOC4342699/LOC4335139/LOC4328678/LOC4340943/LOC4340940/L…	50	15	4325410/4347593/4341942/4347592/4331468/4324810/4341944/4328678/4340943/4330775/4328677/4340564/4332654/4337389/4350824	35	4326083/4344394/4326077/4329821/4340788/9266709/4343353/4335862/4337958/112936005/9271451/4332599/4348729/4343049/4344719/4333062/4345019/4343322/4342400/4327807/9266253/4332034/4340787/4347131/4342699/4335139/4340940/4333786/4349281/4326082/4324364/9269774/4330583/4343553/4344592
MF	GO:0003872	6-phosphofructokinase activity	4/1093	14/10970	0.043517826	0.356054944	4330512/9271821/4327301/4340643	LOC4330512/LOC9271821/LOC4327301/LOC4340643	4	3	4330512/4327301/4340643	1	9271821
MF	GO:0051082	unfolded protein binding	9/1093	49/10970	0.050481766	0.393810778	4342826/4335732/4338864/4336393/4333580/4337860/4324778/4336584/9266978	LOC4342826/LOC4335732/LOC4338864/LOC4336393/LOC4333580/LOC4337860/LOC4324778/LOC4336584/LOC9266978	9	4	4342826/4335732/4336393/4337860	5	4338864/4333580/4324778/4336584/9266978
MF	GO:0004499	N,N-dimethylaniline monooxygenase activity	5/1093	21/10970	0.05129648	0.393810778	4334994/4325177/4335203/4342234/4341196	LOC4334994/LOC4325177/LOC4335203/LOC4342234/LOC4341196	5	2	4335203/4342234	3	4334994/4325177/4341196
MF	GO:0005507	copper ion binding	6/1093	28/10970	0.053966662	0.393810778	4341335/4324802/4339833/4332400/4326011/4336153	LOC4341335/LOC4324802/LOC4339833/LOC4332400/LOC4326011/LOC4336153	6	3	4341335/4339833/4326011	3	4324802/4332400/4336153
MF	GO:0005543	phospholipid binding	6/1093	28/10970	0.053966662	0.393810778	4338644/4340522/107277219/4350182/4340282/4338646	LOC4338644/LOC4340522/LOC107277219/LOC4350182/LOC4340282/LOC4338646	6	4	4338644/107277219/4350182/4338646	2	4340522/4340282
MF	GO:0022857	transmembrane transporter activity	50/1093	401/10970	0.055755303	0.3961561	4336017/4332125/4342782/4331932/107275890/4336927/4347211/4329844/4324003/4328864/4346344/4337742/4336015/4343687/4333366/4334032/4343590/4339064/4333298/107276535/4342198/4337574/4343602/4333296/4342180/4332431/4333098/9270049/4341302/4324697/4331946/4325919/4339240/4345789/4352329/4336809/4332901/4340073/107277383/9269583/4341970/4343366/4324220/107280814/4333288/9267441/4352527/4328685/4334717…	LOC4336017/LOC4332125/LOC4342782/LOC4331932/LOC107275890/LOC4336927/LOC4347211/LOC4329844/LOC4324003/LOC4328864/LOC4346344/LOC4337742/LOC4336015/LOC4343687/LOC4333366/LOC4334032/LOC4343590/LOC4339064/LOC4333298/LOC107276535/LOC4342198/LOC4337574/LOC4343602/LOC4333296/LOC4342180/LOC4332431/LOC4333098/LOC9270049/LOC4341302/LOC4324697/LOC4331946/LOC4325919/LOC4339240/LOC4345789/LOC4352329/LOC4336809…	50	20	4342782/107275890/4347211/4336015/4334032/4343590/4339064/107276535/4333296/4342180/4332431/9270049/4325919/4339240/4332901/107277383/4343366/107280814/4333288/4328685	30	4336017/4332125/4331932/4336927/4329844/4324003/4328864/4346344/4337742/4343687/4333366/4333298/4342198/4337574/4343602/4333098/4341302/4324697/4331946/4345789/4352329/4336809/4340073/9269583/4341970/4324220/9267441/4352527/4334717/4336012
MF	GO:0016709	oxidoreductase activity, acting on paired donors, with incorporation or reduction of molecular oxygen, NAD(P)H as one donor, and incorporation of one atom of oxygen	5/1093	22/10970	0.061146429	0.422198901	4334994/4325177/4335203/4342234/4341196	LOC4334994/LOC4325177/LOC4335203/LOC4342234/LOC4341196	5	2	4335203/4342234	3	4334994/4325177/4341196
MF	GO:0008171	O-methyltransferase activity	6/1093	29/10970	0.062547985	0.422198901	4335136/4344702/4343171/4345935/4345934/4335079	LOC4335136/LOC4344702/LOC4343171/LOC4345935/LOC4345934/LOC4335079	6	0		6	4335136/4344702/4343171/4345935/4345934/4335079
MF	GO:0030246	carbohydrate binding	24/1093	175/10970	0.066117025	0.423952731	4342332/4335436/107278106/4325976/4352691/4334614/4335593/4325677/4340086/4325722/4346274/4347859/4344560/4342335/4337673/4333786/4348206/4331681/4340564/9270707/4344555/4335580/4347718/4344592	LOC4342332/LOC4335436/LOC107278106/LOC4325976/LOC4352691/LOC4334614/LOC4335593/LOC4325677/LOC4340086/LOC4325722/LOC4346274/LOC4347859/LOC4344560/LOC4342335/LOC4337673/LOC4333786/LOC4348206/LOC4331681/LOC4340564/LOC9270707/LOC4344555/LOC4335580/LOC4347718/LOC4344592	24	5	4325976/4340086/4344560/4331681/4340564	19	4342332/4335436/107278106/4352691/4334614/4335593/4325677/4325722/4346274/4347859/4342335/4337673/4333786/4348206/9270707/4344555/4335580/4347718/4344592
MF	GO:0008443	phosphofructokinase activity	4/1093	16/10970	0.067518398	0.423952731	4330512/9271821/4327301/4340643	LOC4330512/LOC9271821/LOC4327301/LOC4340643	4	3	4330512/4327301/4340643	1	9271821
MF	GO:0019200	carbohydrate kinase activity	4/1093	16/10970	0.067518398	0.423952731	4330512/9271821/4327301/4340643	LOC4330512/LOC9271821/LOC4327301/LOC4340643	4	3	4330512/4327301/4340643	1	9271821
MF	GO:0008289	lipid binding	10/1093	60/10970	0.071110506	0.436359921	4345188/4338644/4340522/4329333/107277219/4350182/4340282/4345217/4338646/4348917	LOC4345188/LOC4338644/LOC4340522/LOC4329333/LOC107277219/LOC4350182/LOC4340282/LOC4345217/LOC4338646/LOC4348917	10	4	4338644/107277219/4350182/4338646	6	4345188/4340522/4329333/4340282/4345217/4348917
MF	GO:0046873	metal ion transmembrane transporter activity	9/1093	55/10970	0.092200156	0.553200936	4342782/4347211/4333298/107276535/4333296/4333098/4341302/4345789/9269583	LOC4342782/LOC4347211/LOC4333298/LOC107276535/LOC4333296/LOC4333098/LOC4341302/LOC4345789/LOC9269583	9	4	4342782/4347211/107276535/4333296	5	4333298/4333098/4341302/4345789/9269583
MF	GO:0008324	cation transmembrane transporter activity	19/1093	139/10970	0.096236342	0.564865488	4332125/4342782/4336927/4347211/4343687/4334032/4339064/4333298/107276535/4333296/4332431/4333098/4341302/4345789/107277383/9269583/4341970/4343366/4334717	LOC4332125/LOC4342782/LOC4336927/LOC4347211/LOC4343687/LOC4334032/LOC4339064/LOC4333298/LOC107276535/LOC4333296/LOC4332431/LOC4333098/LOC4341302/LOC4345789/LOC107277383/LOC9269583/LOC4341970/LOC4343366/LOC4334717	19	9	4342782/4347211/4334032/4339064/107276535/4333296/4332431/107277383/4343366	10	4332125/4336927/4343687/4333298/4333098/4341302/4345789/9269583/4341970/4334717
MF	GO:0046983	protein dimerization activity	34/1093	274/10970	0.105034643	0.601495418	4326162/4335417/4336261/9270544/4335136/4349271/4342214/4349248/9271688/4337015/9269507/4326163/4338978/4344702/4334060/4324504/4337752/4343171/4339235/107276551/107277582/4329698/9267087/4333965/107278523/4347135/4337107/4331538/4328444/9272733/4351715/4330345/4335079/4327325	LOC4326162/LOC4335417/LOC4336261/LOC9270544/LOC4335136/LOC4349271/LOC4342214/LOC4349248/LOC9271688/LOC4337015/LOC9269507/LOC4326163/LOC4338978/LOC4344702/LOC4334060/LOC4324504/LOC4337752/LOC4343171/LOC4339235/LOC107276551/LOC107277582/LOC4329698/LOC9267087/LOC4333965/LOC107278523/LOC4347135/LOC4337107/LOC4331538/LOC4328444/LOC9272733/LOC4351715/LOC4330345/LOC4335079/LOC4327325	34	17	4326162/4335417/4336261/9270544/4349248/9271688/9269507/4326163/4338978/4334060/4324504/4337752/4339235/107276551/9267087/4337107/9272733	17	4335136/4349271/4342214/4337015/4344702/4343171/107277582/4329698/4333965/107278523/4347135/4331538/4328444/4351715/4330345/4335079/4327325
MF	GO:0016887	ATPase activity	19/1093	141/10970	0.106932519	0.601495418	4329158/4350873/4343412/4346344/4337742/4323865/4334032/107276397/4347683/4341281/4337574/4347344/4336809/4343366/4332601/4337645/9267441/4352527/4345450	LOC4329158/LOC4350873/LOC4343412/LOC4346344/LOC4337742/LOC4323865/LOC4334032/LOC107276397/LOC4347683/LOC4341281/LOC4337574/LOC4347344/LOC4336809/LOC4343366/LOC4332601/LOC4337645/LOC9267441/LOC4352527/LOC4345450	19	7	4329158/4334032/107276397/4347683/4347344/4343366/4345450	12	4350873/4343412/4346344/4337742/4323865/4341281/4337574/4336809/4332601/4337645/9267441/4352527
MF	GO:0016638	oxidoreductase activity, acting on the CH-NH2 group of donors	3/1093	12/10970	0.10983426	0.601737478	4324398/4339561/4336153	LOC4324398/LOC4339561/LOC4336153	3	1	4339561	2	4324398/4336153
MF	GO:0017111	nucleoside-triphosphatase activity	32/1093	258/10970	0.113492074	0.601737478	4326917/4329158/4350873/4343412/4333632/9271714/4346344/4337742/4323865/4334032/4328420/107276397/4326684/4347683/4346235/4341281/4337574/4330897/4350526/4346402/9270139/4350197/4347344/4330906/4336809/4343366/4332601/4337645/4343694/9267441/4352527/4345450	LOC4326917/LOC4329158/LOC4350873/LOC4343412/LOC4333632/LOC9271714/LOC4346344/LOC4337742/LOC4323865/LOC4334032/LOC4328420/LOC107276397/LOC4326684/LOC4347683/LOC4346235/LOC4341281/LOC4337574/LOC4330897/LOC4350526/LOC4346402/LOC9270139/LOC4350197/LOC4347344/LOC4330906/LOC4336809/LOC4343366/LOC4332601/LOC4337645/LOC4343694/LOC9267441/LOC4352527/LOC4345450	32	7	4329158/4334032/107276397/4347683/4347344/4343366/4345450	25	4326917/4350873/4343412/4333632/9271714/4346344/4337742/4323865/4328420/4326684/4346235/4341281/4337574/4330897/4350526/4346402/9270139/4350197/4330906/4336809/4332601/4337645/4343694/9267441/4352527
MF	GO:0015079	potassium ion transmembrane transporter activity	4/1093	19/10970	0.113661524	0.601737478	4347211/4333298/4333296/4345789	LOC4347211/LOC4333298/LOC4333296/LOC4345789	4	2	4347211/4333296	2	4333298/4345789
MF	GO:0042626	ATPase activity, coupled to transmembrane movement of substances	8/1093	50/10970	0.119784527	0.610223063	4346344/4337742/4334032/4337574/4336809/4343366/9267441/4352527	LOC4346344/LOC4337742/LOC4334032/LOC4337574/LOC4336809/LOC4343366/LOC9267441/LOC4352527	8	2	4334032/4343366	6	4346344/4337742/4337574/4336809/9267441/4352527
MF	GO:0043492	ATPase activity, coupled to movement of substances	8/1093	50/10970	0.119784527	0.610223063	4346344/4337742/4334032/4337574/4336809/4343366/9267441/4352527	LOC4346344/LOC4337742/LOC4334032/LOC4337574/LOC4336809/LOC4343366/LOC9267441/LOC4352527	8	2	4334032/4343366	6	4346344/4337742/4337574/4336809/9267441/4352527
MF	GO:0016462	pyrophosphatase activity	33/1093	271/10970	0.130552879	0.648232299	4326917/4329158/4350873/4343412/4333632/9271714/4346344/4337742/4323865/4334032/4328420/107276397/4326684/4347683/4346235/4341281/4337574/4330897/4350526/4346402/9270139/4350197/4347344/4330906/4337476/4336809/4343366/4332601/4337645/4343694/9267441/4352527/4345450	LOC4326917/LOC4329158/LOC4350873/LOC4343412/LOC4333632/LOC9271714/LOC4346344/LOC4337742/LOC4323865/LOC4334032/LOC4328420/LOC107276397/LOC4326684/LOC4347683/LOC4346235/LOC4341281/LOC4337574/LOC4330897/LOC4350526/LOC4346402/LOC9270139/LOC4350197/LOC4347344/LOC4330906/LOC4337476/LOC4336809/LOC4343366/LOC4332601/LOC4337645/LOC4343694/LOC9267441/LOC4352527/LOC4345450	33	7	4329158/4334032/107276397/4347683/4347344/4343366/4345450	26	4326917/4350873/4343412/4333632/9271714/4346344/4337742/4323865/4328420/4326684/4346235/4341281/4337574/4330897/4350526/4346402/9270139/4350197/4330906/4337476/4336809/4332601/4337645/4343694/9267441/4352527
MF	GO:0016758	transferase activity, transferring hexosyl groups	37/1093	308/10970	0.13204732	0.648232299	4344394/4329821/4347593/4341942/4347592/4340788/4343353/4337958/112936005/4348729/4343049/4344719/4333062/4345019/4324810/4343322/4341944/4342400/4327807/9266253/4340787/4347131/4342699/4328678/4340943/4340940/4330775/4333786/4328677/4349281/4340564/4324364/9269774/4330583/4343553/4337389/4344592	LOC4344394/LOC4329821/LOC4347593/LOC4341942/LOC4347592/LOC4340788/LOC4343353/LOC4337958/LOC112936005/LOC4348729/LOC4343049/LOC4344719/LOC4333062/LOC4345019/LOC4324810/LOC4343322/LOC4341944/LOC4342400/LOC4327807/LOC9266253/LOC4340787/LOC4347131/LOC4342699/LOC4328678/LOC4340943/LOC4340940/LOC4330775/LOC4333786/LOC4328677/LOC4349281/LOC4340564/LOC4324364/LOC9269774/LOC4330583/LOC4343553/LOC4337389/L…	37	11	4347593/4341942/4347592/4324810/4341944/4328678/4340943/4330775/4328677/4340564/4337389	26	4344394/4329821/4340788/4343353/4337958/112936005/4348729/4343049/4344719/4333062/4345019/4343322/4342400/4327807/9266253/4340787/4347131/4342699/4340940/4333786/4349281/4324364/9269774/4330583/4343553/4344592
MF	GO:0008194	UDP-glycosyltransferase activity	12/1093	85/10970	0.136427962	0.657777674	4344394/4337958/4343049/4344719/4333062/4327807/4342699/4340943/4324364/9269774/4330583/4343553	LOC4344394/LOC4337958/LOC4343049/LOC4344719/LOC4333062/LOC4327807/LOC4342699/LOC4340943/LOC4324364/LOC9269774/LOC4330583/LOC4343553	12	1	4340943	11	4344394/4337958/4343049/4344719/4333062/4327807/4342699/4324364/9269774/4330583/4343553
MF	GO:0004497	monooxygenase activity	5/1093	28/10970	0.140268903	0.664431647	4334994/4325177/4335203/4342234/4341196	LOC4334994/LOC4325177/LOC4335203/LOC4342234/LOC4341196	5	2	4335203/4342234	3	4334994/4325177/4341196
MF	GO:0015075	ion transmembrane transporter activity	28/1093	228/10970	0.143139566	0.666339357	4332125/4342782/4331932/107275890/4336927/4347211/4328864/4343687/4334032/4339064/4333298/107276535/4333296/4342180/4332431/4333098/4341302/4324697/4325919/4339240/4345789/107277383/9269583/4341970/4343366/4324220/4328685/4334717	LOC4332125/LOC4342782/LOC4331932/LOC107275890/LOC4336927/LOC4347211/LOC4328864/LOC4343687/LOC4334032/LOC4339064/LOC4333298/LOC107276535/LOC4333296/LOC4342180/LOC4332431/LOC4333098/LOC4341302/LOC4324697/LOC4325919/LOC4339240/LOC4345789/LOC107277383/LOC9269583/LOC4341970/LOC4343366/LOC4324220/LOC4328685/LOC4334717	28	14	4342782/107275890/4347211/4334032/4339064/107276535/4333296/4342180/4332431/4325919/4339240/107277383/4343366/4328685	14	4332125/4331932/4336927/4328864/4343687/4333298/4333098/4341302/4324697/4345789/9269583/4341970/4324220/4334717
MF	GO:0008081	phosphoric diester hydrolase activity	4/1093	21/10970	0.150329627	0.676483322	4333112/4329817/4344391/4337686	LOC4333112/LOC4329817/LOC4344391/LOC4337686	4	1	4329817	3	4333112/4344391/4337686
MF	GO:0031072	heat shock protein binding	4/1093	21/10970	0.150329627	0.676483322	4336393/4333580/4336584/9266978	LOC4336393/LOC4333580/LOC4336584/LOC9266978	4	1	4336393	3	4333580/4336584/9266978
MF	GO:0042623	ATPase activity, coupled	10/1093	70/10970	0.155281408	0.687311148	4346344/4337742/4334032/4347683/4337574/4336809/4343366/4332601/9267441/4352527	LOC4346344/LOC4337742/LOC4334032/LOC4347683/LOC4337574/LOC4336809/LOC4343366/LOC4332601/LOC9267441/LOC4352527	10	3	4334032/4347683/4343366	7	4346344/4337742/4337574/4336809/4332601/9267441/4352527
MF	GO:0008378	galactosyltransferase activity	4/1093	22/10970	0.170148115	0.725854172	4347131/4333786/4340564/4344592	LOC4347131/LOC4333786/LOC4340564/LOC4344592	4	1	4340564	3	4347131/4333786/4344592
MF	GO:0008092	cytoskeletal protein binding	12/1093	89/10970	0.172678638	0.725854172	4344216/9271714/4332061/4326684/4346235/4330897/4341731/4346402/4340658/9270139/4333526/4331354	LOC4344216/LOC9271714/LOC4332061/LOC4326684/LOC4346235/LOC4330897/LOC4341731/LOC4346402/LOC4340658/LOC9270139/LOC4333526/LOC4331354	12	2	4344216/4341731	10	9271714/4332061/4326684/4346235/4330897/4346402/4340658/9270139/4333526/4331354
MF	GO:0016818	hydrolase activity, acting on acid anhydrides, in phosphorus-containing anhydrides	33/1093	280/10970	0.175065054	0.725854172	4326917/4329158/4350873/4343412/4333632/9271714/4346344/4337742/4323865/4334032/4328420/107276397/4326684/4347683/4346235/4341281/4337574/4330897/4350526/4346402/9270139/4350197/4347344/4330906/4337476/4336809/4343366/4332601/4337645/4343694/9267441/4352527/4345450	LOC4326917/LOC4329158/LOC4350873/LOC4343412/LOC4333632/LOC9271714/LOC4346344/LOC4337742/LOC4323865/LOC4334032/LOC4328420/LOC107276397/LOC4326684/LOC4347683/LOC4346235/LOC4341281/LOC4337574/LOC4330897/LOC4350526/LOC4346402/LOC9270139/LOC4350197/LOC4347344/LOC4330906/LOC4337476/LOC4336809/LOC4343366/LOC4332601/LOC4337645/LOC4343694/LOC9267441/LOC4352527/LOC4345450	33	7	4329158/4334032/107276397/4347683/4347344/4343366/4345450	26	4326917/4350873/4343412/4333632/9271714/4346344/4337742/4323865/4328420/4326684/4346235/4341281/4337574/4330897/4350526/4346402/9270139/4350197/4330906/4337476/4336809/4332601/4337645/4343694/9267441/4352527
MF	GO:0015399	primary active transmembrane transporter activity	8/1093	55/10970	0.17743102	0.725854172	4346344/4337742/4334032/4337574/4336809/4343366/9267441/4352527	LOC4346344/LOC4337742/LOC4334032/LOC4337574/LOC4336809/LOC4343366/LOC9267441/LOC4352527	8	2	4334032/4343366	6	4346344/4337742/4337574/4336809/9267441/4352527
MF	GO:0015405	P-P-bond-hydrolysis-driven transmembrane transporter activity	8/1093	55/10970	0.17743102	0.725854172	4346344/4337742/4334032/4337574/4336809/4343366/9267441/4352527	LOC4346344/LOC4337742/LOC4334032/LOC4337574/LOC4336809/LOC4343366/LOC9267441/LOC4352527	8	2	4334032/4343366	6	4346344/4337742/4337574/4336809/9267441/4352527
MF	GO:0016817	hydrolase activity, acting on acid anhydrides	33/1093	281/10970	0.18047581	0.727290577	4326917/4329158/4350873/4343412/4333632/9271714/4346344/4337742/4323865/4334032/4328420/107276397/4326684/4347683/4346235/4341281/4337574/4330897/4350526/4346402/9270139/4350197/4347344/4330906/4337476/4336809/4343366/4332601/4337645/4343694/9267441/4352527/4345450	LOC4326917/LOC4329158/LOC4350873/LOC4343412/LOC4333632/LOC9271714/LOC4346344/LOC4337742/LOC4323865/LOC4334032/LOC4328420/LOC107276397/LOC4326684/LOC4347683/LOC4346235/LOC4341281/LOC4337574/LOC4330897/LOC4350526/LOC4346402/LOC9270139/LOC4350197/LOC4347344/LOC4330906/LOC4337476/LOC4336809/LOC4343366/LOC4332601/LOC4337645/LOC4343694/LOC9267441/LOC4352527/LOC4345450	33	7	4329158/4334032/107276397/4347683/4347344/4343366/4345450	26	4326917/4350873/4343412/4333632/9271714/4346344/4337742/4323865/4328420/4326684/4346235/4341281/4337574/4330897/4350526/4346402/9270139/4350197/4330906/4337476/4336809/4332601/4337645/4343694/9267441/4352527
MF	GO:0008017	microtubule binding	8/1093	57/10970	0.203391288	0.807583055	9271714/4332061/4326684/4346235/4330897/4346402/4340658/9270139	LOC9271714/LOC4332061/LOC4326684/LOC4346235/LOC4330897/LOC4346402/LOC4340658/LOC9270139	8	0		8	9271714/4332061/4326684/4346235/4330897/4346402/4340658/9270139
MF	GO:0001871	pattern binding	10/1093	76/10970	0.22228606	0.857389089	4335436/107278106/4352691/4335593/4325677/4340086/4325722/4347859/4348206/4335580	LOC4335436/LOC107278106/LOC4352691/LOC4335593/LOC4325677/LOC4340086/LOC4325722/LOC4347859/LOC4348206/LOC4335580	10	1	4340086	9	4335436/107278106/4352691/4335593/4325677/4325722/4347859/4348206/4335580
MF	GO:0030247	polysaccharide binding	10/1093	76/10970	0.22228606	0.857389089	4335436/107278106/4352691/4335593/4325677/4340086/4325722/4347859/4348206/4335580	LOC4335436/LOC107278106/LOC4352691/LOC4335593/LOC4325677/LOC4340086/LOC4325722/LOC4347859/LOC4348206/LOC4335580	10	1	4340086	9	4335436/107278106/4352691/4335593/4325677/4325722/4347859/4348206/4335580
MF	GO:0015631	tubulin binding	8/1093	59/10970	0.230754481	0.862599585	9271714/4332061/4326684/4346235/4330897/4346402/4340658/9270139	LOC9271714/LOC4332061/LOC4326684/LOC4346235/LOC4330897/LOC4346402/LOC4340658/LOC9270139	8	0		8	9271714/4332061/4326684/4346235/4330897/4346402/4340658/9270139
MF	GO:0003755	peptidyl-prolyl cis-trans isomerase activity	4/1093	25/10970	0.234238709	0.862599585	4328121/4327912/4340003/4348134	LOC4328121/LOC4327912/LOC4340003/LOC4348134	4	4	4328121/4327912/4340003/4348134	0
MF	GO:0016859	cis-trans isomerase activity	4/1093	25/10970	0.234238709	0.862599585	4328121/4327912/4340003/4348134	LOC4328121/LOC4327912/LOC4340003/LOC4348134	4	4	4328121/4327912/4340003/4348134	0
MF	GO:0016799	hydrolase activity, hydrolyzing N-glycosyl compounds	3/1093	17/10970	0.236416183	0.862599585	4341682/4347081/9266374	LOC4341682/LOC4347081/LOC9266374	3	0		3	4341682/4347081/9266374
MF	GO:0016747	transferase activity, transferring acyl groups other than amino-acyl groups	19/1093	160/10970	0.242307742	0.864231944	4349050/4324985/4329826/4329820/4348804/4326298/4325160/9266238/4348874/4329823/4347534/4329371/4337152/4330511/4329959/4324958/107277134/4339645/9267114	LOC4349050/LOC4324985/LOC4329826/LOC4329820/LOC4348804/LOC4326298/LOC4325160/LOC9266238/LOC4348874/LOC4329823/LOC4347534/LOC4329371/LOC4337152/LOC4330511/LOC4329959/LOC4324958/LOC107277134/LOC4339645/LOC9267114	19	9	4349050/4324985/4348804/9266238/4329371/4324958/107277134/4339645/9267114	10	4329826/4329820/4326298/4325160/4348874/4329823/4347534/4337152/4330511/4329959
MF	GO:0015036	disulfide oxidoreductase activity	5/1093	34/10970	0.24699298	0.864231944	4336932/4352426/9269420/4333077/4330728	LOC4336932/LOC4352426/LOC9269420/LOC4333077/LOC4330728	5	4	4336932/4352426/9269420/4333077	1	4330728
MF	GO:0016157	sucrose synthase activity	2/1093	10/10970	0.262470442	0.864231944	4333062/4324364	LOC4333062/LOC4324364	2	0		2	4333062/4324364
MF	GO:0016307	phosphatidylinositol phosphate kinase activity	2/1093	10/10970	0.262470442	0.864231944	4345628/4344166	LOC4345628/LOC4344166	2	0		2	4345628/4344166
MF	GO:0019829	cation-transporting ATPase activity	2/1093	10/10970	0.262470442	0.864231944	4334032/4343366	LOC4334032/LOC4343366	2	2	4334032/4343366	0
MF	GO:0022853	active ion transmembrane transporter activity	2/1093	10/10970	0.262470442	0.864231944	4334032/4343366	LOC4334032/LOC4343366	2	2	4334032/4343366	0
MF	GO:0042625	ATPase coupled ion transmembrane transporter activity	2/1093	10/10970	0.262470442	0.864231944	4334032/4343366	LOC4334032/LOC4343366	2	2	4334032/4343366	0
MF	GO:0044769	ATPase activity, coupled to transmembrane movement of ions, rotational mechanism	2/1093	10/10970	0.262470442	0.864231944	4334032/4343366	LOC4334032/LOC4343366	2	2	4334032/4343366	0
MF	GO:0004519	endonuclease activity	4/1093	27/10970	0.279718969	0.891740272	4345656/4342509/4343803/4348944	LOC4345656/LOC4342509/LOC4343803/LOC4348944	4	2	4345656/4342509	2	4343803/4348944
MF	GO:0016879	ligase activity, forming carbon-nitrogen bonds	4/1093	27/10970	0.279718969	0.891740272	4339675/4330649/4351923/4351847	LOC4339675/LOC4330649/LOC4351923/LOC4351847	4	1	4339675	3	4330649/4351923/4351847
MF	GO:0003924	GTPase activity	5/1093	36/10970	0.286439592	0.891740272	4326917/4333632/4328420/4350197/4343694	LOC4326917/LOC4333632/LOC4328420/LOC4350197/LOC4343694	5	0		5	4326917/4333632/4328420/4350197/4343694
MF	GO:0004842	ubiquitin-protein transferase activity	9/1093	72/10970	0.287338532	0.891740272	4327575/4335817/4325007/4347909/4349328/4330663/107281829/4328741/4329591	LOC4327575/LOC4335817/LOC4325007/LOC4347909/LOC4349328/LOC4330663/LOC107281829/LOC4328741/LOC4329591	9	2	4335817/4329591	7	4327575/4325007/4347909/4349328/4330663/107281829/4328741
MF	GO:0019787	ubiquitin-like protein transferase activity	9/1093	72/10970	0.287338532	0.891740272	4327575/4335817/4325007/4347909/4349328/4330663/107281829/4328741/4329591	LOC4327575/LOC4335817/LOC4325007/LOC4347909/LOC4349328/LOC4330663/LOC107281829/LOC4328741/LOC4329591	9	2	4335817/4329591	7	4327575/4325007/4347909/4349328/4330663/107281829/4328741
MF	GO:0016614	oxidoreductase activity, acting on CH-OH group of donors	14/1093	119/10970	0.29617092	0.908706232	4345657/4352918/4339892/4342479/4327423/4330017/4333103/107275898/4339677/4325375/4338541/4348932/4333257/4352147	LOC4345657/LOC4352918/LOC4339892/LOC4342479/LOC4327423/LOC4330017/LOC4333103/LOC107275898/LOC4339677/LOC4325375/LOC4338541/LOC4348932/LOC4333257/LOC4352147	14	7	4345657/4339892/4342479/4330017/4333103/4339677/4333257	7	4352918/4327423/107275898/4325375/4338541/4348932/4352147
MF	GO:0048038	quinone binding	2/1093	11/10970	0.301088471	0.913414463	4352918/4336153	LOC4352918/LOC4336153	2	0		2	4352918/4336153
MF	GO:0022890	inorganic cation transmembrane transporter activity	13/1093	113/10970	0.334850827	0.995887115	4342782/4347211/4343687/4334032/4333298/107276535/4333296/4332431/4333098/4341302/4345789/9269583/4343366	LOC4342782/LOC4347211/LOC4343687/LOC4334032/LOC4333298/LOC107276535/LOC4333296/LOC4332431/LOC4333098/LOC4341302/LOC4345789/LOC9269583/LOC4343366	13	7	4342782/4347211/4334032/107276535/4333296/4332431/4343366	6	4343687/4333298/4333098/4341302/4345789/9269583
MF	GO:0003887	DNA-directed DNA polymerase activity	2/1093	12/10970	0.339339313	0.995887115	9270748/9271500	LOC9270748/LOC9271500	2	0		2	9270748/9271500
MF	GO:0051087	chaperone binding	2/1093	12/10970	0.339339313	0.995887115	4339971/4346224	LOC4339971/LOC4346224	2	0		2	4339971/4346224
MF	GO:0003779	actin binding	4/1093	30/10970	0.349942951	0.999999357	4344216/4341731/4333526/4331354	LOC4344216/LOC4341731/LOC4333526/LOC4331354	4	2	4344216/4341731	2	4333526/4331354
MF	GO:0016836	hydro-lyase activity	4/1093	30/10970	0.349942951	0.999999357	4334427/4347875/4332477/9270552	LOC4334427/LOC4347875/LOC4332477/LOC9270552	4	4	4334427/4347875/4332477/9270552	0
MF	GO:0015318	inorganic molecular entity transmembrane transporter activity	22/1093	201/10970	0.353156233	0.999999357	4342782/4331932/107275890/4347211/4329844/4328864/4343687/4334032/4333298/107276535/4333296/4342180/4332431/4333098/4341302/4324697/4325919/4339240/4345789/9269583/4343366/4324220	LOC4342782/LOC4331932/LOC107275890/LOC4347211/LOC4329844/LOC4328864/LOC4343687/LOC4334032/LOC4333298/LOC107276535/LOC4333296/LOC4342180/LOC4332431/LOC4333098/LOC4341302/LOC4324697/LOC4325919/LOC4339240/LOC4345789/LOC9269583/LOC4343366/LOC4324220	22	11	4342782/107275890/4347211/4334032/107276535/4333296/4342180/4332431/4325919/4339240/4343366	11	4331932/4329844/4328864/4343687/4333298/4333098/4341302/4324697/4345789/9269583/4324220
MF	GO:0003777	microtubule motor activity	6/1093	49/10970	0.361999269	0.999999357	9271714/4326684/4346235/4330897/4346402/9270139	LOC9271714/LOC4326684/LOC4346235/LOC4330897/LOC4346402/LOC9270139	6	0		6	9271714/4326684/4346235/4330897/4346402/9270139
MF	GO:0004857	enzyme inhibitor activity	5/1093	40/10970	0.367936875	0.999999357	4325998/4325999/4324842/9268662/4327535	LOC4325998/LOC4325999/LOC4324842/LOC9268662/LOC4327535	5	5	4325998/4325999/4324842/9268662/4327535	0
MF	GO:0070008	serine-type exopeptidase activity	5/1093	40/10970	0.367936875	0.999999357	4344152/4333997/4339738/4336657/9269030	LOC4344152/LOC4333997/LOC4339738/LOC4336657/LOC9269030	5	3	4344152/4339738/4336657	2	4333997/9269030
MF	GO:0003774	motor activity	7/1093	59/10970	0.372885416	0.999999357	9271714/4326684/4346235/4330897/4346402/9270139/4330906	LOC9271714/LOC4326684/LOC4346235/LOC4330897/LOC4346402/LOC9270139/LOC4330906	7	0		7	9271714/4326684/4346235/4330897/4346402/9270139/4330906
MF	GO:0015116	sulfate transmembrane transporter activity	2/1093	13/10970	0.376912964	0.999999357	4331932/4324697	LOC4331932/LOC4324697	2	0		2	4331932/4324697
MF	GO:1901682	sulfur compound transmembrane transporter activity	2/1093	13/10970	0.376912964	0.999999357	4331932/4324697	LOC4331932/LOC4324697	2	0		2	4331932/4324697
MF	GO:0016741	transferase activity, transferring one-carbon groups	19/1093	176/10970	0.391533425	0.999999357	4348209/4335136/4331540/4344702/9269280/4343171/4345935/4342830/4330770/4337529/4345071/4323890/9272129/4352791/4345934/4334753/4342690/4335079/4333992	LOC4348209/LOC4335136/LOC4331540/LOC4344702/LOC9269280/LOC4343171/LOC4345935/LOC4342830/LOC4330770/LOC4337529/LOC4345071/LOC4323890/LOC9272129/LOC4352791/LOC4345934/LOC4334753/LOC4342690/LOC4335079/LOC4333992	19	11	4348209/4331540/4342830/4330770/4337529/4345071/4323890/9272129/4352791/4334753/4333992	8	4335136/4344702/9269280/4343171/4345935/4345934/4342690/4335079
MF	GO:0008168	methyltransferase activity	18/1093	167/10970	0.398959012	0.999999357	4348209/4335136/4331540/4344702/9269280/4343171/4345935/4342830/4330770/4337529/4323890/9272129/4352791/4345934/4334753/4342690/4335079/4333992	LOC4348209/LOC4335136/LOC4331540/LOC4344702/LOC9269280/LOC4343171/LOC4345935/LOC4342830/LOC4330770/LOC4337529/LOC4323890/LOC9272129/LOC4352791/LOC4345934/LOC4334753/LOC4342690/LOC4335079/LOC4333992	18	10	4348209/4331540/4342830/4330770/4337529/4323890/9272129/4352791/4334753/4333992	8	4335136/4344702/9269280/4343171/4345935/4345934/4342690/4335079
MF	GO:0042578	phosphoric ester hydrolase activity	10/1093	90/10970	0.407837146	0.999999357	4333768/4333112/4326496/4338912/4334779/4329817/4344391/4332364/4325448/4337686	LOC4333768/LOC4333112/LOC4326496/LOC4338912/LOC4334779/LOC4329817/LOC4344391/LOC4332364/LOC4325448/LOC4337686	10	4	4334779/4329817/4332364/4325448	6	4333768/4333112/4326496/4338912/4344391/4337686
MF	GO:0034061	DNA polymerase activity	2/1093	14/10970	0.413564734	0.999999357	9270748/9271500	LOC9270748/LOC9271500	2	0		2	9270748/9271500
MF	GO:0008509	anion transmembrane transporter activity	6/1093	52/10970	0.417357821	0.999999357	4331932/107275890/4324697/4325919/4324220/4328685	LOC4331932/LOC107275890/LOC4324697/LOC4325919/LOC4324220/LOC4328685	6	3	107275890/4325919/4328685	3	4331932/4324697/4324220
MF	GO:0008374	O-acyltransferase activity	3/1093	24/10970	0.433390711	0.999999357	4329826/4329820/4329823	LOC4329826/LOC4329820/LOC4329823	3	0		3	4329826/4329820/4329823
MF	GO:0008514	organic anion transmembrane transporter activity	3/1093	24/10970	0.433390711	0.999999357	107275890/4324220/4328685	LOC107275890/LOC4324220/LOC4328685	3	2	107275890/4328685	1	4324220
MF	GO:0050660	flavin adenine dinucleotide binding	10/1093	92/10970	0.435611414	0.999999357	4334994/4325177/4335203/4342479/4330017/107275898/4342234/4341196/4348932/4333257	LOC4334994/LOC4325177/LOC4335203/LOC4342479/LOC4330017/LOC107275898/LOC4342234/LOC4341196/LOC4348932/LOC4333257	10	5	4335203/4342479/4330017/4342234/4333257	5	4334994/4325177/107275898/4341196/4348932
MF	GO:0016651	oxidoreductase activity, acting on NAD(P)H	4/1093	34/10970	0.443419309	0.999999357	4339397/4347158/4336932/4333077	LOC4339397/LOC4347158/LOC4336932/LOC4333077	4	2	4336932/4333077	2	4339397/4347158
MF	GO:0016702	oxidoreductase activity, acting on single donors with incorporation of molecular oxygen, incorporation of two atoms of oxygen	4/1093	34/10970	0.443419309	0.999999357	4328603/9270250/4339793/4345994	LOC4328603/LOC9270250/LOC4339793/LOC4345994	4	4	4328603/9270250/4339793/4345994	0
MF	GO:0016831	carboxy-lyase activity	4/1093	34/10970	0.443419309	0.999999357	4325531/4332293/4325237/4336102	LOC4325531/LOC4332293/LOC4325237/LOC4336102	4	2	4325531/4336102	2	4332293/4325237
MF	GO:0016667	oxidoreductase activity, acting on a sulfur group of donors	5/1093	44/10970	0.449659104	0.999999357	4336932/4352426/9269420/4333077/4330728	LOC4336932/LOC4352426/LOC9269420/LOC4333077/LOC4330728	5	4	4336932/4352426/9269420/4333077	1	4330728
MF	GO:0016620	oxidoreductase activity, acting on the aldehyde or oxo group of donors, NAD or NADP as acceptor	2/1093	16/10970	0.48339226	0.999999357	4349044/4336044	LOC4349044/LOC4336044	2	1	4349044	1	4336044
MF	GO:0019843	rRNA binding	2/1093	16/10970	0.48339226	0.999999357	4334131/4334749	LOC4334131/LOC4334749	2	2	4334131/4334749	0
MF	GO:0004185	serine-type carboxypeptidase activity	4/1093	36/10970	0.488715917	0.999999357	4344152/4333997/4339738/9269030	LOC4344152/LOC4333997/LOC4339738/LOC9269030	4	2	4344152/4339738	2	4333997/9269030
MF	GO:0019783	ubiquitin-like protein-specific protease activity	4/1093	36/10970	0.488715917	0.999999357	4340327/4342469/4346102/4324616	LOC4340327/LOC4342469/LOC4346102/LOC4324616	4	0		4	4340327/4342469/4346102/4324616
MF	GO:0036459	thiol-dependent ubiquitinyl hydrolase activity	4/1093	36/10970	0.488715917	0.999999357	4340327/4342469/4346102/4324616	LOC4340327/LOC4342469/LOC4346102/LOC4324616	4	0		4	4340327/4342469/4346102/4324616
MF	GO:0051213	dioxygenase activity	4/1093	36/10970	0.488715917	0.999999357	4328603/9270250/4339793/4345994	LOC4328603/LOC9270250/LOC4339793/LOC4345994	4	4	4328603/9270250/4339793/4345994	0
MF	GO:0101005	ubiquitinyl hydrolase activity	4/1093	36/10970	0.488715917	0.999999357	4340327/4342469/4346102/4324616	LOC4340327/LOC4342469/LOC4346102/LOC4324616	4	0		4	4340327/4342469/4346102/4324616
MF	GO:0016746	transferase activity, transferring acyl groups	20/1093	196/10970	0.490300386	0.999999357	4349050/4324985/4329826/4329820/4348804/4326298/4325160/9266238/4348874/4329823/4347534/4329371/4337152/4330511/4329959/4324958/107277134/4352530/4339645/9267114	LOC4349050/LOC4324985/LOC4329826/LOC4329820/LOC4348804/LOC4326298/LOC4325160/LOC9266238/LOC4348874/LOC4329823/LOC4347534/LOC4329371/LOC4337152/LOC4330511/LOC4329959/LOC4324958/LOC107277134/LOC4352530/LOC4339645/LOC9267114	20	9	4349050/4324985/4348804/9266238/4329371/4324958/107277134/4339645/9267114	11	4329826/4329820/4326298/4325160/4348874/4329823/4347534/4337152/4330511/4329959/4352530
MF	GO:0016616	oxidoreductase activity, acting on the CH-OH group of donors, NAD or NADP as acceptor	8/1093	76/10970	0.490538761	0.999999357	4345657/4339892/4327423/4333103/4339677/4325375/4338541/4352147	LOC4345657/LOC4339892/LOC4327423/LOC4333103/LOC4339677/LOC4325375/LOC4338541/LOC4352147	8	4	4345657/4339892/4333103/4339677	4	4327423/4325375/4338541/4352147
MF	GO:0015077	monovalent inorganic cation transmembrane transporter activity	8/1093	77/10970	0.50579443	0.999999357	4347211/4343687/4334032/4333298/4333296/4332431/4345789/4343366	LOC4347211/LOC4343687/LOC4334032/LOC4333298/LOC4333296/LOC4332431/LOC4345789/LOC4343366	8	5	4347211/4334032/4333296/4332431/4343366	3	4343687/4333298/4345789
MF	GO:0015035	protein disulfide oxidoreductase activity	3/1093	27/10970	0.51305262	0.999999357	4352426/9269420/4330728	LOC4352426/LOC9269420/LOC4330728	3	2	4352426/9269420	1	4330728
MF	GO:0016810	hydrolase activity, acting on carbon-nitrogen (but not peptide) bonds	3/1093	27/10970	0.51305262	0.999999357	4337428/4340434/107279825	LOC4337428/LOC4340434/LOC107279825	3	0		3	4337428/4340434/107279825
MF	GO:0022804	active transmembrane transporter activity	13/1093	128/10970	0.514423452	0.999999357	4329844/4346344/4337742/4343687/4334032/4337574/9270049/4336809/4343366/4333288/9267441/4352527/4328685	LOC4329844/LOC4346344/LOC4337742/LOC4343687/LOC4334032/LOC4337574/LOC9270049/LOC4336809/LOC4343366/LOC4333288/LOC9267441/LOC4352527/LOC4328685	13	5	4334032/9270049/4343366/4333288/4328685	8	4329844/4346344/4337742/4343687/4337574/4336809/9267441/4352527
MF	GO:0004180	carboxypeptidase activity	4/1093	38/10970	0.532423602	0.999999357	4344152/4333997/4339738/9269030	LOC4344152/LOC4333997/LOC4339738/LOC9269030	4	2	4344152/4339738	2	4333997/9269030
MF	GO:0015103	inorganic anion transmembrane transporter activity	3/1093	28/10970	0.538263657	0.999999357	4331932/4324697/4325919	LOC4331932/LOC4324697/LOC4325919	3	1	4325919	2	4331932/4324697
MF	GO:0045735	nutrient reservoir activity	3/1093	28/10970	0.538263657	0.999999357	4327219/4333794/4333793	LOC4327219/LOC4333794/LOC4333793	3	0		3	4327219/4333794/4333793
MF	GO:0098772	molecular function regulator	9/1093	90/10970	0.5472711	0.999999357	4325998/4336643/4325999/4349781/4324842/9268662/4351500/4327535/4332427	LOC4325998/LOC4336643/LOC4325999/LOC4349781/LOC4324842/LOC9268662/LOC4351500/LOC4327535/LOC4332427	9	7	4325998/4325999/4324842/9268662/4351500/4327535/4332427	2	4336643/4349781
MF	GO:0008236	serine-type peptidase activity	11/1093	111/10970	0.554463573	0.999999357	4344152/4333997/4334975/4347683/4348628/4347174/4339738/4336657/9269030/4331422/4332601	LOC4344152/LOC4333997/LOC4334975/LOC4347683/LOC4348628/LOC4347174/LOC4339738/LOC4336657/LOC9269030/LOC4331422/LOC4332601	11	5	4344152/4347683/4339738/4336657/4331422	6	4333997/4334975/4348628/4347174/9269030/4332601
MF	GO:0017171	serine hydrolase activity	11/1093	111/10970	0.554463573	0.999999357	4344152/4333997/4334975/4347683/4348628/4347174/4339738/4336657/9269030/4331422/4332601	LOC4344152/LOC4333997/LOC4334975/LOC4347683/LOC4348628/LOC4347174/LOC4339738/LOC4336657/LOC9269030/LOC4331422/LOC4332601	11	5	4344152/4347683/4339738/4336657/4331422	6	4333997/4334975/4348628/4347174/9269030/4332601
MF	GO:0016791	phosphatase activity	6/1093	60/10970	0.559533255	0.999999357	4333768/4326496/4338912/4334779/4332364/4325448	LOC4333768/LOC4326496/LOC4338912/LOC4334779/LOC4332364/LOC4325448	6	3	4334779/4332364/4325448	3	4333768/4326496/4338912
MF	GO:0051536	iron-sulfur cluster binding	6/1093	60/10970	0.559533255	0.999999357	4324398/4342479/4339561/4332649/4333624/4343570	LOC4324398/LOC4342479/LOC4339561/LOC4332649/LOC4333624/LOC4343570	6	5	4342479/4339561/4332649/4333624/4343570	1	4324398
MF	GO:0051540	metal cluster binding	6/1093	60/10970	0.559533255	0.999999357	4324398/4342479/4339561/4332649/4333624/4343570	LOC4324398/LOC4342479/LOC4339561/LOC4332649/LOC4333624/LOC4343570	6	5	4342479/4339561/4332649/4333624/4343570	1	4324398
MF	GO:0008238	exopeptidase activity	5/1093	50/10970	0.565798082	0.999999357	4344152/4333997/4339738/4336657/9269030	LOC4344152/LOC4333997/LOC4339738/LOC4336657/LOC9269030	5	3	4344152/4339738/4336657	2	4333997/9269030
MF	GO:0016788	hydrolase activity, acting on ester bonds	28/1093	286/10970	0.569298364	0.999999357	4340183/4333320/4340180/4325257/4333768/107280959/4345656/4324842/4347725/4333112/4326496/4338912/4325258/4334779/4326704/4329817/4344391/4342509/9271205/4343803/4348944/4332364/9267146/4325448/9270889/4349968/4337686/4341431	LOC4340183/LOC4333320/LOC4340180/LOC4325257/LOC4333768/LOC107280959/LOC4345656/LOC4324842/LOC4347725/LOC4333112/LOC4326496/LOC4338912/LOC4325258/LOC4334779/LOC4326704/LOC4329817/LOC4344391/LOC4342509/LOC9271205/LOC4343803/LOC4348944/LOC4332364/LOC9267146/LOC4325448/LOC9270889/LOC4349968/LOC4337686/LOC4341431	28	12	4340183/4333320/107280959/4345656/4324842/4334779/4329817/4342509/4332364/9267146/4325448/4341431	16	4340180/4325257/4333768/4347725/4333112/4326496/4338912/4325258/4326704/4344391/9271205/4343803/4348944/9270889/4349968/4337686
MF	GO:0016853	isomerase activity	10/1093	102/10970	0.570477358	0.999999357	4349607/4347311/4328121/4324561/4327912/4340003/4348134/4331761/4351321/4327493	LOC4349607/LOC4347311/LOC4328121/LOC4324561/LOC4327912/LOC4340003/LOC4348134/LOC4331761/LOC4351321/LOC4327493	10	7	4347311/4328121/4327912/4340003/4348134/4331761/4327493	3	4349607/4324561/4351321
MF	GO:0016830	carbon-carbon lyase activity	5/1093	51/10970	0.583936734	0.999999357	4325531/4332293/4349897/4325237/4336102	LOC4325531/LOC4332293/LOC4349897/LOC4325237/LOC4336102	5	2	4325531/4336102	3	4332293/4349897/4325237
MF	GO:0140097	catalytic activity, acting on DNA	5/1093	51/10970	0.583936734	0.999999357	4341682/4347081/9270748/9271500/4350526	LOC4341682/LOC4347081/LOC9270748/LOC9271500/LOC4350526	5	0		5	4341682/4347081/9270748/9271500/4350526
MF	GO:0004252	serine-type endopeptidase activity	6/1093	62/10970	0.592557428	0.999999357	4334975/4347683/4347174/4336657/4331422/4332601	LOC4334975/LOC4347683/LOC4347174/LOC4336657/LOC4331422/LOC4332601	6	3	4347683/4336657/4331422	3	4334975/4347174/4332601
MF	GO:0016701	oxidoreductase activity, acting on single donors with incorporation of molecular oxygen	4/1093	41/10970	0.594271905	0.999999357	4328603/9270250/4339793/4345994	LOC4328603/LOC9270250/LOC4339793/LOC4345994	4	4	4328603/9270250/4339793/4345994	0
MF	GO:0004521	endoribonuclease activity	2/1093	20/10970	0.606402734	0.999999357	4345656/4348944	LOC4345656/LOC4348944	2	1	4345656	1	4348944
MF	GO:0017016	Ras GTPase binding	2/1093	20/10970	0.606402734	0.999999357	4336643/4332526	LOC4336643/LOC4332526	2	0		2	4336643/4332526
MF	GO:0031267	small GTPase binding	2/1093	20/10970	0.606402734	0.999999357	4336643/4332526	LOC4336643/LOC4332526	2	0		2	4336643/4332526
MF	GO:0003684	damaged DNA binding	1/1093	10/10970	0.65006531	0.999999357	4341904	LOC4341904	1	0		1	4341904
MF	GO:0003843	1,3-beta-D-glucan synthase activity	1/1093	10/10970	0.65006531	0.999999357	4327807	LOC4327807	1	0		1	4327807
MF	GO:0004674	protein serine/threonine kinase activity	1/1093	10/10970	0.65006531	0.999999357	9272270	LOC9272270	1	0		1	9272270
MF	GO:0008483	transaminase activity	1/1093	10/10970	0.65006531	0.999999357	4346136	LOC4346136	1	1	4346136	0
MF	GO:0008565	protein transporter activity	1/1093	10/10970	0.65006531	0.999999357	112936010	LOC112936010	1	1	112936010	0
MF	GO:0015018	galactosylgalactosylxylosylprotein 3-beta-glucuronosyltransferase activity	1/1093	10/10970	0.65006531	0.999999357	4344394	LOC4344394	1	0		1	4344394
MF	GO:0015020	glucuronosyltransferase activity	1/1093	10/10970	0.65006531	0.999999357	4344394	LOC4344394	1	0		1	4344394
MF	GO:0016769	transferase activity, transferring nitrogenous groups	1/1093	10/10970	0.65006531	0.999999357	4346136	LOC4346136	1	1	4346136	0
MF	GO:0016832	aldehyde-lyase activity	1/1093	10/10970	0.65006531	0.999999357	4349897	LOC4349897	1	0		1	4349897
MF	GO:0016868	intramolecular transferase activity, phosphotransferases	1/1093	10/10970	0.65006531	0.999999357	4327493	LOC4327493	1	1	4327493	0
MF	GO:0033218	amide binding	1/1093	10/10970	0.65006531	0.999999357	4335613	LOC4335613	1	0		1	4335613
MF	GO:0019899	enzyme binding	4/1093	44/10970	0.650987976	0.999999357	4336643/4342776/4325735/4332526	LOC4336643/LOC4342776/LOC4325735/LOC4332526	4	1	4342776	3	4336643/4325735/4332526
MF	GO:0003993	acid phosphatase activity	2/1093	22/10970	0.659029667	0.999999357	4333768/4334779	LOC4333768/LOC4334779	2	1	4334779	1	4333768
MF	GO:0005342	organic acid transmembrane transporter activity	2/1093	22/10970	0.659029667	0.999999357	107275890/4324220	LOC107275890/LOC4324220	2	1	107275890	1	4324220
MF	GO:0015171	amino acid transmembrane transporter activity	2/1093	22/10970	0.659029667	0.999999357	107275890/4324220	LOC107275890/LOC4324220	2	1	107275890	1	4324220
MF	GO:0016903	oxidoreductase activity, acting on the aldehyde or oxo group of donors	2/1093	22/10970	0.659029667	0.999999357	4349044/4336044	LOC4349044/LOC4336044	2	1	4349044	1	4336044
MF	GO:0046943	carboxylic acid transmembrane transporter activity	2/1093	22/10970	0.659029667	0.999999357	107275890/4324220	LOC107275890/LOC4324220	2	1	107275890	1	4324220
MF	GO:0004540	ribonuclease activity	2/1093	23/10970	0.683152148	0.999999357	4345656/4348944	LOC4345656/LOC4348944	2	1	4345656	1	4348944
MF	GO:0010181	FMN binding	2/1093	23/10970	0.683152148	0.999999357	112936094/4340486	LOC112936094/LOC4340486	2	2	112936094/4340486	0
MF	GO:0030983	mismatched DNA binding	1/1093	11/10970	0.684962994	0.999999357	4325393	LOC4325393	1	0		1	4325393
MF	GO:0051537	2 iron, 2 sulfur cluster binding	1/1093	11/10970	0.684962994	0.999999357	4343570	LOC4343570	1	1	4343570	0
MF	GO:0009055	electron transfer activity	9/1093	103/10970	0.709785762	0.999999357	4342240/4339833/4342479/4352426/9269420/4333624/4330728/4333872/4343634	LOC4342240/LOC4339833/LOC4342479/LOC4352426/LOC9269420/LOC4333624/LOC4330728/LOC4333872/LOC4343634	9	7	4342240/4339833/4342479/4352426/9269420/4333624/4333872	2	4330728/4343634
MF	GO:0004525	ribonuclease III activity	1/1093	12/10970	0.716383329	0.999999357	4348944	LOC4348944	1	0		1	4348944
MF	GO:0008536	Ran GTPase binding	1/1093	12/10970	0.716383329	0.999999357	4332526	LOC4332526	1	0		1	4332526
MF	GO:0016645	oxidoreductase activity, acting on the CH-NH group of donors	1/1093	12/10970	0.716383329	0.999999357	4348932	LOC4348932	1	0		1	4348932
MF	GO:0016891	endoribonuclease activity, producing 5'-phosphomonoesters	1/1093	12/10970	0.716383329	0.999999357	4348944	LOC4348944	1	0		1	4348944
MF	GO:0016893	endonuclease activity, active with either ribo- or deoxyribonucleic acids and producing 5'-phosphomonoesters	1/1093	12/10970	0.716383329	0.999999357	4348944	LOC4348944	1	0		1	4348944
MF	GO:0032296	double-stranded RNA-specific ribonuclease activity	1/1093	12/10970	0.716383329	0.999999357	4348944	LOC4348944	1	0		1	4348944
MF	GO:0000989	transcription factor activity, transcription factor binding	2/1093	25/10970	0.727189031	0.999999357	4324985/4324958	LOC4324985/LOC4324958	2	2	4324985/4324958	0
MF	GO:0003712	transcription cofactor activity	2/1093	25/10970	0.727189031	0.999999357	4324985/4324958	LOC4324985/LOC4324958	2	2	4324985/4324958	0
MF	GO:0038023	signaling receptor activity	2/1093	25/10970	0.727189031	0.999999357	4348447/4342180	LOC4348447/LOC4342180	2	1	4342180	1	4348447
MF	GO:0060089	molecular transducer activity	2/1093	25/10970	0.727189031	0.999999357	4348447/4342180	LOC4348447/LOC4342180	2	1	4342180	1	4348447
MF	GO:0008234	cysteine-type peptidase activity	6/1093	72/10970	0.735633351	0.999999357	4348481/4340327/4346292/4342469/4346102/4324616	LOC4348481/LOC4340327/LOC4346292/LOC4342469/LOC4346102/LOC4324616	6	1	4346292	5	4348481/4340327/4342469/4346102/4324616
MF	GO:0030170	pyridoxal phosphate binding	5/1093	61/10970	0.740157529	0.999999357	4349123/9267778/4348525/4350712/4346136	LOC4349123/LOC9267778/LOC4348525/LOC4350712/LOC4346136	5	4	4349123/9267778/4350712/4346136	1	4348525
MF	GO:0070279	vitamin B6 binding	5/1093	61/10970	0.740157529	0.999999357	4349123/9267778/4348525/4350712/4346136	LOC4349123/LOC9267778/LOC4348525/LOC4350712/LOC4346136	5	4	4349123/9267778/4350712/4346136	1	4348525
MF	GO:0004427	inorganic diphosphatase activity	1/1093	13/10970	0.744672526	0.999999357	4337476	LOC4337476	1	0		1	4337476
MF	GO:0016763	transferase activity, transferring pentosyl groups	1/1093	13/10970	0.744672526	0.999999357	4335862	LOC4335862	1	0		1	4335862
MF	GO:0016861	intramolecular oxidoreductase activity, interconverting aldoses and ketoses	1/1093	13/10970	0.744672526	0.999999357	4347311	LOC4347311	1	1	4347311	0
MF	GO:0051020	GTPase binding	2/1093	26/10970	0.747194229	0.999999357	4336643/4332526	LOC4336643/LOC4332526	2	0		2	4336643/4332526
MF	GO:0030234	enzyme regulator activity	6/1093	73/10970	0.747746154	0.999999357	4325998/4325999/4324842/9268662/4327535/4332427	LOC4325998/LOC4325999/LOC4324842/LOC9268662/LOC4327535/LOC4332427	6	6	4325998/4325999/4324842/9268662/4327535/4332427	0
MF	GO:0019842	vitamin binding	6/1093	74/10970	0.759452481	0.999999357	4349123/9267778/4348525/4350712/4346136/4326818	LOC4349123/LOC9267778/LOC4348525/LOC4350712/LOC4346136/LOC4326818	6	5	4349123/9267778/4350712/4346136/4326818	1	4348525
MF	GO:0046982	protein heterodimerization activity	6/1093	74/10970	0.759452481	0.999999357	9270544/4349248/4324504/4347135/4328444/4330345	LOC9270544/LOC4349248/LOC4324504/LOC4347135/LOC4328444/LOC4330345	6	3	9270544/4349248/4324504	3	4347135/4328444/4330345
MF	GO:0005085	guanyl-nucleotide exchange factor activity	1/1093	14/10970	0.770142356	0.999999357	4336643	LOC4336643	1	0		1	4336643
MF	GO:0016860	intramolecular oxidoreductase activity	1/1093	14/10970	0.770142356	0.999999357	4347311	LOC4347311	1	1	4347311	0
MF	GO:1901681	sulfur compound binding	1/1093	14/10970	0.770142356	0.999999357	4326818	LOC4326818	1	1	4326818	0
MF	GO:0004518	nuclease activity	5/1093	64/10970	0.777542122	0.999999357	4345656/4342509/4343803/4348944/4349968	LOC4345656/LOC4342509/LOC4343803/LOC4348944/LOC4349968	5	2	4345656/4342509	3	4343803/4348944/4349968
MF	GO:0003743	translation initiation factor activity	2/1093	28/10970	0.783438012	0.999999357	4329233/4339634	LOC4329233/LOC4339634	2	2	4329233/4339634	0
MF	GO:0004222	metalloendopeptidase activity	2/1093	28/10970	0.783438012	0.999999357	4340563/9267860	LOC4340563/LOC9267860	2	1	4340563	1	9267860
MF	GO:0003678	DNA helicase activity	1/1093	15/10970	0.793073572	0.999999357	4350526	LOC4350526	1	0		1	4350526
MF	GO:0005096	GTPase activator activity	1/1093	15/10970	0.793073572	0.999999357	4332427	LOC4332427	1	1	4332427	0
MF	GO:0016597	amino acid binding	1/1093	15/10970	0.793073572	0.999999357	4345071	LOC4345071	1	1	4345071	0
MF	GO:0003735	structural constituent of ribosome	19/1093	223/10970	0.797233817	0.999999357	4343416/4336056/4339552/4330763/4332348/4334131/4334555/4345523/4327541/4333233/4333848/4334651/4334749/9271252/4326593/4337506/4339648/4341664/9266960	LOC4343416/LOC4336056/LOC4339552/LOC4330763/LOC4332348/LOC4334131/LOC4334555/LOC4345523/LOC4327541/LOC4333233/LOC4333848/LOC4334651/LOC4334749/LOC9271252/LOC4326593/LOC4337506/LOC4339648/LOC4341664/LOC9266960	19	19	4343416/4336056/4339552/4330763/4332348/4334131/4334555/4345523/4327541/4333233/4333848/4334651/4334749/9271252/4326593/4337506/4339648/4341664/9266960	0
MF	GO:0016765	transferase activity, transferring alkyl or aryl (other than methyl) groups	2/1093	29/10970	0.79978828	0.999999357	4344361/4345872	LOC4344361/LOC4345872	2	1	4345872	1	4344361
MF	GO:0004970	ionotropic glutamate receptor activity	1/1093	16/10970	0.813718993	0.999999357	4342180	LOC4342180	1	1	4342180	0
MF	GO:0005230	extracellular ligand-gated ion channel activity	1/1093	16/10970	0.813718993	0.999999357	4342180	LOC4342180	1	1	4342180	0
MF	GO:0008066	glutamate receptor activity	1/1093	16/10970	0.813718993	0.999999357	4342180	LOC4342180	1	1	4342180	0
MF	GO:0015276	ligand-gated ion channel activity	1/1093	16/10970	0.813718993	0.999999357	4342180	LOC4342180	1	1	4342180	0
MF	GO:0022824	transmitter-gated ion channel activity	1/1093	16/10970	0.813718993	0.999999357	4342180	LOC4342180	1	1	4342180	0
MF	GO:0022834	ligand-gated channel activity	1/1093	16/10970	0.813718993	0.999999357	4342180	LOC4342180	1	1	4342180	0
MF	GO:0022835	transmitter-gated channel activity	1/1093	16/10970	0.813718993	0.999999357	4342180	LOC4342180	1	1	4342180	0
MF	GO:0030594	neurotransmitter receptor activity	1/1093	16/10970	0.813718993	0.999999357	4342180	LOC4342180	1	1	4342180	0
MF	GO:0030695	GTPase regulator activity	1/1093	16/10970	0.813718993	0.999999357	4332427	LOC4332427	1	1	4332427	0
MF	GO:0000988	transcription factor activity, protein binding	2/1093	31/10970	0.829232353	0.999999357	4324985/4324958	LOC4324985/LOC4324958	2	2	4324985/4324958	0
MF	GO:0004888	transmembrane signaling receptor activity	1/1093	17/10970	0.83230628	0.999999357	4342180	LOC4342180	1	1	4342180	0
MF	GO:0030599	pectinesterase activity	1/1093	17/10970	0.83230628	0.999999357	4324842	LOC4324842	1	1	4324842	0
MF	GO:0004871	signal transducer activity	2/1093	32/10970	0.842440837	0.999999357	4348447/4342180	LOC4348447/LOC4342180	2	1	4342180	1	4348447
MF	GO:0005516	calmodulin binding	2/1093	32/10970	0.842440837	0.999999357	4352495/4332030	LOC4352495/LOC4332030	2	1	4352495	1	4332030
MF	GO:0015078	proton transmembrane transporter activity	4/1093	58/10970	0.842913008	0.999999357	4343687/4334032/4332431/4343366	LOC4343687/LOC4334032/LOC4332431/LOC4343366	4	3	4334032/4332431/4343366	1	4343687
MF	GO:0008408	3'-5' exonuclease activity	1/1093	18/10970	0.849040438	0.999999357	4349968	LOC4349968	1	0		1	4349968
MF	GO:0031406	carboxylic acid binding	1/1093	18/10970	0.849040438	0.999999357	4345071	LOC4345071	1	1	4345071	0
MF	GO:0043177	organic acid binding	1/1093	18/10970	0.849040438	0.999999357	4345071	LOC4345071	1	1	4345071	0
MF	GO:0005216	ion channel activity	3/1093	47/10970	0.860494553	0.999999357	4328864/4342180/4339240	LOC4328864/LOC4342180/LOC4339240	3	2	4342180/4339240	1	4328864
MF	GO:0015267	channel activity	3/1093	47/10970	0.860494553	0.999999357	4328864/4342180/4339240	LOC4328864/LOC4342180/LOC4339240	3	2	4342180/4339240	1	4328864
MF	GO:0022803	passive transmembrane transporter activity	3/1093	47/10970	0.860494553	0.999999357	4328864/4342180/4339240	LOC4328864/LOC4342180/LOC4339240	3	2	4342180/4339240	1	4328864
MF	GO:0022838	substrate-specific channel activity	3/1093	47/10970	0.860494553	0.999999357	4328864/4342180/4339240	LOC4328864/LOC4342180/LOC4339240	3	2	4342180/4339240	1	4328864
MF	GO:0008146	sulfotransferase activity	1/1093	19/10970	0.86410607	0.999999357	4327280	LOC4327280	1	0		1	4327280
MF	GO:0016782	transferase activity, transferring sulfur-containing groups	1/1093	19/10970	0.86410607	0.999999357	4327280	LOC4327280	1	0		1	4327280
MF	GO:0015291	secondary active transmembrane transporter activity	5/1093	73/10970	0.864992335	0.999999357	4329844/4343687/9270049/4333288/4328685	LOC4329844/LOC4343687/LOC9270049/LOC4333288/LOC4328685	5	3	9270049/4333288/4328685	2	4329844/4343687
MF	GO:0016779	nucleotidyltransferase activity	7/1093	98/10970	0.868816391	0.999999357	4332014/9270748/4336977/9271500/4332373/4347800/4347810	LOC4332014/LOC9270748/LOC4336977/LOC9271500/LOC4332373/LOC4347800/LOC4347810	7	2	4332014/4347800	5	9270748/4336977/9271500/4332373/4347810
MF	GO:0005198	structural molecule activity	19/1093	238/10970	0.875210624	0.999999357	4343416/4336056/4339552/4330763/4332348/4334131/4334555/4345523/4327541/4333233/4333848/4334651/4334749/9271252/4326593/4337506/4339648/4341664/9266960	LOC4343416/LOC4336056/LOC4339552/LOC4330763/LOC4332348/LOC4334131/LOC4334555/LOC4345523/LOC4327541/LOC4333233/LOC4333848/LOC4334651/LOC4334749/LOC9271252/LOC4326593/LOC4337506/LOC4339648/LOC4341664/LOC9266960	19	19	4343416/4336056/4339552/4330763/4332348/4334131/4334555/4345523/4327541/4333233/4333848/4334651/4334749/9271252/4326593/4337506/4339648/4341664/9266960	0
MF	GO:0008138	protein tyrosine/serine/threonine phosphatase activity	1/1093	20/10970	0.877669404	0.999999357	4326496	LOC4326496	1	0		1	4326496
MF	GO:0004175	endopeptidase activity	9/1093	124/10970	0.881241825	0.999999357	4340563/4334975/4347683/4347174/4336657/4347710/9267860/4331422/4332601	LOC4340563/LOC4334975/LOC4347683/LOC4347174/LOC4336657/LOC4347710/LOC9267860/LOC4331422/LOC4332601	9	5	4340563/4347683/4336657/4347710/4331422	4	4334975/4347174/9267860/4332601
MF	GO:0003690	double-stranded DNA binding	2/1093	36/10970	0.88647527	0.999999357	4330735/4325393	LOC4330735/LOC4325393	2	1	4330735	1	4325393
MF	GO:0015238	drug transmembrane transporter activity	3/1093	51/10970	0.895154588	0.999999357	9270049/4333288/4328685	LOC9270049/LOC4333288/LOC4328685	3	3	9270049/4333288/4328685	0
MF	GO:0008237	metallopeptidase activity	2/1093	37/10970	0.895544698	0.999999357	4340563/9267860	LOC4340563/LOC9267860	2	1	4340563	1	9267860
MF	GO:0004527	exonuclease activity	1/1093	22/10970	0.900872999	0.999999357	4349968	LOC4349968	1	0		1	4349968
MF	GO:0004721	phosphoprotein phosphatase activity	1/1093	22/10970	0.900872999	0.999999357	4326496	LOC4326496	1	0		1	4326496
MF	GO:0004298	threonine-type endopeptidase activity	1/1093	23/10970	0.910769401	0.999999357	4347710	LOC4347710	1	1	4347710	0
MF	GO:0008047	enzyme activator activity	1/1093	23/10970	0.910769401	0.999999357	4332427	LOC4332427	1	1	4332427	0
MF	GO:0060589	nucleoside-triphosphatase regulator activity	1/1093	23/10970	0.910769401	0.999999357	4332427	LOC4332427	1	1	4332427	0
MF	GO:0070003	threonine-type peptidase activity	1/1093	23/10970	0.910769401	0.999999357	4347710	LOC4347710	1	1	4347710	0
MF	GO:0008080	N-acetyltransferase activity	2/1093	40/10970	0.918861173	0.999999357	4324985/4324958	LOC4324985/LOC4324958	2	2	4324985/4324958	0
MF	GO:0016410	N-acyltransferase activity	2/1093	41/10970	0.925478568	0.999999357	4324985/4324958	LOC4324985/LOC4324958	2	2	4324985/4324958	0
MF	GO:0051287	NAD binding	2/1093	41/10970	0.925478568	0.999999357	4351669/4352147	LOC4351669/LOC4352147	2	1	4351669	1	4352147
MF	GO:0052689	carboxylic ester hydrolase activity	2/1093	41/10970	0.925478568	0.999999357	4324842/9271205	LOC4324842/LOC9271205	2	1	4324842	1	9271205
MF	GO:0070011	peptidase activity, acting on L-amino acid peptides	20/1093	264/10970	0.926024512	0.999999357	4344152/4333997/4340563/4348481/4334975/4347683/4340327/4348628/4347174/4346292/4339738/4336657/4347710/9269030/9267860/4331422/4342469/4346102/4332601/4324616	LOC4344152/LOC4333997/LOC4340563/LOC4348481/LOC4334975/LOC4347683/LOC4340327/LOC4348628/LOC4347174/LOC4346292/LOC4339738/LOC4336657/LOC4347710/LOC9269030/LOC9267860/LOC4331422/LOC4342469/LOC4346102/LOC4332601/LOC4324616	20	8	4344152/4340563/4347683/4346292/4339738/4336657/4347710/4331422	12	4333997/4348481/4334975/4340327/4348628/4347174/9269030/9267860/4342469/4346102/4332601/4324616
MF	GO:0008233	peptidase activity	21/1093	277/10970	0.929955921	0.999999357	4344152/4333997/4340563/4348481/4339804/4334975/4347683/4340327/4348628/4347174/4346292/4339738/4336657/4347710/9269030/9267860/4331422/4342469/4346102/4332601/4324616	LOC4344152/LOC4333997/LOC4340563/LOC4348481/LOC4339804/LOC4334975/LOC4347683/LOC4340327/LOC4348628/LOC4347174/LOC4346292/LOC4339738/LOC4336657/LOC4347710/LOC9269030/LOC9267860/LOC4331422/LOC4342469/LOC4346102/LOC4332601/LOC4324616	21	8	4344152/4340563/4347683/4346292/4339738/4336657/4347710/4331422	13	4333997/4348481/4339804/4334975/4340327/4348628/4347174/9269030/9267860/4342469/4346102/4332601/4324616
MF	GO:0022836	gated channel activity	1/1093	26/10970	0.934919194	0.999999357	4342180	LOC4342180	1	1	4342180	0
MF	GO:0022839	ion gated channel activity	1/1093	26/10970	0.934919194	0.999999357	4342180	LOC4342180	1	1	4342180	0
MF	GO:0008757	S-adenosylmethionine-dependent methyltransferase activity	1/1093	27/10970	0.941418949	0.999999357	4334753	LOC4334753	1	1	4334753	0
MF	GO:0050662	coenzyme binding	22/1093	296/10970	0.946909016	0.999999357	4334994/112936094/4349123/9267778/4325177/4335203/4342479/4351669/4330017/4348525/4349044/4333103/107275898/4342714/4350712/4346136/4342234/4341196/4340486/4348932/4333257/4352147	LOC4334994/LOC112936094/LOC4349123/LOC9267778/LOC4325177/LOC4335203/LOC4342479/LOC4351669/LOC4330017/LOC4348525/LOC4349044/LOC4333103/LOC107275898/LOC4342714/LOC4350712/LOC4346136/LOC4342234/LOC4341196/LOC4340486/LOC4348932/LOC4333257/LOC4352147	22	15	112936094/4349123/9267778/4335203/4342479/4351669/4330017/4349044/4333103/4342714/4350712/4346136/4342234/4340486/4333257	7	4334994/4325177/4348525/107275898/4341196/4348932/4352147
MF	GO:0016407	acetyltransferase activity	2/1093	46/10970	0.951582222	0.999999357	4324985/4324958	LOC4324985/LOC4324958	2	2	4324985/4324958	0
MF	GO:0004386	helicase activity	1/1093	30/10970	0.9572788	0.999999357	4350526	LOC4350526	1	0		1	4350526
MF	GO:0016627	oxidoreductase activity, acting on the CH-CH group of donors	1/1093	30/10970	0.9572788	0.999999357	4336951	LOC4336951	1	1	4336951	0
MF	GO:0016866	intramolecular transferase activity	1/1093	30/10970	0.9572788	0.999999357	4327493	LOC4327493	1	1	4327493	0
MF	GO:0008375	acetylglucosaminyltransferase activity	1/1093	31/10970	0.961547015	0.999999357	9269774	LOC9269774	1	0		1	9269774
MF	GO:0008135	translation factor activity, RNA binding	2/1093	50/10970	0.965921231	0.999999357	4329233/4339634	LOC4329233/LOC4339634	2	2	4329233/4339634	0
MF	GO:0015297	antiporter activity	3/1093	68/10970	0.971385569	0.999999357	9270049/4333288/4328685	LOC9270049/LOC4333288/LOC4328685	3	3	9270049/4333288/4328685	0
MF	GO:0016874	ligase activity	5/1093	100/10970	0.976126429	0.999999357	4339675/4330649/4351923/4351847/4352065	LOC4339675/LOC4330649/LOC4351923/LOC4351847/LOC4352065	5	1	4339675	4	4330649/4351923/4351847/4352065
MF	GO:0140101	catalytic activity, acting on a tRNA	3/1093	83/10970	0.991631225	0.999999357	4349044/9271205/4352065	LOC4349044/LOC9271205/LOC4352065	3	1	4349044	2	9271205/4352065
MF	GO:0003899	DNA-directed 5'-3' RNA polymerase activity	1/1093	47/10970	0.992872848	0.999999357	4347810	LOC4347810	1	0		1	4347810
MF	GO:0001883	purine nucleoside binding	7/1093	149/10970	0.994029007	0.999999357	4326321/4348795/4324623/4334695/4326208/9269534/4336525	LOC4326321/LOC4348795/LOC4324623/LOC4334695/LOC4326208/LOC9269534/LOC4336525	7	2	4326321/9269534	5	4348795/4324623/4334695/4326208/4336525
MF	GO:0005525	GTP binding	7/1093	149/10970	0.994029007	0.999999357	4326321/4348795/4324623/4334695/4326208/9269534/4336525	LOC4326321/LOC4348795/LOC4324623/LOC4334695/LOC4326208/LOC9269534/LOC4336525	7	2	4326321/9269534	5	4348795/4324623/4334695/4326208/4336525
MF	GO:0032549	ribonucleoside binding	7/1093	149/10970	0.994029007	0.999999357	4326321/4348795/4324623/4334695/4326208/9269534/4336525	LOC4326321/LOC4348795/LOC4324623/LOC4334695/LOC4326208/LOC9269534/LOC4336525	7	2	4326321/9269534	5	4348795/4324623/4334695/4326208/4336525
MF	GO:0032550	purine ribonucleoside binding	7/1093	149/10970	0.994029007	0.999999357	4326321/4348795/4324623/4334695/4326208/9269534/4336525	LOC4326321/LOC4348795/LOC4324623/LOC4334695/LOC4326208/LOC9269534/LOC4336525	7	2	4326321/9269534	5	4348795/4324623/4334695/4326208/4336525
MF	GO:0032561	guanyl ribonucleotide binding	7/1093	149/10970	0.994029007	0.999999357	4326321/4348795/4324623/4334695/4326208/9269534/4336525	LOC4326321/LOC4348795/LOC4324623/LOC4334695/LOC4326208/LOC9269534/LOC4336525	7	2	4326321/9269534	5	4348795/4324623/4334695/4326208/4336525
MF	GO:0001882	nucleoside binding	7/1093	150/10970	0.994423215	0.999999357	4326321/4348795/4324623/4334695/4326208/9269534/4336525	LOC4326321/LOC4348795/LOC4324623/LOC4334695/LOC4326208/LOC9269534/LOC4336525	7	2	4326321/9269534	5	4348795/4324623/4334695/4326208/4336525
MF	GO:0034062	5'-3' RNA polymerase activity	1/1093	50/10970	0.994805575	0.999999357	4347810	LOC4347810	1	0		1	4347810
MF	GO:0097747	RNA polymerase activity	1/1093	50/10970	0.994805575	0.999999357	4347810	LOC4347810	1	0		1	4347810
MF	GO:0019001	guanyl nucleotide binding	7/1093	153/10970	0.995462863	0.999999357	4326321/4348795/4324623/4334695/4326208/9269534/4336525	LOC4326321/LOC4348795/LOC4324623/LOC4334695/LOC4326208/LOC9269534/LOC4336525	7	2	4326321/9269534	5	4348795/4324623/4334695/4326208/4336525
MF	GO:0004812	aminoacyl-tRNA ligase activity	1/1093	53/10970	0.996214536	0.999999357	4352065	LOC4352065	1	0		1	4352065
MF	GO:0016875	ligase activity, forming carbon-oxygen bonds	1/1093	53/10970	0.996214536	0.999999357	4352065	LOC4352065	1	0		1	4352065
MF	GO:0140098	catalytic activity, acting on RNA	7/1093	169/10970	0.998539763	0.999999357	4345656/4349044/9266374/9271205/4347810/4348944/4352065	LOC4345656/LOC4349044/LOC9266374/LOC9271205/LOC4347810/LOC4348944/LOC4352065	7	2	4345656/4349044	5	9266374/9271205/4347810/4348944/4352065
MF	GO:0003723	RNA binding	13/1093	274/10970	0.999536333	0.999999357	4345656/4325283/4352601/4337559/4334131/4329233/4333233/4333848/4334749/4347460/4348944/4331683/4339634	LOC4345656/LOC4325283/LOC4352601/LOC4337559/LOC4334131/LOC4329233/LOC4333233/LOC4333848/LOC4334749/LOC4347460/LOC4348944/LOC4331683/LOC4339634	13	7	4345656/4334131/4329233/4333233/4333848/4334749/4339634	6	4325283/4352601/4337559/4347460/4348944/4331683
MF	GO:0043531	ADP binding	7/1093	266/10970	0.999999357	0.999999357	4326532/107280315/9267818/4351984/4351953/4329283/4342906	LOC4326532/LOC107280315/LOC9267818/LOC4351984/LOC4351953/LOC4329283/LOC4342906	7	2	4351984/4351953	5	4326532/107280315/9267818/4329283/4342906
