# Supplementary material for: Transcriptomics and physiology reveal the mechanism of potassium indole-3-butyrate (IBAK) mediating rice resistance to salt stress
Source: BMC Plant Biol. 2023 Nov 16;23:569. doi: 10.1186/s12870-023-04531-1 (PMC10652493; doi:10.1186/s12870-023-04531-1)
Supplement: Supplementary file 6 — Additional file 6: Table S9. KEGG enrichment analysis in the CKY vs. CK comparison group. [file 12870_2023_4531_MOESM6_ESM.xls]

Table.S9 KEGG enrichment analysis in the CKY vs. CK comparison group
KEGGID	Description	GeneRatio	BgRatio	pvalue	padj	geneID	geneName	keggID	Count	Up	Up_Gene_id	Down	Down_Gene_id
dosa03010	Ribosome	150/338	315/4602	1.08E-96	9.59E-95	4349409/4339573/4347522/4336856/4352308/4325100/4344261/4342219/4337849/4342563/4343416/9268261/9266412/4332793/4343945/4347422/4333083/9271934/4339162/4327570/4350098/4336914/4335607/4329831/4344524/4328016/4338077/4338571/9268459/4329362/9268088/4339104/4332802/4325478/4327004/4326457/4351604/4339572/4330425/4331346/4344516/4343869/4326977/4343909/4348607/4331562/4343884/4333148/4337928/4326782…	LOC4349409/LOC4339573/LOC4347522/LOC4336856/LOC4352308/LOC4325100/LOC4344261/LOC4342219/LOC4337849/LOC4342563/LOC4343416/LOC9268261/LOC9266412/LOC4332793/LOC4343945/LOC4347422/LOC4333083/LOC9271934/LOC4339162/LOC4327570/LOC4350098/LOC4336914/LOC4335607/LOC4329831/LOC4344524/LOC4328016/LOC4338077/LOC4338571/LOC9268459/LOC4329362/LOC9268088/LOC4339104/LOC4332802/LOC4325478/LOC4327004/LOC4326457/LOC…	dosa:Os10t0564300-01/dosa:Os01t0679700-02/dosa:Os08t0326400-01/dosa:Os04t0598200-00/dosa:Os03t0773150-00/dosa:Os01t0896800-01/dosa:Os07t0674200-01/dosa:Os07t0109500-01/dosa:Os05t0155100-01/dosa:Os07t0180900-01/dosa:Os07t0450000-01/dosa:Os05t0452600-01/dosa:Os03t0141000-01/dosa:Os03t0341100-01/dosa:Os07t0622100-01/dosa:Os09t0485900-01/dosa:Os03t0408300-00/dosa:Os01t0896700-00/dosa:Os05t0490100-01/…	150	1	9268261	149	4349409/4339573/4347522/4336856/4352308/4325100/4344261/4342219/4337849/4342563/4343416/9266412/4332793/4343945/4347422/4333083/9271934/4339162/4327570/4350098/4336914/4335607/4329831/4344524/4328016/4338077/4338571/9268459/4329362/9268088/4339104/4332802/4325478/4327004/4326457/4351604/4339572/4330425/4331346/4344516/4343869/4326977/4343909/4348607/4331562/4343884/4333148/4337928/4326782/4343679…
dosa00592	alpha-Linolenic acid metabolism	7/338	51/4602	0.076940538	0.99956476	4334233/4352509/112936094/4335599/4352505/4345994/4348804	LOC4334233/LOC4352509/LOC112936094/LOC4335599/LOC4352505/LOC4345994/LOC4348804	dosa:Os03t0767000-01/dosa:Os12t0559200-01/dosa:Os06t0216200-00/dosa:Os09t0503100-01/dosa:Os12t0559200-01/dosa:Os08t0509100-01/dosa:Os10t0457600-01	7	0		7	4334233/4352509/112936094/4335599/4352505/4345994/4348804
dosa00591	Linoleic acid metabolism	3/338	15/4602	0.092454906	0.99956476	4352509/4352505/4345994	LOC4352509/LOC4352505/LOC4345994	dosa:Os12t0559200-01/dosa:Os12t0559200-01/dosa:Os08t0509100-01	3	0		3	4352509/4352505/4345994
dosa03008	Ribosome biogenesis in eukaryotes	9/338	86/4602	0.177734229	0.99956476	4344029/4332935/4350782/4325442/4332209/4332851/4340741/4334688/4352882	LOC4344029/LOC4332935/LOC4350782/LOC4325442/LOC4332209/LOC4332851/LOC4340741/LOC4334688/LOC4352882	dosa:Os07t0636000-01/dosa:Os03t0370500-02/dosa:Os11t0579800-01/dosa:Os01t0375000-01/dosa:Os03t0241200-00/dosa:Os03t0352300-01/dosa:Os06t0274200-01/dosa:Os03t0833700-01/dosa:Os12t0634800-01	9	0		9	4344029/4332935/4350782/4325442/4332209/4332851/4340741/4334688/4352882
dosa00909	Sesquiterpenoid and triterpenoid biosynthesis	2/338	11/4602	0.191026831	0.99956476	9266636/9269735	LOC9266636/LOC9269735	dosa:Os03t0347900-01/dosa:Os03t0184550-01	2	0		2	9266636/9269735
dosa00941	Flavonoid biosynthesis	4/338	32/4602	0.205088944	0.99956476	4347092/4350636/4348304/4329959	LOC4347092/LOC4350636/LOC4348304/LOC4329959	dosa:Os09t0422000-01/dosa:Os11t0530600-01/dosa:Os10t0320100-01/dosa:Os02t0611800-01	4	2	4350636/4348304	2	4347092/4329959
dosa00945	Stilbenoid, diarylheptanoid and gingerol biosynthesis	2/338	12/4602	0.218721669	0.99956476	4347092/4329959	LOC4347092/LOC4329959	dosa:Os09t0422000-01/dosa:Os02t0611800-01	2	0		2	4347092/4329959
dosa00500	Starch and sucrose metabolism	14/338	154/4602	0.23880976	0.99956476	4343010/4346656/4325448/4343113/4345706/4324364/4346068/9269493/4339426/4345814/4325106/4334171/4328527/4347264	LOC4343010/LOC4346656/LOC4325448/LOC4343113/LOC4345706/LOC4324364/LOC4346068/LOC9269493/LOC4339426/LOC4345814/LOC4325106/LOC4334171/LOC4328527/LOC4347264	dosa:Os07t0412100-01/dosa:Os09t0298200-01/dosa:Os01t0376700-01/dosa:Os07t0446800-00/dosa:Os08t0445700-01/dosa:Os08t0301500-01/dosa:Os08t0520900-00/dosa:Os06t0160700-01/dosa:Os05t0533600-01/dosa:Os08t0473900-01/dosa:Os01t0897600-01/dosa:Os03t0758100-01/dosa:Os02t0184400-01/dosa:Os09t0457800-01	14	11	4343010/4346656/4325448/4343113/4324364/4346068/9269493/4339426/4325106/4334171/4328527	3	4345706/4345814/4347264
dosa00940	Phenylpropanoid biosynthesis	14/338	160/4602	0.284952499	0.99956476	4341861/4347092/4337725/4336415/4326716/4328509/9271676/4335223/4345156/4337482/107280449/4325106/4329959/4328832	LOC4341861/LOC4347092/LOC4337725/LOC4336415/LOC4326716/LOC4328509/LOC9271676/LOC4335223/LOC4345156/LOC4337482/LOC107280449/LOC4325106/LOC4329959/LOC4328832	dosa:Os06t0681600-01/dosa:Os09t0422000-01/dosa:Os01t0294700-01/dosa:Os04t0518400-01/dosa:Os01t0294700-01/dosa:Os02t0180700-01/dosa:Os04t0518100-01/dosa:Os04t0229100-01/dosa:Os08t0277200-01/dosa:Os04t0688100-01/dosa:Os03t0121300-01/dosa:Os01t0897600-01/dosa:Os02t0611800-01/dosa:Os02t0236600-01	14	6	4341861/4337725/4326716/9271676/4325106/4328832	8	4347092/4336415/4328509/4335223/4345156/4337482/107280449/4329959
dosa00250	Alanine, aspartate and glutamate metabolism	5/338	50/4602	0.304446894	0.99956476	4337272/4338879/4337229/4351413/4333932	LOC4337272/LOC4338879/LOC4337229/LOC4351413/LOC4333932	dosa:Os04t0659100-01/dosa:Os05t0430800-01/dosa:Os03t0597600-01/dosa:Os12t0131100-01/dosa:Os03t0720300-01	5	1	4337272	4	4338879/4337229/4351413/4333932
dosa00910	Nitrogen metabolism	3/338	27/4602	0.318349751	0.99956476	4326583/4337272/4344164	LOC4326583/LOC4337272/LOC4344164	dosa:Os01t0639900-01/dosa:Os04t0659100-01/dosa:Os07t0658400-01	3	3	4326583/4337272/4344164	0
dosa00630	Glyoxylate and dicarboxylate metabolism	7/338	78/4602	0.347972291	0.99956476	4345657/4332593/4324773/4337272/4344164/4334048/4335745	LOC4345657/LOC4332593/LOC4324773/LOC4337272/LOC4344164/LOC4334048/LOC4335745	dosa:Os01t0829800-01/dosa:Os03t0305100-01/dosa:Os01t0874900-01/dosa:Os04t0659100-01/dosa:Os07t0658400-01/dosa:Os03t0738400-01/dosa:Os04t0404800-01	7	3	4337272/4344164/4334048	4	4345657/4332593/4324773/4335745
dosa00670	One carbon pool by folate	2/338	17/4602	0.358295881	0.99956476	4324773/4334048	LOC4324773/LOC4334048	dosa:Os01t0874900-01/dosa:Os03t0738400-01	2	1	4334048	1	4324773
dosa04075	Plant hormone signal transduction	18/338	227/4602	0.402147728	0.99956476	4330957/4331834/4348533/4347164/4348531/4333666/4330855/4343899/4346736/4330132/4343785/4326893/4332374/4331833/4333065/4351462/4331832/4337240	LOC4330957/LOC4331834/LOC4348533/LOC4347164/LOC4348531/LOC4333666/LOC4330855/LOC4343899/LOC4346736/LOC4330132/LOC4343785/LOC4326893/LOC4332374/LOC4331833/LOC4333065/LOC4351462/LOC4331832/LOC4337240	dosa:Os02t0787300-01/dosa:Os03t0181100-01/dosa:Os10t0392400-01/dosa:Os09t0439200-01/dosa:Os10t0391400-01/dosa:Os03t0667100-01/dosa:Os02t0769100-01/dosa:Os07t0615200-01/dosa:Os09t0325700-01/dosa:Os02t0643800-01/dosa:Os07t0592600-01/dosa:Os01t0764800-01/dosa:Os03t0268600-01/dosa:Os03t0180900-01/dosa:Os03t0402800-01/dosa:Os12t0139400-01/dosa:Os03t0180800-01/dosa:Os04t0653000-01	18	0		18	4330957/4331834/4348533/4347164/4348531/4333666/4330855/4343899/4346736/4330132/4343785/4326893/4332374/4331833/4333065/4351462/4331832/4337240
dosa03013	RNA transport	12/338	150/4602	0.422650728	0.99956476	4331813/4331811/4331812/4339634/4330963/4335611/4332327/4342741/4331810/4338229/9267365/4328655	LOC4331813/LOC4331811/LOC4331812/LOC4339634/LOC4330963/LOC4335611/LOC4332327/LOC4342741/LOC4331810/LOC4338229/LOC9267365/LOC4328655	dosa:Os03t0177400-01/dosa:Os03t0177400-01/dosa:Os03t0177400-01/dosa:Os05t0566500-01/dosa:Os02t0788400-01/dosa:Os04t0376500-01/dosa:Os03t0262400-01/dosa:Os07t0222300-01/dosa:Os03t0177400-01/dosa:Os05t0256000-01/dosa:Os03t0765400-01/dosa:Os02t0202250-01	12	1	4328655	11	4331813/4331811/4331812/4339634/4330963/4335611/4332327/4342741/4331810/4338229/9267365
dosa00460	Cyanoamino acid metabolism	4/338	53/4602	0.553116507	0.99956476	4324773/4334048/4337229/4325106	LOC4324773/LOC4334048/LOC4337229/LOC4325106	dosa:Os01t0874900-01/dosa:Os03t0738400-01/dosa:Os03t0597600-01/dosa:Os01t0897600-01	4	2	4334048/4325106	2	4324773/4337229
dosa00790	Folate biosynthesis	2/338	25/4602	0.557811129	0.99956476	4328992/4328260	LOC4328992/LOC4328260	dosa:Os02t0273100-01/dosa:Os02t0140300-01	2	1	4328992	1	4328260
dosa04016	MAPK signaling pathway - plant	10/338	138/4602	0.566365677	0.99956476	4330957/4332664/4346736/4332374/4339461/4326027/4339496/4338474/4339697/4349267	LOC4330957/LOC4332664/LOC4346736/LOC4332374/LOC4339461/LOC4326027/LOC4339496/LOC4338474/LOC4339697/LOC4349267	dosa:Os02t0787300-01/dosa:Os01t0267900-01/dosa:Os09t0325700-01/dosa:Os03t0268600-01/dosa:Os05t0539800-01/dosa:Os01t0360200-01/dosa:Os05t0545300-01/dosa:Os05t0343400-01/dosa:Os05t0576800-01/dosa:Os10t0542900-01	10	1	4326027	9	4330957/4332664/4346736/4332374/4339461/4339496/4338474/4339697/4349267
dosa00650	Butanoate metabolism	2/338	26/4602	0.57949076	0.99956476	4332593/4333932	LOC4332593/LOC4333932	dosa:Os03t0305100-01/dosa:Os03t0720300-01	2	0		2	4332593/4333932
dosa04122	Sulfur relay system	1/338	13/4602	0.629547122	0.99956476	4328260	LOC4328260	dosa:Os02t0140300-01	1	0		1	4328260
dosa00360	Phenylalanine metabolism	3/338	44/4602	0.637547983	0.99956476	4336415/9271676/4348564	LOC4336415/LOC9271676/LOC4348564	dosa:Os04t0518400-01/dosa:Os04t0518100-01/dosa:Os10t0400500-00	3	1	9271676	2	4336415/4348564
dosa04626	Plant-pathogen interaction	14/338	204/4602	0.646771798	0.99956476	4330957/4332664/4334172/4346187/4325760/4347382/4347405/9268959/107276258/4326180/4326027/4338474/4334800/4329567	LOC4330957/LOC4332664/LOC4334172/LOC4346187/LOC4325760/LOC4347382/LOC4347405/LOC9268959/LOC107276258/LOC4326180/LOC4326027/LOC4338474/LOC4334800/LOC4329567	dosa:Os02t0787300-01/dosa:Os01t0267900-01/dosa:Os03t0758300-01/dosa:Os08t0540400-01/dosa:Os01t0949300-01/dosa:Os09t0479500-01/dosa:Os09t0482400-01/dosa:Os02t0504700-00/dosa:Os10t0163040-01/dosa:Os01t0547000-01/dosa:Os01t0360200-01/dosa:Os05t0343400-01/dosa:Os03t0851100-01/dosa:Os02t0535400-01	14	5	4334172/4347382/107276258/4326180/4326027	9	4330957/4332664/4346187/4325760/4347405/9268959/4338474/4334800/4329567
dosa00520	Amino sugar and nucleotide sugar metabolism	10/338	148/4602	0.656569743	0.99956476	4340994/4346656/4347499/4343113/4324117/4327172/4349267/4351413/4329920/4325067	LOC4340994/LOC4346656/LOC4347499/LOC4343113/LOC4324117/LOC4327172/LOC4349267/LOC4351413/LOC4329920/LOC4325067	dosa:Os06t0356800-01/dosa:Os09t0298200-01/dosa:Os09t0504000-01/dosa:Os07t0446800-00/dosa:Os01t0687400-01/dosa:Os01t0660200-01/dosa:Os10t0542900-01/dosa:Os12t0131100-01/dosa:Os02t0605900-01/dosa:Os01t0860500-02	10	2	4346656/4343113	8	4340994/4347499/4324117/4327172/4349267/4351413/4329920/4325067
dosa02010	ABC transporters	2/338	31/4602	0.676097464	0.99956476	107282080/4337742	LOC107282080/LOC4337742	dosa:Os04t0459000-01/dosa:Os05t0548500-00	2	2	107282080/4337742	0
dosa01040	Biosynthesis of unsaturated fatty acids	2/338	32/4602	0.693104934	0.99956476	4330523/4348804	LOC4330523/LOC4348804	dosa:Os02t0716500-01/dosa:Os10t0457600-01	2	0		2	4330523/4348804
dosa00340	Histidine metabolism	1/338	17/4602	0.727240434	0.99956476	4329593	LOC4329593	dosa:Os02t0541325-00	1	0		1	4329593
dosa00290	Valine, leucine and isoleucine biosynthesis	1/338	19/4602	0.765977135	0.99956476	4336645	LOC4336645	dosa:Os04t0559400-01	1	1	4336645	0
dosa00920	Sulfur metabolism	2/338	37/4602	0.767369496	0.99956476	4343348/4352839	LOC4343348/LOC4352839	dosa:Os07t0509800-01/dosa:Os12t0625000-01	2	1	4352839	1	4343348
dosa00730	Thiamine metabolism	1/338	21/4602	0.799226486	0.99956476	4337358	LOC4337358	dosa:Os03t0130400-01	1	0		1	4337358
dosa00760	Nicotinate and nicotinamide metabolism	1/338	22/4602	0.814040162	0.99956476	4349979	LOC4349979	dosa:Os11t0191400-01	1	1	4349979	0
dosa03430	Mismatch repair	2/338	41/4602	0.815054134	0.99956476	9266862/4337442	LOC9266862/LOC4337442	dosa:Os03t0855700-01/dosa:Os04t0682900-01	2	1	4337442	1	9266862
dosa00950	Isoquinoline alkaloid biosynthesis	1/338	24/4602	0.84047749	0.99956476	4348564	LOC4348564	dosa:Os10t0400500-00	1	0		1	4348564
dosa00710	Carbon fixation in photosynthetic organisms	4/338	81/4602	0.856676171	0.99956476	4345657/4325071/4340025/4330413	LOC4345657/LOC4325071/LOC4340025/LOC4330413	dosa:Os01t0829800-01/dosa:Os01t0866400-01/dosa:Os06t0133800-01/dosa:Os02t0698000-01	4	3	4325071/4340025/4330413	1	4345657
dosa00561	Glycerolipid metabolism	4/338	82/4602	0.863142275	0.99956476	4342163/4334681/4339063/4326672	LOC4342163/LOC4334681/LOC4339063/LOC4326672	dosa:Os01t0142300-01/dosa:Os01t0329000-01/dosa:Os05t0468600-00/dosa:Os01t0631400-01	4	4	4342163/4334681/4339063/4326672	0
dosa00565	Ether lipid metabolism	1/338	26/4602	0.863165835	0.99956476	4340428	LOC4340428	dosa:Os02t0119800-01	1	1	4340428	0
dosa00051	Fructose and mannose metabolism	3/338	65/4602	0.866821725	0.99956476	4325071/4343113/4337906	LOC4325071/LOC4343113/LOC4337906	dosa:Os01t0866400-01/dosa:Os07t0446800-00/dosa:Os05t0164100-01	3	3	4325071/4343113/4337906	0
dosa00071	Fatty acid degradation	2/338	47/4602	0.870297121	0.99956476	4349889/4348804	LOC4349889/LOC4348804	dosa:Os12t0168700-01/dosa:Os10t0457600-01	2	1	4349889	1	4348804
dosa03060	Protein export	2/338	47/4602	0.870297121	0.99956476	4339274/4347239	LOC4339274/LOC4347239	dosa:Os05t0509500-01/dosa:Os09t0453400-01	2	0		2	4339274/4347239
dosa03440	Homologous recombination	3/338	67/4602	0.879992769	0.99956476	9266862/4344363/4338690	LOC9266862/LOC4344363/LOC4338690	dosa:Os03t0855700-01/dosa:Os07t0689950-00/dosa:Os05t0392400-01	3	2	4344363/4338690	1	9266862
dosa00280	Valine, leucine and isoleucine degradation	2/338	49/4602	0.885052468	0.99956476	4336645/4348804	LOC4336645/LOC4348804	dosa:Os04t0559400-01/dosa:Os10t0457600-01	2	1	4336645	1	4348804
dosa00640	Propanoate metabolism	1/338	30/4602	0.899341871	0.99956476	4335745	LOC4335745	dosa:Os04t0404800-01	1	0		1	4335745
dosa00770	Pantothenate and CoA biosynthesis	1/338	30/4602	0.899341871	0.99956476	4336645	LOC4336645	dosa:Os04t0559400-01	1	1	4336645	0
dosa00380	Tryptophan metabolism	2/338	52/4602	0.904298404	0.99956476	4348564/4347994	LOC4348564/LOC4347994	dosa:Os10t0400500-00/dosa:Os09t0344500-01	2	0		2	4348564/4347994
dosa00906	Carotenoid biosynthesis	1/338	31/4602	0.906783351	0.99956476	4331152	LOC4331152	dosa:Os02t0817900-01	1	1	4331152	0
dosa04120	Ubiquitin mediated proteolysis	6/338	127/4602	0.914255438	0.99956476	4326977/4337883/4347896/4332169/4344831/4346586	LOC4326977/LOC4337883/LOC4347896/LOC4332169/LOC4344831/LOC4346586	dosa:Os01t0328400-01/dosa:Os05t0160200-01/dosa:Os09t0452700-00/dosa:Os09t0452700-00/dosa:Os02t0161900-01/dosa:Os09t0273800-01	6	0		6	4326977/4337883/4347896/4332169/4344831/4346586
dosa00052	Galactose metabolism	2/338	54/4602	0.915413291	0.99956476	4332654/4343113	LOC4332654/LOC4343113	dosa:Os03t0316200-01/dosa:Os07t0446800-00	2	1	4343113	1	4332654
dosa00220	Arginine biosynthesis	1/338	33/4602	0.920060764	0.99956476	4337272	LOC4337272	dosa:Os04t0659100-01	1	1	4337272	0
dosa00900	Terpenoid backbone biosynthesis	2/338	56/4602	0.925309848	0.99956476	9269735/4337261	LOC9269735/LOC4337261	dosa:Os03t0184550-01/dosa:Os04t0657100-01	2	1	4337261	1	9269735
dosa00513	Various types of N-glycan biosynthesis	1/338	34/4602	0.925974413	0.99956476	4341323	LOC4341323	dosa:Os03t0180700-01	1	1	4341323	0
dosa01212	Fatty acid metabolism	3/338	76/4602	0.925986641	0.99956476	4330523/4349889/4348804	LOC4330523/LOC4349889/LOC4348804	dosa:Os02t0716500-01/dosa:Os12t0168700-01/dosa:Os10t0457600-01	3	1	4349889	2	4330523/4348804
dosa04070	Phosphatidylinositol signaling system	2/338	58/4602	0.934109126	0.99956476	4332664/4327902	LOC4332664/LOC4327902	dosa:Os01t0267900-01/dosa:Os03t0689100-01	2	1	4327902	1	4332664
dosa00904	Diterpenoid biosynthesis	1/338	36/4602	0.936524986	0.99956476	4335094	LOC4335094	dosa:Os04t0179700-01	1	1	4335094	0
dosa00030	Pentose phosphate pathway	2/338	59/4602	0.93813244	0.99956476	4325071/4340025	LOC4325071/LOC4340025	dosa:Os01t0866400-01/dosa:Os06t0133800-01	2	2	4325071/4340025	0
dosa00510	N-Glycan biosynthesis	1/338	37/4602	0.94122375	0.99956476	4341323	LOC4341323	dosa:Os03t0180700-01	1	1	4341323	0
dosa04130	SNARE interactions in vesicular transport	1/338	37/4602	0.94122375	0.99956476	4334356	LOC4334356	dosa:Os03t0787000-01	1	0		1	4334356
dosa03020	RNA polymerase	1/338	38/4602	0.945575639	0.99956476	9270850	LOC9270850	dosa:Os04t0487300-01	1	0		1	9270850
dosa04712	Circadian rhythm - plant	1/338	38/4602	0.945575639	0.99956476	4350636	LOC4350636	dosa:Os11t0530600-01	1	1	4350636	0
dosa00230	Purine metabolism	4/338	102/4602	0.948802969	0.99956476	4337358/4338879/107279236/4337890	LOC4337358/LOC4338879/LOC107279236/LOC4337890	dosa:Os03t0130400-01/dosa:Os05t0430800-01/dosa:Os07t0682800-01/dosa:Os05t0161500-01	4	0		4	4337358/4338879/107279236/4337890
dosa00310	Lysine degradation	1/338	40/4602	0.953339064	0.99956476	4344924	LOC4344924	dosa:Os08t0205300-01	1	0		1	4344924
dosa00620	Pyruvate metabolism	3/338	85/4602	0.955302446	0.99956476	4345657/4332593/4335745	LOC4345657/LOC4332593/LOC4335745	dosa:Os01t0829800-01/dosa:Os03t0305100-01/dosa:Os04t0404800-01	3	0		3	4345657/4332593/4335745
dosa00130	Ubiquinone and other terpenoid-quinone biosynthesis	1/338	41/4602	0.956796188	0.99956476	4345268	LOC4345268	dosa:Os08t0322600-01	1	1	4345268	0
dosa03022	Basal transcription factors	1/338	42/4602	0.959997873	0.99956476	4342682	LOC4342682	dosa:Os06t0649500-01	1	1	4342682	0
dosa00260	Glycine, serine and threonine metabolism	2/338	67/4602	0.962895499	0.99956476	4324773/4334048	LOC4324773/LOC4334048	dosa:Os01t0874900-01/dosa:Os03t0738400-01	2	1	4334048	1	4324773
dosa00410	beta-Alanine metabolism	1/338	43/4602	0.962962943	0.99956476	4333932	LOC4333932	dosa:Os03t0720300-01	1	0		1	4333932
dosa00061	Fatty acid biosynthesis	1/338	44/4602	0.965708836	0.99956476	4349889	LOC4349889	dosa:Os12t0168700-01	1	1	4349889	0
dosa00860	Porphyrin and chlorophyll metabolism	1/338	46/4602	0.97060653	0.99956476	107277220	LOC107277220	dosa:Os10t0389300-01	1	0		1	107277220
dosa00350	Tyrosine metabolism	1/338	47/4602	0.97278717	0.99956476	4348564	LOC4348564	dosa:Os10t0400500-00	1	0		1	4348564
dosa00195	Photosynthesis	1/338	48/4602	0.974806475	0.99956476	4329766	LOC4329766	dosa:Os02t0578400-01	1	1	4329766	0
dosa03040	Spliceosome	8/338	194/4602	0.978557632	0.99956476	4327388/4351052/4332209/9269405/9266959/4348330/4333092/4332413	LOC4327388/LOC4351052/LOC4332209/LOC9269405/LOC9266959/LOC4348330/LOC4333092/LOC4332413	dosa:Os01t0840100-01/dosa:Os11t0657300-01/dosa:Os03t0241200-00/dosa:Os03t0314100-01/dosa:Os03t0314100-01/dosa:Os10t0328700-01/dosa:Os03t0410900-01/dosa:Os03t0276500-01	8	2	9269405/9266959	6	4327388/4351052/4332209/4348330/4333092/4332413
dosa00053	Ascorbate and aldarate metabolism	1/338	51/4602	0.980011108	0.99956476	4344509	LOC4344509	dosa:Os08t0114300-01	1	0		1	4344509
dosa00010	Glycolysis / Gluconeogenesis	5/338	142/4602	0.982546042	0.99956476	4332593/4325071/4343113/9268618/4335745	LOC4332593/LOC4325071/LOC4343113/LOC9268618/LOC4335745	dosa:Os03t0305100-01/dosa:Os01t0866400-01/dosa:Os07t0446800-00/dosa:Os04t0603000-00/dosa:Os04t0404800-01	5	3	4325071/4343113/9268618	2	4332593/4335745
dosa03030	DNA replication	1/338	54/4602	0.984143052	0.99956476	9266862	LOC9266862	dosa:Os03t0855700-01	1	0		1	9266862
dosa04146	Peroxisome	2/338	81/4602	0.985224069	0.99956476	4349889/4348804	LOC4349889/LOC4348804	dosa:Os12t0168700-01/dosa:Os10t0457600-01	2	1	4349889	1	4348804
dosa00480	Glutathione metabolism	3/338	104/4602	0.985414809	0.99956476	4325763/4324574/4342499	LOC4325763/LOC4324574/LOC4342499	dosa:Os01t0949700-01/dosa:Os01t0558100-01/dosa:Os07t0168300-01	3	0		3	4325763/4324574/4342499
dosa03018	RNA degradation	3/338	105/4602	0.986273913	0.99956476	4337457/4348824/4340825	LOC4337457/LOC4348824/LOC4340825	dosa:Os04t0684900-01/dosa:Os10t0462900-01/dosa:Os06t0300800-01	3	1	4340825	2	4337457/4348824
dosa00020	Citrate cycle (TCA cycle)	1/338	56/4602	0.986412636	0.99956476	4345657	LOC4345657	dosa:Os01t0829800-01	1	0		1	4345657
dosa01210	2-Oxocarboxylic acid metabolism	1/338	57/4602	0.987422871	0.99956476	4336645	LOC4336645	dosa:Os04t0559400-01	1	1	4336645	0
dosa00270	Cysteine and methionine metabolism	3/338	108/4602	0.988570107	0.99956476	4345657/4336645/4352839	LOC4345657/LOC4336645/LOC4352839	dosa:Os01t0829800-01/dosa:Os04t0559400-01/dosa:Os12t0625000-01	3	2	4336645/4352839	1	4345657
dosa00562	Inositol phosphate metabolism	1/338	59/4602	0.989224161	0.99956476	4347597	LOC4347597	dosa:Os09t0518700-01	1	1	4347597	0
dosa00564	Glycerophospholipid metabolism	3/338	109/4602	0.98925002	0.99956476	4334681/4326672/4340428	LOC4334681/LOC4326672/LOC4340428	dosa:Os01t0329000-01/dosa:Os01t0631400-01/dosa:Os02t0119800-01	3	3	4334681/4326672/4340428	0
dosa00240	Pyrimidine metabolism	1/338	60/4602	0.990025885	0.99956476	107279236	LOC107279236	dosa:Os07t0682800-01	1	0		1	107279236
dosa00970	Aminoacyl-tRNA biosynthesis	1/338	61/4602	0.990768125	0.99956476	9271386	LOC9271386	dosa:Os03t0694900-01	1	1	9271386	0
dosa03420	Nucleotide excision repair	1/338	70/4602	0.995400785	0.99956476	9266862	LOC9266862	dosa:Os03t0855700-01	1	0		1	9266862
dosa04145	Phagosome	1/338	73/4602	0.99635518	0.99956476	4333632	LOC4333632	dosa:Os03t0661300-01	1	1	4333632	0
dosa04144	Endocytosis	4/338	152/4602	0.996944065	0.99956476	4327388/4341266/4332413/4340043	LOC4327388/LOC4341266/LOC4332413/LOC4340043	dosa:Os01t0840100-01/dosa:Os06t0551400-01/dosa:Os03t0276500-01/dosa:Os06t0136700-01	4	1	4340043	3	4327388/4341266/4332413
dosa01200	Carbon metabolism	10/338	273/4602	0.996955543	0.99956476	4345657/4332593/4325071/4324773/4343113/4334048/4340025/4335745/4352839/4330413	LOC4345657/LOC4332593/LOC4325071/LOC4324773/LOC4343113/LOC4334048/LOC4340025/LOC4335745/LOC4352839/LOC4330413	dosa:Os01t0829800-01/dosa:Os03t0305100-01/dosa:Os01t0866400-01/dosa:Os01t0874900-01/dosa:Os07t0446800-00/dosa:Os03t0738400-01/dosa:Os06t0133800-01/dosa:Os04t0404800-01/dosa:Os12t0625000-01/dosa:Os02t0698000-01	10	6	4325071/4343113/4334048/4340025/4352839/4330413	4	4345657/4332593/4324773/4335745
dosa03015	mRNA surveillance pathway	2/338	105/4602	0.997122188	0.99956476	4337409/4344390	LOC4337409/LOC4344390	dosa:Os04t0596500-02/dosa:Os07t0693900-01	2	2	4337409/4344390	0
dosa04141	Protein processing in endoplasmic reticulum	6/338	200/4602	0.997724069	0.99956476	4327388/4347405/4330786/4332413/4346586/4332357	LOC4327388/LOC4347405/LOC4330786/LOC4332413/LOC4346586/LOC4332357	dosa:Os01t0840100-01/dosa:Os09t0482400-01/dosa:Os02t0758000-01/dosa:Os03t0276500-01/dosa:Os09t0273800-01/dosa:Os03t0266300-01	6	0		6	4327388/4347405/4330786/4332413/4346586/4332357
dosa01230	Biosynthesis of amino acids	6/338	229/4602	0.99956476	0.99956476	4324773/4337272/4336645/4334048/4340025/4352839	LOC4324773/LOC4337272/LOC4336645/LOC4334048/LOC4340025/LOC4352839	dosa:Os01t0874900-01/dosa:Os04t0659100-01/dosa:Os04t0559400-01/dosa:Os03t0738400-01/dosa:Os06t0133800-01/dosa:Os12t0625000-01	6	5	4337272/4336645/4334048/4340025/4352839	1	4324773
