# Supplementary material for: Transcriptomics and physiology reveal the mechanism of potassium indole-3-butyrate (IBAK) mediating rice resistance to salt stress
Source: BMC Plant Biol. 2023 Nov 16;23:569. doi: 10.1186/s12870-023-04531-1 (PMC10652493; doi:10.1186/s12870-023-04531-1)
Supplement: Supplementary file 7 — Additional file 7: Table S10. KEGG enrichment analysis in the IBAKY vs. CKY comparison group. [file 12870_2023_4531_MOESM7_ESM.xlsx]

## Sheet: IBAKYvsCKY.all_KEGGenrich
Table.S10 KEGG enrichment analysis in the IBAKY vs. CKY comparison group
KEGGID	Description	GeneRatio	BgRatio	pvalue	padj	geneID	geneName	keggID	Count	Up	Up_Gene_id	Down	Down_Gene_id
dosa00195	Photosynthesis	19/481	48/4563	1.20076e-07	1.2488e-05	4339833/4339270/4342370/4324479/4342404/4343070/4327150/4344539/4339593/4332745/4342192/4334300/4332431/4333624/4328000/4343570/4346326/4343366/4343634	LOC4339833/LOC4339270/LOC4342370/LOC4324479/LOC4342404/LOC4343070/LOC4327150/LOC4344539/LOC4339593/LOC4332745/LOC4342192/LOC4334300/LOC4332431/LOC4333624/LOC4328000/LOC4343570/LOC4346326/LOC4343366/LOC4343634	dosa:Os06t0101600-01/dosa:Os01t0773700-02/dosa:Os07t0141400-01/dosa:Os01t0501800-01/dosa:Os07t0148900-01/dosa:Os07t0435300-01/dosa:Os01t0773700-02/dosa:Os08t0119800-01/dosa:Os05t0560000-01/dosa:Os03t0333400-01/dosa:Os07t0105600-01/dosa:Os03t0778100-01/dosa:Os03t0278900-01/dosa:Os03t0659200-01/dosa:Os02t0103800-01/dosa:Os07t0556200-01/dosa:Os08t0560900-01/dosa:Os07t0513000-01/dosa:Os07t0567400-01	19	17	4339833/4339270/4342370/4324479/4343070/4327150/4344539/4339593/4332745/4342192/4334300/4332431/4333624/4328000/4343570/4346326/4343366	2	4342404/4343634
dosa00196	Photosynthesis - antenna proteins	10/481	15/4563	2.85581e-07	1.48502e-05	4324599/4346803/4328623/4336028/4343583/4340892/4343709/4345663/4333359/4350176	LOC4324599/LOC4346803/LOC4328623/LOC4336028/LOC4343583/LOC4340892/LOC4343709/LOC4345663/LOC4333359/LOC4350176	dosa:Os01t0600900-02/dosa:Os09t0346500-04/dosa:Os02t0197600-01/dosa:Os04t0457000-01/dosa:Os07t0558400-01/dosa:Os06t0320500-01/dosa:Os07t0577600-01/dosa:Os08t0435900-01/dosa:Os03t0592500-01/dosa:Os11t0242800-01	10	10	4324599/4346803/4328623/4336028/4343583/4340892/4343709/4345663/4333359/4350176	0
dosa04075	Plant hormone signal transduction	47/481	221/4563	1.19594e-06	4.14593e-05	4330957/4333666/4347164/4325503/4343944/4332548/4333065/4343899/4341942/4332374/4331834/4329630/9271608/4325890/4352721/4348533/4337240/112937804/4349090/4324182/4348531/9270267/4339313/4330838/4324691/4325063/4348447/4344471/4340245/9266109/4341944/4350099/4330855/4342573/4327590/9270549/4341251/4332349/4340940/4324934/4335877/4349411/4331008/4337780/4323871/4329746/4326541	LOC4330957/LOC4333666/LOC4347164/LOC4325503/LOC4343944/LOC4332548/LOC4333065/LOC4343899/LOC4341942/LOC4332374/LOC4331834/LOC4329630/LOC9271608/LOC4325890/LOC4352721/LOC4348533/LOC4337240/LOC112937804/LOC4349090/LOC4324182/LOC4348531/LOC9270267/LOC4339313/LOC4330838/LOC4324691/LOC4325063/LOC4348447/LOC4344471/LOC4340245/LOC9266109/LOC4341944/LOC4350099/LOC4330855/LOC4342573/LOC4327590/LOC9270549/L…	dosa:Os02t0787300-01/dosa:Os03t0667100-01/dosa:Os09t0439200-01/dosa:Os01t0767900-01/dosa:Os07t0622000-01/dosa:Os03t0297600-01/dosa:Os03t0402800-01/dosa:Os07t0615200-01/dosa:Os06t0696600-01/dosa:Os03t0268600-01/dosa:Os03t0181100-01/dosa:Os02t0551100-01/dosa:Os06t0671150-00/dosa:Os01t0231000-01/dosa:Os12t0601300-01/dosa:Os10t0392400-01/dosa:Os04t0653000-01/dosa:Os02t0551100-01/dosa:Os10t0510500-01/…	47	26	4330957/4333666/4347164/4325503/4343944/4332548/4333065/4343899/4341942/4332374/4331834/4329630/9271608/4348533/4337240/112937804/4349090/4324182/4348531/4339313/4330838/4341944/4330855/4332349/4335877/4329746	21	4325890/4352721/9270267/4324691/4325063/4348447/4344471/4340245/9266109/4350099/4342573/4327590/9270549/4341251/4340940/4324934/4349411/4331008/4337780/4323871/4326541
dosa00500	Starch and sucrose metabolism	34/481	154/4563	1.66752e-05	0.000433556	4324050/4326516/4330221/107275814/4330971/4347311/4336389/4334029/4336284/4344146/4336388/4336142/4336146/4330709/9268758/4345996/4326776/4346981/4333062/4324810/4343510/4347800/4345814/4332950/9267841/4326547/4336145/4348840/4341008/9266089/4324364/4343010/4325448/4339361	LOC4324050/LOC4326516/LOC4330221/LOC107275814/LOC4330971/LOC4347311/LOC4336389/LOC4334029/LOC4336284/LOC4344146/LOC4336388/LOC4336142/LOC4336146/LOC4330709/LOC9268758/LOC4345996/LOC4326776/LOC4346981/LOC4333062/LOC4324810/LOC4343510/LOC4347800/LOC4345814/LOC4332950/LOC9267841/LOC4326547/LOC4336145/LOC4348840/LOC4341008/LOC9266089/LOC4324364/LOC4343010/LOC4325448/LOC4339361	dosa:Os01t0508000-01/dosa:Os01t0940100-01/dosa:Os02t0661100-01/dosa:Os08t0409100-01/dosa:Os08t0445700-01/dosa:Os09t0465600-01/dosa:Os04t0513100-01/dosa:Os03t0736300-01/dosa:Os04t0497200-01/dosa:Os01t0508000-01/dosa:Os04t0513100-01/dosa:Os04t0474900-01/dosa:Os04t0474900-01/dosa:Os02t0744700-01/dosa:Os08t0191433-00/dosa:Os08t0509400-01/dosa:Os01t0190400-01/dosa:Os09t0397300-01/dosa:Os03t0401300-01/…	34	17	4324050/4326516/4330221/107275814/4347311/4336389/4336284/4330709/4324810/4343510/4347800/4345814/4341008/9266089/4343010/4325448/4339361	17	4330971/4334029/4344146/4336388/4336142/4336146/9268758/4345996/4326776/4346981/4333062/4332950/9267841/4326547/4336145/4348840/4324364
dosa00904	Diterpenoid biosynthesis	13/481	35/4563	2.80677e-05	0.000583807	9266189/4329013/4323864/4329729/4341343/4335092/4335094/4329726/4329728/4342505/4352248/4335096/4335091	LOC9266189/LOC4329013/LOC4323864/LOC4329729/LOC4341343/LOC4335092/LOC4335094/LOC4329726/LOC4329728/LOC4342505/LOC4352248/LOC4335096/LOC4335091	dosa:Os02t0571100-01/dosa:Os02t0278700-01/dosa:Os01t0177400-01/dosa:Os02t0571800-00/dosa:Os06t0569500-01/dosa:Os04t0179200-01/dosa:Os04t0179700-01/dosa:Os02t0570700-01/dosa:Os02t0571300-01/dosa:Os07t0169700-00/dosa:Os12t0491800-01/dosa:Os04t0180400-01/dosa:Os04t0178400-01	13	0		13	9266189/4329013/4323864/4329729/4341343/4335092/4335094/4329726/4329728/4342505/4352248/4335096/4335091
dosa00940	Phenylpropanoid biosynthesis	33/481	156/4563	5.57879e-05	0.000966989	4347336/4324050/4347962/4337725/4326716/4344281/4330036/4342251/4341861/4336389/4344146/4332925/4328833/4336388/4336142/4347520/4336146/9270232/4330034/4345996/4344282/4349097/4326970/4345054/4341249/9266927/4344393/4334201/4339223/4332174/4329959/4336145/4328552	LOC4347336/LOC4324050/LOC4347962/LOC4337725/LOC4326716/LOC4344281/LOC4330036/LOC4342251/LOC4341861/LOC4336389/LOC4344146/LOC4332925/LOC4328833/LOC4336388/LOC4336142/LOC4347520/LOC4336146/LOC9270232/LOC4330034/LOC4345996/LOC4344282/LOC4349097/LOC4326970/LOC4345054/LOC4341249/LOC9266927/LOC4344393/LOC4334201/LOC4339223/LOC4332174/LOC4329959/LOC4336145/LOC4328552	dosa:Os09t0471100-01/dosa:Os01t0508000-01/dosa:Os10t0109300-01/dosa:Os01t0294700-01/dosa:Os01t0294700-01/dosa:Os07t0677400-00/dosa:Os02t0626400-01/dosa:Os07t0115300-01/dosa:Os06t0681600-01/dosa:Os04t0513100-01/dosa:Os01t0508000-01/dosa:Os03t0368900-01/dosa:Os02t0236800-01/dosa:Os04t0513100-01/dosa:Os04t0474900-01/dosa:Os09t0507500-01/dosa:Os04t0474900-01/dosa:Os01t0901600-01/dosa:Os02t0626100-01/…	33	5	4347336/4324050/4344281/4336389/9270232	28	4347962/4337725/4326716/4330036/4342251/4341861/4344146/4332925/4328833/4336388/4336142/4347520/4336146/4330034/4345996/4344282/4349097/4326970/4345054/4341249/9266927/4344393/4334201/4339223/4332174/4329959/4336145/4328552
dosa00592	alpha-Linolenic acid metabolism	14/481	51/4563	0.000562233	0.00835317	112936094/4335574/4335599/4348804/4328603/4334233/4333862/4333201/4337529/4350055/4345994/4350054/4340486/4338541	LOC112936094/LOC4335574/LOC4335599/LOC4348804/LOC4328603/LOC4334233/LOC4333862/LOC4333201/LOC4337529/LOC4350055/LOC4345994/LOC4350054/LOC4340486/LOC4338541	dosa:Os06t0216200-00/dosa:Os04t0359100-01/dosa:Os09t0503100-01/dosa:Os10t0457600-01/dosa:Os02t0194700-01/dosa:Os03t0767000-01/dosa:Os03t0708000-01/dosa:Os03t0438100-01/dosa:Os05t0102000-01/dosa:Os11t0210500-01/dosa:Os08t0509100-01/dosa:Os11t0210500-01/dosa:Os06t0215900-01/dosa:Os01t0348600-01	14	11	112936094/4335599/4348804/4328603/4334233/4333862/4333201/4337529/4345994/4350054/4340486	3	4335574/4350055/4338541
dosa04016	MAPK signaling pathway - plant	27/481	136/4563	0.000766115	0.0099595	4330957/4343944/4332548/4332374/4339397/9268987/4329630/4331814/4328073/4340126/107278956/112937804/4347158/4340000/4324182/9267508/4332664/4332325/4331519/4343275/4327351/9270549/4338474/4324934/4335877/4349411/4329746	LOC4330957/LOC4343944/LOC4332548/LOC4332374/LOC4339397/LOC9268987/LOC4329630/LOC4331814/LOC4328073/LOC4340126/LOC107278956/LOC112937804/LOC4347158/LOC4340000/LOC4324182/LOC9267508/LOC4332664/LOC4332325/LOC4331519/LOC4343275/LOC4327351/LOC9270549/LOC4338474/LOC4324934/LOC4335877/LOC4349411/LOC4329746	dosa:Os02t0787300-01/dosa:Os07t0622000-01/dosa:Os03t0297600-01/dosa:Os03t0268600-01/dosa:Os05t0528000-01/dosa:Os04t0417600-00/dosa:Os02t0551100-01/dosa:Os03t0178100-00/dosa:Os02t0115700-01/dosa:Os06t0147800-01/dosa:Os05t0343400-01/dosa:Os02t0551100-01/dosa:Os09t0438000-01/dosa:Os06t0130100-01/dosa:Os01t0656200-01/dosa:Os01t0624700-01/dosa:Os01t0267900-01/dosa:Os03t0262200-00/dosa:Os03t0132900-01/…	27	17	4330957/4343944/4332548/4332374/9268987/4329630/4340126/112937804/4324182/9267508/4332664/4332325/4343275/4327351/4338474/4335877/4329746	10	4339397/4331814/4328073/107278956/4347158/4340000/4331519/9270549/4324934/4349411
dosa00051	Fructose and mannose metabolism	16/481	65/4563	0.000869768	0.0100507	4326516/4332014/4330512/4326776/9271821/4332373/4338912/4349897/4346217/4326547/4345675/4327301/4332364/4340643/4326178/4339361	LOC4326516/LOC4332014/LOC4330512/LOC4326776/LOC9271821/LOC4332373/LOC4338912/LOC4349897/LOC4346217/LOC4326547/LOC4345675/LOC4327301/LOC4332364/LOC4340643/LOC4326178/LOC4339361	dosa:Os01t0940100-01/dosa:Os03t0208900-01/dosa:Os02t0714200-01/dosa:Os01t0190400-01/dosa:Os09t0298100-00/dosa:Os03t0268400-01/dosa:Os01t0866400-01/dosa:Os11t0171300-01/dosa:Os08t0545200-01/dosa:Os01t0742500-01/dosa:Os09t0415800-01/dosa:Os01t0191700-01/dosa:Os03t0267300-01/dosa:Os06t0247500-01/dosa:Os01t0746700-00/dosa:Os05t0522500-01	16	9	4326516/4332014/4330512/4346217/4345675/4327301/4332364/4340643/4339361	7	4326776/9271821/4332373/4338912/4349897/4326547/4326178
dosa00030	Pentose phosphate pathway	14/481	59/4563	0.00262085	0.0272569	4347311/4330512/4339892/9271821/4333103/4338912/4349897/107276220/4341535/4345675/4327301/4331761/4332364/4340643	LOC4347311/LOC4330512/LOC4339892/LOC9271821/LOC4333103/LOC4338912/LOC4349897/LOC107276220/LOC4341535/LOC4345675/LOC4327301/LOC4331761/LOC4332364/LOC4340643	dosa:Os09t0465600-01/dosa:Os02t0714200-01/dosa:Os06t0111500-01/dosa:Os09t0298100-00/dosa:Os03t0412800-01/dosa:Os01t0866400-01/dosa:Os11t0171300-01/dosa:Os03t0100040-01/dosa:Os06t0617800-01/dosa:Os09t0415800-01/dosa:Os01t0191700-01/dosa:Os03t0169100-01/dosa:Os03t0267300-01/dosa:Os06t0247500-01	14	10	4347311/4330512/4339892/4333103/107276220/4345675/4327301/4331761/4332364/4340643	4	9271821/4338912/4349897/4341535
dosa00730	Thiamine metabolism	7/481	21/4563	0.00430912	0.0407408	4342614/4343443/4338768/4340090/4337358/107276068/4326818	LOC4342614/LOC4343443/LOC4338768/LOC4340090/LOC4337358/LOC107276068/LOC4326818	dosa:Os07t0190000-01/dosa:Os07t0529600-01/dosa:Os07t0190000-01/dosa:Os07t0190000-01/dosa:Os03t0130400-01/dosa:Os11t0312220-00/dosa:Os05t0367400-01	7	5	4343443/4338768/4337358/107276068/4326818	2	4342614/4340090
dosa00460	Cyanoamino acid metabolism	12/481	53/4563	0.00772673	0.066965	4324050/4336389/4344146/4336388/4334048/4336142/4336146/4345996/4335062/4333381/4336145/4335063	LOC4324050/LOC4336389/LOC4344146/LOC4336388/LOC4334048/LOC4336142/LOC4336146/LOC4345996/LOC4335062/LOC4333381/LOC4336145/LOC4335063	dosa:Os01t0508000-01/dosa:Os04t0513100-01/dosa:Os01t0508000-01/dosa:Os04t0513100-01/dosa:Os03t0738400-01/dosa:Os04t0474900-01/dosa:Os04t0474900-01/dosa:Os08t0509400-01/dosa:Os04t0171600-01/dosa:Os03t0597600-01/dosa:Os04t0474900-01/dosa:Os04t0171800-01	12	2	4324050/4336389	10	4344146/4336388/4334048/4336142/4336146/4345996/4335062/4333381/4336145/4335063
dosa00010	Glycolysis / Gluconeogenesis	24/481	142/4563	0.0124172	0.0993375	4326516/4349454/4347311/4327173/4348152/4338750/4330512/4332293/4326776/4333564/9271821/4338912/4349897/4338987/4326547/4345675/4350055/4327301/4350054/4343942/4327493/4332364/4340643/4339361	LOC4326516/LOC4349454/LOC4347311/LOC4327173/LOC4348152/LOC4338750/LOC4330512/LOC4332293/LOC4326776/LOC4333564/LOC9271821/LOC4338912/LOC4349897/LOC4338987/LOC4326547/LOC4345675/LOC4350055/LOC4327301/LOC4350054/LOC4343942/LOC4327493/LOC4332364/LOC4340643/LOC4339361	dosa:Os01t0940100-01/dosa:Os10t0571200-01/dosa:Os09t0465600-01/dosa:Os10t0571200-01/dosa:Os10t0159800-01/dosa:Os05t0405000-01/dosa:Os02t0714200-01/dosa:Os03t0255500-01/dosa:Os01t0190400-01/dosa:Os03t0645100-01/dosa:Os09t0298100-00/dosa:Os01t0866400-01/dosa:Os11t0171300-01/dosa:Os05t0456300-01/dosa:Os01t0742500-01/dosa:Os09t0415800-01/dosa:Os11t0210500-01/dosa:Os01t0191700-01/dosa:Os11t0210500-01/…	24	12	4326516/4349454/4347311/4330512/4333564/4345675/4327301/4350054/4327493/4332364/4340643/4339361	12	4327173/4348152/4338750/4332293/4326776/9271821/4338912/4349897/4338987/4326547/4350055/4343942
dosa00909	Sesquiterpenoid and triterpenoid biosynthesis	4/481	11/4563	0.0220097	0.163501	9266636/4332152/4342663/107278125	LOC9266636/LOC4332152/LOC4342663/LOC107278125	dosa:Os03t0347900-01/dosa:Os03t0231700-01/dosa:Os07t0200700-01/dosa:Os07t0218200-00	4	1	4332152	3	9266636/4342663/107278125
dosa00400	Phenylalanine, tyrosine and tryptophan biosynthesis	10/481	51/4563	0.0373505	0.251571	4337165/4331468/4336076/4344612/4350712/4347875/4332477/4336102/4330732/4345872	LOC4337165/LOC4331468/LOC4336076/LOC4344612/LOC4350712/LOC4347875/LOC4332477/LOC4336102/LOC4330732/LOC4345872	dosa:Os06t0225800-01/dosa:Os03t0126000-01/dosa:Os04t0463500-01/dosa:Os08t0135900-01/dosa:Os11t0552000-01/dosa:Os09t0565700-01/dosa:Os03t0286200-01/dosa:Os04t0467700-01/dosa:Os06t0225800-01/dosa:Os08t0484500-01	10	9	4331468/4336076/4344612/4350712/4347875/4332477/4336102/4330732/4345872	1	4337165
dosa00906	Carotenoid biosynthesis	7/481	31/4563	0.0387033	0.251571	9269675/4336753/4345810/4347261/9270250/4347813/4324196	LOC9269675/LOC4336753/LOC4345810/LOC4347261/LOC9270250/LOC4347813/LOC4324196	dosa:Os02t0703600-01/dosa:Os04t0578400-01/dosa:Os08t0472800-01/dosa:Os09t0457100-01/dosa:Os03t0645900-00/dosa:Os09t0555500-01/dosa:Os01t0581300-01	7	6	9269675/4336753/4345810/4347261/9270250/4324196	1	4347813
dosa04070	Phosphatidylinositol signaling system	11/481	59/4563	0.0415496	0.254186	9266342/4333768/4348326/4352615/4345628/4332664/4327351/4344391/4344166/9269751/4337686	LOC9266342/LOC4333768/LOC4348326/LOC4352615/LOC4345628/LOC4332664/LOC4327351/LOC4344391/LOC4344166/LOC9269751/LOC4337686	dosa:Os12t0576900-01/dosa:Os03t0689100-01/dosa:Os10t0327300-01/dosa:Os12t0576900-01/dosa:Os08t0428900-01/dosa:Os01t0267900-01/dosa:Os01t0810300-01/dosa:Os07t0694000-01/dosa:Os07t0658700-01/dosa:Os12t0236700-01/dosa:Os05t0127200-01	11	2	4332664/4327351	9	9266342/4333768/4348326/4352615/4345628/4344391/4344166/9269751/4337686
dosa00941	Flavonoid biosynthesis	7/481	32/4563	0.0452219	0.258289	4350636/4349607/4348304/4332919/9266927/4329959/4351321	LOC4350636/LOC4349607/LOC4348304/LOC4332919/LOC9266927/LOC4329959/LOC4351321	dosa:Os11t0530600-01/dosa:Os11t0116300-01/dosa:Os10t0320100-01/dosa:Os03t0367101-00/dosa:Os05t0494000-01/dosa:Os02t0611800-01/dosa:Os12t0115700-01	7	0		7	4350636/4349607/4348304/4332919/9266927/4329959/4351321
dosa00052	Galactose metabolism	10/481	53/4563	0.0471874	0.258289	4326516/4326776/4339812/4347800/4326547/4345675/4327301/4332654/4339457/4339361	LOC4326516/LOC4326776/LOC4339812/LOC4347800/LOC4326547/LOC4345675/LOC4327301/LOC4332654/LOC4339457/LOC4339361	dosa:Os01t0940100-01/dosa:Os01t0190400-01/dosa:Os08t0374800-01/dosa:Os09t0553200-01/dosa:Os01t0742500-01/dosa:Os09t0415800-01/dosa:Os01t0191700-01/dosa:Os03t0316200-01/dosa:Os05t0539400-01/dosa:Os05t0522500-01	10	7	4326516/4339812/4347800/4345675/4327301/4332654/4339361	3	4326776/4326547/4339457
dosa00100	Steroid biosynthesis	6/481	28/4563	0.0672959	0.349939	4331540/4325687/4332152/4328256/4342663/4342690	LOC4331540/LOC4325687/LOC4332152/LOC4328256/LOC4342663/LOC4342690	dosa:Os03t0136200-01/dosa:Os01t0134500-01/dosa:Os03t0231700-01/dosa:Os02t0139700-01/dosa:Os07t0200700-01/dosa:Os07t0206700-01	6	3	4331540/4325687/4332152	3	4328256/4342663/4342690
dosa00520	Amino sugar and nucleotide sugar metabolism	21/481	144/4563	0.075605	0.374425	4340994/4326516/4347311/9266709/4332014/4325067/4336977/4341977/4326776/4336263/4332373/4339812/4331519/4347800/4324117/4326547/4338208/4329920/4339361/4350824/4352147	LOC4340994/LOC4326516/LOC4347311/LOC9266709/LOC4332014/LOC4325067/LOC4336977/LOC4341977/LOC4326776/LOC4336263/LOC4332373/LOC4339812/LOC4331519/LOC4347800/LOC4324117/LOC4326547/LOC4338208/LOC4329920/LOC4339361/LOC4350824/LOC4352147	dosa:Os06t0356800-01/dosa:Os01t0940100-01/dosa:Os09t0465600-01/dosa:Os06t0227250-00/dosa:Os03t0208900-01/dosa:Os01t0860500-02/dosa:Os08t0206900-01/dosa:Os06t0702500-01/dosa:Os01t0190400-01/dosa:Os04t0494100-02/dosa:Os03t0268400-01/dosa:Os08t0374800-01/dosa:Os03t0132900-01/dosa:Os09t0553200-01/dosa:Os01t0687400-01/dosa:Os01t0742500-01/dosa:Os05t0247800-01/dosa:Os02t0605900-01/dosa:Os05t0522500-01/…	21	11	4340994/4326516/4347311/4332014/4325067/4339812/4347800/4324117/4329920/4339361/4350824	10	9266709/4336977/4341977/4326776/4336263/4332373/4331519/4326547/4338208/4352147
dosa02010	ABC transporters	6/481	31/4563	0.100898	0.475049	4325158/4346344/4337742/4326410/9267441/4352527	LOC4325158/LOC4346344/LOC4337742/LOC4326410/LOC9267441/LOC4352527	dosa:Os05t0548500-00/dosa:Os08t0564300-01/dosa:Os05t0548500-00/dosa:Os01t0533900-01/dosa:Os05t0196100-01/dosa:Os12t0562700-00	6	0		6	4325158/4346344/4337742/4326410/9267441/4352527
dosa00860	Porphyrin and chlorophyll metabolism	8/481	46/4563	0.105059	0.475049	4349004/112938752/4330711/4349044/107277220/4346136/4336951/4346651	LOC4349004/LOC112938752/LOC4330711/LOC4349044/LOC107277220/LOC4346136/LOC4336951/LOC4346651	dosa:Os04t0678700-01/dosa:Os04t0692600-01/dosa:Os02t0744900-01/dosa:Os10t0502400-01/dosa:Os10t0389300-01/dosa:Os08t0532200-01/dosa:Os04t0610800-01/dosa:Os09t0297000-01	8	7	4349004/4330711/4349044/107277220/4346136/4336951/4346651	1	112938752
dosa00230	Purine metabolism	15/481	102/4563	0.113651	0.49249	4337428/107279236/4349454/4327173/4350977/4343275/107276220/4343883/4341535/4344315/4334308/4330032/4337358/107276068/4337890	LOC4337428/LOC107279236/LOC4349454/LOC4327173/LOC4350977/LOC4343275/LOC107276220/LOC4343883/LOC4341535/LOC4344315/LOC4334308/LOC4330032/LOC4337358/LOC107276068/LOC4337890	dosa:Os04t0680400-01/dosa:Os07t0682800-01/dosa:Os10t0571200-01/dosa:Os10t0571200-01/dosa:Os11t0634800-00/dosa:Os07t0492000-01/dosa:Os03t0100040-01/dosa:Os09t0442600-01/dosa:Os06t0617800-01/dosa:Os07t0682800-01/dosa:Os03t0780500-01/dosa:Os02t0625500-01/dosa:Os03t0130400-01/dosa:Os11t0312220-00/dosa:Os05t0161500-01	15	10	107279236/4349454/4343275/107276220/4344315/4334308/4330032/4337358/107276068/4337890	5	4337428/4327173/4350977/4343883/4341535
dosa00910	Nitrogen metabolism	5/481	26/4563	0.131591	0.547421	4339561/4330649/9268297/4345795/4324249	LOC4339561/LOC4330649/LOC9268297/LOC4345795/LOC4324249	dosa:Os05t0555600-01/dosa:Os02t0735200-01/dosa:Os08t0470200-01/dosa:Os08t0468100-01/dosa:Os01t0704100-01	5	3	4339561/4345795/4324249	2	4330649/9268297
dosa00250	Alanine, aspartate and glutamate metabolism	8/481	50/4563	0.150536	0.602145	4339561/4330649/4340434/4348525/9269289/4345071/4333381/4351847	LOC4339561/LOC4330649/LOC4340434/LOC4348525/LOC9269289/LOC4345071/LOC4333381/LOC4351847	dosa:Os05t0555600-01/dosa:Os02t0735200-01/dosa:Os06t0206000-00/dosa:Os10t0390600-01/dosa:Os05t0536400-01/dosa:Os08t0248800-01/dosa:Os03t0597600-01/dosa:Os12t0235800-01	8	3	4339561/9269289/4345071	5	4330649/4340434/4348525/4333381/4351847
dosa00350	Tyrosine metabolism	7/481	45/4563	0.19039	0.733353	4351775/4348152/4350712/4350055/4350054/4336153/4343942	LOC4351775/LOC4348152/LOC4350712/LOC4350055/LOC4350054/LOC4336153/LOC4343942	dosa:Os12t0210200-01/dosa:Os10t0159800-01/dosa:Os11t0552000-01/dosa:Os11t0210500-01/dosa:Os11t0210500-01/dosa:Os04t0476100-01/dosa:Os07t0621800-01	7	2	4350712/4350054	5	4351775/4348152/4350055/4336153/4343942
dosa00591	Linoleic acid metabolism	3/481	15/4563	0.205059	0.737703	4328603/4333862/4345994	LOC4328603/LOC4333862/LOC4345994	dosa:Os02t0194700-01/dosa:Os03t0708000-01/dosa:Os08t0509100-01	3	3	4328603/4333862/4345994	0
dosa00071	Fatty acid degradation	7/481	46/4563	0.205706	0.737703	4348804/4348152/4350055/4350054/4343942/4339402/4338541	LOC4348804/LOC4348152/LOC4350055/LOC4350054/LOC4343942/LOC4339402/LOC4338541	dosa:Os10t0457600-01/dosa:Os10t0159800-01/dosa:Os11t0210500-01/dosa:Os11t0210500-01/dosa:Os07t0621800-01/dosa:Os05t0529200-01/dosa:Os01t0348600-01	7	3	4348804/4350054/4339402	4	4348152/4350055/4343942/4338541
dosa04145	Phagosome	10/481	72/4563	0.223009	0.771268	4326917/4342826/4333632/4335732/4328420/4345628/4350197/4334384/9269751/4343694	LOC4326917/LOC4342826/LOC4333632/LOC4335732/LOC4328420/LOC4345628/LOC4350197/LOC4334384/LOC9269751/LOC4343694	dosa:Os01t0282800-02/dosa:Os07t0246200-01/dosa:Os03t0661300-01/dosa:Os04t0402100-01/dosa:Os02t0167300-01/dosa:Os08t0428900-01/dosa:Os11t0247300-01/dosa:Os03t0791500-01/dosa:Os12t0236700-01/dosa:Os07t0574800-01	10	3	4342826/4335732/4334384	7	4326917/4333632/4328420/4345628/4350197/9269751/4343694
dosa00710	Carbon fixation in photosynthetic organisms	11/481	81/4563	0.229897	0.771268	4345657/4338750/4325531/4327423/4332293/4348525/4338912/4349897/4331761/4332364/4336044	LOC4345657/LOC4338750/LOC4325531/LOC4327423/LOC4332293/LOC4348525/LOC4338912/LOC4349897/LOC4331761/LOC4332364/LOC4336044	dosa:Os01t0829800-01/dosa:Os05t0405000-01/dosa:Os01t0208700-01/dosa:Os01t0829800-01/dosa:Os03t0255500-01/dosa:Os10t0390600-01/dosa:Os01t0866400-01/dosa:Os11t0171300-01/dosa:Os03t0169100-01/dosa:Os03t0267300-01/dosa:Os03t0129300-01	11	4	4345657/4325531/4331761/4332364	7	4338750/4327423/4332293/4348525/4338912/4349897/4336044
dosa00040	Pentose and glucuronate interconversions	6/481	41/4563	0.259706	0.818467	4346217/4338987/4347800/4331761/4332569/4352147	LOC4346217/LOC4338987/LOC4347800/LOC4331761/LOC4332569/LOC4352147	dosa:Os08t0545200-01/dosa:Os05t0456300-01/dosa:Os09t0553200-01/dosa:Os03t0169100-01/dosa:Os03t0300500-01/dosa:Os12t0443600-01	6	4	4346217/4347800/4331761/4332569	2	4338987/4352147
dosa00130	Ubiquinone and other terpenoid-quinone biosynthesis	6/481	41/4563	0.259706	0.818467	9270232/4345054/4339236/4350712/4327039/4352791	LOC9270232/LOC4345054/LOC4339236/LOC4350712/LOC4327039/LOC4352791	dosa:Os01t0901600-01/dosa:Os08t0245200-01/dosa:Os05t0501300-01/dosa:Os11t0552000-01/dosa:Os01t0784800-01/dosa:Os12t0615400-01	6	3	9270232/4350712/4352791	3	4345054/4339236/4327039
dosa01200	Carbon metabolism	31/481	272/4563	0.347419	0.999979	4345657/4326516/4349454/4347311/4328073/4327173/4338750/4339892/4334048/4325531/4327423/4337048/4332293/4326776/4333564/4348525/4333103/4338912/4349897/107276220/4341535/4326547/4345675/4327301/4331761/4343942/4327493/4332364/4328441/4339361/4336044	LOC4345657/LOC4326516/LOC4349454/LOC4347311/LOC4328073/LOC4327173/LOC4338750/LOC4339892/LOC4334048/LOC4325531/LOC4327423/LOC4337048/LOC4332293/LOC4326776/LOC4333564/LOC4348525/LOC4333103/LOC4338912/LOC4349897/LOC107276220/LOC4341535/LOC4326547/LOC4345675/LOC4327301/LOC4331761/LOC4343942/LOC4327493/LOC4332364/LOC4328441/LOC4339361/LOC4336044	dosa:Os01t0829800-01/dosa:Os01t0940100-01/dosa:Os10t0571200-01/dosa:Os09t0465600-01/dosa:Os02t0115700-01/dosa:Os10t0571200-01/dosa:Os05t0405000-01/dosa:Os06t0111500-01/dosa:Os03t0738400-01/dosa:Os01t0208700-01/dosa:Os01t0829800-01/dosa:Os04t0623500-01/dosa:Os03t0255500-01/dosa:Os01t0190400-01/dosa:Os03t0645100-01/dosa:Os10t0390600-01/dosa:Os03t0412800-01/dosa:Os01t0866400-01/dosa:Os11t0171300-01/…	31	15	4345657/4326516/4349454/4347311/4339892/4325531/4333564/4333103/107276220/4345675/4327301/4331761/4327493/4332364/4339361	16	4328073/4327173/4338750/4334048/4327423/4337048/4332293/4326776/4348525/4338912/4349897/4341535/4326547/4343942/4328441/4336044
dosa04712	Circadian rhythm - plant	5/481	37/4563	0.350195	0.999979	4350636/4347674/9271430/4350698/4330080	LOC4350636/LOC4347674/LOC9271430/LOC4350698/LOC4330080	dosa:Os11t0530600-01/dosa:Os09t0532400-01/dosa:Os01t0202700-00/dosa:Os11t0547000-01/dosa:Os02t0635800-01	5	3	4347674/9271430/4350698	2	4350636/4330080
dosa00908	Zeatin biosynthesis	3/481	20/4563	0.354009	0.999979	9269428/4344176/4348932	LOC9269428/LOC4344176/LOC4348932	dosa:Os09t0403300-00/dosa:Os07t0660500-00/dosa:Os10t0483500-01	3	2	9269428/4344176	1	4348932
dosa01230	Biosynthesis of amino acids	26/481	228/4563	0.364066	0.999979	4349454/4327173/4334048/4339561/4337165/4331468/4330649/4348525/4336076/4344612/4349897/4339677/107276220/4347875/4341535/4332477/4325755/4336102/4345675/4327301/4331761/4330732/4327493/4351847/4325375/4345872	LOC4349454/LOC4327173/LOC4334048/LOC4339561/LOC4337165/LOC4331468/LOC4330649/LOC4348525/LOC4336076/LOC4344612/LOC4349897/LOC4339677/LOC107276220/LOC4347875/LOC4341535/LOC4332477/LOC4325755/LOC4336102/LOC4345675/LOC4327301/LOC4331761/LOC4330732/LOC4327493/LOC4351847/LOC4325375/LOC4345872	dosa:Os10t0571200-01/dosa:Os10t0571200-01/dosa:Os03t0738400-01/dosa:Os05t0555600-01/dosa:Os06t0225800-01/dosa:Os03t0126000-01/dosa:Os02t0735200-01/dosa:Os10t0390600-01/dosa:Os04t0463500-01/dosa:Os08t0135900-01/dosa:Os11t0171300-01/dosa:Os05t0573700-01/dosa:Os03t0100040-01/dosa:Os09t0565700-01/dosa:Os06t0617800-01/dosa:Os03t0286200-01/dosa:Os01t0948400-01/dosa:Os04t0467700-01/dosa:Os09t0415800-01/…	26	17	4349454/4339561/4331468/4336076/4344612/4339677/107276220/4347875/4332477/4325755/4336102/4345675/4327301/4331761/4330732/4327493/4345872	9	4327173/4334048/4337165/4330649/4348525/4349897/4341535/4351847/4325375
dosa00945	Stilbenoid, diarylheptanoid and gingerol biosynthesis	2/481	12/4563	0.365904	0.999979	9266927/4329959	LOC9266927/LOC4329959	dosa:Os05t0494000-01/dosa:Os02t0611800-01	2	0		2	9266927/4329959
dosa00620	Pyruvate metabolism	10/481	84/4563	0.391893	0.999979	4345657/4349454/4327173/4338750/4329021/4325531/4327423/4332293/4333564/4337361	LOC4345657/LOC4349454/LOC4327173/LOC4338750/LOC4329021/LOC4325531/LOC4327423/LOC4332293/LOC4333564/LOC4337361	dosa:Os01t0829800-01/dosa:Os10t0571200-01/dosa:Os10t0571200-01/dosa:Os05t0405000-01/dosa:Os05t0230900-01/dosa:Os01t0208700-01/dosa:Os01t0829800-01/dosa:Os03t0255500-01/dosa:Os03t0645100-01/dosa:Os04t0671700-01	10	6	4345657/4349454/4329021/4325531/4333564/4337361	4	4327173/4338750/4327423/4332293
dosa00760	Nicotinate and nicotinamide metabolism	3/481	22/4563	0.41375	0.999979	4335862/4351669/4349979	LOC4335862/LOC4351669/LOC4349979	dosa:Os04t0429800-01/dosa:Os12t0179800-01/dosa:Os11t0191400-01	3	1	4351669	2	4335862/4349979
dosa00531	Glycosaminoglycan degradation	2/481	14/4563	0.443136	0.999979	4340299/4339457	LOC4340299/LOC4339457	dosa:Os06t0179000-01/dosa:Os05t0539400-01	2	0		2	4340299/4339457
dosa04933	AGE-RAGE signaling pathway in diabetic complications	2/481	14/4563	0.443136	0.999979	4344391/4337686	LOC4344391/LOC4337686	dosa:Os07t0694000-01/dosa:Os05t0127200-01	2	0		2	4344391/4337686
dosa00513	Various types of N-glycan biosynthesis	4/481	34/4563	0.488708	0.999979	4342702/4336917/4340564/4337389	LOC4342702/LOC4336917/LOC4340564/LOC4337389	dosa:Os07t0209000-01/dosa:Os04t0606400-01/dosa:Os06t0229200-01/dosa:Os04t0675500-01	4	4	4342702/4336917/4340564/4337389	0
dosa00480	Glutathione metabolism	11/481	101/4563	0.502531	0.999979	4325763/4342499/4329643/4339892/4333103/4349207/4332455/4349205/4331535/4348549/4332456	LOC4325763/LOC4342499/LOC4329643/LOC4339892/LOC4333103/LOC4349207/LOC4332455/LOC4349205/LOC4331535/LOC4348549/LOC4332456	dosa:Os01t0949700-01/dosa:Os07t0168300-01/dosa:Os02t0553200-01/dosa:Os06t0111500-01/dosa:Os03t0412800-01/dosa:Os10t0530900-01/dosa:Os03t0283100-01/dosa:Os10t0530900-01/dosa:Os03t0135300-01/dosa:Os10t0395400-00/dosa:Os03t0283200-00	11	8	4325763/4342499/4329643/4339892/4333103/4332455/4349205/4331535	3	4349207/4348549/4332456
dosa00600	Sphingolipid metabolism	3/481	26/4563	0.526786	0.999979	4344485/4327845/4339457	LOC4344485/LOC4327845/LOC4339457	dosa:Os08t0111200-01/dosa:Os01t0782200-01/dosa:Os05t0539400-01	3	2	4344485/4327845	1	4339457
dosa00564	Glycerophospholipid metabolism	11/481	106/4563	0.569993	0.999979	9266342/4344972/4333862/4348326/4352615/4346680/4325237/4347089/4323890/4352530/4339554	LOC9266342/LOC4344972/LOC4333862/LOC4348326/LOC4352615/LOC4346680/LOC4325237/LOC4347089/LOC4323890/LOC4352530/LOC4339554	dosa:Os12t0576900-01/dosa:Os08t0224800-01/dosa:Os03t0708000-01/dosa:Os10t0327300-01/dosa:Os12t0576900-01/dosa:Os09t0308900-01/dosa:Os01t0959800-01/dosa:Os09t0421300-01/dosa:Os05t0548900-01/dosa:Os12t0563000-00/dosa:Os05t0554400-01	11	4	4344972/4333862/4323890/4339554	7	9266342/4348326/4352615/4346680/4325237/4347089/4352530
dosa03060	Protein export	5/481	49/4563	0.600093	0.999979	112936010/4347239/4328075/4334759/4324478	LOC112936010/LOC4347239/LOC4328075/LOC4334759/LOC4324478	dosa:Os03t0634000-01/dosa:Os09t0453400-01/dosa:Os02t0115900-01/dosa:Os03t0844700-01/dosa:Os01t0501700-01	5	5	112936010/4347239/4328075/4334759/4324478	0
dosa00290	Valine, leucine and isoleucine biosynthesis	2/481	19/4563	0.610396	0.999979	4339677/4325375	LOC4339677/LOC4325375	dosa:Os05t0573700-01/dosa:Os01t0652600-01	2	1	4339677	1	4325375
dosa00511	Other glycan degradation	2/481	19/4563	0.610396	0.999979	4344485/4339457	LOC4344485/LOC4339457	dosa:Os08t0111200-01/dosa:Os05t0539400-01	2	1	4344485	1	4339457
dosa01040	Biosynthesis of unsaturated fatty acids	3/481	30/4563	0.626705	0.999979	4348804/107275961/4330523	LOC4348804/LOC107275961/LOC4330523	dosa:Os10t0457600-01/dosa:Os03t0741000-00/dosa:Os02t0716500-01	3	3	4348804/107275961/4330523	0
dosa00380	Tryptophan metabolism	5/481	52/4563	0.653872	0.999979	4334994/4325177/4328073/4342479/4325198	LOC4334994/LOC4325177/LOC4328073/LOC4342479/LOC4325198	dosa:Os04t0128900-01/dosa:Os01t0273800-01/dosa:Os02t0115700-01/dosa:Os03t0790900-01/dosa:Os05t0169300-01	5	2	4342479/4325198	3	4334994/4325177/4328073
dosa00061	Fatty acid biosynthesis	4/481	42/4563	0.660186	0.999979	9272332/107275961/4341431/4340334	LOC9272332/LOC107275961/LOC4341431/LOC4340334	dosa:Os12t0102100-01/dosa:Os03t0741000-00/dosa:Os06t0596300-01/dosa:Os06t0185100-00	4	3	9272332/107275961/4341431	1	4340334
dosa01212	Fatty acid metabolism	7/481	73/4563	0.662234	0.999979	9272332/4348804/107275961/4330523/4341431/4338541/4340334	LOC9272332/LOC4348804/LOC107275961/LOC4330523/LOC4341431/LOC4338541/LOC4340334	dosa:Os12t0102100-01/dosa:Os10t0457600-01/dosa:Os03t0741000-00/dosa:Os02t0716500-01/dosa:Os06t0596300-01/dosa:Os01t0348600-01/dosa:Os06t0185100-00	7	5	9272332/4348804/107275961/4330523/4341431	2	4338541/4340334
dosa00330	Arginine and proline metabolism	5/481	53/4563	0.670738	0.999979	4337046/9269289/4325755/4340008/4327127	LOC4337046/LOC9269289/LOC4325755/LOC4340008/LOC4327127	dosa:Os04t0623300-01/dosa:Os05t0536400-01/dosa:Os01t0948400-01/dosa:Os06t0131300-00/dosa:Os01t0174500-01	5	5	4337046/9269289/4325755/4340008/4327127	0
dosa00220	Arginine biosynthesis	3/481	32/4563	0.670898	0.999979	4330649/4348525/4351847	LOC4330649/LOC4348525/LOC4351847	dosa:Os02t0735200-01/dosa:Os10t0390600-01/dosa:Os12t0235800-01	3	0		3	4330649/4348525/4351847
dosa00950	Isoquinoline alkaloid biosynthesis	2/481	22/4563	0.690904	0.999979	4350712/4336153	LOC4350712/LOC4336153	dosa:Os11t0552000-01/dosa:Os04t0476100-01	2	1	4350712	1	4336153
dosa00360	Phenylalanine metabolism	4/481	44/4563	0.696418	0.999979	4330036/4330034/4350712/4336153	LOC4330036/LOC4330034/LOC4350712/LOC4336153	dosa:Os02t0626400-01/dosa:Os02t0626100-01/dosa:Os11t0552000-01/dosa:Os04t0476100-01	4	1	4350712	3	4330036/4330034/4336153
dosa00630	Glyoxylate and dicarboxylate metabolism	7/481	77/4563	0.716816	0.999979	4345657/4328073/4334048/4330649/4327423/4337048/4328441	LOC4345657/LOC4328073/LOC4334048/LOC4330649/LOC4327423/LOC4337048/LOC4328441	dosa:Os01t0829800-01/dosa:Os02t0115700-01/dosa:Os03t0738400-01/dosa:Os02t0735200-01/dosa:Os01t0829800-01/dosa:Os04t0623500-01/dosa:Os02t0170100-01	7	1	4345657	6	4328073/4334048/4330649/4327423/4337048/4328441
dosa00900	Terpenoid backbone biosynthesis	5/481	56/4563	0.718021	0.999979	4323892/4342614/4330711/4338768/4340090	LOC4323892/LOC4342614/LOC4330711/LOC4338768/LOC4340090	dosa:Os01t0695300-01/dosa:Os07t0190000-01/dosa:Os02t0744900-01/dosa:Os07t0190000-01/dosa:Os07t0190000-01	5	3	4323892/4330711/4338768	2	4342614/4340090
dosa01210	2-Oxocarboxylic acid metabolism	5/481	57/4563	0.732665	0.999979	4348525/4335062/4339677/4335063/4325375	LOC4348525/LOC4335062/LOC4339677/LOC4335063/LOC4325375	dosa:Os10t0390600-01/dosa:Os04t0171600-01/dosa:Os05t0573700-01/dosa:Os04t0171800-01/dosa:Os01t0652600-01	5	1	4339677	4	4348525/4335062/4335063/4325375
dosa00260	Glycine, serine and threonine metabolism	6/481	68/4563	0.736877	0.999979	4334048/4344612/4352447/4336153/4327493/4328441	LOC4334048/LOC4344612/LOC4352447/LOC4336153/LOC4327493/LOC4328441	dosa:Os03t0738400-01/dosa:Os08t0135900-01/dosa:Os12t0543600-00/dosa:Os04t0476100-01/dosa:Os01t0817700-01/dosa:Os02t0170100-01	6	2	4344612/4327493	4	4334048/4352447/4336153/4328441
dosa00561	Glycerolipid metabolism	7/481	79/4563	0.741766	0.999979	9266342/4352615/4346680/4333927/4338987/4330511/4352530	LOC9266342/LOC4352615/LOC4346680/LOC4333927/LOC4338987/LOC4330511/LOC4352530	dosa:Os12t0576900-01/dosa:Os12t0576900-01/dosa:Os09t0308900-01/dosa:Os03t0719400-01/dosa:Os05t0456300-01/dosa:Os02t0714100-01/dosa:Os12t0563000-00	7	1	4333927	6	9266342/4352615/4346680/4338987/4330511/4352530
dosa00510	N-Glycan biosynthesis	3/481	37/4563	0.764238	0.999979	4342702/4336917/4337389	LOC4342702/LOC4336917/LOC4337389	dosa:Os07t0209000-01/dosa:Os04t0606400-01/dosa:Os04t0675500-01	3	3	4342702/4336917/4337389	0
dosa00240	Pyrimidine metabolism	5/481	60/4563	0.773261	0.999979	107279236/4339675/4343275/4345071/4344315	LOC107279236/LOC4339675/LOC4343275/LOC4345071/LOC4344315	dosa:Os07t0682800-01/dosa:Os05t0573300-01/dosa:Os07t0492000-01/dosa:Os08t0248800-01/dosa:Os07t0682800-01	5	5	107279236/4339675/4343275/4345071/4344315	0
dosa00562	Inositol phosphate metabolism	5/481	60/4563	0.773261	0.999979	4345628/4344391/4344166/9269751/4337686	LOC4345628/LOC4344391/LOC4344166/LOC9269751/LOC4337686	dosa:Os08t0428900-01/dosa:Os07t0694000-01/dosa:Os07t0658700-01/dosa:Os12t0236700-01/dosa:Os05t0127200-01	5	0		5	4345628/4344391/4344166/9269751/4337686
dosa00565	Ether lipid metabolism	2/481	26/4563	0.776406	0.999979	4333862/4347089	LOC4333862/LOC4347089	dosa:Os03t0708000-01/dosa:Os09t0421300-01	2	1	4333862	1	4347089
dosa00053	Ascorbate and aldarate metabolism	4/481	50/4563	0.788191	0.999979	4341335/4329643/4333257/4352147	LOC4341335/LOC4329643/LOC4333257/LOC4352147	dosa:Os06t0567200-01/dosa:Os02t0553200-01/dosa:Os03t0563100-01/dosa:Os12t0443600-01	4	3	4341335/4329643/4333257	1	4352147
dosa00750	Vitamin B6 metabolism	1/481	14/4563	0.790254	0.999979	4351233	LOC4351233	dosa:Os11t0708500-01	1	1	4351233	0
dosa00062	Fatty acid elongation	3/481	39/4563	0.795038	0.999979	9272332/4348874/4339645	LOC9272332/LOC4348874/LOC4339645	dosa:Os12t0102100-01/dosa:Os10t0472900-01/dosa:Os05t0568000-02	3	2	9272332/4339645	1	4348874
dosa00310	Lysine degradation	3/481	39/4563	0.795038	0.999979	4345509/4352447/4346677	LOC4345509/LOC4352447/LOC4346677	dosa:Os08t0400200-00/dosa:Os12t0543600-00/dosa:Os09t0307800-01	3	0		3	4345509/4352447/4346677
dosa04626	Plant-pathogen interaction	18/481	200/4563	0.798351	0.999979	4330957/4331522/4339397/4336242/107278956/4347158/4347382/9267508/4348874/4332664/4332325/4327006/4327351/4329463/4338474/4339240/4339645/4346097	LOC4330957/LOC4331522/LOC4339397/LOC4336242/LOC107278956/LOC4347158/LOC4347382/LOC9267508/LOC4348874/LOC4332664/LOC4332325/LOC4327006/LOC4327351/LOC4329463/LOC4338474/LOC4339240/LOC4339645/LOC4346097	dosa:Os02t0787300-01/dosa:Os03t0133400-01/dosa:Os05t0528000-01/dosa:Os03t0844100-01/dosa:Os05t0343400-01/dosa:Os09t0438000-01/dosa:Os09t0479500-01/dosa:Os01t0624700-01/dosa:Os10t0472900-01/dosa:Os01t0267900-01/dosa:Os03t0262200-00/dosa:Os01t0752500-00/dosa:Os01t0810300-01/dosa:Os02t0513000-01/dosa:Os05t0343400-01/dosa:Os05t0502000-01/dosa:Os05t0568000-02/dosa:Os08t0526400-01	18	13	4330957/4331522/4336242/9267508/4332664/4332325/4327006/4327351/4329463/4338474/4339240/4339645/4346097	5	4339397/107278956/4347158/4347382/4348874
dosa00960	Tropane, piperidine and pyridine alkaloid biosynthesis	2/481	28/4563	0.810857	0.999979	4350712/4336153	LOC4350712/LOC4336153	dosa:Os11t0552000-01/dosa:Os04t0476100-01	2	1	4350712	1	4336153
dosa00590	Arachidonic acid metabolism	1/481	15/4563	0.812432	0.999979	4333862	LOC4333862	dosa:Os03t0708000-01	1	1	4333862	0
dosa00450	Selenocompound metabolism	1/481	16/4563	0.83227	0.999979	4349123	LOC4349123	dosa:Os10t0517500-02	1	1	4349123	0
dosa03430	Mismatch repair	3/481	42/4563	0.83489	0.999979	4325393/4349968/4326564	LOC4325393/LOC4349968/LOC4326564	dosa:Os01t0958900-01/dosa:Os11t0186400-00/dosa:Os01t0642900-01	3	1	4326564	2	4325393/4349968
dosa03030	DNA replication	4/481	55/4563	0.846503	0.999979	4350526/4331016/4349968/4326564	LOC4350526/LOC4331016/LOC4349968/LOC4326564	dosa:Os11t0484300-01/dosa:Os02t0797400-01/dosa:Os11t0186400-00/dosa:Os01t0642900-01	4	1	4326564	3	4350526/4331016/4349968
dosa03410	Base excision repair	3/481	43/4563	0.846607	0.999979	4341682/4347081/4349968	LOC4341682/LOC4347081/LOC4349968	dosa:Os06t0649800-01/dosa:Os09t0420300-01/dosa:Os11t0186400-00	3	0		3	4341682/4347081/4349968
dosa00670	One carbon pool by folate	1/481	17/4563	0.850013	0.999979	4334048	LOC4334048	dosa:Os03t0738400-01	1	0		1	4334048
dosa00770	Pantothenate and CoA biosynthesis	2/481	31/4563	0.853682	0.999979	4339677/4325375	LOC4339677/LOC4325375	dosa:Os05t0573700-01/dosa:Os01t0652600-01	2	1	4339677	1	4325375
dosa00020	Citrate cycle (TCA cycle)	4/481	56/4563	0.856386	0.999979	4345657/4327423/4332293/4333564	LOC4345657/LOC4327423/LOC4332293/LOC4333564	dosa:Os01t0829800-01/dosa:Os01t0829800-01/dosa:Os03t0255500-01/dosa:Os03t0645100-01	4	2	4345657/4333564	2	4327423/4332293
dosa00780	Biotin metabolism	1/481	18/4563	0.865883	0.999979	4340334	LOC4340334	dosa:Os06t0185100-00	1	0		1	4340334
dosa00905	Brassinosteroid biosynthesis	1/481	18/4563	0.865883	0.999979	4325222	LOC4325222	dosa:Os02t0204700-00	1	0		1	4325222
dosa04120	Ubiquitin mediated proteolysis	10/481	126/4563	0.86968	0.999979	4348796/4339579/4346586/4346713/4324993/107276545/4325735/4344831/4338511/9267792	LOC4348796/LOC4339579/LOC4346586/LOC4346713/LOC4324993/LOC107276545/LOC4325735/LOC4344831/LOC4338511/LOC9267792	dosa:Os10t0456800-01/dosa:Os01t0125900-01/dosa:Os09t0273800-01/dosa:Os09t0321900-01/dosa:Os01t0881900-01/dosa:Os01t0123700-00/dosa:Os01t0369000-01/dosa:Os02t0161900-01/dosa:Os05t0354300-01/dosa:Os03t0236966-00	10	3	4346586/107276545/4344831	7	4348796/4339579/4346713/4324993/4325735/4338511/9267792
dosa00270	Cysteine and methionine metabolism	8/481	108/4563	0.896044	0.999979	4345657/4349123/4337818/4327423/4325157/4350712/4350455/9270375	LOC4345657/LOC4349123/LOC4337818/LOC4327423/LOC4325157/LOC4350712/LOC4350455/LOC9270375	dosa:Os01t0829800-01/dosa:Os10t0517500-02/dosa:Os05t0149400-01/dosa:Os01t0829800-01/dosa:Os01t0290600-00/dosa:Os11t0552000-01/dosa:Os11t0455500-01/dosa:Os01t0695600-00	8	5	4345657/4349123/4350712/4350455/9270375	3	4337818/4327423/4325157
dosa00073	Cutin, suberine and wax biosynthesis	1/481	25/4563	0.938739	0.999979	9266238	LOC9266238	dosa:Os01t0924933-01	1	1	9266238	0
dosa04146	Peroxisome	5/481	81/4563	0.939393	0.999979	4348804/4328073/4337048/4352306/4352447	LOC4348804/LOC4328073/LOC4337048/LOC4352306/LOC4352447	dosa:Os10t0457600-01/dosa:Os02t0115700-01/dosa:Os04t0623500-01/dosa:Os12t0508100-00/dosa:Os12t0543600-00	5	2	4348804/4352306	3	4328073/4337048/4352447
dosa00410	beta-Alanine metabolism	2/481	41/4563	0.940217	0.999979	4337046/4336153	LOC4337046/LOC4336153	dosa:Os04t0623300-01/dosa:Os04t0476100-01	2	1	4337046	1	4336153
dosa00970	Aminoacyl-tRNA biosynthesis	3/481	61/4563	0.963279	0.999979	9271386/4337177/4352065	LOC9271386/LOC4337177/LOC4352065	dosa:Os03t0694900-01/dosa:Os04t0643200-00/dosa:Os12t0414500-01	3	1	4337177	2	9271386/4352065
dosa03015	mRNA surveillance pathway	6/481	104/4563	0.970097	0.999979	4344390/4340675/4340228/4323870/4343770/4334528	LOC4344390/LOC4340675/LOC4340228/LOC4323870/LOC4343770/LOC4334528	dosa:Os07t0693900-01/dosa:Os06t0256200-01/dosa:Os06t0164100-02/dosa:Os05t0178400-01/dosa:Os07t0589400-01/dosa:Os03t0809900-01	6	3	4340675/4340228/4334528	3	4344390/4323870/4343770
dosa04141	Protein processing in endoplasmic reticulum	14/481	201/4563	0.970301	0.999979	4342826/4346586/4335732/4340223/4350002/4342702/4336917/4333580/4328075/4325735/4336584/4332413/4337389/4347283	LOC4342826/LOC4346586/LOC4335732/LOC4340223/LOC4350002/LOC4342702/LOC4336917/LOC4333580/LOC4328075/LOC4325735/LOC4336584/LOC4332413/LOC4337389/LOC4347283	dosa:Os07t0246200-01/dosa:Os09t0273800-01/dosa:Os04t0402100-01/dosa:Os06t0163400-01/dosa:Os11t0199200-01/dosa:Os07t0209000-01/dosa:Os04t0606400-01/dosa:Os03t0787300-01/dosa:Os02t0115900-01/dosa:Os01t0369000-01/dosa:Os04t0549600-01/dosa:Os03t0276500-01/dosa:Os04t0675500-01/dosa:Os08t0474700-01	14	9	4342826/4346586/4335732/4350002/4342702/4336917/4328075/4332413/4337389	5	4340223/4333580/4325735/4336584/4347283
dosa03440	Homologous recombination	3/481	68/4563	0.979801	0.999979	4330923/4349968/4326564	LOC4330923/LOC4349968/LOC4326564	dosa:Os02t0780800-01/dosa:Os11t0186400-00/dosa:Os01t0642900-01	3	1	4326564	2	4330923/4349968
dosa03010	Ribosome	23/481	313/4563	0.981211	0.999979	4343416/4339552/4330763/4341869/4332348/4334131/4332089/4334555/4345523/4339443/4327541/4332466/4333233/4333848/4334749/9271252/4326593/4337506/4339648/4341664/4329540/4328932/9266960	LOC4343416/LOC4339552/LOC4330763/LOC4341869/LOC4332348/LOC4334131/LOC4332089/LOC4334555/LOC4345523/LOC4339443/LOC4327541/LOC4332466/LOC4333233/LOC4333848/LOC4334749/LOC9271252/LOC4326593/LOC4337506/LOC4339648/LOC4341664/LOC4329540/LOC4328932/LOC9266960	dosa:Os07t0450000-01/dosa:Os05t0554100-01/dosa:Os02t0754300-01/dosa:Os06t0683200-01/dosa:Os03t0265400-01/dosa:Os03t0751400-01/dosa:Os03t0219900-01/dosa:Os03t0815400-01/dosa:Os08t0404200-00/dosa:Os05t0535800-00/dosa:Os01t0805000-01/dosa:Os03t0284400-01/dosa:Os03t0452300-01/dosa:Os03t0704000-00/dosa:Os03t0843400-01/dosa:Os05t0568300-00/dosa:Os01t0633000-01/dosa:Os04t0691600-01/dosa:Os05t0568300-00/…	23	22	4343416/4339552/4330763/4341869/4332348/4334131/4332089/4334555/4345523/4339443/4327541/4332466/4333233/4333848/4334749/9271252/4326593/4337506/4339648/4341664/4328932/9266960	1	4329540
dosa03020	RNA polymerase	1/481	36/4563	0.982164	0.999979	4351715	LOC4351715	dosa:Os12t0194700-01	1	0		1	4351715
dosa00920	Sulfur metabolism	1/481	37/4563	0.984059	0.999979	4350977	LOC4350977	dosa:Os11t0634800-00	1	0		1	4350977
dosa04130	SNARE interactions in vesicular transport	1/481	37/4563	0.984059	0.999979	4334384	LOC4334384	dosa:Os03t0791500-01	1	1	4334384	0
dosa04136	Autophagy - other	1/481	37/4563	0.984059	0.999979	112937450	LOC112937450	dosa:Os12t0428200-00	1	0		1	112937450
dosa03050	Proteasome	2/481	65/4563	0.994037	0.999979	4347710/4328642	LOC4347710/LOC4328642	dosa:Os09t0538200-01/dosa:Os02t0199900-01	2	2	4347710/4328642	0
dosa00280	Valine, leucine and isoleucine degradation	1/481	48/4563	0.995375	0.999979	4348804	LOC4348804	dosa:Os10t0457600-01	1	1	4348804	0
dosa03018	RNA degradation	3/481	104/4563	0.999259	0.999979	4345682/4345675/4327301	LOC4345682/LOC4345675/LOC4327301	dosa:Os08t0440200-01/dosa:Os09t0415800-01/dosa:Os01t0191700-01	3	2	4345675/4327301	1	4345682
dosa04144	Endocytosis	6/481	153/4563	0.99931	0.999979	4324623/4326208/4347089/4332427/4344166/4332413	LOC4324623/LOC4326208/LOC4347089/LOC4332427/LOC4344166/LOC4332413	dosa:Os05t0516800-01/dosa:Os01t0265100-01/dosa:Os09t0421300-01/dosa:Os03t0278400-01/dosa:Os07t0658700-01/dosa:Os03t0276500-01	6	2	4332427/4332413	4	4324623/4326208/4347089/4344166
dosa00190	Oxidative phosphorylation	3/481	109/4563	0.999542	0.999979	4332431/4337476/4343366	LOC4332431/LOC4337476/LOC4343366	dosa:Os03t0278900-01/dosa:Os04t0687100-01/dosa:Os07t0513000-01	3	2	4332431/4343366	1	4337476
dosa03420	Nucleotide excision repair	1/481	71/4563	0.999656	0.999979	4349968	LOC4349968	dosa:Os11t0186400-00	1	0		1	4349968
dosa03013	RNA transport	5/481	150/4563	0.999767	0.999979	4340675/4352805/4332526/4334528/4339634	LOC4340675/LOC4352805/LOC4332526/LOC4334528/LOC4339634	dosa:Os06t0256200-01/dosa:Os12t0617100-01/dosa:Os05t0353400-01/dosa:Os03t0809900-01/dosa:Os05t0566500-01	5	3	4340675/4334528/4339634	2	4352805/4332526
dosa03040	Spliceosome	6/481	193/4563	0.999979	0.999979	4348330/4333826/4340675/112936057/4332413/4334528	LOC4348330/LOC4333826/LOC4340675/LOC112936057/LOC4332413/LOC4334528	dosa:Os10t0328700-01/dosa:Os03t0701100-01/dosa:Os06t0256200-01/dosa:Os02t0511500-01/dosa:Os03t0276500-01/dosa:Os03t0809900-01	6	5	4348330/4333826/4340675/4332413/4334528	1	112936057
